# Supplementary material for: Stem cell transcriptional profiles from mouse subspecies reveal cis-regulatory evolution at translation genes
Source: Heredity (Edinb). 2024 Aug 20;133(5):308–16. doi: 10.1038/s41437-024-00715-z (PMC11527988; doi:10.1038/s41437-024-00715-z)
Supplement: Supplementary file 4 — Table S1 [file 41437_2024_715_MOESM4_ESM.xlsx]

## Sheet: TPM_GSE60738_CAST_M_x_129_F
ensembl_gene_id	129_allele_TPM_SRR1557132	CAST_allele_TPM_SRR1557132	129_allele_TPM_SRR1557133	CAST_allele_TPM_SRR1557133	129_allele_TPM_SRR1557112	CAST_allele_TPM_SRR1557112	129_allele_TPM_SRR1557123	CAST_allele_TPM_SRR1557123
ENSMUSG00000000001	46.0528019654934	55.666917839733	72.5586033511275	56.352620876764	61.0962599871855	51.5499693641877	40.5183578792252	44.6893653079689
ENSMUSG00000000028	3.6442680885621	3.6442680885621	4.45490129134379	2.9699341942292	1.77638334353785	5.32915003061356	10.5333998214767	1.66316839286474
ENSMUSG00000000031	5.66598843392404	7.08248554240505	36.9552496511513	46.7231570479314	83.5463414961962	51.4780488006866	109.036238100672	139.850827129123
ENSMUSG00000000037	56.8931254867992	23.9677422263537	30.7390564021541	10.5176404797594	10.7093950331219	2.27168985551071	12.4576001146754	2.73459514712386
ENSMUSG00000000049	0.728687345642678	0	0	0	0	0	0	0
ENSMUSG00000000058	0.58047357768837	0.116094715537674	0.120085218371209	0.120085218371209	1.24497751173288	0.622488755866438	2.91407715411484	0
ENSMUSG00000000078	60.1352647799985	12.873531756422	51.348805839188	9.30298080923122	75.6456388363315	14.1835572818122	30.9857122126217	14.6075500430931
ENSMUSG00000000085	3.60582888305604	3.20518122938315	3.31535234887478	5.28384280601918	2.68529297738271	1.07411719095308	3.26839516276416	4.02264020032512
ENSMUSG00000000088	253.203071899633	202.894164600797	279.82427910395	216.730385109803	363.621132936584	346.823417556361	187.8005524723	165.597531490354
ENSMUSG00000000093	0.747443776675951	0.427110729529115	0.110447932506338	0	0	0	0.536042322612961	0
ENSMUSG00000000094	1.47994307325371	0.796892424059688	1.2953032155095	1.05979353996232	2.44163481424825	0.610408703562062	5.14354753194689	2.28602112530973
ENSMUSG00000000120	15.9544325122392	6.85366467075064	31.8434914960613	19.2920422932342	13.2536273992805	7.83168891775666	16.357224141626	20.8695618358677
ENSMUSG00000000125	1.00695936623704	0.251739841559261	2.34353564981265	0.650982124947957	0	0	0.631888641675747	1.26377728335149
ENSMUSG00000000126	0.930431664327168	1.86086332865434	0.842111571906243	0	0.623610694146763	0	0.583865864161789	0.583865864161789
ENSMUSG00000000131	4.64519520641743	3.7756512761521	6.69840600028601	4.56817087652014	5.15319149138369	3.43546099425579	4.48013528427832	5.9735137123711
ENSMUSG00000000134	18.4369464913401	22.157781497529	36.1953653099343	32.7790763499764	20.8474246923394	21.0715905492463	26.2348755776185	25.6052385637556
ENSMUSG00000000142	4.43009084781021	4.85200426188737	6.54623652272402	2.90943845454401	3.39338903148041	1.88521612860023	4.94218170452676	7.41327255679014
ENSMUSG00000000148	2.31841842106672	3.00767795165413	6.22212065281217	4.01845292160786	3.02379025850965	1.00793008616988	3.77476509816073	5.34758388906103
ENSMUSG00000000149	2.72020522003379	0	4.92398610575389	0.234475528845423	4.86182669979994	0	10.8109191376163	0
ENSMUSG00000000154	0.455769130451021	0.683653695676532	0.471435201021758	0	0	1.22189523296914	0	0
ENSMUSG00000000157	0	0	0	0	0	0	0	0
ENSMUSG00000000159	0.460375596097673	0.460375596097673	0	0	1.64565992930208	0	0	0
ENSMUSG00000000167	2.47748516662871	1.37638064812706	0.854214439960149	3.4168577598406	1.47600426648743	5.90401706594973	0.690966747882899	1.3819334957658
ENSMUSG00000000168	55.3108394740204	50.6355679425488	18.3603073131454	70.7363625501984	38.2398690285124	31.4416700901102	15.514508598033	83.9374695944862
ENSMUSG00000000171	586.267939445181	579.977510910362	476.286656039259	801.619071366621	524.480910035201	524.480910035201	348.948311175147	1230.00332310154
ENSMUSG00000000182	1.4940634698054	0.213437638543629	1.32464455325684	0.220774092209473	0	1.14443219449535	5.35746819678775	0
ENSMUSG00000000183	0	0	0	0	0	0	0	0
ENSMUSG00000000184	1.44023335860718	0.329196196253071	4.93741817186588	2.00050563860083	1.10319906515813	0.882559252126506	1.23946612506829	0.619733062534147
ENSMUSG00000000194	18.8037790472543	15.1643379413341	23.8107089362682	13.0504017358202	14.4731317619064	9.26930910594005	28.4717162271338	18.5751303727824
ENSMUSG00000000197	0.31573975642662	0.342051402795505	0.0544321037401268	0.190512363090444	0.423241590380137	0.282161060253425	0	0.528355952917321
ENSMUSG00000000202	0	0	0	0	0	0	0	0
ENSMUSG00000000204	0.586038157898299	0.195346052632766	0.808242589844567	0.707212266113996	0	0.523713420992576	1.47100615171135	0.980670767807566
ENSMUSG00000000214	0.163779981522057	0	0.169409561450077	0	0	0	0	0
ENSMUSG00000000215	0	0	0	0	0	0	0	0
ENSMUSG00000000216	0	0	0	0	0	0	0	0
ENSMUSG00000000223	0.497946292470428	0.0452678447700389	0.74918125245969	0.327766797951114	0.242721852076999	0	1.59076654186393	1.59076654186393
ENSMUSG00000000244	3.10535672375796	1.61478549635414	2.37695147913304	0.321209659342303	0.333012512161465	0.66602502432293	1.55894246213875	0.623576984855501
ENSMUSG00000000247	1.32202097536356	1.05761678029085	1.09397005217751	1.45862673623668	0.472569997909076	0	0.884903010150055	1.32735451522508
ENSMUSG00000000253	2.16671820582689	3.83342451800141	3.10319227672135	4.48238884415306	1.78734395248779	5.36203185746338	0.836715222468617	0
ENSMUSG00000000263	0	0	0.165900664154094	0.165900664154094	0	0	0.805173762135292	0
ENSMUSG00000000266	0.715755255702753	1.09749139207756	0.691000597208746	0.394857484119283	0	0.255854079469383	0.958190516043676	0.958190516043676
ENSMUSG00000000275	120.042016571353	90.367953057919	155.558254136938	142.19486049296	104.269030280746	85.507820680058	130.052214596962	94.5834287977906
ENSMUSG00000000276	26.8673375482484	29.3601833001477	30.4648767956329	28.602603762671	26.9803267066637	34.9011565655007	44.4960506336667	44.0325501062327
ENSMUSG00000000278	695.697998076663	483.739053864346	488.143835742949	352.739305405801	729.619456652523	533.602289193636	803.614097937966	583.014149484407
ENSMUSG00000000282	39.1610784778238	45.1858597821044	26.4854476334564	29.9475976509017	17.9468338086412	17.4981629634252	21.8439273856319	24.3643805455126
ENSMUSG00000000290	0	0	0.262440500175611	0.262440500175611	0	0	0	0
ENSMUSG00000000295	63.5727778675172	48.6729080548178	66.4429322411534	56.7390675667582	43.7924743615389	20.1208665985449	64.2725135599125	43.7717980278715
ENSMUSG00000000296	87.2096834034819	89.8435329022448	62.0553754118946	46.9199179943593	92.5804989025395	64.3356009322732	148.38445626701	133.692925943544
ENSMUSG00000000301	6.07262543654882	9.93702344162534	6.09101449837237	7.04273551374305	6.90684410917396	0	4.61903389209742	5.54284067051691
ENSMUSG00000000303	195.02693901115	210.60200705718	335.692268327382	211.449355245339	127.537385270856	167.931788434935	356.952153018684	314.882792127196
ENSMUSG00000000305	2.88101106809697	4.16146043169562	4.13894381219495	6.78786785199971	5.7213724702069	7.43778421126897	3.74971096391406	6.16023944071596
ENSMUSG00000000308	1.08582978134095	0.775592700957818	0.481351205850941	1.76495442145345	0.83173076955712	2.49519230867136	1.55744347900208	12.4595478320166
ENSMUSG00000000320	2.17993761452075	0.8530190665516	3.33328345437244	2.05879272181827	1.52460220378059	0	0.951622747512654	1.42743412126898
ENSMUSG00000000325	3.57481821768054	5.4198856848705	2.56453026664531	2.80309122168209	4.01906180351295	5.56485480486408	2.31563897160935	9.84146562933973
ENSMUSG00000000326	37.6166135759333	78.2914884182026	39.0677718037882	65.4820142784143	36.8957346116334	72.9715640096749	24.5647957256821	75.997336776329
ENSMUSG00000000339	13.3863999790847	5.56050460669673	15.5507164034908	11.9293166930889	7.72978723707554	4.41702127832888	12.40652847954	11.372651106245
ENSMUSG00000000340	22.7818541322205	91.8212801065129	25.3592147827994	74.0441224082681	31.0035842415557	61.3870967982804	41.7997733719268	78.3745750723627
ENSMUSG00000000346	4.00526768604975	8.54457106357281	3.72864603042605	5.66201804620252	4.29517241547843	5.72689655397123	7.37261519991054	14.7452303998211
ENSMUSG00000000355	50.2761799929351	19.2232452914164	42.3172359913973	19.3741562370253	60.7867600493128	18.5003182758778	105.164611236499	34.6424601720234
ENSMUSG00000000359	0	0	0.185753341033387	0.371506682066775	0	0.962894248986351	0	0
ENSMUSG00000000365	45.2873561468105	15.5093685434282	41.0687213734192	7.25119611749433	22.619452019771	4.98958500436125	46.7158178607898	5.29445935755618
ENSMUSG00000000374	5.8590837582593	5.43037031253301	5.9619326519963	4.04031799556774	5.36368110446679	2.04330708741592	10.0436709393914	4.06529538022984
ENSMUSG00000000378	7.18165837142218	7.07604574831303	2.18485653719576	9.06715462936241	6.22913257200226	9.62684124763986	5.83212877243332	15.905805743
ENSMUSG00000000381	0	0.768206103805839	0	0	0	0	0	0
ENSMUSG00000000384	63.3770035639817	61.491406763731	73.2487341474991	77.0411981935974	85.9383117220318	65.1558441814097	50.4854405660934	54.1666706073711
ENSMUSG00000000385	0.106046528709434	0.106046528709434	0.658149882116653	0.438766588077768	0.284305669791095	0	0.532371805476471	0.532371805476471
ENSMUSG00000000386	0.511460866998868	11.763599940974	0.211616487856266	4.12652151319718	0	0	0	4.10819437103217
ENSMUSG00000000392	0	0	0.0707319327566201	0.0707319327566201	0	0	0	0
ENSMUSG00000000394	0	0	0	0	0	0	0	0
ENSMUSG00000000399	0	0	0	0	0	0	0	0
ENSMUSG00000000409	5.81623030317456	3.43686336096678	4.10192082555121	5.87941984995673	15.5930351717039	5.67019460789231	3.98161036898859	4.64521209715335
ENSMUSG00000000411	0	0	0	0	0	0	0	0
ENSMUSG00000000416	0.613938415273983	0.26311646368885	0.771121469651797	1.13400216125264	0	1.41080530126712	2.64177976458661	0.660444941146652
ENSMUSG00000000420	64.1902385995834	69.3815803005333	92.3747763653094	79.095448733847	35.7347345673826	56.7994202071028	72.1971987077174	60.9273920801713
ENSMUSG00000000435	0	0.185874160498388	0	0	0	0	0	0
ENSMUSG00000000439	7.46163359071367	16.6919506992261	7.54659740633459	14.3499693105302	7.11263383576727	12.7434689557497	5.54943458042711	12.7636995349824
ENSMUSG00000000440	0	0.131112724794495	0.135619438966469	0	0	0	0	0
ENSMUSG00000000441	4.63819165202158	5.37351471880549	7.60598194665271	7.95702726726745	10.3117604131038	7.58217677434102	7.38289642171797	10.7903870778955
ENSMUSG00000000489	3.07060896863704	1.20963383612974	0.577482629081446	0.962471048469077	0.498918529395475	0	0	2.80272453034549
ENSMUSG00000000530	0.18155961374825	0.0907798068741249	0.375600659571379	1.22070214360698	0.973505275880222	0	0	1.82292094892811
ENSMUSG00000000531	32.75664079032	32.1853040323493	0.590975213873069	13.5924299190806	21.4441711840167	23.4864732015421	0	76.4855666225124
ENSMUSG00000000532	1.13926808332636	2.54144418588188	0.906483031389731	1.81296606277946	0	0.469895880673285	0	2.19973909211702
ENSMUSG00000000538	3.97601881203022	3.93184082522988	1.82786035266081	3.06166609070685	0.23687813792955	1.18439068964775	4.87918395247388	4.87918395247388
ENSMUSG00000000544	146.42647109479	60.7168587953324	82.0831955640432	43.0863748957166	146.122538350552	101.452954087948	127.594494209711	76.5566965258266
ENSMUSG00000000552	3.69472009210156	3.54077342159733	6.21029182006018	4.14019454670678	1.65089463285453	1.65089463285453	6.18271001763689	7.72838752204611
ENSMUSG00000000555	4.63072708347262	3.68888428683412	9.01150345889847	5.19582181413966	10.9418203975631	7.57510642908216	19.3068687670657	24.4290992562872
ENSMUSG00000000560	0.10135494144454	0	0.209677593334023	0.209677593334023	0	0	0	0
ENSMUSG00000000561	91.0955015753697	107.890984745543	151.805104936325	160.491500586632	131.224127297926	150.092956059719	147.35261980554	120.451732811068
ENSMUSG00000000562	0	0	0	0	0	0	0	0
ENSMUSG00000000568	87.1329990898186	153.417256403463	122.421605785481	202.365964011943	73.396790890915	172.764753943231	94.0921197170079	168.890068817888
ENSMUSG00000000581	2.22904759832723	2.61670805021023	3.40837619802539	5.51354973209989	0.519649562156339	1.55894868646902	0.486530528609411	3.40571370026588
ENSMUSG00000000594	16.1362371521009	21.1084497629227	8.92768274791724	15.5264047789865	6.03634601642231	8.04846135522975	16.9548874787026	22.6065166382701
ENSMUSG00000000600	6.41365795209663	7.56528161752835	7.34883839795274	7.53210120089421	8.26486066310657	6.45989109300283	10.7622031243832	9.87276484964079
ENSMUSG00000000605	2.30273699034697	2.16728187326774	2.1016663728349	3.73629577392871	1.69469387821598	1.9367930036754	1.36001594994374	7.02674907470933
ENSMUSG00000000617	1.64269418102145	4.71381808467025	0.443258664380723	0.59101155250763	0	0	0	0.358548139050839
ENSMUSG00000000627	1.31742264153621	1.97613396230432	1.89264746345928	1.36270617369068	0	0	2.5719898360231	1.46970847772748
ENSMUSG00000000628	68.6265835390509	46.5726720047624	148.009407339449	121.440175559566	142.596749930302	69.5593902099036	136.764880876819	120.483347439102
ENSMUSG00000000631	4.20082325119142	3.79039799101755	2.67205897297962	1.64818590856687	4.27187129930042	2.84791419953362	8.48402209425839	5.93881546598087
ENSMUSG00000000632	0.334985184563197	0.200991110737918	0.277199656181335	0.0692999140453336	0	0.718463402254567	0	0
ENSMUSG00000000673	0.496273287312296	0.496273287312296	0.0855552666669479	0.0855552666669479	0	0	0	0
ENSMUSG00000000682	0.326180182239379	0	0	0	0	3.49789385141461	0	0
ENSMUSG00000000686	0.382710915635726	0.255140610423817	0	0.527821025723866	0	0	0	0
ENSMUSG00000000690	0	0.197136393237344	0	0	0	0	0	0
ENSMUSG00000000693	0.757024307378511	1.42993480282608	2.26213106342984	1.21807057261607	0.451010210909097	1.35303063272729	0	0.422265796609732
ENSMUSG00000000706	0	0	0	0	0	0	0	0
ENSMUSG00000000708	24.7404350801197	18.3763360241403	14.3999867622554	27.0719751130402	16.2087528315089	16.6352989586539	9.58466141012334	21.964849064866
ENSMUSG00000000724	1.21447890940446	0	0.251244795023829	0.753734385071486	0	1.30238394028518	0	0
ENSMUSG00000000730	39.6505415506532	31.0984639612966	71.1703855205151	38.3328253462661	91.7108434094791	88.2369478257867	37.0784134278086	27.9714346911538
ENSMUSG00000000731	9.41368797322543	3.13789599107514	19.5792277153236	10.1560699913711	1.08549019650435	0	33.5381711054754	30.4892464595231
ENSMUSG00000000732	9.55369045460352	9.63749475683689	11.3557209151744	9.36196838808272	10.7844155886471	17.0753246820246	9.67637610850124	11.359224127371
ENSMUSG00000000738	13.5400151523388	18.4247041629926	13.2076463671823	15.0691267276576	8.27091633790666	13.7848605631778	24.5219786016583	35.2772323743154
ENSMUSG00000000740	0.746003615256537	564.127933856993	0.925975036457765	385.977261030145	0	271.200000106412	0	1929.45820947317
ENSMUSG00000000743	65.1998495878046	57.8633873837322	142.837733867279	54.8340229413375	83.1161369519282	56.468215181081	166.330394041102	57.6216007928105
ENSMUSG00000000751	27.8339057733193	38.3150024610281	34.6779975221291	37.334490085936	22.7027608550894	21.586231632708	20.9073803706841	35.1940902906515
ENSMUSG00000000753	7.22159328444183	8.69873736535039	3.56514127538264	2.37676085025509	10.560406956242	2.6401017390605	8.23946359387281	0.823946359387281
ENSMUSG00000000759	7.04942071727711	7.36574087766775	9.34837075788943	10.4234333950467	5.08823529611415	6.05742297156446	13.3844162285109	16.3335248890302
ENSMUSG00000000766	0.337219252734478	0.0963483579241366	0.298980368247841	0	0.258305337913969	0	0.241842660419883	0
ENSMUSG00000000776	35.1361429454797	34.1865174604667	32.9760994281626	40.5535861052723	36.3700070219792	37.8248073028584	16.3449709471164	16.3449709471164
ENSMUSG00000000782	31.1638747748621	24.8798012605895	27.4594998597127	16.8471327641715	8.25173898965713	6.87644915804761	14.8078362442119	17.3831121127705
ENSMUSG00000000787	841.192234600627	62.2915139272509	1248.05054438923	111.33415315409	1232.14553772053	126.283115456031	966.135580497864	146.596248966126
ENSMUSG00000000791	0.377272473878824	1.13181742163647	0.682920687667694	0.585360589429452	0	0	0	0
ENSMUSG00000000792	1.19008978376478	2.38017956752957	3.96654436296841	3.69298957931542	2.12704918116247	3.54508196860412	1.99148510429774	5.31062694479398
ENSMUSG00000000794	0.148187111785721	0.0740935558928605	0.114960540599364	0.0383201801997879	0.595923835273535	0	0.185981194315816	0.185981194315816
ENSMUSG00000000804	14.6199224130549	17.4430798445413	15.1745967644509	13.2451806809984	9.19062500360618	10.0015625039244	19.7405960963514	18.4751732696622
ENSMUSG00000000805	20.2843922994754	9.25598483568297	15.277881609918	4.88892211517375	4.22380468120971	0	2.9659554350884	2.9659554350884
ENSMUSG00000000811	11.3313109077595	10.5121799987648	14.5450891878005	16.6633060598103	10.2482369574767	8.78420310640863	11.6511709628026	15.7633489496741
ENSMUSG00000000817	0	0	0	0	1.07176045473132	0	0	0
ENSMUSG00000000823	7.2773145622206	7.10675250216855	10.6442938019831	8.99766271659345	7.62114537743969	7.92599119253728	9.70417646123587	7.70625777804025
ENSMUSG00000000826	55.6290378889436	50.3946739634574	74.705596381213	56.1011957404021	61.8052639391078	37.3220192869008	64.0162356897688	81.3481422957324
ENSMUSG00000000827	65.5137020747078	57.8199221157564	69.4537036578758	53.3764574407749	57.9213167629919	56.2545162806036	69.4453480930225	70.6157753080734
ENSMUSG00000000838	44.0895125720303	41.8440134008789	52.7070443738813	46.4536662278276	36.1204550665931	29.6372964648969	47.2590121203683	32.5176688901617
ENSMUSG00000000861	0.528968939182282	0.646517592333901	0.273575546824429	0.212780980863445	0.630284630228333	0	0	0
ENSMUSG00000000869	5.04874818344766	2.20882733025835	2.28475095588906	2.28475095588906	8.45965770503086	0	0	4.75229697260292
ENSMUSG00000000876	7.21136828081319	4.35168775566313	4.24405225043142	2.95797581090675	0.666666666928251	0	3.74506640037494	4.36924413377077
ENSMUSG00000000881	3.04758561099154	1.85505211103833	3.22086884900671	0.685291244469513	2.13141683861866	0.710472279539552	4.3237445248682	3.65855305950386
ENSMUSG00000000884	6.79094924094396	11.2876588734609	7.59391710392004	9.39747241610105	1.96823891994745	4.42853756988176	10.1353799856556	11.0567781661698
ENSMUSG00000000889	0	0	0	0	0	0	0	0
ENSMUSG00000000901	25.7838506547359	15.8884268899454	13.5513013344818	8.79392958939776	11.9568034604151	14.1987041092429	14.6931168818166	4.8977056272722
ENSMUSG00000000902	19.0414365402365	18.7484913626944	19.746446844613	17.4738378727266	15.7074401070459	16.2310214439475	18.6280452832773	17.6476218473154
ENSMUSG00000000903	10.3667580387861	6.31020054534808	3.26354996842361	3.26354996842361	4.83352735928888	12.0838183982222	2.26273511268288	0
ENSMUSG00000000915	14.7640685636312	11.4539748998989	11.2498615926818	5.21732711544665	3.09892794259198	0.845162166161449	8.44050248031308	6.33037686023481
ENSMUSG00000000916	25.9193486810154	20.8072280069051	35.0667196746114	29.5005736945144	25.4871438598963	13.4649061901339	14.8579458511053	13.9574642843717
ENSMUSG00000000934	2.27416080069394	5.11686180156136	3.33246767281239	6.46890783545935	2.03230543398392	6.09691630195175	1.90277969828154	10.4652883405485
ENSMUSG00000000938	0.47360963463993	1.53923131257977	3.06180583538213	2.20450020147514	0	0	1.18880089406397	0.594400447031987
ENSMUSG00000000942	0	0.242895781880893	0	0	0	2.60476788057035	3.65813574992709	1.21937858330903
ENSMUSG00000000957	0.974435930330896	3.31308216312505	2.68781344475156	5.91318957845344	2.43825503451376	7.66308725132896	0	4.56571350085979
ENSMUSG00000000958	13.0810552481544	12.6138747035775	15.2220240156156	6.0404857204824	21.9185520447994	27.5547511420335	4.10432163878195	15.2446232297615
ENSMUSG00000000959	65.5862209154583	71.1458475890866	40.7942176988253	97.0435134685712	59.154588311297	47.0442001530787	24.8575946426502	109.460636057986
ENSMUSG00000000976	13.0285074442622	7.96186566038243	14.848923567188	11.1054974578129	8.73220128088385	10.3492755921586	14.2317190690678	14.2317190690678
ENSMUSG00000000982	2.02180614265349	0	0	0	0	0	0	0
ENSMUSG00000000983	0	0	0	0	0	0	0	0
ENSMUSG00000001014	1.04642128734633	0.348807095782111	0.360796579520706	0.721593159041411	0	0	0	0
ENSMUSG00000001016	33.8440451327048	32.2646563598452	47.2832748147397	39.3482731182878	37.9874126023179	42.3426573592716	49.8381913280666	52.5566381277793
ENSMUSG00000001017	180.653687685424	20.9715830724977	147.662721083961	17.9485634128901	101.031619506236	5.70800110204722	130.398743106374	16.5670534274491
ENSMUSG00000001018	134.243513448299	144.387859552705	101.082912440565	93.0382515888939	102.440174712684	103.34672493138	133.25731244618	129.01344899248
ENSMUSG00000001020	0	0	0	0	0	0	0	0
ENSMUSG00000001021	0.145009691504922	0.435029074514767	0.449982250862902	0.449982250862902	0.777528090192724	0	0	0
ENSMUSG00000001023	0	0	0	0	0	0	0	0
ENSMUSG00000001025	9.91306193938185	7.64721921038029	31.3473370517002	12.8904937408861	116.936357031984	106.305779119985	12.796785044734	19.9061100695862
ENSMUSG00000001029	1.22009204722104	0.406697349073679	2.31372176257763	0.210338342052512	0	0	2.04169061112878	0
ENSMUSG00000001034	8.6352380243919	11.6311369308136	12.1220753378793	15.8589557051955	3.30723714285435	3.77969959183354	3.53880648483313	9.28936702268696
ENSMUSG00000001036	16.514961824588	19.8475774394151	16.2399868195892	27.8071472429759	11.9127773573904	11.1185922002311	18.5892259161687	27.1402698376063
ENSMUSG00000001039	18.9577641888356	18.2286194123419	10.0561005214811	21.3692136081472	20.8512241136429	18.2448210994375	2.44028808762661	18.3021606571996
ENSMUSG00000001052	17.9438653642462	17.3650309976576	15.7000451779475	24.3483751488508	15.173421932864	9.3109634588029	14.8521121665368	24.5382722751477
ENSMUSG00000001053	12.7733976791176	15.7538571375784	13.2124553864071	14.5337009250478	3.04398827098911	5.32697947423094	12.8249304663866	14.9624188774511
ENSMUSG00000001054	19.8873309908903	29.2039184821181	9.08085421570161	18.1617084314032	18.2526608123447	26.8986580392448	12.592157549803	22.4859956246483
ENSMUSG00000001056	128.382925829751	207.101930351677	174.731327778352	235.887292500775	152.167539326723	288.031413725582	100.067782064469	106.852038475619
ENSMUSG00000001062	3.90707268941266	4.43302478221821	4.19680709809259	2.72015274876371	0.805744226980234	2.82010479443082	5.65793555732951	1.50878281528787
ENSMUSG00000001065	1.470288137917	1.75034302132976	2.96923188679698	3.18649275656261	1.12622061527011	3.00325497405363	5.27221373000343	4.5692518993363
ENSMUSG00000001076	0.262670201029948	0.788010603089843	0.543397833470805	0.271698916735402	2.81682496718395	0	0	0
ENSMUSG00000001082	20.6030010203849	15.9205007884793	25.8778666244343	22.4182587869431	20.0856945483096	23.6724257176506	30.8948566836736	34.2529932797251
ENSMUSG00000001089	13.5549739736628	10.7867046410133	21.1794530574414	15.8475627772464	13.3076923129139	11.0044378741404	24.9190956640333	19.8873551934112
ENSMUSG00000001095	2.72885153292223	7.38395120673075	0.830191134469285	1.82642049583243	0	0	0.805841402070728	4.83504841242437
ENSMUSG00000001098	4.31367032293053	5.08054504700707	5.35433200704904	6.64333786059789	7.1958405574162	6.68185194617218	2.88738221608506	9.1433770176027
ENSMUSG00000001100	56.8021705938592	44.4182739418646	65.6357932926644	38.9580192446782	43.9016653621903	24.694686766232	77.0693680330926	64.7382691477978
ENSMUSG00000001103	0.569795255803006	0.569795255803006	0.294690362963932	0	0	0	0	2.86047014244974
ENSMUSG00000001105	29.704641002769	47.9844200813961	36.7657629229624	43.5936903229411	25.8649180429357	43.5619672302074	25.4910093350111	16.5691560677572
ENSMUSG00000001119	1.85632269467603	47.2036342360475	0.914347496045624	3.10878148655512	0	1.4219178087771	0.887529434609405	1.33129415191411
ENSMUSG00000001120	2.50812875896513	2.37612198217749	2.18470755277454	0.819265332290453	0	3.53903852849399	0	0
ENSMUSG00000001123	2.17412752261007	7.24709174203356	5.80955091310598	5.99695578127069	10.6860084272159	13.6003743619111	9.09541161345155	11.824035097487
ENSMUSG00000001127	16.9289559130085	15.7451128421688	17.3883983684616	16.041409762454	13.3300718596869	8.56933190979872	34.7671100794936	17.8292872202531
ENSMUSG00000001128	37.4686331920783	65.3470805076128	45.9080394299128	74.2833602835775	26.3087557706916	33.4838709808802	21.2730989482127	45.9051082566696
ENSMUSG00000001131	132.110687527474	105.078137604361	172.280366721137	121.317849863837	147.283783841574	84.1621621951854	76.6093819401023	102.875455748137
ENSMUSG00000001134	8.26794122705003	12.5200252866758	7.3304003038679	9.52952039502827	5.0665039678208	3.7998779758656	2.37179922122586	1.18589961061293
ENSMUSG00000001138	12.4837081616597	16.825867522237	16.7180321613426	15.8447021230635	14.5514018748685	19.4018691664913	17.2570559692044	27.24798310927
ENSMUSG00000001143	4.15639274753815	3.47242938401922	5.3876798645917	2.50336640172948	0.846310640364685	2.25682837430583	2.90536541374379	3.43361367078812
ENSMUSG00000001150	37.0122277208395	20.1738159815623	64.0485366071208	26.4318461237032	29.9991663310707	25.6723634948585	76.6997092051779	44.5614507706139
ENSMUSG00000001151	4.45981756496133	5.19250187920498	5.9640974816114	3.75639288897072	5.63666282926451	6.31989468735718	4.95757555665892	8.31593319181496
ENSMUSG00000001155	0.121295700600922	0.242591401201844	0	0.125464975961148	0	1.95112782031445	0	0
ENSMUSG00000001156	3.12062004385381	6.29598780777523	1.81214571614472	2.66158902058756	4.99038461734272	6.16459276259983	1.3742148344136	1.92390076817904
ENSMUSG00000001157	16.6366963642017	13.5955798245089	14.8030507907463	10.7322118232911	11.8299707423593	5.43539196270564	11.9740610614175	10.4773034287403
ENSMUSG00000001158	0	0	0	0.21800990923679	0	0	0	0
ENSMUSG00000001166	6.43951561443896	4.18568514938533	10.9904188838615	7.160424424334	0	0	6.46549509120864	2.42456065920324
ENSMUSG00000001168	0.454698621630232	0	1.41098368737986	0	0	0	3.42399787750076	0
ENSMUSG00000001173	33.9584997993564	39.3461464021389	35.5057152591581	28.1174867569552	32.1707780012378	36.5477546000457	56.757535411881	43.6438810206883
ENSMUSG00000001175	141.262426612463	291.410317449822	183.136847733255	187.902490611072	188.807479887088	439.374415812009	163.970402960573	189.577871433005
ENSMUSG00000001211	9.29420909775259	7.00793306301131	13.9835305890746	5.80933439913762	5.8629011576278	2.3984595644841	6.48728190072651	3.49315179269889
ENSMUSG00000001225	0.121581371115762	0	0	0.0628802328886769	0	0	0	0
ENSMUSG00000001227	0.195149131208741	0.683021959230594	0.807427829169321	1.11021326510782	0	0	0	0.979682188404534
ENSMUSG00000001228	188.451653347619	191.542515004068	216.650764106465	247.963569856227	235.920169146338	236.895045878348	221.340546835027	322.655188891472
ENSMUSG00000001229	5.74648960157589	4.27303072937694	6.09642323888849	5.94401265791628	4.21362425637868	4.47697577240235	5.67104625412606	4.43821011192474
ENSMUSG00000001240	1.29019528612529	0.469161922227377	1.21322085206902	0.606610426034509	11.3202060026241	0.628900333479119	4.71054701434619	0
ENSMUSG00000001247	6.59553748792416	10.1606928868021	4.42523981511584	1.10630995377896	10.5138121588215	15.2928176855585	6.26419255642826	5.36930790550993
ENSMUSG00000001248	20.3971257613681	34.364722750131	5.04522951244262	32.5646632166751	17.4353884397483	15.8503531270439	7.42007811335979	42.2944452461508
ENSMUSG00000001249	0.472050568541993	0.755280909667189	0.683586789289413	0.878897300514959	0.506217995809454	0	0	1.89582000662726
ENSMUSG00000001260	0.049202678398544	0	0.0508939132377663	0.101787826475533	0	0	0	0
ENSMUSG00000001270	184.426781845499	141.630139212751	191.457733099443	72.6266689864218	111.15025911097	88.2031088428989	199.404411106389	81.2388341544546
ENSMUSG00000001280	62.9828586022251	52.6731644857894	39.0207920153385	91.4201412930787	77.1401597978787	79.6528685860832	53.6384891417536	99.7487692811557
ENSMUSG00000001281	3.21481774560191	1.95684558427942	3.32532009933704	1.44579134753785	6.74512635643724	9.74296029263157	10.5253941974437	0.701692946496244
ENSMUSG00000001285	15.4980070931456	11.1091909251752	4.39780740393464	22.9820903044326	31.6216790772322	32.3570669627493	0	15.8359396462188
ENSMUSG00000001288	9.631692769238	7.99612229899004	22.9331484621891	10.6206794107679	30.69420325072	12.6674489606146	14.14089962817	6.38621273530259
ENSMUSG00000001289	0.277744531074708	35.5512999775626	0	39.0716295871203	0	69.9942611465458	1.39432529540502	34.8581323851255
ENSMUSG00000001300	9.09340861958001	8.75452382630374	16.8840167387961	4.73219846312278	6.35973742043852	6.96542669857552	5.67086640932049	5.67086640932049
ENSMUSG00000001305	61.2022379360571	62.6366653876835	117.214888761361	111.774535274547	69.8623032074061	48.7113306767235	104.415549969824	100.815013763968
ENSMUSG00000001313	3.50209335363144	3.89121483736827	2.81747680691043	2.81747680691043	6.25929648486806	1.04321608081134	8.79055535484993	4.88364186380552
ENSMUSG00000001323	0.933976894627099	34.6420520916233	1.22955676441925	59.8969795238519	1.82105263229348	38.6973684362365	3.83622920091039	45.6085027219346
ENSMUSG00000001333	1.21753420225831	0.270563156057402	0.979521112115962	0.279863174890275	0	1.45073375318978	1.35827355820726	4.75395745372543
ENSMUSG00000001334	1.1210304055538	0.700644003471123	0.579781691303631	0.434836268477723	0	0	0	0
ENSMUSG00000001348	18.3097951362274	43.8672175138782	7.10218291509724	27.4223173666254	14.3172413849281	24.5438423741624	32.5544047788257	56.4914671161976
ENSMUSG00000001349	0.283023301402151	1.98116310981506	0.146375805288006	1.02463063701604	3.03508772048914	3.03508772048914	0.710412814983405	0.710412814983405
ENSMUSG00000001366	6.48828410201206	7.11215757335937	7.74381314730228	8.90538511939763	16.725749281458	2.00708991377497	10.0222466608809	18.1653220728467
ENSMUSG00000001376	11.4483655396208	11.9120065116304	9.25953712419526	12.3214557748256	6.88430361360765	14.3422991950159	13.0701299475871	17.188116095457
ENSMUSG00000001380	68.0366272238665	86.3906941028631	47.7896965076629	163.990670892734	29.6935022593012	48.3579893937191	38.1271328835883	160.451684218434
ENSMUSG00000001403	241.091439907336	245.558853864853	308.680901288092	310.683322304432	182.847692379437	217.181538546755	163.718458512699	135.310689455701
ENSMUSG00000001415	32.6171741694123	26.3831750107533	39.2078410617448	35.7534057259082	33.1276595874666	31.3369752854414	50.0173107621094	44.708210737081
ENSMUSG00000001416	4.25467995954003	5.16639709372718	5.46972145750621	4.77814748012036	1.95541601332613	5.21444270220301	4.27184497097713	5.18724032190081
ENSMUSG00000001418	20.1865661154587	22.5252536532253	15.0873877244495	14.1961496310221	27.7195994386304	29.0395803642795	11.7406135031306	21.6274459268195
ENSMUSG00000001419	6.14564883044671	7.37477859653605	8.63199034612696	8.02975846151345	1.38746867222361	0.693734336111804	3.24760143992414	2.92284129593172
ENSMUSG00000001420	1.59550498482751	1.06366998988501	1.78787590744635	0.687644579787059	2.85164835276727	4.99038461734272	2.00242733014553	1.33495155343035
ENSMUSG00000001424	18.0949266783922	20.5948836536964	26.6797921619544	28.0753505211951	21.7025725205582	22.9791944335322	26.2956860671197	30.6783004116396
ENSMUSG00000001435	49.2999905182196	39.484108737187	45.062315992267	31.7717848198642	36.3691781940169	38.4389688229447	54.2605233601682	34.6049256123522
ENSMUSG00000001436	7.00318122539276	2.50113615192599	7.15766340896697	4.05313470146322	3.5762273915841	5.36434108737616	8.37075564941687	1.25561334741253
ENSMUSG00000001440	71.2074601058557	84.0154026001433	119.659088958218	142.448402497747	98.6021244696451	129.474355134262	145.113082731858	135.084942868274
ENSMUSG00000001441	30.6796316094448	23.8022360822838	40.7375688308953	24.3980801047245	28.5212323176024	21.3189009242684	47.4728483591242	25.6245488302091
ENSMUSG00000001444	2.02302507722502	0	2.73642743390503	0	0	1.66881029004387	4.68735400754324	1.56245133584775
ENSMUSG00000001445	94.300447627838	117.422191998125	101.996855047759	109.734547499658	74.142857171949	93.5901639711488	73.969446731059	96.7292764944618
ENSMUSG00000001467	284.659772260179	343.328098705669	411.278681226962	517.318552941633	298.586636583749	355.952888021887	310.373968417937	552.069441696585
ENSMUSG00000001472	97.2608787634073	81.9606075842302	158.930558588166	114.27545540374	95.9042671990405	82.8089054128262	142.080454164577	122.968108807413
ENSMUSG00000001473	48.1388143308975	53.3816554956487	30.8949652090196	78.3877574718211	39.1858842993313	48.5564218491714	16.7490679924852	80.5550412971909
ENSMUSG00000001482	86.8686346820878	107.861156106778	114.203412774014	88.855161251381	48.5090744291971	58.8702359577635	76.7245840182077	93.4805276543681
ENSMUSG00000001493	0	0	0.17975054006642	0	0	0.931777379180688	0	0.872392038507449
ENSMUSG00000001494	0.374807237481261	0	0	0.387690419426896	0	1.00484027144945	0	0.940798384218101
ENSMUSG00000001496	0.272467189527194	0	0	0	0	0	0	0
ENSMUSG00000001497	0.306310028732708	1.60812765084672	0.237629076306161	2.29708107095956	0	0	0	0
ENSMUSG00000001504	12.1508577881684	6.72426110607378	12.6905414807649	9.88397942251878	4.42778793592383	4.42778793592383	5.92227136439548	6.51449850083503
ENSMUSG00000001506	1.12088094622043	1.65182455232485	1.58655939127953	2.56290363206693	3.7958250814833	0.632637513580549	2.66542818164732	0.888476060549107
ENSMUSG00000001507	9.2895087663022	4.81427096647778	21.8127122970828	6.59290982612792	14.9064798657439	6.18073555408892	10.552429652475	6.80801913062906
ENSMUSG00000001508	0.44631224935809	0	0.461653260251277	0.461653260251277	0	0	0	0
ENSMUSG00000001510	0.297027906649899	0.297027906649899	0.153618796803983	0	0	0	1.49113115596056	0
ENSMUSG00000001517	25.5021997088245	34.922537332137	22.5507267742139	35.2877113411309	18.4004171083669	26.3378519394271	23.6458571994476	33.4419980392188
ENSMUSG00000001518	16.0959531445677	9.93038465190276	8.63501734780178	10.1024059167093	12.5800451007647	7.8990980865267	9.31305548210489	12.6000162404948
ENSMUSG00000001521	20.7223226460149	12.3090596517329	13.0751104685008	9.9456577989908	14.6666666724215	9.11111111468609	18.93339124634	16.644739557222
ENSMUSG00000001524	20.8020845109053	19.7502937210281	4.3517752241616	39.6495075979168	42.610322986837	24.4382734777447	1.17337124165083	29.3342810412707
ENSMUSG00000001525	574.305064511582	545.444343944435	148.059984977343	1683.06886988066	722.575293340329	511.668169722858	77.1166242731851	1646.90730171294
ENSMUSG00000001542	10.0851673115023	13.7883146836945	9.45383955618357	18.0926929437306	12.4627594676496	21.5457875542416	14.6350244376068	30.0611312772465
ENSMUSG00000001552	33.8087076586072	9.324465635381	34.5974544774703	7.1559483181818	35.8042262415192	4.83840895155665	25.3682279040936	5.43604883659147
ENSMUSG00000001555	3.16600375864921	2.77025328881806	7.77771706517037	1.77386529556517	8.48790460298973	9.19522998657221	5.29796105429532	1.32449026357383
ENSMUSG00000001558	1.25415600843452	4.12079831342771	0.741294221689927	0.555970666267445	2.88199907563337	0	1.79887964997186	5.39663894991558
ENSMUSG00000001566	1.20454717076756	0.344156334505016	0.177992979230215	0.355985958460429	0	0	0	0
ENSMUSG00000001569	8.51350767900595	8.84901537078944	13.0573814107087	12.5802013591546	11.0186308535436	10.3440208012858	22.5275966650803	16.6325246405733
ENSMUSG00000001576	24.1767114487589	22.9134238235084	44.2929761265107	23.9263177244936	25.693069317012	30.5981098229871	33.2404138380714	23.3995018465371
ENSMUSG00000001583	1.16303958040896	3.72172665730867	0.842111571906243	2.04512810320088	1.24722138829353	8.10693902390791	0	2.33546345664716
ENSMUSG00000001588	1.42869327054665	0.317487393454812	0.903100909378396	0.656800661366106	1.70233702403819	0	1.1953809728134	0
ENSMUSG00000001604	103.707824013788	84.072476000511	109.561035608313	200.814221924374	191.288571503628	111.214285757924	94.4077738585947	99.9611723208649
ENSMUSG00000001622	0.186500903814134	0	0	0.0964557329643505	0	1.50000000058856	0	0
ENSMUSG00000001627	38.1359646014968	75.2805263104071	46.2833399816362	44.6425716514157	42.5264595591923	62.7265278498087	36.4980950490621	43.1341123307097
ENSMUSG00000001630	11.186843967389	18.0893647132247	10.8327694326586	43.3310777306342	19.9942623029272	16.5909836130673	7.56764339633142	42.6177812319717
ENSMUSG00000001632	2.22744640454456	2.22744640454456	2.89478182034683	3.60370798043177	0.918719575519061	1.22495943402542	4.01411011434199	4.58755441639085
ENSMUSG00000001642	54.5851485935168	32.141508816487	96.4429396944249	51.302485008327	100.036259581237	58.4370229236926	63.5222939565505	36.8614771499691
ENSMUSG00000001655	14.1592153062303	9.28215225630655	8.46207987400858	7.32295373712281	2.53067858693365	7.59203576080096	3.9489830593145	10.2673559542177
ENSMUSG00000001656	0	0.383152772209938	0	0	0	0	0	0
ENSMUSG00000001657	0.136714645592565	0.410143936777694	0	0.141413913583327	0	0	0	0
ENSMUSG00000001661	0	0	0	0	0	0	0	0
ENSMUSG00000001663	1.26693676805675	1.77371147527945	0	0.262096991667528	0	5.43455497595438	0	0
ENSMUSG00000001665	1.71316759432807	0.806196514977913	0.625430822386231	0.416953881590821	0	0.540343571268759	0	0
ENSMUSG00000001666	522.411952134312	219.883841789993	377.688207221681	141.438793650918	429.70245812462	182.623544702964	304.251519892815	115.66586706669
ENSMUSG00000001670	0	0	0	0	0	0	0	0
ENSMUSG00000001672	2.47585060982978	2.35795296174265	2.80485282434946	0	1.89646772303402	1.26431181535601	1.77559938653587	0
ENSMUSG00000001687	18.4551603184494	18.0726699491551	16.0233245071408	18.7927880022022	17.432452464237	15.1252161086762	9.84085798142485	7.20062779128648
ENSMUSG00000001700	1.63624247783684	2.79524756630461	1.69248474703849	3.5965300874568	1.46222926628954	1.46222926628954	0	5.81840479846947
ENSMUSG00000001707	394.308376342425	16.5236250562548	568.080140957348	51.0288438305843	263.88210019565	22.3088732049463	356.870217424983	35.8063763302658
ENSMUSG00000001729	14.3608426550409	24.9425161903342	21.5976107667702	16.5158199981184	19.756954619758	18.7437774597704	23.240796395299	18.97207869004
ENSMUSG00000001739	0.911430970617097	1.45828955298735	0	0	2.93220339098103	0.977401130327011	2.74532409857994	0
ENSMUSG00000001741	0.246138510056035	0.049227702011207	0.152759390947737	0.0509197969825789	0	0	0	0
ENSMUSG00000001750	0.757024307378511	0	0.78304536811033	0	0	0	2.11132898304866	0
ENSMUSG00000001751	2.33062980477437	8.7398617679039	2.10939760938742	0	1.56207675004859	0	0.731260143639803	6.58134129275823
ENSMUSG00000001755	26.0638102997564	27.4142667919717	27.9375098198802	14.6671926554371	18.1025462226593	10.1374258846892	16.2708570223475	29.8299045409704
ENSMUSG00000001763	2.01227115699516	1.26698554329325	1.85016763781166	0.462541909452916	1.59846005837503	0.799230029187516	1.1224385727399	0.3741461909133
ENSMUSG00000001767	18.8350387282759	17.928539538145	38.7565358001274	33.0264028189258	25.3829344532479	32.4037461105292	19.2144119532244	21.2369816325112
ENSMUSG00000001768	2.23284819099275	0.858787765766442	1.42129075776056	0.60404857204824	1.10513707788905	1.10513707788905	0.689801956097807	3.10410880244013
ENSMUSG00000001773	0.844308764556698	0.120615537793814	0.873330038279091	0.748568604239221	0.646728972216378	0	1.21102147152311	0
ENSMUSG00000001774	13.5805888865926	14.6133332886149	23.8752252415029	14.9553983615678	11.6287009914927	16.0586823215851	25.1450890629602	18.1459405608991
ENSMUSG00000001783	20.1361067607141	25.1701334508926	29.8640228058343	32.6207018340652	7.93881453466376	23.0225621505249	34.9343803840711	17.0955478475242
ENSMUSG00000001785	58.8265182577192	48.4298852770484	78.2727453701871	52.5448342832908	83.9714480275099	54.3344663707417	57.4782403725798	35.6761491967737
ENSMUSG00000001786	18.9828949068604	14.4721079982995	12.1830145977963	10.4333263310915	20.4912621439626	22.1708737951071	14.1530786053005	14.467591463196
ENSMUSG00000001794	502.844083211734	329.810698034429	419.885941012092	318.511861299123	654.564392667009	476.046831030552	884.351240792293	668.560121699231
ENSMUSG00000001802	4.44840368535738	3.95413660920656	2.55628214851904	1.19293166930889	0	0	2.06775474659	0
ENSMUSG00000001804	0	0	0	0	0	0	0	0
ENSMUSG00000001815	0.277148086126086	0.184765390750724	0.382232596772115	0.191116298386057	0	0	0	0
ENSMUSG00000001819	2.0270988288908	3.58640562034526	6.77419916925304	8.3871037333609	0.836085380916058	2.50825614274817	0.782798816671203	6.26239053336962
ENSMUSG00000001823	0.458377122712876	0.152792374237625	0.31608855822256	0	0	0	1.53408797300284	0
ENSMUSG00000001829	7.69686983042091	7.96898139008225	8.76561810365666	8.28310701538198	8.96265060592637	8.96265060592637	12.099271750127	15.611963548551
ENSMUSG00000001844	15.1409560571341	20.1428790402944	23.6319240056876	19.2970740401472	31.1689944256378	18.8463687224787	33.2544635572399	17.6452255609845
ENSMUSG00000001847	49.688719002573	47.6219438620847	80.3462525239593	54.9596871477637	51.715302511395	48.944839876856	69.1704434802348	46.6900493491584
ENSMUSG00000001855	2.32489914343641	0	5.14132324311315	0	3.22393622654712	0	8.45169866397899	0
ENSMUSG00000001864	0	0	0	0.0993264393025752	0	0	0	0.482065838738739
ENSMUSG00000001865	0	0	0	0	0	0	0	0
ENSMUSG00000001870	7.53274551250339	8.94513529609777	1.83553699000385	7.45452777572993	3.30109437974443	5.0487325807856	0.181806141782303	7.81766409663901
ENSMUSG00000001891	31.4130965145707	35.4501209662425	40.191963051984	35.8856812964143	27.7341153579008	36.5278592518693	62.6996600578902	82.9662168442789
ENSMUSG00000001901	0.981849221432315	4.90924610716157	0.33853271620286	1.01559814860858	1.16990701651991	0	0	0
ENSMUSG00000001909	27.7519023304473	33.33912160494	46.1071252097297	35.6917415535373	20.0818268394686	27.6536631887764	36.0627445337722	29.5899442328388
ENSMUSG00000001910	77.9654396780168	17.7307163561058	95.3860300101145	21.3397317812386	68.8594051201067	18.2144232898347	87.3474827684283	21.6289004950394
ENSMUSG00000001911	1.21140595229456	2.63349120064034	1.19856515737935	2.45161054918504	0	0.282410556497697	0.26441157145893	0
ENSMUSG00000001918	106.976703904821	271.199397670245	132.726971751646	414.687812681753	41.2911574568918	117.406182648512	159.295901254194	430.378399879752
ENSMUSG00000001924	184.709968801704	200.939378848656	322.614583333951	313.639216255109	262.354015458824	267.523552709245	250.070028286501	285.160499997672
ENSMUSG00000001930	0.795368769826862	0.554347930485389	0.224374864878726	0.249305405420806	0.258466135559583	0	1.81494907413589	0.967972839539141
ENSMUSG00000001942	10.2169874954869	6.15970004240543	6.21881729376786	2.70880998685594	6.72420691890021	4.94426979330898	7.22148128131745	3.5181575473085
ENSMUSG00000001943	1.36949526742142	0.586926543180611	0.2023669546579	0	1.0490146542772	0	0	0.982157383423242
ENSMUSG00000001946	0.270091298443071	0.270091298443071	1.11750039279521	1.39687549099401	4.34461109343824	0.724101848906373	0.677952375931146	1.35590475186229
ENSMUSG00000001948	0	1.45966400119941	3.77459192524018	2.26475515514411	0	0	0	1.83194105729934
ENSMUSG00000001962	39.9359732565917	52.7967104070195	33.6070660085021	46.7348261680732	46.2744755426325	31.7569930194537	35.6796142462295	33.1310703714988
ENSMUSG00000001964	88.2951740193142	72.143617796269	100.558608051397	85.7612179425677	106.398093009567	84.9535161239178	69.5002191344909	53.283501336443
ENSMUSG00000001983	5.03916541845739	14.2776353522959	11.5830572167168	7.52898719086592	4.50325379786241	10.5075921950123	5.62166149470599	7.02707686838249
ENSMUSG00000001985	34.950680911367	4.14230292282867	5.62364979513718	1.51749280186241	15.0384486852722	1.38816449402512	12.3470744814769	0.433230683560592
ENSMUSG00000001986	0	0.157085252588759	0.0812423578999864	0	0	0	0.197148743462278	0.394297486924555
ENSMUSG00000001988	0.128672607616531	1.54407129139838	0	0.266190896156852	0	0	0	1.93787583429172
ENSMUSG00000001998	3.78887707711944	5.01236863327259	3.3475743800178	3.55169476904328	2.96269113266096	1.90458715671062	4.3589366115679	5.15147054094388
ENSMUSG00000001999	24.2182784450842	22.4770950274637	24.8869987312892	15.5543742070558	14.4284546254488	8.48732625026399	25.4284802851296	21.4552802405781
ENSMUSG00000002006	13.8486081705734	18.3347770145619	22.6974674396212	13.5176028307077	7.84382871844297	8.8896725475687	5.38553755157193	6.36472619731228
ENSMUSG00000002007	0.417215383963516	0.417215383963516	0	0.575408338028711	2.23706896639501	1.49137931093001	0.698164318173346	0.698164318173346
ENSMUSG00000002010	177.318237321563	182.191980303724	182.820075020149	170.365179398339	186.770825693425	199.837097449755	248.987987330963	261.941119619857
ENSMUSG00000002012	5.30377912764579	5.30377912764579	3.45420165172791	2.03188332454583	5.26636225473002	4.21308980378401	5.91686289739603	15.7783010597227
ENSMUSG00000002014	8.87903333933725	6.87812441779646	10.7364951134505	10.0897182993872	8.04651163106423	4.69379845145414	23.2288469271318	15.6951668426566
ENSMUSG00000002015	283.314915238543	248.059359642715	382.414776541372	282.540126997921	420.649713044462	282.703855730286	368.328355762553	269.469662873902
ENSMUSG00000002017	15.100293717234	16.8384570228149	1.46080096590454	40.9024270453271	7.5723905753618	13.3973064025632	0	33.8127796384021
ENSMUSG00000002020	0.189235521172113	2.74391505699564	0.342545139647591	0.831895339144149	2.02932551399274	0.760997067747277	1.42499227404296	1.42499227404296
ENSMUSG00000002028	6.87486858969228	6.29422090475205	3.29132188648552	8.50458356069982	3.11337732575671	3.23791241878698	3.03154925054946	9.91083408833477
ENSMUSG00000002031	19.3105175221019	12.1897641858268	9.79987841537926	20.9729882010664	30.091645897094	18.7668329250694	15.7530941417268	34.5356294645549
ENSMUSG00000002032	2.16972782494601	2.04918739022678	0.498734997843067	0.872786246225368	0	0.646326276716866	0.605133705415503	0.605133705415503
ENSMUSG00000002033	0.118438628424027	0.236877256848053	0.245019396309564	7.10556249297737	0	0	0.594582276474333	0.594582276474333
ENSMUSG00000002043	21.4420875494	16.08156566205	6.80495499574295	5.54477814467944	15.6777847764474	31.3555695528947	7.33929312194309	6.11607760161925
ENSMUSG00000002052	17.2987671307754	19.9181388098833	19.3045239630233	20.6592273990249	14.0448203014939	28.0896406029879	21.916160245746	20.5464002303869
ENSMUSG00000002055	24.645975057236	29.5338639652353	35.9609748667019	32.5429020080847	19.5640113874773	30.2688478070404	38.3622920091039	43.8919917581639
ENSMUSG00000002057	0.36139627534363	0.481861700458174	0.1246061615644	0.373818484693201	0	0	0	0
ENSMUSG00000002058	6.01008304742215	4.11216208507831	4.25350869483969	4.25350869483969	3.3921568640761	7.63235294417122	6.35192634573397	5.55793555251723
ENSMUSG00000002059	14.9350862143686	13.7987209589275	6.38088038749826	5.37337295789327	8.70440251913867	4.35220125956933	8.96460548416795	6.51971307939487
ENSMUSG00000002064	96.3467362191022	98.3912292953696	83.7976847762051	44.6744754800589	79.4772277539572	156.213861447433	42.337790256912	59.0163136914531
ENSMUSG00000002068	41.7428536826848	62.6870032656347	26.7791841403835	191.365855205437	102.162284037081	132.577009819112	26.2858078980486	200.794365887872
ENSMUSG00000002076	31.39263862039	74.5440319130222	29.9052010241904	93.8443061990454	37.0197826837929	44.5394260414383	43.8670511020792	89.3588078005317
ENSMUSG00000002083	2.36972052360445	2.18743432948103	1.13131130866662	3.20538204122209	0.977401130327011	0	0	8.23597229573981
ENSMUSG00000002100	1.02304459272149	0.744032431070176	1.25061125209795	0.384803462183986	0	0	0	0
ENSMUSG00000002102	76.187658055699	67.7223627161769	115.521335196595	99.6985991257848	87.5949367432309	76.4464902486379	74.5565577980282	61.8819429723634
ENSMUSG00000002103	4.1808424747042	5.00207938937824	3.93842930325244	3.3206364713697	1.60123409241386	0.800617046206931	8.24550099488645	2.99836399814053
ENSMUSG00000002104	30.0802567616759	26.427654154901	11.5567028689984	6.22284000638376	13.8246392951026	11.5205327459188	10.7862900210577	6.47177401263462
ENSMUSG00000002105	6.4410034877325	6.20244780300167	3.53682906973162	3.12556987557678	3.41096734576229	0	5.18955904771611	7.98393699648633
ENSMUSG00000002107	2.15396871387006	1.43597914258004	2.27442350024701	1.00569746609562	1.68428372806004	0.641631896403824	1.42675397056472	0.300369256960995
ENSMUSG00000002108	0.153946670504232	0.307893341008463	0.31847650359283	0.636953007185659	0	1.65089463285453	0	0
ENSMUSG00000002109	6.9340708843527	4.10383787033119	3.22026771633612	3.36664352162413	4.55263158073371	6.82894737110057	6.39371533485065	6.39371533485065
ENSMUSG00000002111	2.5859613260581	3.59161295285847	0.44580801848013	1.33742405544039	1.54063079837816	2.31094619756724	0	0
ENSMUSG00000002129	61.9783735638608	46.5467663248914	95.7722106399764	70.7541637789214	83.7559785589741	51.6720351593671	63.5564636116339	56.2838334471186
ENSMUSG00000002147	16.1836349937615	25.0670433327285	8.73386722256392	12.1910229981621	9.43207633264231	16.0345297654919	23.8435326980709	41.0638618688999
ENSMUSG00000002190	4.90583097943485	1.73146975744759	9.35292300799762	1.89048443778675	3.09465838630744	3.09465838630744	5.7948505693255	0.965808428220917
ENSMUSG00000002205	9.81718191731946	9.75977149675034	11.6986043955802	10.0358585931627	10.7740213565406	10.1583629933097	12.3930377902087	15.8515599642205
ENSMUSG00000002210	15.5832538010274	21.8583895598303	5.73356638930392	22.9342655572157	5.04700162272587	12.897893035855	6.30045206416401	33.077373336861
ENSMUSG00000002221	6.82298058743879	5.2774435482952	8.11028276504143	5.88775335346757	9.0955116382685	6.06367442551233	13.057596423311	7.19114005921475
ENSMUSG00000002222	33.9627961682581	28.9968074848322	33.9493464365458	27.5137311990093	23.2605042108075	22.0362671470808	33.5267089827462	32.3804967098318
ENSMUSG00000002227	41.017027025678	38.3930421317794	48.6409385456566	45.4982053650268	33.6928839083514	32.5821294937903	57.8912324094342	47.4916098209131
ENSMUSG00000002228	11.3121948428123	3.41500221669806	3.09083729093261	5.51935230523681	33.1885336403653	4.57772877798142	8.5719491148604	8.5719491148604
ENSMUSG00000002233	15.5540370585162	15.0754513028696	22.5241424582117	8.16809561671412	29.5105068100959	17.962917188754	55.2594037345806	34.8374501804965
ENSMUSG00000002240	0	0	0	0	0	0	0	0
ENSMUSG00000002250	7.98672622162791	8.75963521081771	6.66230042700265	5.43643714843416	5.52568538944523	3.86797977261166	12.6751109432972	10.6057050750038
ENSMUSG00000002257	10.7226851974336	13.7656093750837	14.838299447429	11.3910177576223	10.1002994051607	20.9775449184107	15.2760025066192	23.2777181053245
ENSMUSG00000002265	15.2413535330879	21.6393097736565	31.3834198653744	26.7656158177045	12.9597532365775	24.0898942515205	37.6861058984851	29.4065826329088
ENSMUSG00000002266	0.670351504879297	0.38305800278817	2.37734872085867	0.792449573619556	2.3106604015992	3.0808805354656	0.240377128591961	1.92301702873569
ENSMUSG00000002274	0.718703562510475	0.308015812504489	0.531005307966034	0.424804246372828	0	0	2.57715388729063	1.03086155491625
ENSMUSG00000002279	0.427377889820601	0.655312764391588	0.501010483152234	0.471539278260927	0.611082493432798	0.611082493432798	0.143034032069659	1.00123822448761
ENSMUSG00000002289	1.09340829234155	0.65604497540493	2.82747954863021	1.47028936528771	2.34510025508565	0	1.09781952092324	3.29345856276972
ENSMUSG00000002297	57.9787889949373	60.9065625784613	29.8252442855395	129.258020234407	82.0600366958098	86.3414299147216	37.4129043975129	139.852999771655
ENSMUSG00000002307	13.6390105589698	9.46129561297905	30.2492035473754	15.1246017736877	23.7181847125753	6.58838464238201	17.888605011756	11.1032720762624
ENSMUSG00000002308	17.8613914499872	12.2209520447281	13.0577575814049	20.559022574978	30.9635796167279	22.3225806539201	16.1805574342942	9.43865850333831
ENSMUSG00000002319	8.12663008763718	11.5265467569548	19.2994100953729	26.5045231976455	14.6729492454232	13.3390447685665	8.74223146234451	19.9822433425017
ENSMUSG00000002320	7.08491938623406	8.18258295311539	7.22523047132959	6.70914258052034	6.95567010582202	10.1659793854322	11.0209196287322	17.5332812275286
ENSMUSG00000002324	4.48517199141971	2.77025328881806	1.63741411898324	1.36451176581936	0	0	5.96020618608224	1.98673539536075
ENSMUSG00000002325	6.61347579303177	5.60707730278781	13.1611035979267	9.22020817029891	3.08354994550995	3.08354994550995	12.6307335987395	14.7960022156663
ENSMUSG00000002326	4.43895909154558	5.42539444522238	5.50984636343212	6.53018828258622	5.28917197659764	10.0494267555355	4.45686755570735	5.94249007427647
ENSMUSG00000002329	49.5402203950379	58.1144893095638	46.1187517542855	43.3595101963368	34.7362204860706	49.039370097982	24.870042326112	20.0873418787827
ENSMUSG00000002332	2.38477894833639	4.3487145528487	2.90205944397089	3.48247133276507	6.01739130670891	3.00869565335445	10.5635296836663	0.704235312244419
ENSMUSG00000002341	0.430494372556656	0.591929762265402	0.389630218606794	0.166984379402912	0	0	0.270144470020097	0
ENSMUSG00000002342	43.5348861746237	41.6374819345675	44.1590259525002	21.9159610282779	25.9994554961803	23.7386332791212	43.92219584235	21.1673232975181
ENSMUSG00000002343	16.4982976113494	9.0206519313853	19.2752973369324	6.50694750864596	5.72777437379864	7.63703249839818	12.5130222862313	2.38343281642501
ENSMUSG00000002346	5.55322304258844	2.58289443841323	5.27655971617256	1.3358379028285	1.38492328273154	1.38492328273154	3.8899722384148	0.648328706402467
ENSMUSG00000002365	20.3382406691864	55.9836835262341	23.6946694772874	46.7250024271741	24.6801216574583	30.4196848336114	23.1071735850616	31.705191663224
ENSMUSG00000002372	2.89269332881371	2.78143589309011	4.7758892056383	3.97031753239811	2.68448275967402	3.28103448404602	3.6304544545014	4.46825163630942
ENSMUSG00000002379	60.9837460867404	72.3295593121805	4.76766908652361	194.374201219809	60.8351648590351	108.362637405156	0	106.796124274428
ENSMUSG00000002384	1.59660155182739	1.39702635784897	2.37400429772258	2.68365703220813	3.74536082621186	1.60515463980508	0	3.00570535329061
ENSMUSG00000002393	0	0	0	0	0	0	0	0
ENSMUSG00000002395	5.79972942283192	4.56948378768575	9.27130929036184	3.272226808363	8.48116205507542	2.82705401835847	4.41146042168542	6.17604459035959
ENSMUSG00000002396	0.705633869639122	0.868472454940458	1.0106148407155	0.617597958215031	0.582083275147784	0.873124912721676	0.817477693170305	0.817477693170305
ENSMUSG00000002409	1.29298066302905	0.718322590571693	0.29720534565342	0.29720534565342	0	0	0	0.72122057951562
ENSMUSG00000002413	13.3229615498308	16.7863729380467	13.318656594037	12.0763523997992	14.5269080997701	13.9278603430786	15.2836640698031	26.3608150928715
ENSMUSG00000002416	34.328493653652	38.937730276487	35.650779288781	28.0367405983627	47.5842217670718	41.3134328520313	41.0979115056071	36.9535842949577
ENSMUSG00000002428	25.4592129091343	31.7260960867674	33.9645176603938	40.987002425167	15.4011128032105	28.0020232785645	29.4945290105402	40.9646236257502
ENSMUSG00000002455	4.71553930732125	3.51157182460093	6.95321109586807	6.43431474543015	1.07592640622678	1.07592640622678	2.5183848947844	6.54780072643943
ENSMUSG00000002458	8.85469492924901	6.94485876803843	10.0570024139045	8.26110912570728	7.44753363520923	1.86188340880231	1.74321924824627	5.22965774473882
ENSMUSG00000002459	0.0913366068219256	0.0913366068219256	0	0	0	0	0	0.917050937388345
ENSMUSG00000002475	0	0.165885122672726	0	0.343174124479848	1.7789203091813	0	1.66554366906135	1.66554366906135
ENSMUSG00000002477	48.68000784117	132.077540654337	2.5371806249921	171.552443797543	53.6198830619748	146.695906490308	0	265.220784260471
ENSMUSG00000002486	4.23972502119367	4.92017471595315	3.84404196728766	2.76121324410804	1.96458023600135	4.20981479143147	2.36490538815079	5.78087983770192
ENSMUSG00000002489	5.77989465044998	11.521256669897	3.34799692222438	7.2141362252692	5.78503184940366	8.88415605444134	3.67536821000172	5.60977253105526
ENSMUSG00000002496	3.4209926701707	3.01852294426826	1.7901061060835	4.91238419808961	3.23700623827636	6.25821206066763	1.61637377280216	5.85935492640783
ENSMUSG00000002500	0.235651781082254	0.706955343246761	0	0.487503594970156	0	0	1.18301245392246	0
ENSMUSG00000002504	7.75522352413513	1.75589966584192	2.8757369093317	5.4487646703127	3.92290249587032	1.56916099834813	4.4074590970399	2.93830606469327
ENSMUSG00000002524	23.8926983490345	19.1630857065635	28.8470087442397	22.4365623566309	36.2906487084266	35.416175245573	25.3809491641249	16.7841760601471
ENSMUSG00000002546	4.50531928806566	0.844747366512312	4.51454920047545	0.509707167795615	3.7745454560265	0.37745454560265	9.89514635095431	4.94757317547715
ENSMUSG00000002550	91.9032523575962	5.48886193253637	105.398241790629	3.63944205078138	83.764449324034	7.54634678594901	140.601309668166	2.82615697825459
ENSMUSG00000002565	1.29101659325823	0.90371161528076	0.801235485030977	0.133539247505163	0	0	1.94433757431937	0
ENSMUSG00000002580	0.518307732688277	0	0	0	0	0	0	0
ENSMUSG00000002588	0.13360106153145	0	0	0	0	0	0	0
ENSMUSG00000002602	4.69257469807405	0.307709816267151	5.96787507353442	1.35271835000114	6.18716471532259	1.64991059075269	4.63426853596963	1.15856713399241
ENSMUSG00000002603	0.537530966724911	0.0767901381035587	2.85946674288921	0.31771852698769	0.411741372632799	1.2352241178984	1.15649908476473	0
ENSMUSG00000002608	8.74807133595194	8.15831371779788	13.9290012306965	10.8788549757995	11.5948210251131	7.90555978984986	11.842738533402	11.3492910945102
ENSMUSG00000002617	4.92392346053863	22.7191556161695	5.7186499351073	21.2662294461803	2.77911646695391	9.72690763433869	1.30099696237925	22.9842796687
ENSMUSG00000002625	0.0763208902657486	0	0	0	0	0	0	0
ENSMUSG00000002633	0.135994336606302	0.135994336606302	0.844013073272883	0.281337691090961	0	0	0.682714949699542	0
ENSMUSG00000002635	50.4903337742187	53.7397116903813	46.020779975275	69.5482573783651	44.2272434001813	67.0109748487596	67.7593485712771	111.677444867475
ENSMUSG00000002658	105.53192202498	106.884895384275	133.650232074871	131.317767291715	140.253931330513	135.41758887084	75.8457739896552	108.674541835924
ENSMUSG00000002660	292.202235357028	237.117523599582	334.664640833916	282.270959294359	361.560098261246	298.753884009293	309.909603475017	303.552483403735
ENSMUSG00000002661	0	0.376264214108982	1.94598738225453	1.55678990580363	0	0	0	0
ENSMUSG00000002664	0.816826743287221	0	1.68980676484381	0	4.37974683716155	0	0	0
ENSMUSG00000002668	0.378915518025194	0.378915518025194	0.548715878425501	0.705491843689929	0	0	0	0.380444208611195
ENSMUSG00000002679	0.802714325469543	0	0.276768626999297	0	0	0	0	0
ENSMUSG00000002688	1.0598846874299	12.8246047179018	1.86373705325916	4.27563206335925	1.1366000551955	6.81960033117297	2.12832133785338	6.38496401356013
ENSMUSG00000002699	0	0	0	0.0898148022579016	0	0	0	0
ENSMUSG00000002718	197.442808917027	86.2756788685412	263.470453467975	156.001242843246	241.340413521588	121.26076242194	240.334824405476	211.214500589475
ENSMUSG00000002728	53.9224702240652	16.9291476284856	55.8840305234945	14.8087276242142	43.1449392881841	11.2064777371907	57.7073794324981	15.7383762088631
ENSMUSG00000002731	15.6550403639486	13.3640588472732	11.4536902315301	6.12179995133505	2.04733727890983	2.04733727890983	9.58426756308972	12.4595478320166
ENSMUSG00000002732	16.4256432377394	20.0757861794593	5.93309930767382	7.28153096850878	11.1838383882267	6.98989899264166	15.7065815094513	7.85329075472564
ENSMUSG00000002733	10.6516715813692	14.738940909104	20.4982317731533	20.1138899274067	7.96928983038224	6.64107485865186	10.570288179945	12.4356331528765
ENSMUSG00000002741	51.6407502595914	42.0392037289136	56.3684200310164	63.2131567490684	50.786863290705	47.3083110105198	65.7884167698573	48.8527847300921
ENSMUSG00000002748	11.6149929970322	17.1108677322132	14.710109756386	22.0065586196133	8.81012658573536	13.6708860813135	21.9015275566231	37.4032580999472
ENSMUSG00000002763	3.16186832609653	2.14191080154926	2.21553431734132	2.21553431734132	9.84404636845688	0.546891464914271	0.512036212274656	1.53610863682397
ENSMUSG00000002767	6.28747149576471	2.31643686686068	7.87276638902873	3.7652360991007	0	0	0	0
ENSMUSG00000002768	19.9466964480605	3.14947838653587	15.2027625969408	3.47491716501504	12.3839479441216	0	29.5137228472064	10.5406153025737
ENSMUSG00000002769	3.53145492495818	3.85249628177256	1.66038226893857	1.32830581515086	10.3283582130078	1.7213930355013	0	6.44673121656582
ENSMUSG00000002771	0.639671769224928	0.232607916081792	0	0.0601508265647316	0	0	0.583865864161789	0.291932932080895
ENSMUSG00000002781	9.06397369406666	8.60047503925643	2.50369214599564	4.04852347012061	4.41819633054445	6.07501995449862	6.46345258644119	6.98052879335649
ENSMUSG00000002797	3.29936834564202	9.44819117161123	10.4968745336863	11.3759231399556	1.07217559758015	4.55674628971565	8.53265870897563	10.2893825608236
ENSMUSG00000002799	1.66766350172926	3.16856065328559	1.89748438016417	2.18498201352238	0.298061737374669	1.19224694949868	1.11626099744126	0.558130498720631
ENSMUSG00000002803	3.99837393788099	4.83136850827287	2.24023005270386	0.516976166008584	0	11.612736665486	0	2.50906557030284
ENSMUSG00000002804	17.0777009088028	32.9355660384053	16.6552976784416	14.6364737174184	22.2381852639242	65.4064272468359	3.67427119431871	11.0228135829561
ENSMUSG00000002808	29.9021077520751	20.5929609990706	7.14889834613158	5.68993949998227	31.0076502853907	10.587978146231	27.6152601129287	19.1182570012583
ENSMUSG00000002812	14.1377974285648	16.1355296739055	12.636830386904	12.3189227042146	11.1236356463571	17.3034332276666	22.3722938646729	25.8438567057428
ENSMUSG00000002814	10.6917452255717	7.07170550352772	9.05639424654713	14.5424792228209	9.02804957953717	7.22243966362974	12.2563588588918	14.3695241793904
ENSMUSG00000002820	1.27921545039034	6.02297274558785	2.53610591276531	7.71858321276399	2.00055066157792	6.00165198473376	3.74609753099179	5.35156790141684
ENSMUSG00000002825	17.2688682797752	16.8763940006894	18.6743774458461	14.61473017501	18.9396857651608	13.678661941505	14.7771626593608	11.8217301274887
ENSMUSG00000002831	0.365835473686434	0.182917736843217	0.252273513869596	0.189205135402197	0	0.980787401959641	0	0
ENSMUSG00000002835	6.55933831575801	6.25323586102263	9.04640170020292	9.54395379371408	7.9719900641174	3.75152473605525	10.5372819252474	14.7082893539912
ENSMUSG00000002844	0	0	0	0	0	0	0	0.655323486781725
ENSMUSG00000002845	133.629583106384	187.251645117226	67.7908043147807	91.9528947415496	160.238397717979	236.30092828031	158.571636599755	213.16965518949
ENSMUSG00000002846	117.845572220152	103.521801011073	68.0194582904702	86.8763378165412	68.6569506995851	48.8744394810606	93.6980345932373	64.2812097790814
ENSMUSG00000002847	0	0	0	0	0	0	0	0
ENSMUSG00000002870	197.094562685817	214.071078251808	267.085425382429	302.550961497017	158.177113345561	168.324324390371	222.143922099871	305.133538280578
ENSMUSG00000002871	7.42605372942973	9.56104417664078	4.51276853358792	7.00919367982804	6.96811316504532	12.4430592232952	4.19400746970783	15.3780273889287
ENSMUSG00000002881	9.34888091597467	7.08248554240505	16.2147262786549	7.13057239964946	12.6585365903328	3.54439024529317	9.00734140831642	5.21477660481477
ENSMUSG00000002885	22.6719970162341	24.7330876540735	28.6745410378194	12.685020013013	23.7604471746145	16.5770561683357	100.366184612231	48.1136864378221
ENSMUSG00000002897	1.07275698818234	1.38564444306886	1.98808828683021	2.26549595476001	1.43800508022252	1.43800508022252	3.36589031712294	4.03906838054753
ENSMUSG00000002900	9.17478379900812	29.5545163227623	16.7591957604329	18.6572251598072	10.0482000644448	30.9819501987049	8.62381126539903	10.7797640817488
ENSMUSG00000002908	6.33054081618938	7.00579850324958	2.61925574406791	2.8811813184747	0.452583388012769	0.905166776025538	3.81364838808619	2.11869354893677
ENSMUSG00000002910	14.3753419425053	22.8807525918209	23.9150529798022	23.5433164049866	0.642326732925301	5.13861386340241	31.8736205059139	22.8527845136741
ENSMUSG00000002930	0	0	0	0	0	0	0	0
ENSMUSG00000002944	0	0	0.446221953501931	0.446221953501931	2.89136490364147	0	0.54141767738011	0.54141767738011
ENSMUSG00000002949	12.8917731743486	17.4355948669469	11.3674555512746	26.0139848192631	14.16484716713	13.0316593937596	28.6460783124749	51.9873273078249
ENSMUSG00000002957	26.3905859542298	7.110416941036	38.5420962000796	11.3858302536015	43.6242274584026	10.997704401278	35.0090632355728	15.1019488467177
ENSMUSG00000002963	7.86264856522998	4.16958636034923	6.65419906968341	5.29871407400716	7.02646154121855	5.74892307917882	6.57864125530479	8.37281614311518
ENSMUSG00000002968	2.74052920712803	3.75554002458285	3.77963856800299	3.62215362766953	1.63271726371575	3.80967361533674	3.8216466020342	6.62418744352595
ENSMUSG00000002980	6.53563529889956	6.05151416564775	5.63356959895569	5.88395047002038	10.3832447680629	16.2238199500983	4.86074263656042	10.9366709322609
ENSMUSG00000002981	0.436430134336071	0.498777296384081	1.03184335785632	0.709392308526218	0.668599034078767	0	0.625986944217261	1.25197388843452
ENSMUSG00000002983	6.97614191564221	11.0621678948041	2.26786421413015	27.8328789915973	0.534362934572606	4.27490347658084	5.00306167772097	29.5180638985537
ENSMUSG00000002984	9.78020161760875	17.9303696322827	11.9799174476352	24.4922756707209	12.8801240910277	28.0602703411675	12.4899167720016	31.4401353226248
ENSMUSG00000002985	137.630339570528	246.466963362485	37.4634427753024	60.3161428682369	185.461178744426	302.952291980424	87.2751114744066	143.640287634961
ENSMUSG00000002996	30.1353041402154	41.3104794255453	22.5341362954419	17.403886245471	31.643262538766	40.3956543048076	27.735474726435	23.9533645364666
ENSMUSG00000002997	9.43555667916613	16.1146585981264	1.97390899748732	4.16714121691768	2.84227820483923	3.97918948677492	1.06445206012848	3.72558221044966
ENSMUSG00000003031	41.8476562277079	39.8913633552744	13.7248540663017	45.5735538868223	22.8031634535871	14.137961341224	3.41597444955114	35.440734914093
ENSMUSG00000003032	64.7621177180232	67.5557776980164	31.7865454873243	144.352948308138	128.686126649378	106.217120409011	17.8495588488845	184.232946690272
ENSMUSG00000003033	3.89121483736827	6.56642503805895	7.54681287565295	3.89918665242069	6.52010050507089	2.60804020202836	6.1045523297569	5.49409709678121
ENSMUSG00000003037	21.1051407569744	29.5471970597642	33.2167316947365	23.6283967725445	14.2009405784665	29.2894399430872	34.9016491643322	22.0212786394001
ENSMUSG00000003039	53.1280120599856	46.3662650705329	128.801678438195	53.9550049310914	55.090043115288	49.9106373523122	102.27624294315	46.2888168492703
ENSMUSG00000003051	51.6933059946641	40.8656540633493	66.6570460107739	76.0504508686608	35.5832205822976	16.8552097495094	42.9593070040303	159.563140300684
ENSMUSG00000003053	0	0	0	0	0	0	0	0
ENSMUSG00000003062	29.1073292732032	12.099246134942	13.230281715103	16.162398203315	19.2771428647067	8.89714286063388	18.3956324062703	37.1383522164325
ENSMUSG00000003068	14.2020845461677	11.3278531499195	20.4614199922943	13.1162948668553	21.7572052487117	12.6917030617485	13.58036305184	9.76088594350998
ENSMUSG00000003070	2.18024895158034	2.18024895158034	4.13451547249912	2.25519025772679	2.92257156379339	2.92257156379339	0	0
ENSMUSG00000003072	56.831313795661	59.0403047912521	55.6689660144292	49.6450853636141	97.9854772168704	93.6784232732717	90.7323918887519	84.6835657628351
ENSMUSG00000003099	0	0	0	0	0	0	0	0
ENSMUSG00000003119	7.92175706021775	7.59168384937535	14.3054459649859	12.530068422792	10.7959079326248	10.6189258353687	12.7590868336048	9.94214558462709
ENSMUSG00000003123	0.328895579611062	0.78934939106655	0.816481556101903	0.680401296751585	0.352701325316781	0.352701325316781	0	0.330222470573326
ENSMUSG00000003131	18.3611109988764	21.3588434068562	12.7422387441906	37.1608255391414	9.041374307927	15.8224050388723	14.1085613002269	28.9225506654652
ENSMUSG00000003134	1.84756573925436	1.40414996183331	0.0764428714006458	2.21684327061873	1.58503531270439	1.98129414088049	0	2.22602343400794
ENSMUSG00000003135	24.1708999183789	22.736097640119	47.0352028923629	45.6652455265659	22.4880273748443	37.8745724207904	55.4073392757867	33.7984769582299
ENSMUSG00000003153	433.188081909574	334.002653828626	286.502363773355	155.55038619684	235.537888291177	89.1146998279271	535.487117424709	315.76570000445
ENSMUSG00000003154	1.73816330558089	3.40390314009591	4.12020785255127	3.82055637236572	2.32996633088055	1.94163860906713	2.5450479297722	2.5450479297722
ENSMUSG00000003161	24.2583401485399	30.9613025580048	27.8985285870936	26.577888180604	30.3784006714416	29.522671075063	23.635135664856	38.0565743756155
ENSMUSG00000003184	10.7986299031208	10.7986299031208	10.8207527321099	13.6132050500738	6.6345148195701	7.84079024131012	7.34107001839911	20.8938146677513
ENSMUSG00000003190	6.85787230320597	10.9725956851296	13.9845192436695	8.91766444523849	11.5566801664779	8.40485830289301	10.8201336435934	5.90189107832367
ENSMUSG00000003198	9.96408505230514	23.249531788712	8.17982441315325	18.9771926385155	9.32843137620927	39.0098039368751	6.35192634573397	39.6995396608373
ENSMUSG00000003199	64.3333451756393	51.5674594488806	44.826431428694	27.2780997453681	37.8273319020443	25.2182212680295	32.0434705198241	30.3569720714124
ENSMUSG00000003200	16.2224529183579	17.8446982101937	26.4485776699326	21.5743684920901	14.0830008036104	17.8108539575073	25.5952722423071	30.6367652597313
ENSMUSG00000003206	1.00652307535046	1.00652307535046	0.34704003749392	0	0	0	0	0
ENSMUSG00000003226	11.0923511632756	10.498118065243	15.2640210488394	14.9908394640727	8.49658936213331	13.2759208783333	21.2135275502821	21.5449889182552
ENSMUSG00000003227	0	0	0.330341657905953	0.220227771937302	0	0	0	0
ENSMUSG00000003228	0.219518569138564	0.329277853707846	0.0567660103852563	0.681192124623076	0	0	0	0.275505239092076
ENSMUSG00000003233	2.53687781674914	2.65768152230862	4.3734624381839	4.6858526123399	1.94321372931161	1.29547581954107	4.24518759206308	5.45809833265253
ENSMUSG00000003234	7.07319616657653	10.337748243458	9.79261542560836	11.8186737895273	5.83473861949009	4.08431703364306	10.379454686368	12.0183159526366
ENSMUSG00000003235	10.5932513366428	25.0657214726196	12.6549921649228	27.62492192099	9.60000000376681	20.0000000078475	15.7292788815748	27.7134913627746
ENSMUSG00000003273	0.60307768896907	0.402051792646046	0	0.207935723399784	0	0	0	1.00918455960259
ENSMUSG00000003279	2.66196941236062	2.7485375233317	2.19382067748811	2.17143475220762	0.812297373152711	1.62459474630542	2.17293399865243	2.06428729871981
ENSMUSG00000003282	2.23537385879451	2.28099373346378	2.54814975568176	1.79314242066494	3.17992223525267	0.733828208135232	3.20627459233231	2.97725497859429
ENSMUSG00000003283	13.8805883001246	9.43880004408474	1.91436043627143	6.50882548332286	12.9005736188286	4.96175908416485	1.85821172255698	1.85821172255698
ENSMUSG00000003299	45.8634014744456	64.3567085205931	65.0385121852858	75.5977059283086	56.3225067091458	70.6014520720279	34.1649657021595	41.5921321591507
ENSMUSG00000003308	9.40508201582533	9.73508489357359	8.10696767748954	5.20552661396697	9.28958022951332	1.76944385324063	11.1825304641922	10.7683626692221
ENSMUSG00000003309	7.89148282941437	5.67200328364158	2.29576931809672	1.0203419191541	6.61146497074705	2.64458598829882	6.80910321010846	1.8570281482114
ENSMUSG00000003316	0	0	0	0	0	0	0	0
ENSMUSG00000003341	0.246451862710466	0.164301241806978	0.0849743694606372	0.0849743694606372	0	0	0	0
ENSMUSG00000003344	9.17734229978866	12.3084355550107	9.3811135177107	10.1628729775199	8.68377022091985	8.68377022091985	9.75638882105486	17.3446912374309
ENSMUSG00000003345	11.451116921095	16.8163255484612	16.5660477049838	19.7135967689307	9.01675284738491	10.7342295802201	18.8941891839392	22.9142294358412
ENSMUSG00000003346	7.25798346039182	7.25798346039182	7.76633878347737	12.1672640941145	16.1034259920975	4.02585649802438	20.1027998634218	15.0770998975664
ENSMUSG00000003348	0.475938385148301	0.594922981435376	0.984595459786068	0.86152102731281	0	0	1.19464625801758	1.19464625801758
ENSMUSG00000003352	4.92418196813598	5.40694490618853	4.59408312975741	5.29318273645963	5.69476309450382	5.17705735863983	4.36239530078588	4.84710588976209
ENSMUSG00000003354	0.194365399758104	0	0.201046286781116	0	1.04216867510772	0	0	0
ENSMUSG00000003355	4.72165702827003	4.72165702827003	0.443995790762731	3.84796351994367	0	5.3702882504442	2.87315515416792	8.61946546250375
ENSMUSG00000003360	17.2174855900025	14.047479217836	26.6818019515513	23.0170725268804	20.3300690399244	26.995665446457	23.4029073100971	27.7714500079819
ENSMUSG00000003363	29.263292977534	25.8205526272359	15.4769887035848	13.6964501801636	22.0095759320286	12.7797537669844	27.254195599719	23.9305132095094
ENSMUSG00000003378	3.67097870348084	1.42344072175788	1.70484761453089	0.232479220163303	0.401702786535328	0.401702786535328	2.25660541230023	0.376100902050038
ENSMUSG00000003379	0.26573498717786	2.12587989742288	0	0	0	0	1.33403532038064	0
ENSMUSG00000003380	19.3206609324878	20.0833186008754	12.35900036349	11.0442130907783	35.440577820866	28.6250820860841	8.93356942387536	14.0384662375184
ENSMUSG00000003382	5.20053250261862	5.08747744821387	3.23536975581493	7.32830739871334	2.62682499616405	3.23301537989421	3.97289066553305	10.5943751080881
ENSMUSG00000003402	28.0759114990934	45.0120258549981	30.4461674999052	31.1956116229797	39.3347368575393	55.8456140570002	33.6451509176141	48.6490695700636
ENSMUSG00000003410	0.95529606638729	1.4048471564519	0.755630572203742	1.27875942988326	0.903918723141323	0	0.846308909344527	0.846308909344527
ENSMUSG00000003411	1.97762933420164	3.29604889033606	4.31850162434261	5.45494942022224	1.17820658389022	1.17820658389022	2.7577886801853	7.17025056848177
ENSMUSG00000003418	8.84078527605362	3.1826826993793	13.7431296267588	4.4939511327044	4.06315240242936	0	11.4125816519777	3.04335510719404
ENSMUSG00000003420	6.07840338653602	3.68388084032486	8.0020630529283	1.71472779705606	2.96289248451176	0	2.77405727182863	0
ENSMUSG00000003421	30.4209617107112	34.4309975725777	33.7550971325872	39.7623601816069	37.812857157694	53.3828571638033	40.2621388514595	54.839809814919
ENSMUSG00000003423	52.5179158966194	53.8596144779199	63.641301608427	56.7022188785362	72.9683168603142	62.6910891335094	29.8288976810062	37.5266777277174
ENSMUSG00000003429	3218.70719838586	831.197228118834	4682.19277184869	962.088062879617	5270.40000206798	1092.00000042847	5103.0274771509	743.770187114464
ENSMUSG00000003435	23.6443283247721	22.1665578044738	28.070023962572	32.0998788878918	24.1311589268869	24.8514920291821	31.3607078325638	35.0700388665229
ENSMUSG00000003436	0.815107108038195	0.407553554019098	1.68624927691782	0.843124638458912	0	1.45684210583479	0	0
ENSMUSG00000003437	17.680806451992	18.9195890696475	22.2491224037768	29.0054004112065	14.492146602545	22.9458987873629	13.5685128223008	35.0519914576105
ENSMUSG00000003438	46.7380715078533	49.3346310360674	53.1193652620723	63.4149725741031	36.3532041871404	46.4083457708176	86.9011681875378	68.0725817469046
ENSMUSG00000003444	12.9965360512726	6.95163556230857	20.0085784614761	14.381165769186	16.2060889993331	21.0679156991331	19.7251857949491	16.6905418264954
ENSMUSG00000003452	2.34797776892601	0.622355553209304	3.05780142779412	0.73153144205601	0.758411573745871	0.455046944247523	1.84619610589484	0.781082967878587
ENSMUSG00000003458	23.6688648919016	27.2727661305862	16.8253740744033	45.035582103343	27.1577358597126	15.1456603833013	12.71344050482	46.9419341716431
ENSMUSG00000003464	43.0308182329994	30.1418703188698	36.8466462246558	51.8582428347008	32.1058977845504	8.16251638590264	21.3984160931515	62.1573038896306
ENSMUSG00000003469	3.06015297433584	1.99575193978424	1.78910468813876	0.963364062843946	1.42680412427118	0	3.33967261476735	0
ENSMUSG00000003476	0.681247876219606	0.30277683387538	0.861256351113942	0.861256351113942	0	0.405865102798548	1.13999381923437	0.379997939744789
ENSMUSG00000003477	0	0	0	0	0	0	0	0
ENSMUSG00000003484	0	0	0	0	2.2382749334928	0	0	0
ENSMUSG00000003500	17.3958802960186	16.1029432469902	36.8387108652699	31.6107749999015	16.3861566548813	13.2349726827887	31.8637616687639	21.2425077791759
ENSMUSG00000003518	13.6446005109982	15.8773533218888	9.06692130423029	7.01403346176305	10.1982058989182	4.43400256474706	7.05739445760533	9.54823956028956
ENSMUSG00000003526	5.46227348916195	4.27050472789025	3.69819964541423	3.49274410955789	1.86379376756471	3.99384378763865	2.49286836192715	0.997147344770859
ENSMUSG00000003528	108.960309000808	194.124688449716	135.283711917235	150.459176181548	94.0147874675731	182.273567539172	167.063881651476	255.086787037738
ENSMUSG00000003531	25.552310765385	19.3263670255957	23.6131389531541	16.2340330302935	16.6914572929815	6.95477387207562	20.8368719522369	18.2322629582073
ENSMUSG00000003534	0.162201875290382	0.973211251742294	2.85221259135137	1.25832908441972	0.434855467284158	0	0.814281299453119	1.22142194917968
ENSMUSG00000003541	0	0	0	0	0	0	0	0
ENSMUSG00000003545	0	0	0	0.128298639522019	1.33012974583666	0.997597309377498	0.311339013582348	0.311339013582348
ENSMUSG00000003546	8.79574981959601	5.37518044530867	4.71752532246678	10.6144319755502	5.24021876520296	4.36684897100247	5.72394877263869	1.63541393503963
ENSMUSG00000003549	10.3296681884943	14.0632831963838	2.83209658370158	24.3302842872545	36.702025086725	20.0192864109409	0	28.1150838253799
ENSMUSG00000003555	0	0	0	0	0	0	0	0
ENSMUSG00000003559	9.6432347775378	23.8670060744061	1.8702562419115	13.7152124406844	16.1581569179216	25.2067247919578	10.2872729920636	28.4412841545286
ENSMUSG00000003573	13.281032966727	6.64051648336349	10.5942042143565	5.35531202044396	7.84534884028763	4.82790697863854	31.6414563547957	12.9955981457197
ENSMUSG00000003575	2.21599499949572	1.52349656215331	2.65031577909415	1.25352773335534	0.742622071477221	2.22786621443166	1.21676142305153	1.39058448348746
ENSMUSG00000003581	11.1018172420973	5.55090862104864	15.6102713639402	6.63885103983664	1.86021505449334	0	5.22497167149085	6.96662889532113
ENSMUSG00000003585	11.7091705819467	11.2673150882883	5.14173727448195	4.79895478951649	2.96148359602649	1.1845934384106	7.763666894472	9.42730980043028
ENSMUSG00000003604	2.40001043108627	1.78065290048336	4.80484946932193	4.48452617136714	2.0755848838378	1.24535093030268	4.27526176359539	2.72062112228798
ENSMUSG00000003617	0.323793331648039	0.323793331648039	0.125596133159518	0.167461510879357	0.651055822960874	0	0	0.609561821595629
ENSMUSG00000003623	50.383957512075	37.1138165898806	47.9318520406879	34.5725915944318	32.3423753792593	28.9178885743965	73.3871021132124	56.9996909617184
ENSMUSG00000003644	59.1038796634083	47.1921746850907	27.7460873565183	86.2480071387366	57.5312353443212	68.2573978661438	31.0406020202049	125.988325846714
ENSMUSG00000003657	0.888527541751332	0.444263770875666	0.919068739570816	1.14883592446352	1.19104991440882	0	0	0
ENSMUSG00000003660	23.5702413515073	28.6210073554018	31.5511279208438	39.0803743564997	21.7715820522823	26.0196956234593	35.5477162088026	52.7001107431199
ENSMUSG00000003662	26.7644256072285	23.6156696534369	14.6564440983278	35.2005195865822	24.6756334160006	24.0262746418953	9.72756690294449	22.4949984630591
ENSMUSG00000003665	0	0.428481492162619	0	0	0	0.459495352105926	0	0
ENSMUSG00000003680	22.302935669911	21.2996894287039	25.7836152392981	25.3046626342337	31.8620689780192	34.344827599683	35.2552802518055	31.381073630728
ENSMUSG00000003721	10.8137230068701	15.6074352676476	8.87914876234803	20.8717652725324	10.1618197563627	8.36855744641636	9.51417243032195	23.5056024749131
ENSMUSG00000003731	17.4916728192473	16.9738272423617	13.8672639859474	24.8777525584808	12.0320998709717	13.5746767775065	16.4646008801147	21.9528011734863
ENSMUSG00000003746	3.05020903909805	3.21074635694531	3.27959490599883	2.44931771460672	3.01275007892651	1.93676790788133	2.61925603849173	2.4177748047616
ENSMUSG00000003752	2.27104109098627	2.63733804114534	4.47087379239565	2.42488070096035	2.35685903592951	1.96404919660792	5.51662098901021	2.94219786080544
ENSMUSG00000003762	2.01004303852956	1.6634838939555	1.79235679944497	1.29049689560038	0.371643394345609	1.85821697172805	3.13161567421256	2.08774378280837
ENSMUSG00000003778	28.7660060463964	18.8253482607429	29.7547748125371	24.5947695602363	32.6052854449387	19.9146054813398	34.731590119531	33.6348030631248
ENSMUSG00000003808	21.8415655216934	20.2205118306302	51.362231446004	31.505698670487	26.0758043293148	29.7355663404467	41.974783441135	25.6988470047765
ENSMUSG00000003809	29.523214969793	73.6674506865312	32.2830403505782	58.8947357747034	41.4596950053745	98.7494553764376	50.8154107658718	74.8115769608668
ENSMUSG00000003810	4.18490511115398	5.77228291193653	6.76678489805513	7.16483106852896	2.57920238640151	4.64256429552271	8.21039156429572	8.45187366912795
ENSMUSG00000003812	25.4333383218821	32.2586692274719	14.7143945531751	15.7548062892582	10.4011876084605	22.3432918996558	19.8372463163301	18.3945374933243
ENSMUSG00000003813	0.600971480509341	1.95315731165536	0.777035706767527	0.466221424060516	0	0.805587893214813	2.26273511268288	0
ENSMUSG00000003814	257.310634469766	210.258010611658	592.104769970511	289.238591249099	475.750000186673	451.241666843723	563.534965485586	272.656438390631
ENSMUSG00000003824	35.6091634215365	33.8385420359352	61.2529193006417	31.1352048272365	24.2621951314711	29.5365853774431	75.0611784026368	35.555295032828
ENSMUSG00000003847	8.02666279667061	9.71205131040722	13.5107305488165	8.95630686381222	13.8942213570678	15.0238328495124	18.2967829410417	12.4798866303059
ENSMUSG00000003848	89.9634136023223	76.1912367051767	213.109063987983	110.977550303176	122.678141184108	102.430292639158	195.707114483621	117.647296740866
ENSMUSG00000003849	336.815588477663	187.978500157038	381.917002601341	124.039215564649	338.202189443713	180.463618873128	588.238278843181	157.697921562215
ENSMUSG00000003863	0.784252946080552	0.980316182600691	0.507006207454087	1.47031800161685	0	0	1.23033894277415	1.23033894277415
ENSMUSG00000003865	25.7901659105215	13.8248224786808	33.784844042653	13.5473879576975	24.7091250879997	15.6057632134735	34.4985600861434	21.5108668772423
ENSMUSG00000003872	0.793935494842398	0.264645164947466	0	0.547483531466826	0	0	0	1.32856422542351
ENSMUSG00000003873	60.6804831539221	63.6285228213191	58.954527384627	49.8064110663228	55.3248731181549	77.7182741421699	69.0651077795034	112.230800141693
ENSMUSG00000003882	0	0	0	0	0	0	0	0
ENSMUSG00000003923	89.0731342318215	13.6968482609167	136.80352684864	28.6962543125774	85.6034249997897	11.6944569671844	126.133971382795	28.0297714183989
ENSMUSG00000003929	11.6894042187363	12.7157909306253	10.8525910753032	19.051015855016	9.47805596837286	9.17231222745761	15.1716555928002	20.3242933412984
ENSMUSG00000003934	0.608193333833086	0.486554667066469	0.880738115889376	0.251639461682679	0	0	0	0.610647019099779
ENSMUSG00000003948	10.0551121188459	11.6769043960791	7.94034583413203	8.72319683186336	4.05808433557721	15.0728846750011	14.1122384827309	11.3983464668211
ENSMUSG00000003949	1.97036069373101	1.50674641285312	1.7383687913144	0.299718757123173	0.93219577944076	0.310731926480253	0	0
ENSMUSG00000003955	16.3980371146508	25.9635587648637	33.9233678062292	11.7789471549407	39.0776470741567	58.616470611235	38.8737892358919	52.5939501426773
ENSMUSG00000003970	1091.15791486276	1258.96261769674	784.76043657295	931.516237328988	840.176600771166	945.580574322458	1437.38624658099	1962.28251772052
ENSMUSG00000003974	0	0.126984544545144	0	0.131349361517869	0	0	0	0
ENSMUSG00000003992	4.5578625389988	0.92127008766997	4.31329260877227	0.902782173929079	1.29993738310242	0.51997495324097	3.8946814513104	0.4868351814138
ENSMUSG00000004018	37.890877575619	61.5439708500962	44.0627637640634	57.0084275114567	60.3345195966276	72.6476868612454	51.8778326101761	80.6988507269405
ENSMUSG00000004031	0.0883257388657791	0.176651477731558	0.137042615467543	0	0	0	0	0
ENSMUSG00000004032	16.9654531094022	4.5443177971613	16.2951319013577	1.56683960589978	3.24882629235457	0	16.7297215021444	1.52088377292222
ENSMUSG00000004035	1.45100265953083	0.725501329765414	0.250146285613981	0	3.89006870858446	5.18675827811261	0	0
ENSMUSG00000004038	9.74584585697842	10.6318318439765	7.63699853676551	15.5794770150016	1.58352402808129	3.16704805616258	25.2042111750634	37.0650164339168
ENSMUSG00000004040	23.9368732183674	22.8802370491355	26.188900874982	21.2285633095761	13.292327075647	11.9848850682063	20.8099428049805	19.3818094752269
ENSMUSG00000004043	2.49685830795382	1.35698821084447	1.34748645428734	0.786033765000948	0.582083275147784	1.74624982544335	0.817477693170305	1.36246282195051
ENSMUSG00000004054	3.87792819439979	2.73217668241803	3.28191015653253	2.55259678841419	1.41770999372723	2.36284998954538	4.8669665558253	1.76980602030011
ENSMUSG00000004056	8.68716031565038	2.28037958285822	12.4115844793471	3.36966094461913	11.0626840598729	2.32898611786798	14.4461564261834	5.72394877263869
ENSMUSG00000004069	21.7736944759692	17.8148409348839	34.1926697064178	26.2075552240807	14.8588957113517	13.2668711708498	27.3269223923064	24.8426567202786
ENSMUSG00000004070	0.873197736396353	0	0.361284802226417	0	0	0	0	0
ENSMUSG00000004071	4.71791487885195	5.06312816267038	4.64203009533921	3.76916973553184	2.87933425910482	2.67366752631162	8.66515016651048	7.31723791838663
ENSMUSG00000004096	161.425970075356	184.099541444718	251.864031081329	219.743719425208	120.252068793206	185.003182758778	154.653840053676	154.653840053676
ENSMUSG00000004098	0.227449479405577	0.511761328662547	0.705802678692289	0.941070238256386	0.609781172217527	0.304890586108764	0.856376617033895	1.99821210641242
ENSMUSG00000004099	57.5226732336566	53.9537482520063	70.031804556825	74.6463033066934	45.8706791558595	52.3432289753979	117.511928963046	131.73983067606
ENSMUSG00000004100	23.9809234083165	28.0422088242411	29.7062458468009	47.3099470893497	33.7012987145223	41.9970030134816	24.7572833545266	50.0000036375733
ENSMUSG00000004105	0.0615933624432298	0	0.637105000426317	0	0.330257715687969	0.330257715687969	0.618418537001144	0.309209268500572
ENSMUSG00000004110	0.0153470697763653	0.0153470697763653	0.0476237755590594	0.0317491837060396	0	0	0	0
ENSMUSG00000004113	2.41449450127991	4.94581938165401	1.00705140632665	1.57100019386958	0.417622208974969	3.13216656731227	0	0.586508588350814
ENSMUSG00000004127	13.4463036284009	13.3492184036471	13.5570128989914	18.6283399463919	13.0140421314855	24.4663992071928	9.99138263961615	21.4449188362493
ENSMUSG00000004151	2.53341615821889	9.52215038778826	6.44581975777289	11.8374166579661	8.74368231390013	44.6552346745614	2.77753457988097	9.2097199227632
ENSMUSG00000004187	0.295403771351584	0.393871695135445	0.407410176264479	0.20370508813224	0	0	2.47162952924033	0.988651811696132
ENSMUSG00000004207	369.538491281784	293.344987924715	348.380391108118	195.71768097025	297.327988454857	170.225947588658	399.504685295974	262.794748661004
ENSMUSG00000004221	21.578729481603	23.488351559621	20.9377684569205	20.0489009280889	13.0549938398944	7.9353884124848	30.1978880624068	35.7102009626874
ENSMUSG00000004231	0.357899682305549	0.429479618766659	1.33272613400327	0.444242044667757	0	0.38380476997866	0.359343586946681	0
ENSMUSG00000004233	4.68830526318639	7.03245789477959	1.75119227799656	8.75596138998281	3.84056508727889	3.14228052595546	2.61512204748684	6.53780511871711
ENSMUSG00000004263	0	0.505012012588882	0	0.870617833191268	0	0	0	2.11270593673326
ENSMUSG00000004264	110.38365489436	131.939708255806	161.141572912561	164.049876701759	115.023130760571	140.707907532349	165.197920905619	149.5145739842
ENSMUSG00000004266	4.28353039466896	3.5926383955288	7.14639905902896	4.57369539777854	5.18629550524697	4.44539614735455	5.54943458042711	5.54943458042711
ENSMUSG00000004267	9.8748363779335	16.9518024487858	1.44702050064946	2.72380329534016	1.32369819393065	1.32369819393065	2.06555734515898	27.6784684251303
ENSMUSG00000004268	15.3800434461438	19.392228692964	20.7504768532634	17.8108259657177	32.2694300644752	28.6839378350891	21.4007259394483	19.7222376304719
ENSMUSG00000004270	0	0.118474870354389	0	0	0	0	0	0
ENSMUSG00000004296	0	0.590507182996659	0	0	0	0	0	0
ENSMUSG00000004317	0.946640284396437	14.5038815002168	1.29391508216166	8.21810930562138	0.543835138180555	13.2333216957268	1.86697381066543	18.6697381066543
ENSMUSG00000004319	9.1174917860637	9.41233604780208	18.3925730983597	10.4631219411587	6.81014586407452	7.17497510679279	26.4153216060188	8.9948724434288
ENSMUSG00000004328	0	0	0.298423400348721	0	0	0	0	0.289670560625126
ENSMUSG00000004341	35.9439592780732	33.679772866856	0.585503221152022	3.80577093748814	9.10526316146742	6.07017544097828	4.26247688990043	9.94577940976767
ENSMUSG00000004344	0.23128785921036	0	0	0	0	0	0	0
ENSMUSG00000004347	0.0377364401869535	0.132077540654337	0.0975838701920037	0.331785158652813	0	0.303508772048914	0.663051960651178	0.189443417328908
ENSMUSG00000004356	9.87015666660625	9.14887598712348	15.9816718041052	15.5497347283186	14.6555544718746	12.2129620598955	15.6272708958875	12.387470832106
ENSMUSG00000004359	7.86246247144367	19.0513513731135	19.9147312741955	42.7488995938227	11.3501692312174	2.16193699642236	6.072448201389	8.60263495196775
ENSMUSG00000004360	0.134272889307488	3.08827645407223	0.694441136237183	2.56943220407758	3.59979192095469	19.0788971810599	0	4.04443792986564
ENSMUSG00000004364	18.5920695789956	14.3810452726419	19.6420530640361	16.2724958438458	14.4847116822687	7.24235584113436	27.9208418480652	26.3253651710329
ENSMUSG00000004366	0.536998441495344	0.536998441495344	0	0	0	0	0	0
ENSMUSG00000004371	0.744211199073797	0.930263998842246	0.192447959283029	0.769791837132116	0.997597309377498	0	2.80205112224113	0.934017040747043
ENSMUSG00000004393	41.7287857224054	50.8999474196374	91.0694437751118	98.3423507432631	50.814054500791	52.4532175492036	84.4081487553911	98.9877380858677
ENSMUSG00000004394	54.2188440206766	43.1973085148341	58.6567772463208	32.362359860039	38.1267217780454	23.8292011112784	56.222422448604	37.481614965736
ENSMUSG00000004415	1.75214131895441	1.4680102942591	1.37152124406844	0.73474352360809	0.507827788848966	0.253913894424483	0.713193295668271	0
ENSMUSG00000004446	92.4859558078268	99.5750915713984	38.5818584556761	77.1637169113523	77.7769014389685	64.3267605886206	71.1773605727599	89.7929779533278
ENSMUSG00000004451	52.8538265237546	58.6653914015523	63.2813781634399	56.7826486986451	25.6868154259004	25.6868154259004	48.0994146732131	61.8984270794628
ENSMUSG00000004455	13.9084792018492	2.94000373372421	21.63831121629	5.49730068738178	15.1577102863214	3.63785046871712	19.3006547023996	9.6503273511998
ENSMUSG00000004460	52.8837259989552	47.8585755646654	90.344087881838	70.542643962531	54.5302843230033	60.3040791336742	88.2949168367755	90.0968539150771
ENSMUSG00000004473	1.56014456541898	1.43013251830073	0.403442783681649	1.47929020683271	1.3942243121656	0	1.95804848401067	1.30536565600712
ENSMUSG00000004500	2.26987532179816	1.78347346712712	2.34789733909203	2.43175081548817	2.60804020202836	1.30402010101418	1.22091046595138	3.66273139785414
ENSMUSG00000004508	0.816032164743167	0.753260459762924	0.714222800899451	0.779152146435765	1.00972762685534	0.673151751236891	0.630249501230414	1.57562375307603
ENSMUSG00000004530	19.9918007329008	21.5943498898467	25.0302627042489	35.3490299449079	17.4002483511983	17.6150662320773	23.3307095993557	30.9735282612136
ENSMUSG00000004535	28.9868437079342	28.0180320866797	48.221649137362	41.0465242864993	32.4147733086851	39.4795315939114	32.8779420521756	29.3761494075652
ENSMUSG00000004552	0	0	0	0	0	0	0	0
ENSMUSG00000004558	26.3284154929323	12.195413236986	13.7935389409344	10.2567340842845	20.7783338321152	10.3891669160576	27.464555244669	34.3306940558363
ENSMUSG00000004561	19.0174548821254	24.0887761840255	11.1974172702131	23.5044885041411	37.1274559339634	38.1732997630891	8.32310348879298	34.2716026009123
ENSMUSG00000004562	1.19521783158215	1.49402228947769	0.734053623585923	0.695419222344559	1.20162068347361	1.00135056956134	0.187506218579452	2.43758084153287
ENSMUSG00000004565	3.35355471341761	3.87255722858938	3.71659912292416	4.62510113075006	3.63910084696306	5.13755413688902	3.00632521415951	6.01265042831902
ENSMUSG00000004567	12.81190854792	14.7593186472039	5.67198011246515	8.53447474866251	3.8469887506822	1.9234943753411	8.23270188979842	7.46088608762982
ENSMUSG00000004568	15.4993006863624	12.4886451573568	16.3780709522798	22.5198475593848	6.57671538885745	5.23147815022752	15.6737864296202	22.9509015576581
ENSMUSG00000004591	18.1305469767679	21.2575401535239	16.4522904037247	34.3352147555994	20.4746447234178	24.1826512481312	17.3584133032833	36.0753111259539
ENSMUSG00000004609	0	0	0.103071471694244	0.103071471694244	0	0	0.500241786589782	0
ENSMUSG00000004610	1.33050129318949	0.332625323297373	1.03217578161851	0	0	0	3.33967261476735	1.66983630738367
ENSMUSG00000004612	0	0	0	0	0	0	0	0
ENSMUSG00000004626	26.810928679881	27.3694896940452	5.00725620820753	25.6140413727539	27.9528732978158	30.9478240082961	7.01018079512357	71.5038441102604
ENSMUSG00000004630	0.211802995797671	0	0	0	0	0	0	0
ENSMUSG00000004631	1.45938890432771	2.15259863388338	0.7925149141187	0.981208941289819	1.36939314037901	0.39125518296543	2.56423411846253	5.86110655648578
ENSMUSG00000004633	2.99774852620723	1.79864911572434	1.30922227496416	1.1714094039153	2.14315209994622	1.78596008328852	1.00328086465654	1.67213477442756
ENSMUSG00000004637	7.76406947497308	5.48051962939276	2.51951135448254	2.99191973344802	7.14243586243095	5.5098790938753	8.97998670051568	10.1263679814326
ENSMUSG00000004642	35.7481347291768	44.2869048783919	50.8844313566299	75.2061349454853	40.6589861910688	48.8591178598558	73.5761317005854	98.8479334586126
ENSMUSG00000004651	0	0	0.0563427410337624	0.112685482067525	0	0.584130557347938	0.273450965362211	0
ENSMUSG00000004654	0	0	0	0	0	0	0	0
ENSMUSG00000004655	0	0.442149839723802	0.304898517904822	0	0	0	0	0
ENSMUSG00000004661	9.32018157636452	8.00953104218826	11.5485665435853	15.1637699833163	15.0962888725232	14.3154463446341	7.55446004458782	12.4283052346445
ENSMUSG00000004665	11.8041425706751	5.03643416348804	28.9781252771142	5.20955061161604	19.4097561051769	13.5024390296883	7.90117667396177	3.95058833698089
ENSMUSG00000004667	224.76502183263	147.619865952011	212.091634240048	191.092462533113	202.157303450108	154.728089948352	247.511017606803	190.729078273477
ENSMUSG00000004668	0.196167541327528	0.0980837706637642	0.263783484951299	0.0608731119118381	0.315549475728009	0.420732634304012	0.590876869370602	0.590876869370602
ENSMUSG00000004677	6.30142167967095	6.09481769017354	9.61674981166448	4.32753741524902	2.49252934996413	3.04642476106728	13.483438102097	8.8160941436788
ENSMUSG00000004698	0.026093535268779	0.313122423225348	0.0809713310287067	0.0809713310287067	0	0	0	0
ENSMUSG00000004707	0	0	0	0.12110196651587	0	0	0	0
ENSMUSG00000004730	0	0	0	0	0	0	0	0
ENSMUSG00000004748	32.079013918189	26.9552825284783	33.1816601096603	29.4948089863647	22.6950517925644	19.1116225621595	40.2605412109352	26.8403608072902
ENSMUSG00000004768	22.0575755729829	16.4497173764618	25.5227108419427	25.2810185044243	17.7907061023337	21.0481593323385	21.3489126159696	25.8063778874358
ENSMUSG00000004771	0	15.7872516413146	0.26770334443047	8.83421036620551	0	16.6524064236463	0	7.79554596976442
ENSMUSG00000004788	34.0961249171415	80.7215487496181	50.9900311853135	56.9388681569334	37.4450928528888	73.7888594453986	17.5292948809062	42.2765347127737
ENSMUSG00000004789	19.9683760879636	38.2760961523847	21.8697305268215	17.1773745517181	23.6723506735839	47.9962339345141	28.4670493410653	33.7537870758346
ENSMUSG00000004791	0.533483811668126	0.80022571750219	0.275910577518418	0	0	0.715122287569608	0	0
ENSMUSG00000004798	0.647776269563565	1.0364420313017	0.402025300252284	1.07206746733942	0	0	0.650389647580591	0.325194823790296
ENSMUSG00000004814	0.29897751067038	0	0	0.309254211017748	0	0	0	0
ENSMUSG00000004815	3.28525920926509	2.90826225082483	2.28402452830537	2.67397993557702	2.88774516735926	1.1550980669437	3.24443921846365	7.02961830667123
ENSMUSG00000004821	0	0	0	0	0	0	0	0
ENSMUSG00000004837	0.21593746587738	0.21593746587738	0	0.893439382639115	0	0	1.08404320233943	1.08404320233943
ENSMUSG00000004842	0.0995054937851819	0	0.102925778274989	0.205851556549978	0	0	0	0
ENSMUSG00000004843	117.277340129562	118.482244308975	88.2810095378075	68.7553274282689	83.9875519001746	80.7572614424756	106.862594891197	100.81376876528
ENSMUSG00000004846	16.0216616223706	21.8477203941417	15.5089036450314	23.0417997011896	18.3757468538577	24.8072582527079	16.3443681230791	38.7103455546611
ENSMUSG00000004849	39.9858616579702	35.2298340598856	45.3687746195304	29.8814419180843	32.1128298579142	34.0018198495562	65.4381347464969	41.5620585552075
ENSMUSG00000004864	2.58117250878762	1.22912976608934	0.762827053843777	0.889964896151074	2.63619047722485	1.97714285791864	3.70226564151352	2.46817709434234
ENSMUSG00000004865	29.0319338415673	31.9726685194846	34.8190855459235	42.3265463699517	34.2197802332072	40.0908209594928	28.5836685558029	40.9908653465085
ENSMUSG00000004872	0.0625789358846198	0.250315743538479	0.0647299504231426	0.388379702538856	0	0	0	0
ENSMUSG00000004880	175.331062663708	215.992255303715	264.550056559086	278.345353626078	122.528040375739	123.400126072364	151.86987603184	182.488802651162
ENSMUSG00000004885	7.32178283506321	19.0366353711644	2.12056688568524	3.93819564484401	3.14069591651221	1.57034795825611	1.47026434326369	4.41079302979107
ENSMUSG00000004891	11.1638929424652	9.41387729202467	26.2162352513331	15.1055450733871	3.2356608491499	4.20635910389486	9.9971558976343	10.9059882519647
ENSMUSG00000004892	0.476348273029211	0.381078618423369	0	0	0	0	0	0.478270044732922
ENSMUSG00000004894	0	0	0	0	0	0	0	0
ENSMUSG00000004895	2.21348762068495	2.21348762068495	3.43435715046389	2.09877381417237	0.989042401531478	1.97808480306296	5.55604419760247	0
ENSMUSG00000004896	7.08174103640879	6.471246119477	7.32516045081773	5.9359058825592	2.94607379491188	1.96404919660792	12.259157753356	11.6461998656882
ENSMUSG00000004897	456.579139911545	416.823872416295	472.133656967859	444.951471225688	368.52071020377	371.411068715172	241.523542589861	294.969928765208
ENSMUSG00000004902	1.01301903798572	1.21562284558287	0.838271487740415	0.209567871935104	0	0	0	0
ENSMUSG00000004929	15.9186760771247	17.6789142971913	24.6196060913901	26.5986741051675	18.0557422486344	17.6453844702563	18.0576012461645	21.515439782664
ENSMUSG00000004931	12.9951764715778	11.6554675569822	18.9848912967867	14.6890399814554	17.958477515697	16.5217993144412	12.7785812367119	11.4334674223212
ENSMUSG00000004933	0.168557194740158	0.589950181590553	0	0	0	0	0.423093047843839	0
ENSMUSG00000004934	7.85877962756717	7.02050980062668	5.41927203339625	6.5031264400755	3.93288227488552	8.98944519973834	9.99461428257032	5.26032330661596
ENSMUSG00000004936	26.9458881778477	27.9734856083589	40.627120591031	43.9339792437894	27.5493954693765	39.7935712335439	61.3313985290539	49.8675857198849
ENSMUSG00000004937	29.6170698157133	32.9826459311353	33.2808499934103	33.0023491566453	25.9860918043549	39.7009735899866	18.2474323603804	17.5716015322182
ENSMUSG00000004939	0.417665454496378	0.208832727248189	0	0	0	0	0	0
ENSMUSG00000004945	61.1219401917591	42.7853581342313	48.1801899413306	28.1232782915459	50.8546543476624	28.2525857487013	38.0908114450765	45.4973581149524
ENSMUSG00000004947	3.0282527300196	3.08331187056541	5.12565106571651	4.32832756660505	3.54266211743101	2.06655290183476	5.52812702444424	5.80453337566646
ENSMUSG00000004948	0.585299888613972	0.877949832920959	5.4487646703127	1.51354574175353	1.56916099834813	0	0	1.46915303234663
ENSMUSG00000004951	9.01282350304115	16.1479754429487	11.6532745858773	19.8105667959914	6.04073715076985	42.285160055389	11.3114808639841	18.8524681066401
ENSMUSG00000004952	15.5697980990997	3.67261018284411	7.86522082570388	2.35421575735354	8.59799599535762	3.32825651433198	11.6855077863403	1.55806770484537
ENSMUSG00000004961	2.76554197370102	0.976073637776831	2.52406010463015	1.85097741006211	1.74453781581057	0	0	0.816676244451511
ENSMUSG00000004980	303.025104900879	296.732908855004	348.720525111687	299.207441657839	274.950182367908	234.590522570784	241.780326429188	248.275036052439
ENSMUSG00000004988	6.52877052554865	6.92445358770311	2.04641902538571	6.95782468631141	6.36484415170538	4.24322943447026	4.96599249308788	8.93878648755818
ENSMUSG00000004994	5.74871382803478	5.31756029093218	2.97315666865615	5.35168200358107	2.31180400981578	4.62360801963156	12.986789277024	7.21488293168002
ENSMUSG00000004996	2.60246540757688	4.49516752217825	7.21923861680752	7.5863185464757	0.634280476875824	8.24564619938571	2.96927812678673	7.12626750428816
ENSMUSG00000005034	12.1820043164395	11.2109749868682	13.6964501801636	8.35483460989978	4.96990424271614	7.09986320388021	9.52788951860096	8.64157421454506
ENSMUSG00000005043	2.54374726171865	5.61378706034462	1.63314808763564	1.90533943557491	0.940643407709367	3.29225192698278	0	3.96311852200982
ENSMUSG00000005045	4.4442602937489	3.4746035023855	1.25373328790979	1.54627105508874	2.38296984336432	0.649900866372088	1.4197877734073	0.405653649544943
ENSMUSG00000005054	8460.08183477255	3433.21626977298	2705.09479255472	1138.35808358428	3611.48258848174	1876.31840869642	4912.40918702316	2533.56536811037
ENSMUSG00000005057	0.358098294781856	0.501337612694598	0.222244285942277	0.222244285942277	0	0	0	0
ENSMUSG00000005069	39.3754822225654	42.0266992300698	39.9163814061165	45.5026434349623	45.8057316943616	32.1166624523685	19.7178743271072	36.4780675051484
ENSMUSG00000005078	13.6633388745258	38.8326473275998	19.4886443640809	28.2659727417967	19.2793462185603	39.329866285863	33.2131185893579	25.2708511005984
ENSMUSG00000005087	0.285696484886469	0.571392969772938	3.19158013230093	1.89130674506722	7.65938607148234	0.91912632857788	1.72109456475318	0.573698188251061
ENSMUSG00000005089	0	0.206368014484657	0.0609889900659382	0.0609889900659382	0	0	0	0
ENSMUSG00000005102	3.42679466769444	3.37487353636573	3.59828907321374	5.10205167097471	6.68150731119079	3.06235751762911	7.29828415317805	7.81959016411933
ENSMUSG00000005103	10.311347644387	13.139354382299	15.751148572176	19.8914504825765	21.2289021321638	31.4934262400233	11.1392473931368	12.8865803175504
ENSMUSG00000005107	0.380853704818161	3.12300037950892	0.0787889441802052	0.709100497621847	0	1.22526067331177	0	6.50063365148694
ENSMUSG00000005125	39.2693543445782	6.86773461631636	29.2045029975591	5.34302757543701	10.3862947281505	0.944208611650048	37.1293014230017	24.4581906199138
ENSMUSG00000005131	0.328207863507892	0.218805242338594	0	0.339489293530362	0	0	0	0.549219966599208
ENSMUSG00000005142	7.57371200871523	5.45114303811988	9.38089088143295	5.0896322867349	6.46648392977377	5.17318714381902	15.9834917117423	7.74957173902655
ENSMUSG00000005148	12.9530095134314	17.6428922682945	16.2472922302527	19.8663573241953	28.7390886480771	21.9534704950589	11.585151570012	10.0902933029137
ENSMUSG00000005150	6.32011721456159	3.1600586072808	5.82677513626235	2.98444580150023	5.89354152112015	1.47338538028004	7.58714836044732	6.89740760040666
ENSMUSG00000005161	68.295285724315	59.2823390952697	90.3387317535647	75.8950391766866	83.7206557705549	72.830163963003	154.857881710192	50.9820186700222
ENSMUSG00000005198	28.3245971496363	28.5985294238107	38.5920110974242	37.6286275604841	44.063959264495	43.770199536065	37.9551642461659	38.7802765123869
ENSMUSG00000005202	0	0	0	0	0	0	0	0
ENSMUSG00000005204	90.5044931151165	60.4429300309435	161.428654621235	108.3909614021	117.746696081443	80.5936123664248	172.320486425622	121.480591362162
ENSMUSG00000005220	0.143398472710423	0.573593890841693	0.148327482691846	0.296654965383691	0	0	0.71988498584985	0.71988498584985
ENSMUSG00000005225	20.4504031745486	16.139237099914	24.926639917893	20.5244580975312	15.4107066441624	18.6706638188891	20.5329079475803	31.9092488374559
ENSMUSG00000005232	0.196137728631278	1.56910182905022	0.405759071193499	0	0	0	0	0
ENSMUSG00000005233	295.847062330927	263.784819122649	98.1110924568052	377.244059728279	171.263488147501	154.332496923794	120.10879045594	335.938799701638
ENSMUSG00000005251	4.52837282243442	6.46910403204917	9.59110038458551	7.36061192305399	4.62489557407869	0	4.33013525323218	3.78886834657816
ENSMUSG00000005267	0.507305917607629	0.608767101129155	0.367320417043486	0.262371726459633	0	0.544025157446167	0	0
ENSMUSG00000005299	3.69121042707452	6.25900898503941	6.10064019485943	6.97216022269649	5.80849741160554	7.74466321547405	7.65390668893209	11.279441436321
ENSMUSG00000005312	57.2942967225214	47.8917050824757	72.2616753513497	44.4477474802641	59.368134385528	42.8769859451035	83.3766019698544	75.4359732108207
ENSMUSG00000005320	6.33997764721973	10.0565162680037	2.03521051914842	1.58294151489321	2.34443817144503	4.1027668000288	5.48754788761885	8.78007662019016
ENSMUSG00000005338	0	0.213673220926127	0.0552544430557372	0.165763329167212	0.572847682343977	0	1.07267630341865	0
ENSMUSG00000005339	0	0	0	0	0	0	0	0
ENSMUSG00000005354	55.1136763104961	51.5253067343536	66.905987380559	59.7680797652789	69.0684410917396	60.6815589591712	44.3427253641353	47.5760490886035
ENSMUSG00000005355	1.1320932056086	2.7493692136209	0.836433173074317	1.67286634614863	0	0	0.811900359981034	0.811900359981034
ENSMUSG00000005357	0.359828881336564	0.539743322004846	0	0	0	0	0	0
ENSMUSG00000005360	4.03638901163344	23.719454529037	8.25643900376772	18.4362530027313	10.2134239234171	23.8313224879733	5.0089221224647	31.1919241262574
ENSMUSG00000005362	30.0557612381027	31.3311902205315	27.5899315055715	24.7219552575911	27.0575766362255	22.5975365313531	44.2633377864997	31.1792064911193
ENSMUSG00000005364	0	0	0	0	0	0	0	0
ENSMUSG00000005370	163.298062883377	133.09727547614	280.689112552756	242.538983663445	231.197423008342	237.884951773046	398.934882632485	275.497631952478
ENSMUSG00000005371	14.3528923902336	5.89965515426781	17.8519226382817	9.10812379504169	27.8562656465908	6.60996133986901	20.7763030940064	13.7035190620042
ENSMUSG00000005373	2.44694035231762	7.1310833124685	2.31410157179044	9.03945926480641	0	0	0	2.1058390702
ENSMUSG00000005374	12.8154968609443	13.1605294687389	19.476125480378	17.0798482615881	7.40012731035112	8.98586887685493	14.3518763569811	17.3212300860117
ENSMUSG00000005397	390.187182284033	212.2970705953	352.896781736068	181.985836282657	164.752412566445	59.5022324876998	258.393399573155	130.456472590563
ENSMUSG00000005413	126.25781003864	147.706159554837	159.416042077547	92.6305552961355	169.541976080231	216.966305053722	240.87984763531	126.545173412098
ENSMUSG00000005442	5.64177010372269	3.15939125808471	10.2319162093918	4.78526879754827	4.03341752635433	3.02506314476575	11.1402446323957	6.79743740281771
ENSMUSG00000005447	36.3838744712825	6.98276378741786	45.6175646816877	7.22278107460055	39.4114855399065	3.94114855399065	53.504503457089	22.1397945339679
ENSMUSG00000005465	0.886239487995749	0.886239487995749	0.114587754869237	0.229175509738474	0	0.593991416542081	0	0
ENSMUSG00000005469	32.8352531764984	30.8122280992734	40.2415799103681	29.4568364943894	31.7073955108335	25.032154350658	58.5919250942905	28.9053497131833
ENSMUSG00000005470	3.64322894739056	3.80883026318105	9.42114250630414	5.8239790038971	2.6638152277347	5.32763045546939	6.65077660152129	1.66269415038032
ENSMUSG00000005474	0	0.321841958701698	0	0.665809149240205	0	0	0	0
ENSMUSG00000005481	39.5062096883304	39.3559959632797	78.3876937143346	45.7585248738782	66.4481086584684	66.4481086584684	103.688574586521	43.7377260074051
ENSMUSG00000005483	14.5009691504922	16.7969559326535	39.1234568111357	23.1240878915658	24.6217228561029	8.42322097708784	45.4983488247799	27.2990092948679
ENSMUSG00000005493	1.17921586695881	0.842297047827722	0.232333112845821	1.51016523349783	0.90326323458212	0.602175489721413	0.563796798200028	1.9732887937001
ENSMUSG00000005501	5.12059747131231	4.92490584820483	3.47484398421382	5.87012478886607	2.09855951560735	4.1971190312147	2.12854544716787	9.49658737967202
ENSMUSG00000005503	0.942033762331248	0.807457510569641	9.18733313023528	10.7185553186078	0	1.44316996928368	1.35119183996844	2.02678775995266
ENSMUSG00000005505	0.740062203857552	1.72681180900096	4.59300137548499	2.2965006877425	0	1.32271424072289	3.09603291142816	4.33444607599942
ENSMUSG00000005506	17.6947535234197	19.6659307293965	20.7686574747072	21.8592490772603	13.0272318308279	19.4179493327435	23.013135943578	21.6323477869633
ENSMUSG00000005514	23.3018060355609	15.5987296601689	25.9951198838457	22.0111934648655	20.1352897368238	20.1352897368238	30.4532295680327	17.4018454674473
ENSMUSG00000005533	0.922341436050605	0.94539997195187	1.16870501817231	0.381617965117487	0.618188315411403	0.989101304658244	0.463031257648644	0.347273443236483
ENSMUSG00000005534	5.94311871840012	3.66163712508065	6.11826587271035	3.99144011695866	3.02051506011141	0.906154518033423	8.62542246249603	5.93881546598087
ENSMUSG00000005540	0	0	0.129522704808533	0	0	0	0	0
ENSMUSG00000005553	0.411779714244236	0.308834785683177	0.319450308376482	0.212966872250988	0	0	0	0
ENSMUSG00000005566	230.08936757627	246.570880348832	379.583512525041	535.520002445884	391.434343587933	385.44300159424	196.332268868141	297.770607783347
ENSMUSG00000005575	32.0319456436308	48.9513835989845	36.021489644808	62.0181307563911	36.9927874561782	102.170555831349	26.3886562483781	60.1991220666124
ENSMUSG00000005580	5.66199087938789	5.58749099939594	4.85482101325437	4.3153964562261	2.79622859451645	3.19568982230452	4.86202867102747	7.48004410927303
ENSMUSG00000005583	0	0.0246373449772919	0.0254842000170527	0.0509684000341054	0	0	0	0
ENSMUSG00000005609	19.7459696922253	14.9062712382485	36.6443045990205	22.927720637092	15.5700000061093	12.1965000047856	20.4087393488433	14.0917485980108
ENSMUSG00000005610	1.63767093071809	24.2222956264351	3.11216329511811	25.4882234422964	3.87999213215393	32.6736179549805	2.67673150355345	25.4289492837577
ENSMUSG00000005611	0.113424894190169	0.170137341285254	0.0586618138667033	0.234647255466813	0	0	0	0
ENSMUSG00000005615	1.88050884342325	1.82827248666149	2.97175272257678	2.97175272257678	1.40043173287545	2.24069077260073	0.786706474012923	0.524470982675282
ENSMUSG00000005621	5.90270831407854	5.27587203293746	7.94268454943248	8.91525816773033	12.8839719424542	10.3631948232784	9.70271317949272	13.898481040895
ENSMUSG00000005625	0.689415734184727	1.5167146152064	2.42458385169363	2.56720643120502	0.739316239606329	2.95726495842532	2.07659130533611	5.53757681422962
ENSMUSG00000005628	0	0	0	0	0	0	0	2.26405295491508
ENSMUSG00000005640	0.135518332627981	0.0677591663139907	0.140176479967792	0.140176479967792	0	0	0	0
ENSMUSG00000005649	0.15327627724392	2.2991441586588	0	4.59779964163559	1.64370546382785	2.46555819574177	0	15.3894652556975
ENSMUSG00000005656	61.4728876342348	237.109709446334	91.2377287631863	141.064482538689	29.775850578728	181.424950037831	76.5027873554911	163.378834013422
ENSMUSG00000005667	143.345011851655	136.349864100568	129.321827611055	115.424899421945	66.6796673619823	114.30800119197	136.565505632256	142.697018130031
ENSMUSG00000005672	39.1477347730498	42.2326284122135	23.639848604978	64.897226968799	13.2793177024386	14.9101111044925	16.7954313273689	35.5539650176769
ENSMUSG00000005674	1.73418600882518	1.35718905038492	0.467946488725978	4.05553623562515	1.21285297029089	1.61713729372119	0.378517908820759	1.13555372646228
ENSMUSG00000005677	0	0	0	0.181460898626182	0	0	0	0.440346502445536
ENSMUSG00000005681	2.8839916299303	121.127648457073	0.745780639232743	323.668797427011	0	220.357541985904	0	155.639938281504
ENSMUSG00000005682	6.71799502110092	6.03248532507021	5.90893831545065	8.50887117424893	8.82152974850385	7.59631728343387	6.88275305168058	13.7655061033612
ENSMUSG00000005683	67.9349954294163	58.9573924831226	99.0295771707818	66.1121179992483	74.720193834475	68.9724866164385	115.363468661628	93.5015868452843
ENSMUSG00000005686	7.15590743506075	4.05960133335177	1.56578149491659	1.56578149491659	0.737870979496916	2.21361293849075	4.14506371806205	2.07253185903103
ENSMUSG00000005687	52.4760014599761	63.7649563959037	62.1252260650334	45.7044614663461	61.4760820286776	67.6236902315453	56.2297406942856	66.4130795601798
ENSMUSG00000005698	13.2245258166279	16.6501559980436	29.0062632819609	15.6567898396948	14.0962963018273	21.7851851937332	23.5962300917451	9.99840258124792
ENSMUSG00000005699	0.978952911044609	1.46842936656691	3.03780685159026	0.506301141931711	1.31226295879556	0	4.91451191351352	0
ENSMUSG00000005705	0	1.14662154881977	0	0	0	0	0	0
ENSMUSG00000005716	0	0	0	0	0	0	0	0
ENSMUSG00000005718	35.8072927724374	32.4551206831029	43.6576640319683	33.8859125157876	39.2160566859896	37.5820543240733	41.3062695540764	24.4777893653786
ENSMUSG00000005732	1989.09863469807	136.882707773941	2867.33227885985	147.837806128337	2087.21488677335	152.024009663492	1841.02159106355	94.501108286532
ENSMUSG00000005763	0	0.145309017195775	0	0.225455546970154	0	0	0	0
ENSMUSG00000005774	4.22604194635048	3.16953145976286	4.07988273294653	1.67566612246018	3.02128433809652	0.75532108452413	4.59668237280876	2.12154571052712
ENSMUSG00000005779	369.315379717101	400.472023787807	417.726988031956	394.120794605089	452.22962601035	554.380318003276	243.085714340278	298.875878287226
ENSMUSG00000005800	0	0	0	0	0	0	0	0
ENSMUSG00000005802	4.09635184721858	17.0210481927531	12.9306282339352	25.6420932774648	3.40824516733512	10.6034294094871	4.60925994223454	9.21851988446908
ENSMUSG00000005804	70.8018465798502	110.224473637635	77.754947903017	89.6698408445625	76.6719672011537	78.8017440678525	65.8032851902762	111.666180928953
ENSMUSG00000005813	39.2153851870805	38.3857225949702	48.8018607696557	53.8365193250246	54.2725714498667	66.1354285973785	33.5980606967352	36.9300997740973
ENSMUSG00000005823	10.1461183521526	10.5519630862387	10.4948690583853	6.29692143503118	12.3312369021131	9.42976939573356	8.14964134924359	8.14964134924359
ENSMUSG00000005824	0	0	0	0	0	0	0	0
ENSMUSG00000005836	1.07086136658368	0.356953788861226	0.738446594839551	1.78457927086225	2.55193607967372	0	0	0.895984693513182
ENSMUSG00000005846	548.870673203886	563.959901333203	844.59954648456	869.075551821575	651.852967483406	566.34898162169	649.905023762144	718.769132240251
ENSMUSG00000005864	0	0	0	0	0	0	0	0
ENSMUSG00000005871	12.0842309374551	12.6367902049729	13.7918052130635	11.5304461601107	14.4274013459439	11.0781831763498	22.9151773232175	18.57335425145
ENSMUSG00000005873	46.5692342508969	44.6032507469012	53.1267524487518	23.258841383066	30.3065693549573	25.0358616410517	62.3016933168055	61.067996419443
ENSMUSG00000005881	43.4454778706827	34.1357326126793	21.3364992783037	43.9947286003961	38.1725601281322	33.278642162987	30.2412787549371	56.8169479638213
ENSMUSG00000005882	12.2994322060032	10.6979436375132	10.5355705360042	18.3544216256174	10.9913964305206	7.90006618443666	17.0442656312233	13.5067765379505
ENSMUSG00000005883	0	1.87613916093974	0.204276563768418	0.510691409421045	0	0	0	0.495712691097831
ENSMUSG00000005886	6.98015580627262	6.65837557406856	7.52732104339516	6.04233934095666	5.17606444391819	4.24702723603544	9.94087437307043	8.44974321710987
ENSMUSG00000005891	0	0	0	0	0	0	0	0
ENSMUSG00000005892	560.901468221009	206.736251877968	971.695053882867	149.602841827708	142.500000055914	24.000000009417	237.343583123762	46.3451967046399
ENSMUSG00000005893	2.85164689621665	2.72202658275226	3.83456585653308	3.78093556483332	1.80703046605888	3.1970539014888	4.42487055246175	5.20573006171971
ENSMUSG00000005897	5.29456917908465	5.29456917908465	2.34709648105829	4.17261596632585	1.80247449604044	1.35185587203033	0.843798333750639	1.26569750062596
ENSMUSG00000005899	29.1003342948881	26.4860185482192	48.0545579303181	40.2080111095927	47.1087004833947	39.9849457761496	47.7638986626522	51.6366472028673
ENSMUSG00000005907	4.74810122560874	6.09401968326161	4.64060490461162	3.98318587645831	5.41251448648064	6.41483198397705	6.38136748754502	6.38136748754502
ENSMUSG00000005917	0.0714083135961163	0.142816627192233	0.0738628187510113	0.0738628187510113	0	0	0	0.358482010659276
ENSMUSG00000005936	10.0494441749882	14.2573395191951	16.5396237892288	16.8980676484381	10.8830072923408	13.8028385171152	14.4142678409521	16.4024427155662
ENSMUSG00000005947	0.169035527752955	0.422588819382387	0.174845755628895	0.349691511257789	0.906352325175539	0	0	1.27288111446928
ENSMUSG00000005949	0	0	0	0	0	0	0	0
ENSMUSG00000005950	0.484980220857799	0	0.167216786333187	0	0	0	0	0
ENSMUSG00000005951	1.55648593494731	1.55648593494731	0.26833112446766	0.536662248935321	0	0.695477387207562	1.95345674552221	0
ENSMUSG00000005952	0	0.525911269109132	0.54398832283073	1.08797664566146	0	0.56397718033539	0	1.05606599391176
ENSMUSG00000005958	7.52080831878338	8.6868251123932	6.51291883043852	7.3571860862361	2.81343171319548	9.69070923433997	8.78040714558619	8.78040714558619
ENSMUSG00000005968	7.08021333016815	10.4339985918268	5.26783841321377	10.4071929626906	7.32627526755223	20.6467757540108	4.36503889398851	16.8365785910985
ENSMUSG00000005973	83.7104288284846	107.212343723891	99.4945110747117	157.01085941639	47.4180225467659	88.989987519273	71.7632529698881	109.469368937117
ENSMUSG00000005980	1.00467304915509	1.00467304915509	1.42890893154324	0.519603247833906	5.3869607546275	2.02011028298531	0	0
ENSMUSG00000005981	57.6324759540803	66.8115387039469	55.7222482588177	42.8034029921086	90.3661096351466	73.4224640785566	81.5850998343631	75.5417591058918
ENSMUSG00000005982	3.39357341792794	7.50699574268909	4.46755286514085	6.70132929771127	2.20557769010844	7.16812749285244	5.16252181087542	14.9713132515387
ENSMUSG00000005983	0.23996025802178	0.719880774065341	0.124104184464823	0.248208368929646	0	0.643321971123202	0.602320874432785	0
ENSMUSG00000005986	0.944331405654007	1.57388567609001	0.162798456613001	1.30238765290401	0	1.68780487871103	0.790117667396177	5.53082367177324
ENSMUSG00000005994	0.13690801850005	0.410724055500151	0	0	0	0	0	0
ENSMUSG00000006005	34.5271170192246	31.5760813765559	47.6185485593029	43.650336179361	44.1070884319407	37.5800305025504	71.6661415505439	58.1477220849374
ENSMUSG00000006007	0.115574888453177	2.42707265751672	0.478190093454308	1.91276037381723	0	1.23940298556094	0	1.16041161898185
ENSMUSG00000006014	0.814154880108244	0.723693226762884	1.30999505741864	0.561426453179416	0	0	2.724798310927	1.3623991554635
ENSMUSG00000006019	8.50843418366676	7.24480534450833	4.87970308594583	5.31539086147671	5.87206266548943	8.58224543417687	2.11454467122998	11.8414501588879
ENSMUSG00000006021	5.33076633062992	2.66538316531496	3.23647814673318	5.99347804950588	2.48548338918237	3.10685423647796	4.07238139256575	4.65415016293229
ENSMUSG00000006024	22.0892734507974	17.4873414818812	19.6751351843225	23.1658849750894	27.9651347177874	23.5784469189188	15.915048419343	27.2095989104896
ENSMUSG00000006050	84.9442466691845	70.3338362420847	93.4873173052071	87.5125639435961	35.5261079560195	39.169811336124	103.197202666585	74.1996415867178
ENSMUSG00000006058	4.48354582213763	4.91743735331224	3.88964859356278	3.7400467245796	4.6529697440745	4.6529697440745	2.9042801072762	8.7128403218286
ENSMUSG00000006095	90.7527366127131	64.9768114209366	123.033635261939	123.033635261939	109.414701845983	84.9403606435921	74.1351736468119	99.7455063611651
ENSMUSG00000006127	9.4630975357088	12.9103687808599	6.99169349280697	8.66969993108064	8.69832402575938	10.5104748644593	8.48328151970407	8.82261278049223
ENSMUSG00000006134	36.5521057372939	39.2397605709185	61.3196757086242	49.4846605783327	60.5259817770214	62.5846886401854	69.0044453909625	64.3784490519035
ENSMUSG00000006143	2.97141885125205	2.97141885125205	0	0.30735548984496	0	3.18649271038307	2.98340669500322	0
ENSMUSG00000006154	0.0641444460434299	0.384866676260579	0.331746357909197	0.265397086327358	0	0.343936381844694	0	0.644032293503842
ENSMUSG00000006169	21.2498063783312	25.1584495204594	28.528733945295	36.8424967317482	26.861367847878	28.9276269130994	24.3203003892968	40.6259563321208
ENSMUSG00000006179	2.40654381646467	0.555356265338001	2.01055899321722	0.478704522194577	0.49629452565493	2.97776715392958	1.85865595199101	0.464663987997752
ENSMUSG00000006191	5.74759094463998	6.41310147507198	8.10418068961697	8.38579314601293	11.191811864693	9.73201031712433	4.70774070752656	7.28940496649274
ENSMUSG00000006205	23.5344836247569	6.1862071242218	36.0282767094156	11.8239518158314	27.4011809763646	6.48975338913899	8.77664571147265	4.05075955914122
ENSMUSG00000006215	10.7853997014082	12.2833718821593	0.826379578577216	15.0814273090342	11.2447768937596	13.9221047256071	1.00267705019066	16.0428328030506
ENSMUSG00000006216	10.8567695519297	6.16195028623039	0.910536271166313	3.33863299427648	2.35998484366946	0.786661614556488	0	2.20957498498817
ENSMUSG00000006218	4.05278307381168	0.810556614762337	0.279472577297964	4.19208865946947	0	1.44870900266195	0	4.06913355574584
ENSMUSG00000006219	146.113938516293	77.8347734307956	108.455111811635	67.4811839026824	100.609378545198	68.004487349995	88.9640229315902	63.2342319856891
ENSMUSG00000006235	0.194658560240394	0	0.40269904803216	0	0	0	0	0
ENSMUSG00000006241	0.177359540228192	0.354719080456384	0.550367663675652	0.183455887891884	0	0	0	0
ENSMUSG00000006262	22.9477619769484	21.2736828203809	32.0483267831693	29.0646089114195	23.8906406000746	17.9525044971659	22.6265985374878	24.0488418741299
ENSMUSG00000006269	0	0.0883761415928196	0	0	0	0	0	0.443663424285459
ENSMUSG00000006270	0	0	0	0	0	0	0	0
ENSMUSG00000006273	100.789799282819	88.8205544729839	140.792278811459	77.7565936599477	95.0929312342962	81.005089569956	179.896611826795	90.1315000191274
ENSMUSG00000006276	13.3290997634381	12.2949454714472	14.2626812263416	10.3998717275407	4.62086363143175	6.46920908400446	12.6906568213329	7.78744850399972
ENSMUSG00000006281	3.64191355232367	4.85588473643156	1.42312530425496	5.69250121701983	2.8206521750198	6.29222408273648	4.06289603217934	8.32893686596765
ENSMUSG00000006289	20.8775153254867	26.371598305878	18.9160387921022	27.6028033876169	26.5128725017876	26.0920332557274	14.1846382778442	25.6111524461076
ENSMUSG00000006299	30.2306207651528	35.3810228214381	40.4190245634836	43.5459978105152	36.6211683197481	47.427414709182	32.0388372823285	44.9667891681804
ENSMUSG00000006301	5.01594468095232	5.1076997665795	10.5665316289996	9.87053253966433	4.09984991076422	5.73978987506991	10.9014892003647	15.2006680399451
ENSMUSG00000006304	115.790916282061	96.3654665110577	137.106249618552	117.998051036656	94.9670438149313	97.0093458324567	41.1109920596004	48.7595487218517
ENSMUSG00000006307	1.21042895889374	1.77529580637748	2.04499020009704	3.13008704096485	0.216340141810606	1.94706127629545	1.82296844061602	0.810208195829344
ENSMUSG00000006310	2.29972943082478	1.4783974912445	1.18938880902668	3.39825374007623	0	0	0	2.47393652328544
ENSMUSG00000006311	1.47777052029825	0.369442630074564	0.382141415332045	1.91070707666022	0	0	0	0
ENSMUSG00000006313	18.8002360773764	99.1780569878986	70.4581638402504	225.18429163344	21.9141449769307	198.688247790839	13.6783213356411	101.219577883744
ENSMUSG00000006333	4332.93098065157	1006.01249703124	535.461036248866	1772.16641890194	4707.63045386937	1558.23473494924	53.1778639428339	2227.30473615638
ENSMUSG00000006335	43.8433964856515	38.6853498402807	42.0158281530107	58.3553168791816	44.9425478944037	44.9425478944037	42.0782065001328	87.3931981156604
ENSMUSG00000006342	9.69348627754302	3.49416365818411	6.64558939920671	3.26450005575066	16.922270748998	12.6917030617485	6.79018152591999	4.52678768394666
ENSMUSG00000006344	0.196137728631278	0.261516971508371	0.0676265118655831	0.0676265118655831	0	0	0	0
ENSMUSG00000006345	9.1941500972646	8.1725778642352	4.69638467625896	4.10933659172659	7.30343008202136	4.86895338801424	11.3965960820557	15.955234514878
ENSMUSG00000006356	0	0	0	0	0	2.96712720459443	0	0.926007366267078
ENSMUSG00000006360	21.3965615860026	36.0005639383536	19.8485591970536	20.1998611297448	20.9421052713751	22.7631579036686	10.229944535761	6.81996302384069
ENSMUSG00000006362	0.0924819960153213	0.462409980076607	0.0478304315380369	0.334813020766258	0.247939806618246	0	0	0
ENSMUSG00000006369	4.69787578865878	2.92509247218377	4.21755342269396	4.03418153475075	2.85164835276727	2.85164835276727	12.4595478320166	12.0145639808732
ENSMUSG00000006373	90.9039752690954	492.674526515763	61.0323260769193	540.880119437858	63.7221324967316	378.978998533193	58.6142217880977	155.955697257617
ENSMUSG00000006378	72.4330708212633	66.9112672160549	82.3142867455167	62.8276392710678	35.7030201482372	18.2869127588532	48.1030529554871	38.3193811679304
ENSMUSG00000006386	1.23252082868679	0.328672220983143	4.07963534738183	2.20980247983183	2.20288624874212	0.440577249748424	7.83745750723627	1.64999105415501
ENSMUSG00000006389	0.122718185837763	0	0.126936356027887	0.126936356027887	0	0	0	0
ENSMUSG00000006390	1.70436922810628	2.13046153513285	3.0851681102816	2.93825534312533	0.761555392815324	5.33088774970727	4.99113214694137	6.41716990321033
ENSMUSG00000006392	76.6352784181862	48.8969200681693	28.6918039662167	135.985805774767	74.7110963305478	58.1086304793149	29.1456267180129	121.116271028187
ENSMUSG00000006395	7.71196856405536	12.0937688845414	1.45037285022357	8.15834728250758	5.63875056807942	2.81937528403971	0.879895636846807	5.27937382108084
ENSMUSG00000006398	236.077796106191	205.402191344368	344.956682579328	315.79937441849	235.605995809791	166.702355525795	105.092417366838	87.403594641727
ENSMUSG00000006403	0.643951561443897	0.563457616263409	0.666085992961303	1.66521498240326	1.29480249531054	0	0	0.808186886401079
ENSMUSG00000006411	1.96378581154424	1.44700007166417	0.213819649368918	2.67274561711147	1.10838227486096	0.554191137430479	0	3.63209456288366
ENSMUSG00000006412	74.1570728518487	59.5655194335604	19.228203873992	184.42535328603	46.0856995534469	21.4352090946265	0	160.552562667597
ENSMUSG00000006418	14.3056640832687	16.4976609992534	10.1433722520198	31.6234546680618	8.04171633211843	6.80452920410021	6.95002191344909	14.4792123196856
ENSMUSG00000006423	83.5995325616895	19.0354518933354	83.290356929656	15.6978587218458	73.8232758910355	10.0668103487776	70.9509488343663	19.8976830679404
ENSMUSG00000006435	6.48482384827202	4.89019503312316	0.769738995847304	1.81438477592579	2.28006589875296	0.28500823734412	1.06737477308874	3.20212431926622
ENSMUSG00000006442	94.9174130811207	75.0622399366005	78.1432591742406	208.882942792682	77.8986867097401	59.7223264774674	38.8981005487349	148.299008342052
ENSMUSG00000006445	38.7672892847434	18.3896115837886	75.8298074223716	55.6942088412899	87.9435173644171	34.644415931437	63.2094133916942	59.4667507566597
ENSMUSG00000006456	5.34718601564698	5.14914208914154	10.1401371159924	6.86251703809588	6.37135550122119	10.0879795436002	7.45660918847032	2.98264367538813
ENSMUSG00000006457	1.60155481413916	0.800777407069582	0.966352782790721	0.690251987707658	0	5.00930713743606	0	1.34001341730065
ENSMUSG00000006462	0	0	0	0	0	0	0	0
ENSMUSG00000006463	33.5924199960529	23.1030872700126	25.8199692093213	21.2877405715149	10.6790123498692	9.96707819321125	36.6608094645757	17.3305644741631
ENSMUSG00000006464	2.21992944461797	2.82536474769559	4.17497214769855	4.17497214769855	2.43471462175282	3.51681000919852	4.55908396042517	3.03938930695011
ENSMUSG00000006469	4.76170500984993	0.820983622387919	0.509521887109393	0	1.76081425005477	2.64122137508215	0	0.824295785324256
ENSMUSG00000006471	16.853928463549	12.7399774212654	29.1698005807871	22.4435877409821	23.1259640193569	19.9239074628305	32.9777646474147	28.6473511078552
ENSMUSG00000006476	0.553560280683619	0.948960481171918	1.55416663849912	0.163596488263065	0	1.69607843203805	1.58798158643349	0.396995396608373
ENSMUSG00000006488	0	0	0	0	0	0	0	0
ENSMUSG00000006490	0	0	0	0	0	0	0	0
ENSMUSG00000006494	53.6043731578146	56.8893208165108	23.6305758195146	28.0580911146742	34.426532986898	40.8314693565535	83.2046009483996	106.192058267477
ENSMUSG00000006517	26.4504229652524	30.4075728576917	105.776085962657	51.0568887436859	43.5524475695365	49.136094693836	119.193436602789	58.5511618399663
ENSMUSG00000006519	194.89218798305	243.708395680525	39.3160623034979	13.8762572835875	31.9692011675006	39.9615014593758	129.080435865089	95.4072786828916
ENSMUSG00000006522	0	0	0	0	0	0	0	0
ENSMUSG00000006527	9.9517245041829	11.1620693763133	10.8038461689753	12.6122152702201	6.73011462577377	10.3355331752954	10.3519410955831	10.8020254910433
ENSMUSG00000006529	0	0	0	0.121616824557541	0	0	0	0
ENSMUSG00000006538	0	0.127026206141123	0.262784910280829	0	0	1.36220472494395	0	0
ENSMUSG00000006542	0	0	0	0	0	0	0	0.527889587668277
ENSMUSG00000006546	0.973619135753921	0	0	0	0	0	0	0
ENSMUSG00000006567	1.30943417048411	1.78559205066015	2.40105825172196	1.41600871255398	0	0	2.68919372116086	3.58559162821447
ENSMUSG00000006570	0	0	0	0	0	0	0	0
ENSMUSG00000006574	0.554126177515232	1.50405676754134	1.55575544103285	1.06446424912774	0	0	0	0.794802478754691
ENSMUSG00000006575	19.0889160374467	3.94943090429931	8.98740476561948	7.2171583723914	7.76470588539962	0.705882353218148	4.62625849458081	9.25251698916163
ENSMUSG00000006576	0.990565098150848	0.360205490236672	0.7451735378867	0.279440076707512	1.44854052853674	0.48284684284558	0.452073371739643	0
ENSMUSG00000006585	225.523782734358	206.041684499241	303.679263688238	296.026699294582	241.318471432267	271.070063800629	324.979925936995	319.40884149236
ENSMUSG00000006586	2.87013151184451	1.60532779476049	1.00636814491264	1.00636814491264	0.52167357728724	0.26083678864362	0.732638319560722	0.244212773186907
ENSMUSG00000006587	1.66476113896007	2.85387623821727	3.93596268568042	1.22998833927513	0	0	0	0
ENSMUSG00000006589	173.330129150475	167.09695714783	271.287751315897	149.282656574196	232.666253961262	240.37894746274	223.855256900183	155.254452366256
ENSMUSG00000006599	178.277363961504	156.609008953083	225.205259076299	228.82894322115	176.014745377375	139.837801663448	134.833685855054	125.714499372104
ENSMUSG00000006611	0.216783805329307	0.541959513323268	0	0.336352914278821	0	0	0	0
ENSMUSG00000006638	10.8821622042082	10.0230441354549	11.5524289404226	10.9599966870676	23.0325443877356	12.284023673459	12.9387612101711	14.3764013446346
ENSMUSG00000006641	21.5367187528508	6.01475929133672	24.6853204720431	8.73017431328352	17.6857930412667	5.20170383566668	29.7081075343198	12.6624720638084
ENSMUSG00000006649	11.8726137299974	0.233943127684678	1.93587530280596	0.907441548190294	5.33111782686522	0	5.28495624052911	4.11052152041153
ENSMUSG00000006651	22.4579974662496	8.59820474422127	14.3361928912636	12.7432825700121	16.5144183028007	5.50480610093357	28.9910592577915	12.8849152256851
ENSMUSG00000006673	46.697772402605	33.984242743257	39.1481148433214	44.7118004153697	55.583733287786	34.8709270154506	33.6303935672973	43.2040092543381
ENSMUSG00000006675	3.38405650252361	2.7868700609018	3.60332830703841	3.08856712031864	3.73573264928072	2.66838046377194	3.99730480574724	3.99730480574724
ENSMUSG00000006676	14.8322200065123	16.3703761553358	19.3196125299538	20.6833498850093	17.0839954664082	20.6186152180789	22.889646045538	18.2014052892229
ENSMUSG00000006678	30.3133274321478	13.9265576753491	40.0802300331738	18.6768418862069	17.9026438286517	17.6670827256431	35.287678870661	24.7013752094627
ENSMUSG00000006699	281.962202578283	273.607766946334	396.568477747157	277.341386888887	330.36817275269	240.776803870605	304.07009786672	311.278656221319
ENSMUSG00000006705	11.2807625870857	13.0678140860299	11.7840440598108	14.0368760124217	7.18649935375014	5.98874946145845	7.56953922810531	6.72847931387138
ENSMUSG00000006711	0.220153075995911	0.807227945318342	0.0759067860629233	1.36632214913262	0	1.57391963670551	0	0
ENSMUSG00000006715	203.234299582697	195.83435109334	256.692605371083	230.449271914614	303.251877252095	280.578839700536	319.746867093855	252.082592314657
ENSMUSG00000006717	174.853621563032	51.5193706391077	125.420456130968	26.3759757528645	106.032258106121	5.58064516348003	195.936437680907	62.6996600578902
ENSMUSG00000006720	8.04549928016636	7.16380072891525	6.49803574901083	4.33202383267388	8.86421862004514	6.50042698803311	8.85255661506221	4.4262783075311
ENSMUSG00000006724	0.300835956735154	0.752089891837884	0	2.17823575981032	2.41958042052981	0	1.51024822206262	0
ENSMUSG00000006728	80.1998660394306	254.065548879742	62.8645563763224	213.98601935156	86.2603878454808	251.113573505733	81.9592047601907	183.660407747289
ENSMUSG00000006731	4.59589198872144	1.12094926554181	1.85516712573472	0.927583562867361	1.80312681020374	0	0	1.1254716049766
ENSMUSG00000006732	63.3972195140818	33.5632338603963	71.224744784846	31.9615876017104	57.1310629739132	22.1382869023914	68.8682540642736	30.088072164003
ENSMUSG00000006736	28.2481259511641	22.0688483993469	35.6107704684253	27.2102810245917	45.4391245048333	19.8796169708646	40.7705039865716	29.2484050338448
ENSMUSG00000006740	114.876892008691	19.2593438038219	115.965291787033	47.8212561977682	109.249467528144	39.2777847541662	106.183260912473	72.087718417642
ENSMUSG00000006763	16.7712322662562	13.0815611676798	20.0242101633992	14.0764249663499	14.901980203867	10.7910891131451	11.7872256965266	6.49500191441264
ENSMUSG00000006764	0	0.134482763570039	0.139105315480369	0.278210630960739	3.60541854952166	0	0	1.35025318638041
ENSMUSG00000006777	0	0	0	0	0	0	0	0
ENSMUSG00000006782	14.3634908774249	5.53260389352663	10.2349631502947	4.62224142271374	17.6850783251585	7.98680956620061	20.8309670266527	11.216674552813
ENSMUSG00000006784	5.41680907163824	3.9051414237392	2.47574422062524	2.60604654802657	0	1.01317715998759	6.32402623001333	8.85363672201866
ENSMUSG00000006800	48.8009109990505	59.8800367393755	38.4726776772513	51.7061873747456	29.7026060412918	35.3602452872521	39.0658076122913	59.9229760832604
ENSMUSG00000006818	70.9899813193237	18.2987799259074	100.761313332212	26.0906974950764	96.6642686230606	22.8177458123105	83.3176238119386	28.9378227225614
ENSMUSG00000006850	13.5851184673033	10.2464029117796	11.3131130866662	5.23975764014013	8.02497770163231	6.79036574753503	6.93555561746511	2.88981484061046
ENSMUSG00000006906	0.631305380530254	1.00266148672452	1.15236198906959	0.921889591255668	1.39382313501842	0.398235181433833	0.93213574803117	0.186427149606234
ENSMUSG00000006920	10.2518343594992	3.27850540430685	6.0287944577976	2.42228348750796	3.34838709808802	3.90645161443602	13.3236777623017	4.96372308791631
ENSMUSG00000006930	54.8996064667786	36.7025458963295	96.5585917597793	70.6111287758738	39.1386086186497	38.0361126012229	94.4490630664926	56.7726608596404
ENSMUSG00000006931	9.42163519047822	5.51076775292122	6.98732769705388	1.65489340193381	6.67217631115795	4.76584022225568	6.24693582762267	0.892419403946096
ENSMUSG00000006932	319.98684231147	247.57779456399	290.104215811033	219.294412536763	261.499229686581	200.722650309884	289.007755105052	214.509642066314
ENSMUSG00000006941	88.7923343022941	94.9871483233843	66.2133882736399	70.1292338167046	49.8240000195497	42.4426666833202	65.6535107095063	41.4653751849514
ENSMUSG00000006948	0	0	0	0	0	0	0	0
ENSMUSG00000006958	0.556820531617655	0.618689479575172	1.66388451341764	0.255982232833482	0	0	0.31059275516053	0
ENSMUSG00000006998	14.4783450530063	0.383532319284936	20.8275588623765	0.694251962079218	34.9598811429893	1.54234769748482	25.9928754177583	1.92539817909321
ENSMUSG00000007021	1.12170702941036	0.186951171568393	0.386754421311427	1.16026326393428	0	2.00482858601118	0	2.81558106488836
ENSMUSG00000007029	0	0	0	0	0	0	0	0
ENSMUSG00000007030	0.1795390105811	0.1795390105811	0.27856540918246	0.649985954759073	0	0	0.450658349592997	0
ENSMUSG00000007033	0	0	0	0	0	0	0	0
ENSMUSG00000007034	7.71365820428176	9.70427967635448	3.34594771367852	5.79106335059744	7.33804627537285	14.0089974348027	16.2390507733482	8.74410426257209
ENSMUSG00000007035	1.1210304055538	2.31212521145471	0.217418134238862	0.507308979890677	0	0.75135722070741	0.35173533510579	0
ENSMUSG00000007036	2.4048191075661	1.92385528605288	4.22871518978616	2.48747952340362	1.93416149144215	1.93416149144215	1.20726053527615	1.20726053527615
ENSMUSG00000007038	42.8351558851843	56.7332452038639	12.9811381182497	16.8432949137619	5.00508974211925	17.7958746386462	22.9098141759877	34.8853988588904
ENSMUSG00000007039	14.5828955298735	12.3954612003925	8.79908795629593	14.3299432431105	2.60640301420536	7.81920904261609	17.0820166133863	13.4215844819464
ENSMUSG00000007041	45.6260621342114	41.3217166498518	34.5053093421553	21.3710303022381	46.1589772276725	20.7715397524526	90.7559281771796	49.6996749541698
ENSMUSG00000007050	0	0.122834986141543	0	0	0	0	0	0
ENSMUSG00000007080	19.8791914991304	12.7670898284119	26.0888903024932	24.2946062376725	15.0677419413961	13.7655914032507	27.8665155812845	28.7373441931997
ENSMUSG00000007097	3.08068330119579	58.1478973100706	1.59328753786637	22.9319599200053	0.294970162093574	7.96419437652649	2.48553639615677	74.5660918847032
ENSMUSG00000007107	0.211167644569481	1.37258968970162	0	0.764491252488651	0	5.66130352008337	0	10.070929853858
ENSMUSG00000007122	0.198449962233799	0.595349886701398	0.20527124719015	0.20527124719015	2.1281394165193	0	0.996252927624088	1.99250585524818
ENSMUSG00000007207	2.17840890651618	4.50204507346678	3.75547827520614	4.50657393024737	3.11477869589583	5.45086271781771	2.18719744387989	4.37439488775978
ENSMUSG00000007209	0.274398211423205	0	0	0	7.35648476546624	2.9425939061865	0	0
ENSMUSG00000007216	14.1404950116193	12.0422280098951	7.07735985982534	4.52951031028822	5.38077285790771	2.4458058445035	2.28992632162417	7.78574949352218
ENSMUSG00000007279	0.279683994450862	0.466139990751436	0.385730029634465	0.867892566677546	0	2.99927763180531	0	1.40406173498285
ENSMUSG00000007338	84.617329046076	141.992005813903	122.322733727374	218.814663299404	76.3560767890221	164.884861471946	84.9587078183139	177.169988255264
ENSMUSG00000007379	73.1106386456685	260.601318909966	65.52103763002	75.7988474543369	50.5529309034753	113.819772573094	84.7423664445296	122.720550737396
ENSMUSG00000007411	4.70997457789081	17.8021073028754	6.1104806271816	7.72067484650648	5.99257732193897	11.7711340252373	10.4197785580741	14.627766052681
ENSMUSG00000007415	36.4138540107274	18.2069270053637	39.0106973432824	10.3772298351589	17.4328215039611	14.9424184319667	48.4989692962183	14.4564235402189
ENSMUSG00000007440	0	0	0	0	0	0	0	0
ENSMUSG00000007457	0	0	2.99801025528122	0	0	0	0	0
ENSMUSG00000007480	0	0	1.1284134825686	0.512915219349364	0	3.19057377174371	0	1.49361382822331
ENSMUSG00000007564	90.6929126878323	91.3739608431853	103.085643643884	114.122147633093	125.375549741367	119.289358006349	64.3907678636146	94.0219176769594
ENSMUSG00000007570	22.5610003117715	20.0137905991521	19.3216062980167	18.1924215143664	27.3157894844023	28.6165413646119	30.4462634992888	31.0551887692746
ENSMUSG00000007589	31.5981932272603	26.50171044867	36.8205403571617	25.3850861933736	33.6330498309368	21.0206561443355	31.8831199686841	33.0639762638206
ENSMUSG00000007591	0.450991119764872	0.676486679647308	0	0	0	0	0	0
ENSMUSG00000007594	4.24275297698271	3.1573975642662	1.83708350122928	1.32678252866559	0	0.529051987975171	0.495333705859989	0.495333705859989
ENSMUSG00000007603	15.7816253934026	21.5682213709835	28.4311136151523	22.5816500483985	16.9239130501188	21.1548913126485	40.2734569189777	33.0110302614571
ENSMUSG00000007610	22.0604728725448	20.602732374359	39.3045490657082	28.1464801493562	17.1957831392773	21.8855421772621	29.7603055144253	18.0513328530121
ENSMUSG00000007613	1.83692258430707	2.90352279454989	2.942032714549	2.26781688413152	2.85950413335341	2.22405877038598	7.13935523156876	7.13935523156876
ENSMUSG00000007617	9.08453751214079	10.2807221667643	10.9016241036542	9.22959586689741	6.41382765782725	8.32064128582995	13.3084949788875	15.5806770484537
ENSMUSG00000007646	9.09651351751111	9.18482918272966	6.48594398540757	8.4043217839084	4.73540146171207	12.7855839466226	7.53711698232394	7.09375715983429
ENSMUSG00000007653	0.0608767101129155	0.608767101129155	0.314846071751559	0.440784500452183	0	1.3056603778708	0	0
ENSMUSG00000007655	0.112420405435001	0	2.09312301359573	0.465138447465718	1.80836237004754	0.602787456682512	3.95058833698089	0.564369762425841
ENSMUSG00000007656	43.5055402681472	42.8806851116926	55.0999045044915	49.8484473303098	53.6066169264203	53.6066169264203	63.5218262680501	53.3269652620668
ENSMUSG00000007659	7.17617738487617	7.42945423375416	8.55810116010954	6.81154990294433	6.79023114091116	4.52682076060744	8.90045327031978	14.4102576757558
ENSMUSG00000007670	109.904520575606	103.001871240923	160.138045622553	138.903759318231	102.382032918153	133.625376296932	74.2553278990758	63.9045852222349
ENSMUSG00000007682	0	0	0	0	0	0	0	0
ENSMUSG00000007721	26.0247935732714	35.3845877531322	54.7832164847713	43.9210270093425	39.169811336124	39.169811336124	90.537421864253	48.13381921897
ENSMUSG00000007739	193.910507920346	205.15436817048	195.046579358794	202.101049970989	159.616281900287	185.807188837486	353.944879379402	419.644451760938
ENSMUSG00000007777	23.2771067926739	13.9662640756043	20.4656256179029	21.6694859483678	33.2825651433198	16.6412825716599	44.7944465143043	25.3186002037372
ENSMUSG00000007783	5.24984239075448	8.15107108038195	6.21625792762079	6.28770916816816	5.92613737966693	3.33345227606265	5.20166671309883	9.01622230270464
ENSMUSG00000007805	0.12198357792002	0	0	0	0	0	0	0
ENSMUSG00000007812	88.1831443918599	82.9267373536001	46.1436782972221	37.5588079163435	49.6934619701952	60.818863903821	52.7761340108572	58.3315165383159
ENSMUSG00000007817	7.1109519726242	5.31775538822331	11.8645403986602	6.26805907853747	6.29944901628633	7.12832388685032	12.4167657065853	7.91568813794813
ENSMUSG00000007827	49.8583025618565	46.8689396673555	32.3015660984103	62.2288290477067	19.4633944651028	22.3256583570297	35.1059312691427	65.3881467913803
ENSMUSG00000007836	498.066054486931	500.379278542603	691.201638351239	617.475457540516	443.417475902142	450.394324299203	629.993447661579	545.074976029777
ENSMUSG00000007837	1.65011028264222	1.35009023125273	1.24133034720801	3.25849216142102	4.82603642188587	0	2.25922835543735	5.27153282935381
ENSMUSG00000007867	9.38039676119062	14.7741248988752	8.97511539728369	2.91084823695687	17.6038764454294	6.28709873051052	3.53184033033543	3.53184033033543
ENSMUSG00000007872	0.216178602076015	0	0	0.447218540779434	0	2.31825795735854	0	3.25576124253701
ENSMUSG00000007877	0.40841337164361	0	0	0	0	0	0	0
ENSMUSG00000007880	4.28471037751866	2.76650591304354	3.45485675527451	4.99034864650763	2.71348902162936	3.07528755784661	2.7099190823208	4.91172833670646
ENSMUSG00000007888	0	0.235508440582812	0	0	0	0	0	0
ENSMUSG00000007892	10784.2835770458	19.3975889938949	610.758474322515	38.5235305748761	10321.7555150721	45.7635270720647	74.008215980155	27.2661848347939
ENSMUSG00000007907	0	0	1.59661476385907	0	0	0	0	0
ENSMUSG00000007908	3.12639723949317	1.56319861974658	1.39643968840001	0.293987302821056	4.57184804730682	0.380987337275568	3.92376290690779	0.713411437619598
ENSMUSG00000007944	0.188682200934767	0.377364401869535	0.585503221152022	0.195167740384007	0	0	0	0.94721708664454
ENSMUSG00000007946	0.761033663524605	0.380516831762302	0.393596268568042	0.787192537136085	0	0	0	0
ENSMUSG00000007950	1.89838625309214	2.27806350371057	2.94545871489078	2.55273088623868	2.03579308733962	1.01789654366981	5.71813521488972	0.476511267907476
ENSMUSG00000007987	11.3749010226505	14.5942126328346	8.76891686756393	8.65791791987325	6.32926829516638	12.6585365903328	8.61946546250375	9.15818205391024
ENSMUSG00000007989	0.0907159972629201	0.332625323297373	0.406614701849717	0.781951349710995	0	0.486410496910631	0.455409902013729	0.455409902013729
ENSMUSG00000008028	2.00172561905979	0.948185819554635	1.19872822746879	0.326925880218762	0.564897959405326	0	3.17337054986873	0.528895091644788
ENSMUSG00000008035	2.18332261081659	5.2763629761401	1.31738224759205	3.57575181489271	0	0	2.74016371493599	3.65355161991465
ENSMUSG00000008036	44.7146052813073	32.8783862362553	46.7957085340306	47.6119127526475	102.953804388223	59.2336956754158	33.0110302614571	87.1491198902468
ENSMUSG00000008090	1.2525459693973	3.47929435943694	0.719777504076174	1.58351050896758	0	1.49245147434549	2.79466493428411	1.39733246714205
ENSMUSG00000008129	2.57473566961358	0.482762938052547	2.33033202234072	0.499356861930154	0.862842893106639	0	2.42355294488104	0
ENSMUSG00000008136	0.816396154598087	2.65328750244378	3.80006096933247	1.26668698977749	4.37743806181249	4.37743806181249	2.04922452482298	1.02461226241149
ENSMUSG00000008140	75.2583893974587	69.6836938865358	21.6923222887697	114.090631784605	75.4391498410506	69.0339390054897	14.6592965922116	76.6281412774695
ENSMUSG00000008153	2.57369339976267	1.25385063065361	2.73041897574899	1.97955375741802	3.18459178580725	1.06153059526908	2.31904316218888	1.65645940156349
ENSMUSG00000008167	27.9251888328782	23.3472890242096	48.4179837826205	26.2806660140385	29.4555128699673	21.4779781343512	44.2400498250618	17.2363830487254
ENSMUSG00000008193	0.944989935225592	0.539994248700339	0	0.279277687076697	0	0	0	0.67771599086283
ENSMUSG00000008200	5.41093431889247	7.5870709471427	8.27371284284455	9.91628818664458	11.3528786312205	11.0375208914644	10.3340621544601	16.829758365835
ENSMUSG00000008206	4.6723768505451	13.1647374775494	10.0578224565019	30.761262188392	9.81800391774667	11.6800391435262	5.70554636534617	28.6862192257683
ENSMUSG00000008226	12.5440159305567	7.63898406027488	11.8939233784676	3.99236588927584	3.44922118515401	3.01806853700976	11.3028670675491	4.84408588609245
ENSMUSG00000008301	39.0136735471273	38.4911689906926	49.7227350886025	43.597470621166	26.1484480534449	24.2807017639131	34.0998151192034	38.4715862883321
ENSMUSG00000008305	5.55584715185029	5.95586814678351	4.22965752504356	20.9184149336393	6.9112616259468	5.71966479388701	3.346956942592	10.4871317534549
ENSMUSG00000008307	3.03469008218009	1.39089962099921	2.61583411670792	0.261583411670792	0.677988243244472	0	4.44344423009868	4.44344423009868
ENSMUSG00000008318	1.77062138560126	0.236082851413502	1.83148263689626	0.122098842459751	0	0	1.18517650109427	1.7777647516414
ENSMUSG00000008333	249.218213702858	168.855842454465	393.615555749561	258.485429060609	241.243262257766	160.586629394477	357.851122472509	283.015336404113
ENSMUSG00000008384	20.7415648027576	13.8277098685051	16.3888624849249	31.8837870161266	44.7946428747192	44.7946428747192	21.6929627432433	36.1549379054054
ENSMUSG00000008398	3.31865036844122	7.65842392717205	5.98525842246656	13.1147574256988	5.0189011008704	13.2316483568401	3.84466047387942	17.941748878104
ENSMUSG00000008429	8.9902542563202	8.65973020277902	11.2138311995816	9.84629080938869	10.6334300878329	7.08895339188859	11.6150130037239	11.2831554893318
ENSMUSG00000008435	26.4183691195094	26.9467365018996	35.6458267351488	33.2168095811352	33.3670962981569	32.4227445161336	35.3666012760199	43.6188082404246
ENSMUSG00000008438	0	0.13300442333155	0	0	0	0	0	0
ENSMUSG00000008461	1.94560741868413	1.94560741868413	0.287497633358208	0.431246450037311	0	0	0	0
ENSMUSG00000008475	52.7348513438595	17.3514672163667	45.3975942193056	32.0246594880373	58.3760984411831	36.4850615257394	40.9916933946136	44.4076678441648
ENSMUSG00000008482	0	0	0	0	0	0	0	0
ENSMUSG00000008489	2.84105960007298	2.42188687219336	1.2525669776215	3.08324179106832	0.998917358746336	0.249729339686584	0.467626479440538	3.0395721163635
ENSMUSG00000008496	6.24704495333167	6.85765836982274	0.971695264510453	1.0688647909615	1.00740021876238	3.27405071097773	3.06538432649882	3.53698191519094
ENSMUSG00000008540	0	0	0	0	0	0	0	0
ENSMUSG00000008575	0.0517718628492536	0.103543725698507	0.160654223414314	0.133878519511929	0.277595774662643	0.277595774662643	0.1299518260209	0
ENSMUSG00000008590	0	0	0	0	0	0	0	0
ENSMUSG00000008601	2.08283495927273	5.09137434488891	1.19690437318584	0.957523498548674	1.24088463886107	2.48176927772214	0	0
ENSMUSG00000008604	143.218662713294	132.388568270829	176.823384659676	144.858043140095	158.190499218087	157.68989637246	163.575505706852	168.262482947736
ENSMUSG00000008658	0.175989034690065	0.263983552035097	0.273057411319079	0	0	0	0	0
ENSMUSG00000008668	49.9174120426492	45.6523167098912	52.1234030365102	53.4305730186171	50.8200734593531	42.3500612161275	55.5113269382382	61.062459632062
ENSMUSG00000008682	152.569548924198	68.4582772057895	165.226556340956	80.3699423996147	258.867998153205	105.16512424974	156.214691279157	118.34446309027
ENSMUSG00000008683	833.323516892079	30.6282670899201	74.2205174158527	57.9967554333858	591.014354298885	35.4277512100732	41.2297764623096	70.9896151117963
ENSMUSG00000008730	14.2255384280351	12.2389295702547	11.9624198520581	20.3287748406141	18.07036834134	12.3639362335484	13.3568544653284	17.9872306799756
ENSMUSG00000008734	3.01043877914755	2.25782908436066	1.90294869803361	5.96833909837815	0.448380129765566	5.82894168695236	3.35842671584379	10.9148868264923
ENSMUSG00000008763	17.1505940946548	14.7213314750153	27.5901402427058	23.7204848716888	14.8490400359431	14.0675116129987	23.6589130121817	22.1954750939024
ENSMUSG00000008789	0	0	0	0	0	0	0	0
ENSMUSG00000008813	0	0	0	0	0	0	0	0
ENSMUSG00000008822	218.557976559299	304.129456470193	82.9989000975675	42.9504797707692	19.5565217468039	46.634782626994	111.269179334618	38.0287068611986
ENSMUSG00000008843	0	0	0	0	0	0	0	0
ENSMUSG00000008845	0.07089834761365	0	0.0733353237993011	0	0	0	0	0
ENSMUSG00000008855	2.82223873398191	2.51355637245264	3.23853968474109	3.05608674475568	1.65512528538747	1.41867881604641	2.65652318240719	4.20616170547806
ENSMUSG00000008859	9.3488483415902	11.752837915142	6.76913624012804	11.0516510042907	14.3221800677101	6.44498103046952	14.75031671593	16.7617235408296
ENSMUSG00000008874	0	0	0	0	0	0	0	0
ENSMUSG00000008932	0.921847324567007	0.345692746712627	0	0	0.617857143099575	0	0	0
ENSMUSG00000008958	11.0652077870533	7.55413223923829	11.005336720747	11.7757102911993	19.9670239155015	17.6850783251585	15.4896934300751	14.4214387107596
ENSMUSG00000008976	55.6901471475718	55.485904554121	74.85751856407	69.5759438770472	62.4223668259701	59.8670652599947	90.229298033018	91.2546309652114
ENSMUSG00000008999	26.8778475971042	24.0840928289464	2.59084082731216	3.88626124096824	4.13237123824747	0.516546404780934	7.73800233608199	5.31987660605637
ENSMUSG00000009030	81.2336482704288	77.3113120134068	125.024527333193	87.1221300630963	77.4833378069955	69.735004026296	100.008548687379	66.8450921278334
ENSMUSG00000009035	32.525408580533	27.4201545754874	29.0440479188393	31.1733769451471	22.5172267208726	14.128455981724	33.070003603481	51.6718806304391
ENSMUSG00000009047	0	0.464796970369919	0	0	0	0	0	0
ENSMUSG00000009070	0	0	0	0.132962882891097	0	0	0	0
ENSMUSG00000009073	35.7960407262635	44.7592331743611	24.70386074371	46.4737712803286	39.2386813340776	53.2307692516557	32.1812321146944	70.3430471887568
ENSMUSG00000009075	1.47327197990161	7.21903270151788	4.72412872956906	8.9910837111153	0	3.15981735283801	2.95843144869802	5.91686289739603
ENSMUSG00000009079	79.5719508803496	110.247134580517	53.9673989844785	105.019473651956	66.4235652876171	65.7206704168487	71.0744749869024	146.755628908141
ENSMUSG00000009090	20.1515787956588	19.4486167446475	15.5119965760445	17.289412850383	18.8460762631946	13.4016542316051	18.8212818572	23.1344922828084
ENSMUSG00000009092	3.88535751448211	3.88535751448211	1.80850869513891	2.61229033742287	8.33316608455423	4.16658304227711	2.92577440310275	3.90103253747034
ENSMUSG00000009093	0	0	0	0	0	0	0	0
ENSMUSG00000009097	0.550434854020675	0.110086970804135	0.341612911516619	0.227741941011079	0.590275803473009	0	0	0
ENSMUSG00000009112	13.3758636994055	12.7368893188607	12.9103170379051	16.523443307899	10.2783584593086	10.506766425071	11.5479404705587	15.6111047101997
ENSMUSG00000009114	0	0	0	0	0	0	0	0
ENSMUSG00000009115	0	0	0	0	0	0	0	0
ENSMUSG00000009145	1.58539405336473	27.4046686367331	1.05421404779522	18.507313283516	0.607195086520787	2.42878034608315	0	7.95895070638325
ENSMUSG00000009185	0	0	0	0	0	0	0	0
ENSMUSG00000009210	0	0.449159949324992	0.464598843698356	0	0	0	0	0
ENSMUSG00000009216	0.785081195643412	0.915928061583981	0.812066650763062	0	1.40317674945223	0	0	0
ENSMUSG00000009246	0.121030283312955	0.0605151416564775	0	0	0	0	0	0
ENSMUSG00000009248	2.38555684730833	1.19277842365417	1.23377758246452	1.97404413194323	1.27911275466086	3.83733826398257	4.7903621978918	2.3951810989459
ENSMUSG00000009281	0	0	0	0	0	0	0	0
ENSMUSG00000009291	109.152239570733	145.60289596901	103.917232006085	89.7654817229501	66.9331957961882	74.9651792917308	72.6940861388229	87.7342418916828
ENSMUSG00000009292	0.0310759993834291	0.186455996300574	0	0.0321441691362054	0	0	0.156006859442539	0.156006859442539
ENSMUSG00000009293	7.00770816865417	5.09651503174849	7.90754494317696	3.62429143228944	7.68572604168291	5.97778692130893	10.3940612930192	9.59451811663314
ENSMUSG00000009350	0	0	0	0	0	0	0	0
ENSMUSG00000009356	0.247002153950968	0.247002153950968	0.127746157342259	0.255492314684519	0	0	0	0
ENSMUSG00000009376	3.22688580340684	2.62184471526806	1.87751417080966	0.834450742582072	0.540695403259428	0.270347701629714	3.03741028018429	1.26558761674345
ENSMUSG00000009378	0.464239659853888	0.464239659853888	0.9603937728249	0.19207875456498	0	0	0	1.86445032306436
ENSMUSG00000009394	0.110133942915131	1.5969421722694	0.0569597785902408	0.0569597785902408	0	0	0	0.829336991236494
ENSMUSG00000009406	17.556386140425	15.541718878409	17.9365718244906	12.726779178373	18.9042928897815	7.71603791419652	29.9807146123307	26.7297937507527
ENSMUSG00000009418	3.18976617568365	4.32161868963591	1.53262797041006	5.96021988492799	3.0896141183591	3.7516742865789	2.68608089755817	7.23175626265662
ENSMUSG00000009470	16.4373632828609	91.2342726750386	24.0390535853864	100.192489312049	26.107384954946	92.7645380314039	28.9507795326166	92.7465092811371
ENSMUSG00000009471	0.208047219945267	0.416094439890535	0.215198389719497	0.215198389719497	0	0	0	0
ENSMUSG00000009487	0.14964764762514	0.187059559531425	0.773957296875028	0.193489324218757	0	0.200599091778391	0.187814229567552	0.375628459135104
ENSMUSG00000009535	36.7708932816113	40.885856948707	47.80271999765	60.2990931477206	43.2794658842662	42.4308489061433	58.79534821071	100.375842215581
ENSMUSG00000009545	0	0.0945946436154759	0	0	0	0	0	0
ENSMUSG00000009549	0	0	0	0	0	0	0	0
ENSMUSG00000009551	0	0.270563156057402	0	0	0	0	0	0
ENSMUSG00000009555	2.09919690044536	2.51903628053444	3.30045537284393	3.47416355036203	4.9525048815789	3.60182173205738	4.21533173236737	5.90146442531432
ENSMUSG00000009563	1.14248619241419	0.507771641072974	2.10090073845499	1.18175666538093	0	3.40327868985996	0.637275233375277	3.18637616687639
ENSMUSG00000009566	1.32385228620091	1.01834791246224	2.52804336623661	2.42270822597675	3.2761704378978	0.5460284063163	1.02245631867154	2.04491263734308
ENSMUSG00000009575	99.4379082749127	100.770625592908	125.712729584565	88.448043559851	114.10393075763	99.8121252889973	119.565174531891	112.227239632821
ENSMUSG00000009580	0	0	0	0	0	0	0	0
ENSMUSG00000009585	14.3747337198718	9.78792409985573	3.26182395299711	21.6890112199289	10.3207108142887	2.85466469331388	1.23356640266211	16.0363632346074
ENSMUSG00000009596	3.62168971166191	4.48399678586713	5.53007140370044	1.24872580083558	0.924721603926313	0.924721603926313	0.865785951801602	0
ENSMUSG00000009614	0	0	0	0	0	0	0	0
ENSMUSG00000009621	9.35045138758204	7.95068321578833	11.2934807862989	6.48651204136141	8.40607375600984	4.20303687800492	11.243322989412	5.62166149470599
ENSMUSG00000009628	4.2652923394017	3.50075880686743	2.03946434838196	2.16432951256861	5.82540012699994	3.66784452440737	5.2521228441758	1.21202834865595
ENSMUSG00000009630	63.518983112779	64.3096758486228	105.77799242204	81.7871075428148	39.5697753729122	65.0074881126415	124.374955349688	56.894926383368
ENSMUSG00000009633	26.2266093028363	20.8923836819204	6.89697250174483	6.43717433496184	9.53386911969953	16.6842709594742	17.8524864458746	20.0840472516089
ENSMUSG00000009646	0.982679889132342	0	0	0	1.75634517835412	0	0	0
ENSMUSG00000009647	16.020685770373	17.6395007088427	9.8157892957839	12.8182660215531	7.7820069234687	17.659169557102	8.40696133994203	13.4511381439072
ENSMUSG00000009654	0	0	0	0	0	0	0	0
ENSMUSG00000009670	3.63244475574416	4.16662780805948	4.08882878612455	4.7518821027934	0.572847682343977	5.72847682343977	1.07267630341865	1.60901445512798
ENSMUSG00000009681	2.69430166647957	2.74157011676868	6.99172763610323	4.64485402398467	2.28104016693092	3.54828470411476	1.6610702273913	3.08484470801242
ENSMUSG00000009687	0.461803287593205	1.01596723270505	1.52856566132818	2.67498990732431	1.98091603131161	0.495229007827904	0.463666379244894	0
ENSMUSG00000009731	2.05048695610138	2.56310869512673	3.86319167139534	3.18145196467851	2.35596746829723	2.35596746829723	4.41162730121717	6.24980534339098
ENSMUSG00000009733	3.98556340498646	5.28207198251218	2.93049336386097	2.7814852267155	2.57472404913131	5.40692050317574	1.68743969149971	4.33913063528497
ENSMUSG00000009734	0.0554296172252173	0.0554296172252173	0.114669779031634	0.0573348895158172	0	0.8916249108724	0	0
ENSMUSG00000009739	5.29309371855282	9.91758612528845	2.47817250547176	9.04821124090853	4.48122032122875	4.1824722998135	1.39853897092718	6.43327926626503
ENSMUSG00000009741	43.5440600862322	41.9162447559057	57.2481097797411	48.4925165193101	46.6958167095142	54.9875972467177	70.2784501636894	62.9237286349312
ENSMUSG00000009772	7.01262429045616	9.97570497656439	12.668377858477	11.0337484573832	1.58877551082748	4.23673469553994	4.4625523357529	2.97503489050193
ENSMUSG00000009863	43.9225871303297	39.7724214172277	5.36602326844104	61.1726652602279	36.1607860793963	14.8351942889831	0	118.9305298195
ENSMUSG00000009876	0	0.491339944566171	0	0	0	0	0	2.46661099212512
ENSMUSG00000009894	16.5035360331762	17.8179769561725	12.8408741145902	6.6470407181408	10.9634100382512	7.04790645316151	2.19957313669702	6.59871941009105
ENSMUSG00000009900	0	0	0.145050417699378	0	0	0	0	0.703980246937557
ENSMUSG00000009905	55.4126760509334	47.3336409491678	35.3440704737547	40.1123247657634	48.4153676389798	36.4389345914427	21.4719591949814	35.0708666851363
ENSMUSG00000009907	14.1739849163071	13.6087646589083	19.7881021266606	15.3807521075407	12.5888826551361	9.55822571964037	18.5529033411051	18.9894422432487
ENSMUSG00000009927	45.4654689396258	27.9123448553399	5.80411888794178	58.1900124406471	21.6008918702371	18.5150501744889	2.88917051177198	33.2254608853777
ENSMUSG00000009941	3.01538844484535	2.56308017811855	1.55951792549838	1.55951792549838	1.61682243054094	0	1.51377683940389	0.756888419701946
ENSMUSG00000009995	6.42405909625554	7.65112656407963	6.86885658103178	5.52494985865599	2.70917226057084	3.09619686922382	6.88480607272508	7.97188071578693
ENSMUSG00000010021	0	0	0	0	0	0	0	0
ENSMUSG00000010025	54.0902407741132	73.3835750629689	32.5718599205318	50.318890818152	31.7736252126808	43.2269087195773	48.7738412730091	82.6733905265899
ENSMUSG00000010044	1.81858091272026	0.909290456360129	0	0	0	0	0	2.73887664884161
ENSMUSG00000010045	7.41175332970009	5.11763920384054	3.10311369897708	18.6186821938625	4.73108477851999	5.67730173422399	4.42955665860209	14.1745813075267
ENSMUSG00000010047	4.8205924473258	4.58544159623673	8.02671042079772	14.5940189469049	8.19556635608547	5.04342544989875	10.034230443519	25.9709493832257
ENSMUSG00000010048	17.4721005998707	40.376703066928	29.311130538764	47.3837965186237	29.1285551877661	62.1934016171222	19.9012572879993	53.807103037924
ENSMUSG00000010051	2.97275626508502	3.07526510181209	1.27238825502139	4.24129418340464	2.1985702947467	0.549642573686675	2.05844793412189	10.8068516541399
ENSMUSG00000010054	3.25357879258943	2.38595778123225	2.69233077827216	8.30135323300581	1.16302521054038	0	1.08890165926868	7.62231161488077
ENSMUSG00000010057	5.57779454208949	5.00078131359747	1.79054040209232	10.1463956118565	14.4381520175877	10.3129657268483	0	6.75897974791961
ENSMUSG00000010064	0.0733704522111318	0.146740904422264	1.06249362246575	0.758924016046964	0	0.393405344099786	0.368332283834489	0.368332283834489
ENSMUSG00000010066	1.26671357547146	2.77702591545667	0.604732658766301	2.36853624683468	0.522461306358267	0.7836919595374	0.48916307079265	1.46748921237795
ENSMUSG00000010067	2.5171400000153	2.98082368422864	2.32959160155884	3.42587000229241	6.74833191026123	3.19657827328163	3.32538830076064	4.98808245114097
ENSMUSG00000010080	0.285598138420071	0.190398758946714	0	0	0	0	0	0
ENSMUSG00000010086	0.098693825214923	0	0	0.204172420733104	0	0	0	0
ENSMUSG00000010095	363.587660560591	497.985634062921	332.620912377007	443.154098543915	235.307452628458	328.84216504827	326.610328944232	432.359373054338
ENSMUSG00000010097	69.8788175238753	62.5323586102264	94.0825776821103	85.3075680329135	86.7540095212776	97.0707025454295	97.4698578085386	92.6402702594669
ENSMUSG00000010110	5.53298859063462	4.33306335411145	7.24015863346044	5.3784035562849	3.93181818336093	2.50206611668423	4.01588731775743	9.370403741434
ENSMUSG00000010122	5.95126975126912	16.3659918159901	6.15583167896397	9.23374751844596	5.52290866311887	5.52290866311887	1.14909220324836	1.72363830487254
ENSMUSG00000010136	0	0	5.68566748206542	1.06606265288727	0	0	0	0
ENSMUSG00000010142	2.45739272698398	3.54956727231019	1.55335903947384	0.847286748803914	0	0	0.685362997811917	1.37072599562383
ENSMUSG00000010154	6.01588014996317	6.32438682432026	16.5937677848089	5.58444108142606	3.30836653516267	0.827091633790666	15.4875654326263	6.19502617305051
ENSMUSG00000010175	0.415325731449736	0.415325731449736	0.811469780161587	0.477335164800933	0	0	0.46333479422994	0
ENSMUSG00000010205	38.4944315071352	31.4650135797453	63.1310833393622	47.6656991209444	50.8530259565529	36.4945245099968	31.9280401505164	28.0070527636109
ENSMUSG00000010290	32.3579607449229	31.014377599805	28.9534559910341	29.1850836389623	20.4117987355973	36.0208212981129	41.5942799805668	39.3459405221578
ENSMUSG00000010307	8.82276771684162	10.8745741626187	4.24466564142006	2.75903266692304	5.500794914718	3.3004769488308	6.18025266071414	3.09012633035707
ENSMUSG00000010311	0.300719127237392	0.300719127237392	0	0	0	0	0	0
ENSMUSG00000010342	14.9032596987239	5.63698423837743	5.51125050368784	2.39619587116863	8.69485441107021	3.72636617617295	5.81478698183465	4.26417712001208
ENSMUSG00000010358	8.29502456500943	7.17407529946761	12.2904822079925	9.27583562867361	1.20208454013583	0	19.1330172846023	10.1292444447894
ENSMUSG00000010362	173.061471065379	56.7857951933276	81.8767704458988	28.9874280460635	164.761904826553	43.4971428742101	223.370027037982	81.4498441132974
ENSMUSG00000010376	95.4890543496768	86.5849303106394	105.123133450993	70.5055456982492	139.936558341981	125.119746282242	97.1074037216967	78.6107553937545
ENSMUSG00000010392	58.4058736250497	52.1771173961032	58.9194526141519	54.4374657274969	36.78619726321	26.6215901246914	54.8347924637785	49.8498113307078
ENSMUSG00000010406	15.3613512696107	15.7104728893746	17.3338518997865	20.9450710455753	31.8232642144705	16.8476104664844	22.7844571716229	14.0212044133064
ENSMUSG00000010435	0	1.97740488415803	0.409074773511729	0	0	0	0	1.98538249417221
ENSMUSG00000010453	28.426588368063	29.5177099417866	27.6810499440641	29.2848876017674	14.4722634289951	14.4722634289951	24.2168369609531	31.7125245917244
ENSMUSG00000010461	0.164423346987214	0.246635020480821	0.340150082401939	0.255112561801454	0.440811126619508	0	0	0.825433469283192
ENSMUSG00000010476	0.125883562257985	0.461573061612612	0.173614047152046	0.173614047152046	0	0.224991871769218	0.421304749494873	0
ENSMUSG00000010505	0.053841729428194	0	0.0556924215363626	0.0556924215363626	0	0	0.540589476232679	0
ENSMUSG00000010517	111.295009410909	66.2144489049877	112.682871251329	64.2441771195646	75.4093854605725	62.3655998673924	149.984284014388	75.5646011064854
ENSMUSG00000010529	0	0	0	0	0	0	0	0
ENSMUSG00000010538	8.7044936222604	14.9717290302879	5.40221497214006	4.32177197771205	5.60071942665802	0	8.73961088936419	0
ENSMUSG00000010554	7.95816377465098	13.3383308335699	8.89836074424773	11.9707589165287	9.76623001034575	10.0667293952795	13.6453555615601	13.0826604868566
ENSMUSG00000010592	50.7788256637145	135.916976477128	124.86300683041	374.27450410123	13.5863874398859	15.7602094302677	15.7733961559247	40.7055384669025
ENSMUSG00000010607	105.14042458575	126.567146183794	63.9125369436678	80.9215185496439	66.7953668215757	141.60617766174	90.0551101989774	110.067356909861
ENSMUSG00000010608	69.3199902869327	154.326664328928	68.4990246381472	88.4587000542426	59.8570442223815	135.245856406658	74.2754260262208	92.6205613700464
ENSMUSG00000010609	10.9932208649888	5.36254676340918	5.91666412953622	1.66406178643206	7.18836565379007	0	5.38418133461107	7.17890844614809
ENSMUSG00000010660	1.62731535471576	1.25178104208905	0.64740414365985	1.55376994478364	8.05431620102647	4.02715810051324	0	0
ENSMUSG00000010663	94.8629173273255	129.943690825811	122.592109603853	145.56252525264	33.2194513846056	47.8877805674184	78.7654707086339	138.142517858219
ENSMUSG00000010721	9.86140266177834	5.75800021191084	8.1466017416906	2.94373004111509	7.09743590022076	3.19384615509934	14.95145739842	6.64509217707554
ENSMUSG00000010755	27.3487441117935	27.7016311325908	22.266021327067	32.8515068760004	18.2907489058553	16.0832447275624	18.896570796727	36.3168469999598
ENSMUSG00000010760	6.5623029884431	0	5.00158683831558	0	1.85191793114592	0	8.66944452183138	0
ENSMUSG00000010796	0	0.136859624007827	0.283127750631307	1.41563875315653	0	0	0	1.37411768242813
ENSMUSG00000010797	0	0	0	0	0	0	0	0
ENSMUSG00000010803	0.581345159636851	0.687044279570824	0.109332296824456	5.84927788010841	0	1.70024570091284	0	1.59188326109304
ENSMUSG00000010825	0.800304483752251	0.400152241876126	0.17738854419075	0.17738854419075	0	0.306511147322394	0	0
ENSMUSG00000010830	23.5982461823957	17.2870873196619	9.36639171356729	1.98681036348397	11.770375624746	5.88518781237299	24.7954715182868	8.26515717276228
ENSMUSG00000010911	57.3020296950851	42.9765222713138	66.8808619457532	31.2377678549027	56.0520000219935	24.9120000097749	29.1553419269189	31.0990313887135
ENSMUSG00000010914	33.5946498281137	20.7873053188621	33.5265401717981	27.5141819039072	29.5816794009201	17.9603053505586	18.793943905393	27.696338386895
ENSMUSG00000010936	4.39466871108237	5.72975793976562	14.9030759549436	7.25014505916176	1.49137931093001	3.57931034623202	13.9632863634669	8.65723754534949
ENSMUSG00000011008	0	0.235508440582812	0	0.365405294952539	0	0	0	0
ENSMUSG00000011034	5.1887605257061	7.92465243926023	13.2714063461125	26.445228822033	5.05847953414857	10.1169590682971	8.52495377980086	24.1540357094358
ENSMUSG00000011096	10.5868403680742	7.56202883433873	12.7758632552937	7.8219570950778	16.894531256629	18.2460937571593	4.42897989341217	8.85795978682433
ENSMUSG00000011114	35.7301500831918	38.6084121732267	50.6123333020035	52.6655719755128	23.4155344875266	25.5442194409381	58.7939903849686	48.8289072688722
ENSMUSG00000011118	0	0	0.116623239157829	0	0	0	0.56601323872877	0
ENSMUSG00000011148	31.122271397822	79.1024398027976	2.87428854020084	1.34133465209372	3.97320574318579	8.93971292216801	0.929994957796457	4.64997478898229
ENSMUSG00000011154	0	0.485791563761785	0.376867192535743	0.251244795023829	0	1.95357591042777	1.21937858330903	3.04844645827258
ENSMUSG00000011171	0.260257142942959	0.520514285885919	0.179468610023743	0.0897343050118716	0	0	0	0
ENSMUSG00000011254	52.3939494321069	25.9401416306019	32.8091536342261	29.6212196778641	57.8388059928438	26.1651741396198	17.4061742847277	18.6955205280409
ENSMUSG00000011256	87.5022922163842	95.5559857785887	56.2873089624713	69.1208154059147	46.1009135809842	35.5969079549372	60.9195713253963	64.4709364699262
ENSMUSG00000011267	8.36315098576253	5.89222001269633	14.9419732196204	66.8456696667228	24.4594992732203	19.3637702579661	6.67934522953469	43.8928400797994
ENSMUSG00000011305	0.556553727338011	1.48414327290136	0.767578731706724	0.191894682926681	0	0	0	0
ENSMUSG00000011306	5.70401520193695	8.49264485621724	11.2101487573785	8.78456101455389	4.0779178277582	5.77705025599079	12.0903911521026	10.1813820228232
ENSMUSG00000011349	5.97862687334995	1.43487044960399	1.23682582849902	0	0	0	0	0
ENSMUSG00000011350	0.37103581822534	0.18551790911267	0.191894682926681	0	0	0	0.931331797697459	0
ENSMUSG00000011382	37.7872784257583	27.8047470574044	10.3256591285347	7.08199657506828	9.52807775751829	14.2921166362774	19.9406586253225	9.97032931266127
ENSMUSG00000011427	14.7122599257031	20.321970544856	26.6040627102569	32.7350401249664	14.1880809241018	23.835975952491	26.0362995155646	26.5676525669026
ENSMUSG00000011463	0.117897648087132	0	0	0	0	0	0	0
ENSMUSG00000011486	0.290890966429859	0	0.601779418885024	0	0	0	0	0
ENSMUSG00000011589	1.8636624612185	2.32957807652312	3.85544359343425	1.60643483059761	4.16365824471435	4.16365824471435	3.89829414720136	1.55931765888054
ENSMUSG00000011632	0.459283364552957	0	0.950140458524278	0	0	0	0	0
ENSMUSG00000011658	4.48854703706821	5.80415565138131	3.28200126603784	4.48273343653949	1.65980411818075	4.56446132499706	3.88504789485228	4.27355268433751
ENSMUSG00000011751	2.87456731345688	4.65598931052875	1.96829002965546	2.7639817437715	2.605040260355	1.95378019526625	2.03251015559406	1.62600812447525
ENSMUSG00000011752	77.747728947841	1853.24800132705	101.636505672954	2485.95214571443	157.114026297773	1794.24218032057	319.698670305267	5562.36459500452
ENSMUSG00000011831	16.4285545534497	18.1578760853918	13.1672845987612	19.527331499295	8.75732010269175	19.3176178735847	18.0864404013145	24.5975589457877
ENSMUSG00000011837	20.3546390602528	27.3583858336732	11.0931181233076	103.460305762277	37.5534200260409	28.1650650195307	18.6787568403099	99.9862866157763
ENSMUSG00000011877	8.56300511906599	6.5623029884431	10.5129172829752	8.85733975809719	13.302190993231	9.01116164057586	11.6508876378758	14.0614161146777
ENSMUSG00000011884	118.877496644787	273.572057897893	238.426747575547	400.256913708807	83.6526674562058	176.730987583533	167.673551755266	326.522179733939
ENSMUSG00000011958	17.3696847552278	14.568122697933	24.9215929674722	19.009959286816	8.41215629852504	10.2147612196376	35.4420943829405	29.8163651158071
ENSMUSG00000011960	14.5027111037592	14.2913013209056	16.1820634715686	24.3605658207127	14.7362673422461	19.2705034475525	17.1932779737209	25.8960483060981
ENSMUSG00000012017	1.2102397801036	1.2102397801036	0.834559423324789	0.208639855831197	0.54076582464563	0	0	0
ENSMUSG00000012042	0.488241962570167	0	0.336682810649839	0	2.61790668450766	0	0	0
ENSMUSG00000012076	42.8078682354647	80.3487998032152	47.8726413747256	49.7272715490491	29.4425470448376	54.0781476333753	55.6947197446208	58.5075843781876
ENSMUSG00000012114	8.41397497925529	5.91971362176855	6.81118985114763	4.57519318284159	6.59783542605559	3.92303728035738	9.6833867706654	5.00864832965452
ENSMUSG00000012117	21.7939909238278	11.971347127173	12.5945085065777	18.3096636272096	15.361522204759	4.38900634421686	8.21856009215474	16.9507801900692
ENSMUSG00000012126	4.16405940367467	4.0824111800732	0.675637626770111	0.760092330116375	3.50231969770489	2.18894981106556	0.819776238631209	2.04944059657802
ENSMUSG00000012187	0	0.248508264645791	0	0	0	0	0	0
ENSMUSG00000012211	0	0	0	0	0	0	0	0
ENSMUSG00000012282	0.887000862126329	4.87850474169481	1.60560677140658	1.14686197957613	0	0	0	4.4528968196898
ENSMUSG00000012296	23.3903316048399	39.7800357927383	19.4236116454159	30.072521538736	21.1971920951073	18.989151251867	21.0866119020473	53.7501872012971
ENSMUSG00000012350	0.347180663843385	0.624925194918093	2.22650830367781	1.14916557609177	0.744619799431339	0	0.348581323851255	0
ENSMUSG00000012405	118.047153555956	0	98.2991958688499	0	130.117266529017	0	121.824450698812	0
ENSMUSG00000012422	14.9754340983607	14.1156005616127	21.7900167966664	17.4542481483501	9.02859258242666	15.3678171615773	14.5682285930751	17.0861940289152
ENSMUSG00000012428	0	0.859027300864342	0	1.0154908482231	0	1.97400950949088	0	10.4731286372451
ENSMUSG00000012429	4.29908812256432	5.6747963217849	5.33623188898046	3.02386473708892	4.14923384573199	2.30512991429555	2.15821614678503	3.88478906421305
ENSMUSG00000012443	60.9746219908615	62.2200610783344	86.1516078602215	65.4322803623739	59.5448331556519	60.9360675751764	81.8011648577273	71.3806343026028
ENSMUSG00000012483	287.996140395097	965.894747786634	168.513599614521	906.025002111546	166.2992958399	559.204225571531	87.2607064714123	744.282496373811
ENSMUSG00000012519	0	0	0	0	0	0	0	0
ENSMUSG00000012520	0	0	0	0.329616628204101	0.569547325326357	0	0	0
ENSMUSG00000012535	24.6787676889809	44.1853385569178	26.7193277600166	46.7435379234157	22.9786259632147	48.1758778814985	14.2438311704031	23.7397186173386
ENSMUSG00000012609	0.975561263163824	4.65830503160726	0.882957298543585	2.39659838176116	1.56925984313542	3.40006299346009	1.10193418306465	1.10193418306465
ENSMUSG00000012640	11.0427188791656	9.45438260202537	13.2216898519807	14.1605080663225	13.383082638578	10.1386989686197	14.0489373093182	6.83461815047914
ENSMUSG00000012705	0	0.490406429788655	0	0	0	0	0	0
ENSMUSG00000012819	0.0914282723462171	0	0.141856379928443	0.0236427299880739	0	0	0	0
ENSMUSG00000012848	21.6586274526297	18.7559248043391	18.2458201027513	26.3294112875145	17.958477515697	23.944636687596	25.7813481091555	25.7813481091555
ENSMUSG00000012889	0.218188715873848	0.218188715873848	0	0.451376954937146	1.75486052477986	0	0.547672432176556	0
ENSMUSG00000013033	5.86151903125172	5.41063295192467	4.6638430565737	4.75711991770517	2.65936881436594	2.17584721175395	14.2602114933108	7.46963459173421
ENSMUSG00000013076	0.884841529741384	0.577070562874815	1.15401847126108	0.51731862504807	1.03139904650962	0	1.93132895647317	0.772531582589267
ENSMUSG00000013083	0	0	0	0	0	0	0	0
ENSMUSG00000013089	89.5515248905478	983.840040578347	107.954065029098	958.507159661612	71.3419449463453	1221.41457518069	52.5833610185718	680.741349402592
ENSMUSG00000013091	0.444518801742988	0.444518801742988	0	0	0	0	0	0
ENSMUSG00000013150	2.7727439059242	1.93251847988656	6.5182975792315	0.956016978287286	1.80208333404043	0.450520833510107	3.79626848006757	2.53084565337838
ENSMUSG00000013155	0.846517357350408	0.634888018012806	0.547259091647968	0.656710909977562	0	2.26947253436958	2.12483133292659	0
ENSMUSG00000013158	1.04149529608108	0.781121472060813	0	0	0	0	0	0
ENSMUSG00000013160	84.2156116921783	93.5009227249056	50.0326054277904	37.301094225183	71.7858338262708	72.9436698557268	137.673486697107	80.2191969731177
ENSMUSG00000013236	20.3532081746962	12.50120908192	6.86620682053847	3.36631151512781	6.64763175711137	1.800400267551	8.68760466579306	3.8899722384148
ENSMUSG00000013275	28.8490168429235	30.4254658507335	43.0487905792946	36.2001193507705	21.9771987056917	25.780944635523	46.2971634832996	37.1960116874373
ENSMUSG00000013338	0.112289987331248	0.112289987331248	0.116149710924589	0.580748554622945	0	0	0	0.563715041123723
ENSMUSG00000013353	0	0	0	0	0	0	0	0
ENSMUSG00000013367	0	0.295328662332679	1.5273997073531	0.61095988294124	0	0	0	0
ENSMUSG00000013415	106.331404165456	116.40869406756	164.627879467731	153.70783922163	134.654823436434	117.715761252551	113.023875954385	113.826887506459
ENSMUSG00000013418	18.8866281130801	8.99363243480006	5.34909214585576	2.32569223732859	0	1.20557491336502	22.5747904970336	9.02991619881345
ENSMUSG00000013419	1.58970698190941	1.86379439258344	1.19073598593057	0.6804205633889	0	0	0.275193184453433	0
ENSMUSG00000013465	39.5975328052646	49.5251193775247	47.9600837829665	48.3101573872217	32.6643356771524	59.2797203029802	29.4498403302212	42.4757312455113
ENSMUSG00000013483	4.37201858165981	2.27008657124644	0	0.173934507391089	0	0.450814332424446	0.422082402126948	1.68832960850779
ENSMUSG00000013495	2.74314892128239	3.59221882548884	1.75650966345607	2.16185804733054	4.2024291514465	0	0.983648513053945	3.27882837684648
ENSMUSG00000013523	9.53837258214232	35.8971011155894	8.2749053920272	45.4058911254826	0	5.49933775050218	6.17861550769143	33.4675006666619
ENSMUSG00000013539	7.58688506059572	8.46794268053586	7.34136655800981	6.22750404576004	6.8237673857369	9.18584071156891	5.16023750918919	9.09184704000001
ENSMUSG00000013562	1.69195575958402	1.69195575958402	1.166742034284	2.333484068568	0	3.02403496112829	1.41565146525462	1.41565146525462
ENSMUSG00000013584	2.73622527433316	0.684056318583291	9.90596969214092	2.83027705489741	0	0	9.44372088327763	0.858520080297966
ENSMUSG00000013593	240.373782271013	186.306420381363	36.706723343196	392.519536882195	197.457847029488	154.376134950327	0.840332668307218	489.073612954801
ENSMUSG00000013611	1.71491870260165	3.29792058192626	0.545804706327745	1.22806058923743	0	0.707325383582478	0	0.662245131786915
ENSMUSG00000013622	6.13679342867373	6.32275686590627	2.50062182636109	4.23182155230338	2.99135446803253	2.99135446803253	1.86713685090739	3.73427370181479
ENSMUSG00000013629	31.1803620302647	31.2276766919191	47.8153570319955	39.9847970267557	31.7120860444607	26.638152277347	47.5055471537235	44.6552143245001
ENSMUSG00000013643	0	0	0.311903585099675	0	0	0	0	0
ENSMUSG00000013646	5.54675767395324	3.7791096240121	2.90023195061827	9.01593845518287	8.49748111164655	6.53652393203581	0.917989355381579	6.42592548767105
ENSMUSG00000013653	0	0	0	0	0	0	0	0
ENSMUSG00000013662	121.287121889153	106.755917189973	114.834419585932	103.411100360106	112.5437865329	105.9643036279	130.98424396414	117.36707008668
ENSMUSG00000013663	12.4157381038841	17.2609041932048	22.5526865140917	21.8914194712402	18.2216042480466	20.3865473270224	16.2157111612307	19.7628979777499
ENSMUSG00000013668	0.212034981554295	0	0	0	0	0	0	0
ENSMUSG00000013698	10.7298157902205	7.32034161388874	13.8992186578373	4.6676480567364	10.2160062200147	10.2160062200147	8.05465718433399	9.06148933237574
ENSMUSG00000013707	2.76061230886376	3.4507653860797	1.42775117029584	0.35693779257396	0	0	3.46468709767308	0
ENSMUSG00000013736	73.2589750114773	78.9617694734486	85.6689526138627	99.4631060008406	60.2148198740687	49.394969427947	46.6873063562717	70.0309595344076
ENSMUSG00000013766	3.34558887627617	9.12433329893502	3.77518494832349	3.14598745693624	6.52317360821547	8.15396701026933	6.10742957358868	7.63428696698584
ENSMUSG00000013787	8.39386578281271	11.779626770838	12.4034094653957	15.6866649121181	15.128438701509	18.1541264418108	10.2690826001172	13.4560392691191
ENSMUSG00000013822	0	0	0.235302117078721	0	0	0	0	0
ENSMUSG00000013833	11.0431892666337	13.2850397192586	14.7723103071184	15.802936607615	12.020587609263	17.3630709911577	7.50298312509173	10.0039775001223
ENSMUSG00000013858	17.6026776280176	11.4583467578605	18.8089299840635	9.36152222951108	13.3562084547367	6.67810422736834	21.2584521877599	14.1723014585066
ENSMUSG00000013878	20.9200369278843	22.4719684507243	23.822292674751	6.7421583041748	7.98845599159047	5.32563732772698	43.941031603822	15.2702875786332
ENSMUSG00000013921	2.16464276467577	2.75499988231461	1.42484849955572	3.35857146323849	3.69301143728132	2.11029224987504	0	0
ENSMUSG00000013936	7.74351752636286	0.794206925780806	0	0	0	1.06461538503311	0.996763826561331	0
ENSMUSG00000013973	5.08659656654103	4.29388021850866	2.18657131966822	3.55317839446086	1.06261730121886	2.12523460243771	2.6530482331269	4.97446543711294
ENSMUSG00000013974	0.259153866344138	0	0	0	1.38955823347696	0	0	0
ENSMUSG00000013997	14.6015233161343	20.3322287036494	10.6373541419517	16.7274423911607	17.6788321237251	16.8369829749763	12.2170262197146	24.0399548194384
ENSMUSG00000014030	0.962144954139743	0.174935446207226	0	0	0	0	0.21955150364787	0.21955150364787
ENSMUSG00000014039	0.955231697674508	1.46696296428585	0.952777644570935	1.12921794912111	0.731694422703171	2.01215966243372	0.685061049183046	1.54138736066185
ENSMUSG00000014074	16.5734182825561	12.1480552856432	12.4758637952151	12.565618211008	15.8189152908327	7.90945764541635	9.58340837281065	5.22731365789672
ENSMUSG00000014075	36.8507018550182	30.6818618969094	15.4484472539432	10.9146638207207	13.056603778708	8.70440251913867	14.6693544286385	17.9292109683359
ENSMUSG00000014077	25.0076444835382	169.96345985272	23.0058087616075	232.461679576243	38.56530438781	234.951700578043	33.3299136060805	253.307343406212
ENSMUSG00000014104	0	0	0	0	0	0	0	0
ENSMUSG00000014158	1.89978349518225	1.13987009710935	0.393016882500474	0.884287985626067	2.54661432877156	0.509322865754311	2.86117192609607	3.33803391377875
ENSMUSG00000014164	0.211513726478089	0.846054905912358	0.218784049859592	0.437568099719184	0	0.850587271571117	0	0
ENSMUSG00000014177	133.216218742126	100.128705374446	79.2009028386794	105.003911908294	75.2375839221389	39.0120805522202	100.88052687614	128.709637738524
ENSMUSG00000014195	41.4862989178849	27.8202239802287	40.8928976749683	32.5399152093743	22.6014210494367	18.5569562300638	55.0184846508441	26.7296281704506
ENSMUSG00000014198	1.37340684924204	0.499420672451651	0.387440377234424	0	0.669461464306537	0.669461464306537	0.626794408834117	1.25358881766823
ENSMUSG00000014226	180.952072739483	74.3572080460366	4.02159869390443	240.793221797528	72.0953975178283	24.321338921677	0	71.5668086351148
ENSMUSG00000014232	17.6684033071904	18.3479572805438	15.639795564217	16.5184357644539	1.82185169005228	15.4857393654444	14.4987805399334	10.2344333223059
ENSMUSG00000014243	61.3557399629844	86.7443220166331	37.7505601441132	45.410094086397	34.0327868985996	59.5573770725492	69.0381502823217	39.8297020859548
ENSMUSG00000014245	122.059414271372	151.080533748482	69.9258132690129	104.358978893906	82.3809524132767	85.1269841603859	101.126700393193	149.119032783183
ENSMUSG00000014294	2.70752361061638	4.73816631857867	2.10044162553138	1.40029441702092	0	3.62937063079471	0	0
ENSMUSG00000014303	9.11939521170105	10.0933112051837	7.41807008111288	11.3560579019506	10.4440887303729	11.868282648151	13.3342519674909	16.0011023609891
ENSMUSG00000014313	20.5147857090353	11.1800154922256	20.995387163194	8.53288462247455	13.9680403755396	11.0580319639688	45.2274250992295	19.6167145008706
ENSMUSG00000014329	1.82114711344376	1.40488491608518	2.15285151602195	3.06781341033128	1.67396855327072	0.557989517756907	1.04485389694643	0.261213474236607
ENSMUSG00000014349	66.5473672831033	75.8465627113099	83.6638253011674	100.997767549194	78.4278208964224	104.397298014443	95.798554909566	92.3945453442515
ENSMUSG00000014351	0	0.563574783578083	0	1.16589287705381	0	0	0	0
ENSMUSG00000014353	13.3286275468664	15.496259016426	12.8803734225557	12.7849632490553	9.14973198691354	16.5684335979245	17.5962357470386	20.6061181774531
ENSMUSG00000014355	16.2385000178903	13.9451883177888	23.5776269005442	18.4978942756302	16.0227354376618	18.1342587123925	19.3043227628277	19.1880316618469
ENSMUSG00000014361	1.25010661172832	1.69657325877415	0.184725186009217	0.277087779013826	0.957564576021482	2.3939114400537	0	2.24133932402513
ENSMUSG00000014402	16.8768971728421	29.4991143861442	21.5645340221222	35.7941925265157	15.9692307754967	22.8131868221382	25.6310698258628	19.9352765312266
ENSMUSG00000014418	24.1947677058898	17.520349028403	26.8140108390908	19.0471939063886	23.6453747976417	20.1305217871815	34.4042308921623	18.847535184402
ENSMUSG00000014426	4.56351096730941	5.74241796719768	4.44501669475318	6.49051110295818	4.28209409852726	6.11727728361037	5.72740240190923	9.16384384305477
ENSMUSG00000014444	8.10594688215135	8.14491778062323	15.3985873828253	7.33649974783824	13.7912430854315	8.1493709141186	30.5199351826831	17.6076549130864
ENSMUSG00000014470	24.5764032322851	30.4279278114006	21.7895687420364	15.3334002258774	7.3209068038801	26.1460957281432	13.7086410403649	17.6253956233263
ENSMUSG00000014496	5.91857180344091	3.00676107661437	6.51486605496024	3.27380203766846	3.56380282981329	2.37586855320886	6.51445008857831	5.24333787617278
ENSMUSG00000014498	2.44260462383782	2.35043086444772	3.81368125954513	2.76491891317022	0.741340316919857	0.741340316919857	3.47046088881311	6.70955771837201
ENSMUSG00000014503	3.86909042495732	3.33542278013562	3.10506360218112	2.69105512189031	2.14610613454298	3.21915920181446	1.67443957770038	3.68376707094083
ENSMUSG00000014504	21.3320042048564	45.5438289773683	28.5744927400572	54.9424609442026	14.8694214934377	61.1933884537629	17.134452555765	59.9705839451776
ENSMUSG00000014529	0	0	0	0	0	0	0	0
ENSMUSG00000014542	0	0	0	0	0	0	0	0
ENSMUSG00000014543	0	0	0	0	0	0	0	0
ENSMUSG00000014547	1.22243880383518	0.885214306225476	1.09004954618395	0.915641618794518	1.35612411593766	1.80816548791688	1.69292495311451	0.211615619139314
ENSMUSG00000014550	22.129373780224	17.4566374840014	33.3774834102429	21.5676907828482	21.2729135914052	16.3092337534106	25.8922540168471	20.5810224236477
ENSMUSG00000014551	18.0163957045851	14.7192775364257	23.7513441719151	20.6453991648185	20.8357664315331	24.6240876009028	20.9856982645098	20.6901250495167
ENSMUSG00000014554	10.9997917583337	8.48075547779927	4.34270443795254	7.64315981079647	9.45478204665062	2.25113858253586	7.16606394502454	18.9689927956532
ENSMUSG00000014592	4.17203929869241	3.45455483331219	1.84162262312662	4.39790477164566	3.41962937677074	0.997391901558134	0.533614128152257	1.46743885241871
ENSMUSG00000014599	0	0	0	0	0	0	0	0
ENSMUSG00000014601	7.66825502335584	7.81025974601058	15.3495687663687	11.6774231284814	5.329910143298	15.2283146951372	11.4062099353433	15.3270946006176
ENSMUSG00000014602	6.22469254530776	6.51517819742212	7.34006417565114	4.85045176519637	1.78006430938013	0.222508038672516	1.6666147582376	1.0416342238985
ENSMUSG00000014603	1.22783047458185	2.04638412430308	0	0	0	0	0	1.02732001151934
ENSMUSG00000014606	39.0828478924918	42.3701902385892	26.0692547410291	35.7035445366268	21.5433962348682	23.5018868016744	29.3387088572769	43.0912286341255
ENSMUSG00000014609	0.22909815166754	0	0.236972901342002	0	0	0	0	1.15011210757077
ENSMUSG00000014633	72.2046054220325	94.5671866288562	131.338431810841	62.1407207224428	106.696035284156	104.663729850172	141.757087521975	86.5764762718102
ENSMUSG00000014668	49.9131397912954	64.0493786832357	70.0418620094557	78.7970947606377	29.008789734168	53.338742414438	46.4347719067449	66.5857106587286
ENSMUSG00000014686	0.236804817319965	0	0	0.244944466830571	0	0	0	0
ENSMUSG00000014704	0	0	0	0	0	0	1.095036316504	0
ENSMUSG00000014725	0	0	0	0	0	0	0	0
ENSMUSG00000014747	0	0	0	0	0	0	0	0
ENSMUSG00000014748	22.919902658755	17.426702847979	12.4416569997637	36.2473471646658	18.2818003985628	10.6643835658283	19.9694122787116	25.6749586440578
ENSMUSG00000014763	3.57250359215063	2.69097673174982	3.31137328046625	2.68749135805956	2.23894547721164	5.97052127256438	2.56208317312649	2.7949998252289
ENSMUSG00000014767	6.33124959801324	7.87128328401646	8.9088265606166	8.70233058073475	5.6579257535459	8.41043017418986	8.87660184378793	7.44489186898343
ENSMUSG00000014771	0	0	0	0	0	0	0	0
ENSMUSG00000014773	2.66131794577534	1.00946542770789	0	0.0949239637990005	2.46029864993431	3.44441810990804	0.921398180514148	3.68559272205659
ENSMUSG00000014776	0.853347334454345	0.975254096519251	4.03510532259933	0.756582247987374	0.653652393203581	0	2.44797161435088	0
ENSMUSG00000014778	3.07019018940662	5.47655547299559	8.06804867277977	4.2915152514786	6.22888984384998	6.67381054698212	11.2472386344737	4.16564393869395
ENSMUSG00000014782	1.6256015252496	8.4813992621718	0.877292887772143	1.16972385036286	0.378970427311897	1.51588170924759	0.709634706752317	0.709634706752317
ENSMUSG00000014786	2.51220988450703	1.77332462435791	1.83427879359382	0.611426264531272	0.792366412524646	1.18854961878697	2.22559862037549	2.59653172377141
ENSMUSG00000014791	0.999880311868948	0.333293437289649	1.26408213370095	0.919332460873419	2.97847919772536	0	7.8082216542681	0
ENSMUSG00000014813	0.276751877282447	0.184501251521631	0.477107699866551	0.381686159893241	0.49463902807114	0	1.38934200271236	0.926228001808242
ENSMUSG00000014837	0.382868604517323	0.382868604517323	1.08907941556188	0.297021658789604	0	0	0	1.92206621685498
ENSMUSG00000014846	1.8855968002507	1.46657528908387	6.71807916737418	3.03397123687866	4.49350649526964	1.12337662381741	3.15534003538084	3.15534003538084
ENSMUSG00000014850	14.2430080678613	11.5595427797135	14.7681663725087	16.0136743798287	15.310822824561	13.2816776309445	17.098387837006	18.4800757430266
ENSMUSG00000014852	0	0	0	0	0	0	0	0
ENSMUSG00000014856	35.1046294213008	43.560489062928	77.1283276975401	40.5520073461293	41.2177366144521	72.8180013521988	42.4498691192731	29.5862724164631
ENSMUSG00000014859	54.9499204562454	57.1605494401173	121.190570483215	65.4951735360772	54.1859706574766	61.8058727811843	130.002068407143	73.7206851333187
ENSMUSG00000014867	47.4381902712263	34.3395854948429	62.7396770739846	41.8671385921726	39.8622371384694	32.2694300644752	66.9420631462327	46.8002034385166
ENSMUSG00000014873	33.6279516989936	26.3570432235355	28.9081907288509	31.2584501377006	26.8028169119252	26.1936619821088	33.0792220610583	38.2122047946708
ENSMUSG00000014905	8.05034187715244	3.34165134523309	8.16994059236372	2.04248514809093	15.4743036545613	4.07218517225299	7.62530192936287	3.81265096468144
ENSMUSG00000014907	91.3504814842418	84.09249802385	182.638400391443	124.779176454536	70.4524887154267	59.7168713873616	76.6419244792956	49.0005746670907
ENSMUSG00000014932	103.807277441186	70.2877889480059	199.922055653756	108.495587299824	42.8582845133536	50.3239211705184	113.13163223285	73.2637343750494
ENSMUSG00000014956	68.1540234955697	67.1606280463891	82.7537687500506	65.5791506680002	75.3318061323716	67.1518372846645	42.3896354721079	33.1280344445886
ENSMUSG00000014959	22.0442718482706	24.9399177266451	33.6232817218958	31.3044347065927	19.0320868590962	26.5447527245289	36.576062248487	32.3557473736616
ENSMUSG00000014980	3.87637349353087	4.15325731449736	4.39148351616859	3.43681318656672	0	5.44362336328017	2.3166739711497	9.26669588459879
ENSMUSG00000015001	1.01248921631313	0	6.4932062245332	0.418916530615045	1.08577405900344	0	0	0
ENSMUSG00000015002	30.5352322844118	27.7160729077642	48.3433865862571	23.4690277904213	32.5997017410131	12.9306079531393	48.4259853627218	34.102806593466
ENSMUSG00000015013	57.182898656218	57.9771055819988	38.6107847253235	73.5247921897118	67.0707692570862	85.1692308026491	70.7702316858545	110.640784748308
ENSMUSG00000015023	32.0791645917974	39.0187389728801	76.1150227381152	65.821887990612	41.4217112100304	50.5485289342743	92.6818444751566	109.772113669157
ENSMUSG00000015027	8.62014215198884	15.3409309484547	4.83603566210395	6.19617069207068	3.13358490688992	7.05056604050232	5.13427405002346	5.86774177145538
ENSMUSG00000015053	7.31603174962033	4.0166448821445	0.519338537027766	1.18705951320632	0	0.384586884182025	1.80037927176232	0.720151708704926
ENSMUSG00000015083	21.264850541251	8.55780570562539	5.63306648936882	3.4871363981807	4.17146684691475	4.17146684691475	9.113078521475	1.30186836021071
ENSMUSG00000015085	0.727774203605531	0.181943550901383	0.376394927883443	0	0.975563910157224	0	0	0.913387904978664
ENSMUSG00000015087	10.9858651220542	10.9251697346396	14.1886549519618	10.2961920890342	4.55620003314062	5.53252861167075	11.5786486201904	15.8444665328921
ENSMUSG00000015090	1.40876607514182	1.64356042099879	0.485729779585183	0	0	0	0	0
ENSMUSG00000015092	26.4584881310804	19.1089080946692	27.6720292311211	23.7188821981038	28.3735763209281	25.2209567297139	33.9444628863141	22.1376931867266
ENSMUSG00000015093	0	0	0	0	0	0	0	0
ENSMUSG00000015094	11.5974340832623	9.11934987743705	8.92015506510869	3.99869020160045	4.78341014012574	7.44086021797338	5.97139619598954	4.47854714699216
ENSMUSG00000015095	20.0438363231542	20.5512752174112	12.7283642585172	13.3844655089562	19.7260812659314	16.3250327718053	13.3740100582197	18.4688710327796
ENSMUSG00000015112	238.748262858634	295.224154243639	253.070586583244	258.131998314909	212.082148582426	314.296998543544	268.16568667203	359.260137488101
ENSMUSG00000015120	156.030322096789	19.1678228867769	163.588359245015	32.264072641794	165.351845150741	18.5831202118951	194.226915528251	47.2251915269787
ENSMUSG00000015126	64.6375833786161	72.1082588444863	47.7086886443403	77.9465898977954	74.8892617743512	97.5302013805504	50.5489709023762	68.4857025128968
ENSMUSG00000015133	0.187821808634007	0.300514893814412	0.505122212329852	0.699399986302871	0.80566605251366	0.201416513128415	0	0
ENSMUSG00000015134	3.52206775078233	2.59962143510124	6.07188525639134	2.51549532050498	5.84535412834946	1.7985705010306	0.420985371842018	0.420985371842018
ENSMUSG00000015143	88.0994809840126	139.181785287689	108.643916339281	72.3810235438249	94.9264413891355	142.577263746528	91.6867792388197	74.4735524851716
ENSMUSG00000015149	2.3838038065268	3.22966967335889	3.26114246951089	2.86344216835102	2.06156901769074	2.88619662476703	2.31621385715344	4.63242771430688
ENSMUSG00000015165	110.500892636406	103.801897968042	210.299616901682	154.12553497177	105.665714807125	114.73273984008	127.337290458574	190.35292394192
ENSMUSG00000015176	156.001360390085	166.336450515928	291.05953428139	342.796728005005	202.842608994222	267.145807206307	203.619948654382	222.709318840731
ENSMUSG00000015189	9.01524210401422	10.2620309056332	8.13468037353842	4.76176412109566	13.3703245036361	14.9130542540556	4.81468779240673	11.0737819225355
ENSMUSG00000015202	20.7866120723319	19.7775532338692	25.7804530120385	31.9385369298939	5.95152463095134	13.5261923430712	13.6772518812755	32.4201526074679
ENSMUSG00000015214	4.55967493871853	5.88131984849201	6.76701418732383	8.7492708684591	5.31490015569527	6.73220686388068	5.63965196287901	7.63011736154219
ENSMUSG00000015224	0.8121759467267	0.8121759467267	0.360039739228034	0.120013246409345	0	0	0	1.1649322516
ENSMUSG00000015242	0.223413662041629	0	0	0	0	0	0	0
ENSMUSG00000015243	2.69001863310878	3.17571644186453	6.22193927686435	5.71954666444673	4.80787416959855	1.20196854239964	10.8785090016488	5.4392545008244
ENSMUSG00000015247	20.8850057764973	16.0653890588441	33.9473865247905	16.1428131726277	30.764671025705	23.3811499795358	32.2604060048896	20.7388324317147
ENSMUSG00000015289	154.027414428395	39.4647355376237	166.653743170893	41.6138954410076	159.218208869994	43.1429985325146	136.567987914316	49.0490660819022
ENSMUSG00000015290	17.2516303897327	16.389048870246	22.3057719834173	18.0995406951157	7.92870783251905	4.62507956896945	11.1350764838646	11.7536918440794
ENSMUSG00000015291	39.204261219365	17.6644487333231	32.7211255463366	17.2461772822572	14.0139664859457	18.8463687224787	56.5552101313605	32.5758010356636
ENSMUSG00000015305	26.6612706614968	13.3306353307484	18.1825811240949	13.0409772072558	21.5644257787695	7.02661064701478	11.7964346420774	18.6020700125066
ENSMUSG00000015312	69.9304446213386	92.5908325996817	69.309726808493	72.5861866212581	45.7268722646382	43.1139081352303	91.7411640242887	108.866181308823
ENSMUSG00000015314	0	0	0.110916969147337	0.480640199638458	0	0.574963072603741	0	0.358879147303286
ENSMUSG00000015316	0.0628940669782558	0	0	0.0650559134613358	0	0	0	0
ENSMUSG00000015335	2.38595778123225	0.650715758517887	1.79488718551477	1.57052628732542	0	3.48907563162113	3.26670497780604	1.08890165926868
ENSMUSG00000015337	4.73498249495377	5.46344134033127	9.04197636729219	16.9537056886729	3.90592662429835	5.85888993644752	12.7994602375938	34.7413920734688
ENSMUSG00000015340	1.73322534164458	0.599962618261585	0.62058502572518	0.344769458736211	1.4297520666767	0.714876033338351	2.00794365887872	4.685201870717
ENSMUSG00000015341	74.4303312636572	30.4513884288281	108.724971032908	39.6554385037878	65.1257805786314	25.0008920704699	165.008427398857	17.9168520117849
ENSMUSG00000015342	0.0762757833566081	20.0605310227879	0	14.5171578804785	0	9.81560284073084	0	11.8704439156092
ENSMUSG00000015354	33.9877634130089	56.1718947047511	52.3010721673215	80.2700230117666	33.6648648780741	37.704648663443	43.2864896356418	73.1247494815697
ENSMUSG00000015355	0	0	0	0	0	0	0	0
ENSMUSG00000015357	21.7190817854482	16.9541811896611	16.9638414664171	25.2165210987282	17.230681174477	21.3898111131438	21.6954461963335	26.7020876262566
ENSMUSG00000015363	0	0.138499687468482	0	0	0	1.11393310721583	0	0
ENSMUSG00000015365	0	0	0	0	0	0	0	0
ENSMUSG00000015377	0.328337751287435	0.459672851802408	0.0679247291838506	0.271698916735402	0	0	0	0
ENSMUSG00000015396	0.150534944136136	1.20427955308909	0.778546273849112	0.622837019079289	0	0	0	0
ENSMUSG00000015405	0	0	0	0.106455131118549	0	0	0	0
ENSMUSG00000015437	0	0	0	0	0	0	0	1.35354419345028
ENSMUSG00000015441	0	0	0	0	0	0	0	0
ENSMUSG00000015443	0	1.1732602312671	0	0	0	2.0969696977925	0	0
ENSMUSG00000015452	0.542516407732101	0	0	0	0	0	0	0
ENSMUSG00000015461	16.8520511999192	16.0094486399232	23.3869991752431	28.0353468374032	6.77693144988435	7.52992383320483	6.3450145651619	10.5750242752698
ENSMUSG00000015467	0.219861372128417	1.3191682327705	0	0.227418627636561	1.17887563930413	0	0	1.10374188631153
ENSMUSG00000015468	2.92987575429931	2.6897220039469	7.2038468519858	5.76307748158864	0.257536285921669	0.772608857765007	6.269188190877	4.82245245452077
ENSMUSG00000015474	5.62841748281921	2.22174374321811	2.45131876522101	2.14490391956839	1.58837031431872	2.38255547147809	7.43569036646747	1.48713807329349
ENSMUSG00000015476	0	0	0	0	0	0	0	0
ENSMUSG00000015484	0.598417119502539	1.69551517192386	0.515822003178752	2.26961681398651	0	3.20865533356194	1.00138560628264	3.00415681884791
ENSMUSG00000015488	28.4627482057872	22.4401956868815	36.2680132940321	12.1177832653002	16.809716605786	4.86597059641174	16.5667117988033	13.2533694390426
ENSMUSG00000015501	0.507956689047126	0.874814297803384	0.554606403942542	0.934073943482176	0	0.302623906824282	0	0.991678296833978
ENSMUSG00000015519	0	0	0	0	0	0	0	0
ENSMUSG00000015522	27.417100271311	18.8099682637389	28.4595368626805	23.9080116350813	24.6309479302341	11.9265642609555	33.7420800786123	30.1008484154527
ENSMUSG00000015533	0	0.162838585301336	0.112290537857278	0	0	0	0	0
ENSMUSG00000015536	17.5755782158998	17.361763395755	14.9064696820533	12.1640331233372	11.9231279039494	8.48376408550245	16.7448396310999	15.2420976129243
ENSMUSG00000015542	4.3102832310345	4.68509046851576	6.78458233997067	3.29536856512861	3.01452081434836	2.00968054289891	11.2895806106172	0.940798384218101
ENSMUSG00000015568	18.7712679108243	18.4756573925436	9.78468753928266	9.0202588252762	14.8597060566036	6.34014125081755	39.5119159536409	17.8081874720635
ENSMUSG00000015575	48.1883768477861	33.3772307170813	43.8029597324357	30.4247158732681	44.7413793279003	38.589439670314	39.2717428972507	29.8465246019106
ENSMUSG00000015579	0.900932812840355	0	0.465950207408939	0	0	0	1.1307094018584	0
ENSMUSG00000015597	3.70234828122246	7.04007135293059	3.42343784306158	5.0191080241496	2.40625905629043	4.21095334850826	4.08338122225755	4.36499372034428
ENSMUSG00000015599	0.109860502608539	0.109860502608539	0.0568183589796387	0	0.294530751339231	0	0	0
ENSMUSG00000015605	3.74729503522572	6.0224384494699	0.692160738451405	9.55181819062939	2.15278257948279	0.717594193160931	1.34371895042834	16.7964868803543
ENSMUSG00000015619	0.389317120480787	0.778634240961574	1.0067476200804	0.70472333405628	1.04374057356188	0	3.90887775122091	0.977219437805227
ENSMUSG00000015627	0	0	0.24442124093255	0	0	0	0	0
ENSMUSG00000015652	3.37408171083349	1.12469390361116	4.07173481899184	0.29083820135656	7.53812636461355	4.52287581876813	1.41153918794088	0
ENSMUSG00000015653	8.54439516248866	4.17655136673886	4.0892655801408	1.45102972198545	9.57312253340053	7.35079051671827	4.48149744155539	5.76192528199979
ENSMUSG00000015659	7.44568992919505	5.92270789822334	6.56388007978556	2.53803363085042	2.72202797309603	4.08304195964405	9.76941818646759	7.64563162419203
ENSMUSG00000015665	0	0	0	0	0	0	0	0
ENSMUSG00000015668	53.5165527209845	65.3484436286851	51.2137768165921	51.9669205933067	45.8730606668006	48.8011283689368	62.1395784682805	72.1915691028552
ENSMUSG00000015671	24.5608437740613	25.6149572407592	38.2711558255002	36.9627402417224	28.2602777132395	12.9997277480902	37.0428157706566	26.9883372043355
ENSMUSG00000015672	26.2676527891474	25.5682182474245	35.4503279087075	23.5531657080528	16.6680048238826	23.3352067534356	35.5029588565452	28.8705379712565
ENSMUSG00000015697	27.853160225426	11.186461916094	37.7517576697967	20.5121779289453	33.019699414678	16.6613162184155	39.1403977422522	22.1228335064904
ENSMUSG00000015702	1.86770803819654	0.93385401909827	1.35233450211089	0.193190643158699	0	0	0.937621544522236	1.87524308904447
ENSMUSG00000015709	6.39502357815114	7.65388648723601	4.63559553789186	4.21891279291281	5.39992196856437	2.42996488585397	5.05576658029548	9.10037984453186
ENSMUSG00000015714	24.0141729598848	18.7479069599101	27.9990316212926	21.7891296663756	16.3775843372205	7.34167573737471	21.6787997643032	17.9775412679587
ENSMUSG00000015733	112.011492911055	114.969542899904	62.6903965047675	232.471220878308	95.5171477454583	97.2794567444519	64.6796493228762	195.028942601122
ENSMUSG00000015745	0	0.178257769943896	0	0.184384992296493	0	0	0	0
ENSMUSG00000015747	0.679085726441243	0.679085726441243	0	1.806242961369	0	0	0	3.40912709410227
ENSMUSG00000015748	6.56578062648679	7.38650320479764	8.20635357341213	7.35742044512811	12.1017488123796	12.4684684733608	5.83690529067446	7.21029477083316
ENSMUSG00000015749	45.0583254829022	39.4124630127554	2.91996334407391	113.766264136418	30.8547392156961	32.6012338882827	0.545061542847615	118.278354797933
ENSMUSG00000015755	24.0446632236695	22.5931481209283	30.1587126177357	26.960061279491	20.9799511084765	20.9799511084765	24.3951244593617	38.0183757808234
ENSMUSG00000015757	43.2796599729273	50.723041161059	65.505555728329	68.2996315650824	49.5665116473557	51.8195349040537	48.5168997440202	72.0219816075827
ENSMUSG00000015759	65.3642576162484	117.36939688757	48.6108367491021	139.416866818491	71.630314261008	113.841035164816	41.9156692315532	126.944598244133
ENSMUSG00000015766	4.38726205459652	0.940127583127825	4.66772361558799	2.23661756580258	7.5613112130033	1.00817482840044	10.3831246036781	6.76476299936606
ENSMUSG00000015776	26.2473961532775	23.3548259649571	42.8852757788349	35.0174344860771	28.1472053237172	30.4449363705513	51.0931098147445	43.0257766861006
ENSMUSG00000015787	6.45293127196905	1.41157871574323	3.33736836056653	1.25151313521245	1.08125000042426	0	0	0
ENSMUSG00000015790	87.0207046602101	79.953033215726	42.9498175780838	48.8896859665422	66.3183114920799	62.7655448050042	69.8530725003192	56.5477253574013
ENSMUSG00000015804	14.4485908743749	35.0011319042344	14.4657036103582	34.2861151869816	16.1572540474493	19.8858511353222	13.1880745761358	36.4611473575518
ENSMUSG00000015806	112.818026600533	89.6481055904425	99.2251130020786	55.9961134323243	71.9865772094539	31.3489933008912	95.6625685894432	68.4857025128968
ENSMUSG00000015812	1.20615537793814	0.60307768896907	0	0	0	0	0	0
ENSMUSG00000015829	0	0.0300906098016743	0	0	0	0	0	0
ENSMUSG00000015837	288.305278581358	269.384884148648	233.774896961257	200.480769216392	213.414779583143	235.065554323462	381.092868254125	331.284377874407
ENSMUSG00000015839	31.2107002511464	28.7628021922329	21.944339905095	21.944339905095	14.219178087771	23.5163329913137	35.842534859226	47.1073315292684
ENSMUSG00000015843	0.337114389480316	0.337114389480316	0	0.697403923844986	1.8075750986631	0	0	0
ENSMUSG00000015846	7.24841399421559	5.58987858875948	10.1661863434678	9.02249037982764	8.8929081424708	4.61113755535523	9.86800932530971	7.09263170256635
ENSMUSG00000015850	2.85908817671806	1.56788706465184	1.04938690708619	0.572392858410648	2.96712720459443	1.48356360229722	1.38901104940062	0.463003683133539
ENSMUSG00000015852	0	0.165885122672726	0	0	0	1.7789203091813	0	0
ENSMUSG00000015854	0	0	0	0	0	0	0	0
ENSMUSG00000015869	37.2743432440126	60.1162426100081	42.1995388826551	4.1141611724037	45.0906956443435	63.9800411169739	44.4989075491572	0
ENSMUSG00000015879	0.585401999550576	0.810556614762337	0.978154020542876	1.11789030919186	1.69016050310561	0	0.904251901276853	0.226062975319213
ENSMUSG00000015882	10.1990175106677	10.5858065978986	4.69572413527316	5.22215060783742	3.71123613374496	3.16546611407659	6.84721562333656	8.07358260065057
ENSMUSG00000015889	22.0808267713395	26.5858230379059	8.66337509527594	39.1820828172707	24.1553589081997	21.7738446496448	9.23746220780782	33.4459838558559
ENSMUSG00000015890	0.31984789452139	0	0	0	0	0	0	0.802845709126227
ENSMUSG00000015932	365.902476520443	408.65187992344	423.117533436974	992.303873612716	1203.66719042519	1053.75196273686	240.037003131096	976.421707651916
ENSMUSG00000015942	3.74686331920783	4.37134053907581	4.06943625901338	2.32539214800764	2.00903225885281	2.67870967847042	1.88098980173671	3.13498300289451
ENSMUSG00000015943	8.23017112321375	6.79883701482875	7.77279876952648	4.07146602213292	9.59334565995644	13.430683923939	10.7783149452565	8.98192912104712
ENSMUSG00000015947	0	0	0	0	0	0	0	0
ENSMUSG00000015950	0.211398239867946	0.317097359801919	0.218664593648912	0	0.566748566970945	0	0.530627753697678	0.530627753697678
ENSMUSG00000015957	1.49741697391595	0.467942804348734	1.35527649160062	1.1616655642291	0	0	0	0
ENSMUSG00000015961	189.443592539687	165.517473499943	300.075892759833	223.355458322267	249.248289658602	142.951224951257	211.056105760967	152.715393599399
ENSMUSG00000015962	0	0	0	0	0	0	0	0
ENSMUSG00000015966	0	0.731111716813326	0.972311256922538	0	0	0	0.52432950142827	0
ENSMUSG00000015968	0.0255006175537208	0.0510012351074416	0.0527542914138159	0.0527542914138159	0	0	0	0
ENSMUSG00000015970	0.0622769625732898	0.249107850293159	0.0644175974373465	0.193252792312039	0	0	1.2505642347078	0
ENSMUSG00000015971	4.7274221772667	5.67290661272004	5.06773217588523	3.64521086335605	2.53479853579313	3.45654345789972	6.25674263425944	7.11974161829522
ENSMUSG00000015980	4.47109892916195	1.1710021004948	0.550569429843254	1.10113885968651	1.71240033061416	1.14160022040944	0	1.06884215660962
ENSMUSG00000015981	0.336382168825493	0	0.173972286389219	0.869861431946097	0	0	0	0
ENSMUSG00000015994	42.9338455146944	33.2930119410355	63.4232951390531	41.3514565791311	40.6653386613744	37.21912352058	96.7972839539141	54.2064790141919
ENSMUSG00000016024	0.881584483440193	1.60288087898217	0.331595283186076	0.414494103982595	0	0	0	1.20701063659362
ENSMUSG00000016028	2.29689067715174	2.99594436150227	1.82492156935802	1.96265149912089	2.49883930972436	4.99767861944872	4.17782104246109	3.67648251736576
ENSMUSG00000016087	0	0.222131885437833	0.229767184892704	0	0	0	0.557570126733963	0
ENSMUSG00000016128	0.0450518822804448	0	0.372803540393747	0.139801327647655	1.69094717310938	0	0.226168194297719	0.452336388595438
ENSMUSG00000016150	0.0654492381221856	0.0218164127073952	0.0676989130446808	0.0451326086964538	0.233955034745543	0	0.109522142435037	0
ENSMUSG00000016179	0	0.280663919041785	3.04826686068418	1.01608895356139	0	0	0	0
ENSMUSG00000016194	0.182157551784588	2.64128450087653	0	0.376837641277801	0	0	0	0
ENSMUSG00000016200	5.9056327095124	4.99707383112588	7.75325603041436	4.46399589629918	4.34964800707043	1.73985920282817	4.88691617950368	3.09504691368566
ENSMUSG00000016206	10.2313513908828	7.80813658777896	2.22800669411952	5.01301506176891	0	5.77468706763442	13.5166165632448	20.2749248448671
ENSMUSG00000016239	0	0	0	0	0	0	0	0
ENSMUSG00000016252	244.741015212493	210.785955444274	154.400800462656	183.365204685341	502.448747349768	315.656036570325	136.146813098369	145.001890373059
ENSMUSG00000016253	45.6606999473356	43.1090725973374	17.086214707583	64.4553140188499	28.803329876026	36.7242455919331	20.2256967928678	41.7997733719268
ENSMUSG00000016255	0	0.275374022985877	0	0.284839404884768	0	0	0	0
ENSMUSG00000016256	30.8988381516908	29.8240959551102	11.3947622026283	8.05970985063949	15.8473282504929	30.2539902963956	10.7907811896994	20.2327147306863
ENSMUSG00000016262	4.82712780864178	2.31299874164085	9.77805587199751	2.18445929055264	1.07844155886471	2.69610389716178	5.55339846227028	2.01941762264374
ENSMUSG00000016283	0	0	0	0	0	0	0	0
ENSMUSG00000016308	13.4625414740904	0	30.4946158298244	0	7.30985915779779	0	14.5434510785687	0
ENSMUSG00000016327	0	0	0	0	0	0	0	0
ENSMUSG00000016344	159.391266448337	178.808020724771	189.750374751971	176.560775243145	281.254491128322	198.898203670857	181.857172697848	282.24233202706
ENSMUSG00000016346	0.333095450651631	0.166547725325816	1.00902429386022	0.172272440415159	0.637866404723952	0	1.5527538255595	0
ENSMUSG00000016349	0.185784969442487	0.371569938884974	0.384341845746625	0.384341845746625	0	0	0	0
ENSMUSG00000016356	1.12945121446366	0.903560971570928	0.93461891077709	0.311539636925697	0	0	0	0.756005236015012
ENSMUSG00000016382	8.67902507084086	23.3876886119501	16.3482225496369	28.9165092496467	7.8376592763174	11.7564889144761	17.8867128386006	33.9388910270883
ENSMUSG00000016386	2.48696913255449	1.5826167207165	3.04017205400513	4.56025808100769	2.42452554839658	2.42452554839658	1.13500114557349	1.13500114557349
ENSMUSG00000016409	45.9133667478519	44.5708706441135	56.4714202481437	61.5631056803534	33.1123439797054	35.9916782388102	59.3081389174495	48.9741450151667
ENSMUSG00000016427	0	0	0	0	0	0	0	0
ENSMUSG00000016458	1.1874643502897	1.12496622659025	1.03434176792377	2.06868353584753	0	0.335108958969261	0	0
ENSMUSG00000016477	10.2695388082175	13.6214021692329	16.450170810234	11.9503483016049	14.1484619690807	13.0012893769931	17.1849501134906	18.9750490836459
ENSMUSG00000016481	1.68353603578282	2.95554104059651	2.74754840390635	4.72113951093767	1.80539182600552	4.41318001912461	2.44158498437818	6.76131226443187
ENSMUSG00000016487	29.6944946902285	31.1896507460596	11.5451665243846	37.0812046312789	11.9321059768417	16.5930848740455	5.23670263617763	48.0031074982949
ENSMUSG00000016493	0.0509240926368726	0.254620463184363	0.737442962745201	0.263372486694715	0	1.63830067143068	0.766943099484912	0
ENSMUSG00000016494	0	0.159331636344915	0.76910546580957	0.164808314102051	0	0	0	0
ENSMUSG00000016495	2.34404979081792	2.34404979081792	0.843346571767272	1.47585650059273	0.546459594844583	0.546459594844583	0.511631866752987	3.06979120051792
ENSMUSG00000016496	1.71032965794873	0.962060432596158	1.54797869844058	0.221139814062939	2.29265599206469	0.573163998016171	0	0
ENSMUSG00000016498	0	0	0	0	0	0	0	0
ENSMUSG00000016503	8.05350135198649	6.5339727950079	12.7312482200575	7.07291567780975	4.0737833610961	5.70329670553454	6.10263567282448	1.52565891820612
ENSMUSG00000016510	6.4189486028949	5.66377817902491	7.10826262870811	7.18637540484776	4.04915155220318	2.42949093132191	9.85682192445085	7.20306217556024
ENSMUSG00000016520	7.81658560923176	8.7511773668573	10.2823462326869	7.99738040320089	12.7557603736686	9.11125740976332	13.2223772911197	14.5019621902603
ENSMUSG00000016524	0	0	0	0	0	0	0	0
ENSMUSG00000016526	38.2546334688159	42.153194841434	93.379104663806	101.696271880825	106.478288273372	88.8407803998684	55.0446984145732	90.5179485039648
ENSMUSG00000016528	12.2225860330621	8.65766510675229	16.3301681043176	8.56016876436005	8.8747122691843	18.4320947129212	15.3398707935121	17.8965159257641
ENSMUSG00000016529	0.295554104059651	2.36443283247721	0	0.611426264531272	0	0	0	0
ENSMUSG00000016534	17.8347346712712	18.7264714048348	10.3978310731218	12.2845342920351	9.34547739060161	10.8668341751182	17.4997166786364	17.9066868339536
ENSMUSG00000016541	34.5799827584092	35.1796356386129	28.9456832511707	31.0132320548257	32.1528136419397	36.439855460865	51.1761293502965	35.1208730835368
ENSMUSG00000016552	10.626312146802	8.86612547217838	10.7892696620437	7.9570863757572	2.79643037658134	1.74776898536334	0.654551090013334	2.29092881504667
ENSMUSG00000016554	95.0014881706554	121.65489994618	136.074342817302	147.279516781523	81.903381674649	91.5144927895313	90.7681069115029	91.5505905917745
ENSMUSG00000016619	41.6130999066905	69.9353237975558	57.3640021436159	76.5944450876241	53.4483040667422	78.4756845424389	41.7015515914247	77.4457386697888
ENSMUSG00000016624	6.44687786552255	9.71571734663257	5.07179807140504	7.98338585313756	2.43433395967938	4.86866791935875	6.38171962127682	5.47004538966584
ENSMUSG00000016626	2.84607655761145	0.656786897910335	0	1.01904377421879	3.52162850010954	0	0	2.74765261774752
ENSMUSG00000016637	4.59636166020142	3.65005190663054	5.03401931482102	3.21617900669121	3.62430167739974	0.724860335479949	3.39331260788163	4.07197512945795
ENSMUSG00000016664	6.46870861004232	4.89097480271492	5.95667213499649	6.60945812239336	8.45965770503086	4.65281173776697	11.8807424315073	3.9602474771691
ENSMUSG00000016756	0	0	0.0751377492060006	0	0	0	0	0
ENSMUSG00000016757	22.0476483172005	30.6749889630616	35.6955467136603	49.5771482134171	32.3812825083729	30.3253280633968	19.2492147739004	34.6485865930208
ENSMUSG00000016758	0.730061363264883	1.2167689387748	2.2654668946649	0.755155631554965	2.60967944791272	5.21935889582545	0	2.44335570307303
ENSMUSG00000016763	0.118173530262939	0.157564707017252	0.285216138251692	0.122235487822154	0	0	0	0.395500958753606
ENSMUSG00000016831	31.3640314197287	10.2504116895739	34.4589285689574	16.6532280207838	22.1041726705436	5.67539568568013	29.3650925882637	12.8647072291441
ENSMUSG00000016833	99.6726001302282	6.11709098272159	152.600858122559	6.32735265386219	77.1747212198726	0	189.672298781071	5.41920853660203
ENSMUSG00000016918	8.09044685771929	6.95915555981787	24.3609569368784	17.4462748368911	2.94103063688978	0.919072074028056	4.1303831311378	7.05607118236041
ENSMUSG00000016921	205.098572319881	168.473827262759	130.386333122175	310.978897963808	190.33596681065	190.76756764242	99.4069870273328	204.875375702674
ENSMUSG00000016933	7.24384037403169	7.44095167672643	8.97100926246214	4.74036284891465	9.77625048111737	7.39824360733206	12.3691578324717	9.15317679602903
ENSMUSG00000016940	17.8854924586979	15.6980581292168	15.0397856328621	12.7771630155289	12.4187437735667	14.4885344024945	17.4408825086255	20.0247169543478
ENSMUSG00000016942	0.115265220696083	0.115265220696083	0.119227211452213	0	0	0	0	0
ENSMUSG00000016946	45.8798223411847	47.8520318988375	17.071578637965	121.111576752355	25.045576417334	22.8193029580154	4.16877096363452	83.3754192726905
ENSMUSG00000016982	0	0	0	0	0	0	0	0
ENSMUSG00000016984	176.14883357461	27.8470582489274	256.750087782079	50.9098198658464	277.296057456475	63.4953405267062	312.104974510387	91.0306175655295
ENSMUSG00000016995	0.299324218259098	0.149662109129549	0.232209626943168	0.154806417962112	0	0	0	0
ENSMUSG00000016998	0	0	0	0	0	0	0	0
ENSMUSG00000017000	0	0	0	0	0	0	0	0
ENSMUSG00000017002	0	0.328115149422155	0	0.339393392599986	0	0	0	0
ENSMUSG00000017004	0	0	0	4.33961210971499	0	0	0	0
ENSMUSG00000017007	0	0.067546384563528	0.0698681443244911	0	0.362177250665487	0	0	0
ENSMUSG00000017009	111.729198701938	112.641273793382	90.726103370878	98.4307464647654	70.9116608052092	71.7267373661886	68.6816064238373	97.680506913902
ENSMUSG00000017049	0	0	0	0	0	0	0	0
ENSMUSG00000017057	0.312911537972637	0.104303845990879	0.32366719014115	0.971001570423451	0	0	0.52362323863001	0
ENSMUSG00000017064	0	0	0	0	0	0	0	0
ENSMUSG00000017119	96.3572621894956	102.330285459722	105.148232090735	91.7424153607634	64.9599767392131	70.7006258463994	89.9568110683571	104.100963752061
ENSMUSG00000017132	6.84126388372647	5.15573510077937	3.99971419396961	0.102556774204349	2.12650448226845	2.12650448226845	0.99548756045818	0
ENSMUSG00000017144	25.5088799379282	2.35869780247966	23.2230235198266	7.13859477846811	32.3203971245951	1.40523465759109	0.438558091560153	0.877116183120305
ENSMUSG00000017146	37.8418704850968	42.0616474096939	51.3922656250371	51.2983984732105	44.0356264089344	30.6546349587057	52.6183365375075	59.4518867371838
ENSMUSG00000017165	0.841686687648136	0	0	0	0	0	0	0
ENSMUSG00000017167	0.197706830460328	0	0.136335047921016	0	0	0	0	0
ENSMUSG00000017176	8.49069904206453	8.15107108038195	7.14313929805467	11.007460557658	11.5333333378587	11.5333333378587	10.229944535761	14.7765865516548
ENSMUSG00000017188	80.4067282647159	104.878341214847	113.00344336004	132.440035617967	100.753950378134	121.84198650379	133.820606286084	142.595728009762
ENSMUSG00000017195	0.230051025738647	0.460102051477294	0	0	0	0	0	0
ENSMUSG00000017204	1.70436922810628	10.7943384446731	2.05677874018773	6.02342345340694	0	0.761555392815324	1.42603775626896	2.13905663440344
ENSMUSG00000017210	23.0716016984923	25.0288326909094	29.9381573521409	23.0671048450922	17.4908088303924	27.9852941286278	30.9656409354531	36.6228253371224
ENSMUSG00000017211	0.125584131144386	0.251168262288772	0.259801623916953	0.259801623916953	0	0	0	0
ENSMUSG00000017221	88.8625929137674	79.5086357649498	139.085011201383	123.039841793224	107.415341294412	97.3843366599145	132.65768623885	111.917693995018
ENSMUSG00000017264	42.1218051308831	37.7049406542432	23.400579489782	86.9164381049045	31.7696160391768	32.3472454217073	4.32652078307089	60.5712909629924
ENSMUSG00000017286	3.48168148562526	3.09482798722246	3.66804848954856	3.60135669882949	2.76569525504023	3.11140716192026	2.91310660385535	3.8841421384738
ENSMUSG00000017288	1.86034920391189	3.64628443966731	3.92556109295928	2.23218179795724	3.59100519072288	3.99000576746987	3.36213821951785	2.61499639295833
ENSMUSG00000017299	10.9474800089956	9.12290000749629	9.43647981310045	9.81393900562447	9.78322337801401	5.86993402680841	10.991646343796	10.0756758151464
ENSMUSG00000017300	2.41984922698839	0	2.00242101633992	0	0	0	7.28883548172973	0
ENSMUSG00000017307	8.72454403320802	15.898058016068	10.6287745484242	8.62334538834415	9.3560340547477	6.23735603649847	14.5995703189379	8.75974219136273
ENSMUSG00000017309	0	0	0.146322324906095	0	0	0	0	0
ENSMUSG00000017310	0	0	0	0	0	0	0	0
ENSMUSG00000017311	0	2.45436371675526	0.634681780139434	4.44277246097604	0	0	6.16066390426179	3.0803319521309
ENSMUSG00000017314	1.28870689017896	1.20816270954278	1.49962880358304	0.166625422620338	0.431870189476716	1.29561056843015	2.02172816912273	3.63911070442092
ENSMUSG00000017316	0	0	0	0	0	0	0	0
ENSMUSG00000017344	0	0	0	0.197282858752701	0	0	0	0
ENSMUSG00000017376	12.2258584040243	14.9980007165647	10.7344765333441	11.4697146520663	3.43014503530956	6.86029007061911	9.27775399424628	11.4187741467647
ENSMUSG00000017386	2.94027852610983	3.41072309028741	6.69095722349304	3.28465172789658	6.30619684330065	1.26123936866013	8.26599406595515	4.7234251805458
ENSMUSG00000017390	13.2895182799975	12.6962362139262	11.1688821628521	12.7644367575453	2.54489733474051	6.36224333685128	36.931886800878	35.1448600201904
ENSMUSG00000017400	5.67381022957457	2.83690511478728	2.67925080236625	1.40341708695375	0	0	8.0496855697132	6.81127240514194
ENSMUSG00000017404	439.83482622834	1530.51911969207	452.602010542584	1306.86381399092	268.133072512254	1119.25244662312	850.12640843658	1936.0820666408
ENSMUSG00000017405	8.82304275792014	6.3763166149675	6.51879687433523	4.21804503633456	5.16813481627527	2.38529299212705	7.44423386363308	5.21096370454315
ENSMUSG00000017412	0.129591390042891	0.215985650071484	0.0446819372161088	0.268091623296653	0	0	0	0
ENSMUSG00000017417	18.1738883217987	10.5680760285349	2.56720643120502	1.07657043889243	9.44416873819698	2.57568238314463	14.0672314232446	3.6172880802629
ENSMUSG00000017418	35.6433487979878	21.274623813799	37.2141535257648	22.0442973413715	33.8434982871574	22.8941311942535	28.3314919632507	17.7071824770317
ENSMUSG00000017421	0.29075989510224	1.5701034335521	0.661659092212048	1.56392149068302	0.623610694146763	0	0.583865864161789	1.75159759248537
ENSMUSG00000017428	79.0971867019988	14.0725056095581	127.115932292172	21.8970682971214	124.891743743192	15.2862290519011	40.8043847533254	17.3570890368623
ENSMUSG00000017446	0	0	0	0.63954679538164	0	0.66304695011644	0.620788713444457	0
ENSMUSG00000017466	0.993777916627676	2.28568920824366	4.11174746681708	0.513968433352134	10.1242299834386	0	9.47897838144182	0
ENSMUSG00000017478	9.05797751995655	14.0714627519325	20.656094923724	20.8304079610551	6.09923830489592	18.2977149146877	14.5935334998724	8.88302039122666
ENSMUSG00000017485	5.27256548192092	6.70331189410047	5.50861047402071	6.27597909726737	1.7047834126993	6.25087251323077	4.52237334572068	9.70980159522381
ENSMUSG00000017491	0	0	0.38032687869704	0.304261502957632	1.57720797782684	0	0.369171787615308	1.47668715046123
ENSMUSG00000017493	1.57816253934026	0.789081269670128	3.71826366258771	0.997582933864994	1.88043478334653	0	12.7642650344301	0.440147070152762
ENSMUSG00000017499	32.2091233884858	27.9145736033543	69.9258132690129	43.8855323145065	46.0539300238077	42.4807802805812	69.1386957150115	46.4641772278303
ENSMUSG00000017548	359.067455772498	351.081219294348	303.703895299279	289.126108324914	198.993731119536	298.070778681162	193.386292255398	224.831217825381
ENSMUSG00000017550	31.7163456835228	31.3565168021863	38.0172869538778	28.8718696726653	35.0042485532993	44.9267127101401	50.3212221255903	43.3536682928163
ENSMUSG00000017561	40.7075317039493	22.443661452847	60.1525205565617	27.7265524440401	25.3348979212292	19.9755925917384	59.7567048803314	33.7556958865994
ENSMUSG00000017588	0	0.499581775894378	0	0	0	0	0	0
ENSMUSG00000017607	0.0749324320337029	0.0749324320337029	0.31003228431816	0.31003228431816	0	0	1.12852107323085	0
ENSMUSG00000017615	32.0513222130597	38.1953456404833	47.9818418620461	57.8324186681616	36.7870933759789	29.1002380436848	42.6676078627219	63.2303104471662
ENSMUSG00000017631	16.0882266813444	10.6549220565044	13.7217113567306	9.96283829890281	13.6205576871377	4.16183707106986	21.7854751048602	24.6193580453298
ENSMUSG00000017639	24.8902489271763	21.7724724436051	22.5746027878879	10.6423127428614	8.91585022494515	6.68688766870886	25.5645641196981	19.0429916401833
ENSMUSG00000017652	0.795722587852906	0.227349310815116	1.52856566132818	0.235163947896643	0	0	0	0
ENSMUSG00000017664	15.9262432517172	16.0251640172558	9.31120656550497	13.4040446162764	9.01686254824929	6.36484415170538	10.9251834847933	3.9727939944703
ENSMUSG00000017667	3.96377496779086	6.13441364062871	6.15003164067835	7.12622713919873	1.77111517436953	3.54223034873906	1.42134512745491	1.1844542728791
ENSMUSG00000017670	11.1752507896999	12.9795881567868	9.93383847552875	14.8706551724582	4.36921226870175	6.86590499367417	4.67514001634299	11.395653789836
ENSMUSG00000017677	781.829189926603	400.285668969999	485.061002653898	284.266439741257	358.756960261159	170.787058005312	540.157492768601	326.629530825779
ENSMUSG00000017679	2.73254693418955	3.83857783612341	3.8359266654806	4.37430233782875	5.5815829294292	5.23273399633987	3.59277164841885	2.61292483521371
ENSMUSG00000017686	9.97445270795323	10.8100089557399	15.1248417743506	11.8297869592242	8.12031292468608	7.28028055316683	19.6623563035601	17.0407087964188
ENSMUSG00000017688	0	0	0	0	0	0	0	0
ENSMUSG00000017692	0.408931005828203	0.981434413987687	0.253792270765515	0.33838969435402	0	2.19264892354729	0.41058079040866	0.41058079040866
ENSMUSG00000017707	22.1819512473936	39.5242040408104	9.59493403662876	46.4102787641283	17.8406250070002	36.7625000144247	29.8639787098649	71.876016555946
ENSMUSG00000017713	0.266100258637899	0	0	0	0	0	0.66793452295347	0
ENSMUSG00000017715	8.20380161709172	11.6886023039979	14.343236981846	1.27662318686588	11.6782298939503	11.288955564152	14.5785821248423	0
ENSMUSG00000017716	93.7780488201498	155.689770371317	122.193592884235	7.7695348076681	100.077601450203	168.423280489366	126.265541168902	1.14267458071405
ENSMUSG00000017718	0.328207863507892	0.984623590523675	0.339489293530362	0	0	1.75981915864474	0	0
ENSMUSG00000017720	0	0	0	0	2.22269807367727	0	0	0
ENSMUSG00000017721	14.9608935610486	13.856398063253	17.0330418402358	24.6148226593651	19.920124489144	25.3039419186424	18.6505472215768	33.2685436925424
ENSMUSG00000017723	160.304397914178	176.606540074942	55.5057053652117	310.199606566341	41.8842105427501	101.978947408435	52.8547134347653	226.763770542703
ENSMUSG00000017724	3.24309690214939	3.99150387956848	9.41860400726893	8.12838428024579	28.7590206298411	16.7203608313029	5.6356975374199	10.019017844302
ENSMUSG00000017733	0	0	0	0	0	0	0	0
ENSMUSG00000017734	0	0.0882150549824887	0	0	0	0	0	0
ENSMUSG00000017737	0.547013105846486	0.109402621169297	1.01846788059108	0.678978587060723	0	1.17321277242982	1.09843993319842	2.74609983299604
ENSMUSG00000017740	0.0519908521979512	0.0519908521979512	0.107555848870145	0.107555848870145	0	0.278769974595753	0.522006032441143	0
ENSMUSG00000017747	3.73944011302812	4.02708935249183	3.57043866212169	1.78521933106085	4.62704309245447	4.62704309245447	4.33214590295972	4.33214590295972
ENSMUSG00000017754	38.8384856415936	27.5042972247861	9.53533817304722	18.7580423076339	18.6370023492331	25.929742398933	41.7263545662384	57.6582354006203
ENSMUSG00000017756	28.6049901518495	33.8003409272923	27.4386524932204	22.981452030612	19.1721525057467	12.6175704525	41.1168028858593	35.4402293531101
ENSMUSG00000017760	85.8109842529076	74.1505442874407	33.8903917505674	30.1531054422341	30.3804878167986	40.0670201641837	75.0268254605761	57.7129426619816
ENSMUSG00000017764	29.9326909055738	20.604829088488	33.2656781571032	26.3533294491337	29.1132686198376	19.4088457465584	26.5588635556255	28.655615941596
ENSMUSG00000017765	1.80965588370247	2.26206985462808	2.43341651903893	1.87185886079917	0.485160084322172	0	4.99663100718405	4.54239182471277
ENSMUSG00000017767	0.340224847379739	0	0	0	0	0	0	0
ENSMUSG00000017774	12.4648877417534	17.6389920873869	13.2582469722734	12.2851646256845	18.600455588164	14.186788160464	16.2343083369328	15.6439698519535
ENSMUSG00000017776	31.3506047843232	34.3792532882917	44.2818685643034	28.0254273322838	32.039746312783	37.745454560265	49.7222885575362	60.4064166773373
ENSMUSG00000017778	387.175876318143	535.747344330587	231.579724966632	318.333597469423	279.002652629368	580.031830466317	460.573630204201	541.345871322102
ENSMUSG00000017781	13.3153243974755	13.8779437382139	16.2948283238123	18.4286748900259	11.5640590987491	19.1058367718464	12.2392651989972	16.475933921727
ENSMUSG00000017801	26.3411301547111	24.7916519103163	46.279065009957	32.8561327343418	15.5777889005596	15.5777889005596	21.3912797196004	30.1422577867096
ENSMUSG00000017817	0.18198631084284	0	0.941208468314884	0.0941208468314884	0.975793184871715	0.975793184871715	0.456801283618001	0
ENSMUSG00000017830	0.118330035549555	0.236660071099109	0.244794745273828	0	0	1.90342298363194	0	0
ENSMUSG00000017831	2.13056933837308	32.4728154331346	0.303972829804921	76.4491666959376	1.96963946946354	35.059582556451	0	91.8365609083215
ENSMUSG00000017832	0.533300105121409	2.13320042048564	1.10326226795588	0	0	0	0	0
ENSMUSG00000017837	34.0861936948616	7.46649957125541	29.6613509966505	4.14139617689083	15.6657350536594	1.16042481878959	37.4831114767544	6.51880199595728
ENSMUSG00000017858	146.883639017197	142.323751822872	64.889303455983	256.55572621914	146.6980728627	168.18415424158	54.8006664817177	242.787762893686
ENSMUSG00000017861	364.607334304779	486.226699599015	338.665074309303	490.230015658347	329.865285103524	545.443005395366	331.92106310007	538.794747181404
ENSMUSG00000017868	4.42551558511359	0.907798068741249	2.69962974066929	2.81700494678534	0	0.608440797425138	4.55730237232027	5.69662796540034
ENSMUSG00000017897	1.0453617990365	0.261340449759124	1.7571024780573	0.270323458162662	1.40128248451878	0	0.655986993518257	0
ENSMUSG00000017922	0	0	0	0	0	0	0	0
ENSMUSG00000017929	10.335474878502	13.840548967733	12.9218440701601	9.11036488399776	6.26462395788984	7.22841225910366	9.92599075196869	14.888986127953
ENSMUSG00000017943	0.600272676462237	0.300136338231118	0.465679306125562	0.465679306125562	0	0.804651163106423	0	0
ENSMUSG00000017950	1.44348918262771	0.801938434793171	1.16130464907866	1.16130464907866	2.14995857582288	0	3.62328192960882	8.45432450242057
ENSMUSG00000017969	0.150828155947855	0.150828155947855	0	0.156012545098552	0	0	0	0
ENSMUSG00000017978	0.688060829752083	0.526164163928064	0.711711421237269	0.251192266319036	0.868074430614498	0	0.609561821595629	0.20318727386521
ENSMUSG00000017999	67.8381647524419	68.1596726422639	86.9641844754641	83.3891749798188	56.4575462127276	74.9894125268291	69.8065760619608	100.473048782822
ENSMUSG00000018001	1.35390525786783	2.95397510807527	1.18825449735123	1.95213238850559	1.97986648376933	2.19985164863259	1.85368286067091	3.50140095904505
ENSMUSG00000018008	0.30760795258327	0.30760795258327	0.106060435187496	0.0530302175937478	0	0	0	0.514748268483738
ENSMUSG00000018012	2.69495969594995	2.39551972973329	4.02652331205242	8.67251174903599	4.81670533831687	1.60556844610562	1.50324010966326	4.50972032898978
ENSMUSG00000018040	3.57767396339071	3.57767396339071	0.444077845057826	7.54932336598305	10.3588985440757	4.98761781751792	0	3.95131844016643
ENSMUSG00000018042	101.973730105197	123.50351941186	21.8971120911996	191.017360795571	124.617961891615	172.43648215235	0.904462290272032	279.026616548922
ENSMUSG00000018068	11.5324325493951	5.7297212349843	15.137540344091	7.814141773633	9.78414554064743	9.78414554064743	15.3897553766374	8.61093455597568
ENSMUSG00000018076	12.5235471759093	11.2435854404958	8.15142541169033	18.8728862238817	15.4754650997391	13.8606339588968	3.27581033296555	20.7887963438198
ENSMUSG00000018126	0.141926640879085	2.83853281758169	0.440415179546902	2.49568601743245	0.760997067747277	0.760997067747277	0	0
ENSMUSG00000018143	5.45877292937653	5.55802334627429	4.51712508172039	2.66921027556205	3.19302743011726	1.59651371505863	13.4528622067301	4.48428740224336
ENSMUSG00000018160	10.4391073701681	6.98889391731595	10.5234053183635	7.0003522335201	14.7049011825093	12.0959671017415	16.6544852775728	9.54857155914174
ENSMUSG00000018166	20.3370307374556	10.4903038297635	72.1617148175688	25.6959611804258	34.1628989495749	7.59175532212776	44.9090484025015	13.2465538453422
ENSMUSG00000018167	8.38137263888023	7.51058067639917	7.09319786502191	8.44428317264513	7.58729266533299	5.83637897333307	10.928813392154	19.1254234362696
ENSMUSG00000018168	0.265370717147459	0.530741434294918	0.0457487095348393	0.137246128604518	0	0	0	0
ENSMUSG00000018169	4.90959195049424	19.3656126936162	13.5422625972971	29.0594384900333	4.38746037509244	5.84994716678992	6.84638767803662	17.1159691950915
ENSMUSG00000018171	49.8255853262861	32.3816178277473	62.7376859081123	37.6426115448674	30.1025375571248	28.4899016165646	75.9961441561326	37.2431434937338
ENSMUSG00000018189	61.237677117077	47.9827686501772	77.8757368901795	54.5678578913582	58.9893872193117	38.3786374679859	80.5157223132989	50.5718586430638
ENSMUSG00000018196	17.3902525386854	15.9337085443285	12.6920438336183	15.2487145339155	17.7496580097005	12.0697674465964	15.7320966469923	19.2773578632159
ENSMUSG00000018209	51.4692845822241	64.2209815326339	57.2022658933962	82.2154430940928	35.072354962567	45.3460751031169	60.6988347283978	87.5655320671968
ENSMUSG00000018211	0	0	0	0	0	0	0	0
ENSMUSG00000018217	4.60532053394562	1.64475733355201	6.63503990121128	3.23245533648754	29.9847068936684	30.8666100375998	18.9910185307034	18.1653220728467
ENSMUSG00000018238	0	0.762532498903285	0	0.788742891714393	1.02215657351776	1.02215657351776	0	0
ENSMUSG00000018239	102.430425941824	66.2457646036793	180.232287020674	118.331421670123	176.109273972767	125.365923845021	76.8532856928129	71.2639558242447
ENSMUSG00000018259	0	0	0	0	0	0	0	0
ENSMUSG00000018263	0.165636738531826	0	0	0.770985631959754	0	0	0	0
ENSMUSG00000018286	273.629104897918	219.234203470743	350.209743990218	251.372296388825	458.006410436121	312.730769353477	319.79506102176	217.003791407623
ENSMUSG00000018287	63.3084878844531	62.7852772407799	90.1089457352962	76.5790740032698	98.1891892277163	100.994594634222	87.9913472569175	86.6780435665158
ENSMUSG00000018293	16.5817527071803	69.8687444166628	11.6565048768228	47.7916699949735	43.1600831770181	67.3297297561483	22.6292328192302	18.5882983872248
ENSMUSG00000018322	27.6372253819201	33.4958077209446	36.7549647078182	56.6474366464581	23.901315798852	23.2184210617419	23.0173752054623	48.5922365448649
ENSMUSG00000018326	128.791502323451	139.438266515523	150.744054039072	200.242101633992	163.280898940472	219.753991807101	121.839788852884	150.000872125485
ENSMUSG00000018334	8.83042263318867	8.23082603463882	6.08929944431116	7.49885950086467	1.75362522946465	8.18358440416838	9.57752092958058	12.0403120257584
ENSMUSG00000018339	6.40666094293672	7.68799313152407	5.7432924903296	4.63881316526621	11.4506343122701	5.72531715613506	5.36042322612961	6.43250787135553
ENSMUSG00000018340	44.267548998832	84.7029818156756	44.8323613214671	65.198281555914	47.4716723735756	90.6921502062339	19.237882045066	93.5359092535966
ENSMUSG00000018341	1.02049519324761	2.04099038649522	0.211114498296248	0.211114498296248	1.09435951545312	0	3.07383678723447	0.512306131205745
ENSMUSG00000018347	13.716901565046	15.1865695898723	15.8774842290976	11.9925678751695	3.50231969770489	7.880219319836	5.73843367041846	12.2966435794681
ENSMUSG00000018363	15.0798783376102	12.2524011493083	18.3928967096461	11.7636547860281	10.444011688616	9.77020448289883	16.7178743062502	11.6709688553067
ENSMUSG00000018372	22.3140181159777	20.1010576416659	18.2168332517706	7.91621549684272	9.39366516205689	14.3376994578763	13.4239091193244	15.7383762088631
ENSMUSG00000018377	16.3251727897674	13.9689622840278	11.2285290635883	8.87837181772099	9.47533145340274	8.12171267434521	5.49184155690714	5.91429090743846
ENSMUSG00000018378	4.15381628858364	2.67988147650557	1.17809853877067	1.10879862472534	3.59231701127284	3.23308531014555	5.38138629325377	4.03603971994033
ENSMUSG00000018379	214.336767958257	216.167547058185	253.756890967349	253.055517581591	152.336952774309	159.971979047007	215.47380548441	214.112201658284
ENSMUSG00000018381	0.0932279981502872	0.372911992601149	0.192865014817232	0	0	0	0	0
ENSMUSG00000018387	0.589180681353696	0	0.174123566638254	0.0870617833191268	0	0	0.422541187346651	0.422541187346651
ENSMUSG00000018395	27.6399956323047	27.2081207005499	26.244781865024	19.8790262637203	31.8404908100395	29.5248187511275	39.5675768853892	37.3994904807103
ENSMUSG00000018401	9.74144432403019	8.43844858642106	6.99563752503368	7.63743913283494	5.32307692516557	6.32115384863411	12.4595478320166	10.5906156572141
ENSMUSG00000018405	20.6547800127879	25.514728251091	15.7791893198334	15.22063394568	7.96234309935854	11.5815899627033	22.3646276984734	27.1086396345132
ENSMUSG00000018412	28.8945627802164	25.6840558046368	24.8190675868724	19.80864549187	25.6706430126911	16.6104160670354	18.6621333253482	25.4483636254748
ENSMUSG00000018415	30.4073159443936	33.2729268710904	20.3370884472023	31.3701647707857	22.1940789560768	16.2187500063638	9.99018021070413	26.7736829646871
ENSMUSG00000018417	28.987964053471	27.5887925211872	39.6699048641099	30.6894399650317	15.0044477449534	13.85025945688	42.1444898128183	40.1633385823012
ENSMUSG00000018425	31.0984639612966	36.4034960488119	37.1817368023429	28.9506652964807	29.9163713795627	29.425939061865	29.8464009016416	28.4688747061812
ENSMUSG00000018427	15.3368616160684	0.559156413085826	14.5420300753384	0.743626537943439	11.5642665611705	0.856612337864482	13.2332890941245	1.60403504171207
ENSMUSG00000018428	103.717273473835	99.0429405706775	112.573463971	106.917422831452	43.5061503587564	55.8013667644919	97.8486038853316	80.1384493359503
ENSMUSG00000018433	46.7617681496805	44.3767011497741	97.4857944859903	93.5983241537269	75.5684151873888	58.9046108127338	71.477846550968	70.3893514258263
ENSMUSG00000018442	8.61032201030532	8.94703851350162	9.25457346351657	10.1999331183919	3.86880357960226	3.61088334096211	9.90076629812131	11.5911410319469
ENSMUSG00000018446	5.75420622978131	5.06918167861687	5.9519945283989	8.78627763716028	4.40764331383136	6.61146497074705	3.43894101520629	12.3801876547427
ENSMUSG00000018449	11.5798555549057	32.8322963380269	13.1052184742866	22.1238634458386	16.8008444823136	23.3750879753928	21.8853141370257	29.4083908716283
ENSMUSG00000018451	1.96910808044828	0.246138510056035	4.32818274351921	4.837380713345	1.3197711384708	0	2.47131527246611	1.23565763623306
ENSMUSG00000018459	0.148485475098041	0.148485475098041	0	0	0	0	0	0
ENSMUSG00000018470	2.29737867274291	7.56783562785899	3.49462655556704	6.56989792446604	0	2.898429320509	2.03527692334513	4.07055384669025
ENSMUSG00000018474	2.75145713361229	5.4111990294375	5.36002783007013	8.77526680144225	1.2294208224651	1.47530498695812	6.67618078787674	10.5898040083562
ENSMUSG00000018476	9.91045527532778	12.6386143117944	8.58098163458865	11.7484580768865	5.37359793135782	8.95599655226304	11.7392806148077	16.7704008782968
ENSMUSG00000018479	5.8368222560524	1.94560741868413	0	0	0	0	0	5.86037023656662
ENSMUSG00000018481	31.9900847832103	35.1052241253956	45.9165704195537	56.5127020548353	41.7576976800084	49.1455980387791	51.7274620808712	55.9378369014072
ENSMUSG00000018486	0.0856962984325239	0	0	0	0	0	0	0.86042030181257
ENSMUSG00000018500	2.72806850522269	3.14777135218002	5.64367982925071	1.73651687053868	2.25040650494805	4.50081300989609	3.16047066958471	2.10698044638981
ENSMUSG00000018501	33.1234689286304	27.048818148836	31.3860073437714	25.9465996965441	38.0813363665151	27.3861525359193	44.1506231662031	30.3440709046069
ENSMUSG00000018507	1.38122943614053	1.20857575662297	0.625058957162961	0.892941367375659	0.462876254362224	1.38862876308667	2.16687788382898	4.76713134442376
ENSMUSG00000018509	10.4757691549359	6.41373621730772	11.4992703312728	3.98051665313291	3.43898398809703	0	26.8317153754086	16.0990292252451
ENSMUSG00000018537	102.119558983515	40.7380176160042	85.8667208368109	30.2123647388779	111.866137309917	55.9330686549587	89.3016712452424	40.240876548782
ENSMUSG00000018541	16.1674470419806	15.2479713808253	19.0216126626392	18.3083021877902	14.3795764948565	13.147041366726	23.079629469162	25.7722529072309
ENSMUSG00000018543	4.34331912536378	1.24094832153251	3.20900803900627	2.56720643120502	0	6.65384615645696	6.22977391600832	0
ENSMUSG00000018548	33.8658134123576	29.4648677708151	32.2541339199748	22.039399597642	22.7341280932009	17.2664263998994	44.1870074486157	35.5651523366907
ENSMUSG00000018554	0.821593371497385	5.340356914733	0	1.48720924290498	0	1.10132626037908	1.03113499299448	0
ENSMUSG00000018559	9.0494819854378	7.27507375299902	8.6263783472022	10.6453179603772	12.3684692990786	6.65994500719615	8.9078343803602	6.23548406625214
ENSMUSG00000018565	28.0170860805631	27.1731979456064	45.5651164136633	39.2802727703994	28.9590235510315	56.1081081301236	20.3350248836401	29.6552446219751
ENSMUSG00000018566	1.44717837611727	1.8924640303072	0.230295689055769	0.345443533583654	0	0	0	2.23541053685405
ENSMUSG00000018567	101.203238820686	86.2957077910828	58.4220448368153	41.2646413345536	87.8134490583171	79.9327549120578	100.13584537445	80.1086762995604
ENSMUSG00000018569	1.78880024992982	2.58382258323196	1.85028636006768	1.64469898672683	0	2.13141683861866	2.99336159413952	1.99557439609301
ENSMUSG00000018570	2.12554323992224	1.30802660918291	0.845616983251654	1.86035736315364	3.50675675813272	0.876689189533181	0	0.820814806501096
ENSMUSG00000018572	22.3575437287287	27.5624745438824	29.6111143265664	36.3409130371497	20.2969752600264	43.131072427556	17.8156687607204	26.7235031410806
ENSMUSG00000018574	0.864875375245293	1.29731306286794	2.08740835657177	2.6838107441637	0.772896500675567	6.18317200540453	0.723637178627921	2.89454871451168
ENSMUSG00000018581	0.294572875881835	0.160676114117365	0.138499171139848	0	0.430764974577654	0.430764974577654	0.80662171605807	0
ENSMUSG00000018585	437.98823716581	513.848944910215	408.627135312249	527.069783228843	736.768946684654	897.937153771922	316.163905060859	366.462708138722
ENSMUSG00000018589	0	0	0	0.127137842307296	0	0	0	0
ENSMUSG00000018593	68.1748441140975	47.1193450323822	148.542847305047	47.2588275767657	63.5733896764758	67.9577613783017	182.156747343475	56.4429357965696
ENSMUSG00000018595	0.192624814088628	0	0	0.199245872272628	0	0	0	0
ENSMUSG00000018599	7.84045404915238	10.2638671188904	11.2064799147153	9.58448940074334	1.52871870457627	4.5861561137288	6.44079718562274	9.30337371256618
ENSMUSG00000018604	105.503088278117	86.0390836262539	31.801734740181	89.3592470456037	91.8278985867557	79.2916666977788	33.7446087117117	55.1650994591461
ENSMUSG00000018620	0	0	0	0	0	1.26315789523247	0	0
ENSMUSG00000018623	0	0	0	0	0	0	0	0
ENSMUSG00000018634	0	0	0.162798456613001	0	0	0	0	0
ENSMUSG00000018648	0	1.19437288324363	4.73580291782191	3.29447159500655	0	0	1.99865240287362	1.99865240287362
ENSMUSG00000018651	98.9420531277029	101.285417543885	104.228235820248	130.891272890545	74.691324844371	101.915265675497	104.569708771733	133.979939363784
ENSMUSG00000018654	0.804242775803655	1.34040462633942	1.52512592554884	0.970534679894714	0	0	3.02807774903088	1.00935924967696
ENSMUSG00000018656	0.104868872242184	0	0	0	0	0	0	0
ENSMUSG00000018659	41.034024498675	31.5035413893053	32.8602423194243	17.3885448940287	30.5189743709493	13.4851282104194	13.9546935718586	1.99352765312266
ENSMUSG00000018661	9.78226597475155	10.791547384845	13.973180543138	14.3747087196649	11.2396230242618	10.4070583557979	14.031044841509	15.2002985783014
ENSMUSG00000018666	89.1600894680675	41.0462607002384	118.655043608066	50.1425342261575	53.9283875708911	25.2637491323093	50.4913480597239	39.1194228210473
ENSMUSG00000018669	43.1662506388276	40.9317623704647	33.82893847122	23.4281157735468	23.9622245634421	27.7743966530806	32.6327716565724	28.0437881423669
ENSMUSG00000018672	21.9189241575036	24.549195056404	3.8089530202118	4.89722531170088	4.70108695836633	2.8206521750198	14.0847062448884	11.4438238239718
ENSMUSG00000018677	231.799780814563	237.278684724725	208.815602357072	191.959228054066	199.615384693709	144.626995702612	214.398257033947	172.788068991174
ENSMUSG00000018697	43.7242885768833	46.0184642120902	68.1200039019783	62.9551675405578	41.9686302012008	36.9034506941594	62.3281388933785	68.4254568286003
ENSMUSG00000018698	0.285247453083111	0.095082484361037	3.93402950165013	3.54062655148512	1.01964636582248	0	0	0.954660835851963
ENSMUSG00000018707	26.3590167425687	43.1733989048076	19.668690274178	17.5713786974776	16.970749783131	32.7482437221356	31.2817565699475	24.9509248831724
ENSMUSG00000018727	51.0258501291942	123.427394231429	18.0093074488274	11.2335284086745	5.54585930760794	10.1674087306146	12.1156066184881	17.308009454983
ENSMUSG00000018733	6.56972640811328	8.10266257000638	10.9861334041274	9.62702411701883	7.04524887154267	8.80656108942833	6.04654527141984	12.6427764766051
ENSMUSG00000018736	14.2825407802573	9.52169385350489	7.50984826294097	6.27872559688507	3.19090070829169	6.38180141658338	13.1451485273536	7.17008101492012
ENSMUSG00000018740	4.42246037676421	4.63305372803869	3.15856456208091	3.81206067837351	1.69377209748265	2.82295349580442	1.05721482828099	3.70025189898346
ENSMUSG00000018750	0.906288240734842	1.04938638400876	0.246694716809156	0.296033660170987	0	0.511519034326616	0	1.19729546741074
ENSMUSG00000018752	0	0	0	0	0	0	0	0
ENSMUSG00000018761	51.3568001231917	60.7962119838406	68.1816081596732	64.7063320156122	89.2165289606263	50.6132231603553	61.8446646934644	51.4033576672951
ENSMUSG00000018765	21.5897328801938	18.1970605704491	28.4996724577322	20.2049916677952	18.7424322962548	7.71747212198726	25.8057549362002	36.1280569106802
ENSMUSG00000018770	312.439038202628	310.841338575455	318.587846249404	284.801008376269	374.079780064249	402.6354884661	477.678840679461	391.233229586349
ENSMUSG00000018774	14.1687273752065	27.4134073128995	6.05346051081279	8.60228598904976	8.25775656648597	3.30310262659439	15.4629233237438	4.63887699712314
ENSMUSG00000018776	0	0	0	0.247518048991337	0	0	3.60387415660308	0
ENSMUSG00000018796	8.4947487888174	12.040383065889	12.2250257603505	11.0025231843155	4.95087284368638	7.5253267224033	22.0642035632507	16.5017993036077
ENSMUSG00000018800	5.92426146329238	5.14564424240253	4.65720023036126	3.67673702396942	3.63032263847962	6.17154848541536	2.20931739121533	3.56889732427092
ENSMUSG00000018809	11.9846540602059	15.919913602363	13.969303463494	13.5992556896266	14.866250872084	12.9480249531054	13.469781440018	21.5516503040288
ENSMUSG00000018819	0.0748310545647744	0.149662109129549	0.0774032089810559	0.0774032089810559	0	0	0.375664758754271	0
ENSMUSG00000018820	8.03716593539923	8.30656814552434	6.92011437863035	6.26990228936307	7.22254436094598	2.40751478698199	5.86059677683631	6.76222705019574
ENSMUSG00000018821	139.709094529039	136.263354529443	215.470869881237	217.414967955353	90.6990291618017	139.407767044992	242.174900579586	235.884643421674
ENSMUSG00000018822	3.26042843215278	2.44532132411459	1.68624927691782	4.00484203267983	0	2.18526315875218	0	0
ENSMUSG00000018830	0.356656288225688	0	0.0527022244068934	0.0527022244068934	0.273193841402102	0	0	0
ENSMUSG00000018841	7.08884210814047	14.4904272504636	5.39154824001054	11.6457441984228	3.91276252172914	10.6203554161219	6.28009519158189	13.0835316491289
ENSMUSG00000018844	0	0.178751558780306	0	0	0	0	0	0
ENSMUSG00000018845	0.430865653592413	0.517038784310896	2.31751375138383	2.22837860709984	5.08257289315831	3.69641664956968	0.865207861916135	0.432603930958067
ENSMUSG00000018846	61.8347589889875	45.7199279112124	101.424144753876	65.8605393931756	103.293383988469	68.111713692669	84.5884378031542	73.5207917354518
ENSMUSG00000018848	106.869177756959	118.743530841066	160.04480242122	176.049282663342	150.490706378752	127.981412689622	111.394842141264	134.275944851361
ENSMUSG00000018849	23.6520747024994	16.7828252839518	23.8998637434119	18.8130684196452	16.7419354904401	7.95241935795905	24.2961182724325	23.9042453970706
ENSMUSG00000018861	15.315938086712	15.1779566625074	10.5615933862547	7.70710868726696	11.8374910951651	20.7156094165389	11.7757380080214	6.23421423954076
ENSMUSG00000018862	0	0	0	0	0	0	0	0
ENSMUSG00000018865	9.40196196473197	4.46978519634798	10.8411328910123	1.91314109841393	8.26433121343381	4.1321656067169	4.64257037052849	5.41633209894991
ENSMUSG00000018868	0	0	0	0	0	0	0	0
ENSMUSG00000018882	101.119123321919	102.759699069029	132.209153390085	109.840043423268	161.537750448592	106.359013909221	134.77045574847	115.303612140357
ENSMUSG00000018893	1.03800503034355	0	0.536842095533489	0	1.39142091207411	0	1.30274092613579	0
ENSMUSG00000018899	6.81647669574195	6.71909845723135	10.9790689527692	4.2304669359294	1.56639839095667	0.522132796985556	9.77710996878569	5.86626598127142
ENSMUSG00000018906	5.52310514382348	4.77841680982481	3.91561731036175	1.28380895421697	2.99471069199089	5.98942138398178	4.67307932792418	2.80384759675451
ENSMUSG00000018907	0.137004910232888	0	4.25142466314207	0.708570777190345	0	0	0.687788203041258	0
ENSMUSG00000018909	2.04415004051637	4.53870602216346	2.40111334397806	3.33288867149194	0.743087248613717	0.743087248613717	1.39145554311917	3.65257080068783
ENSMUSG00000018914	0	0	0	0	0	0	0	0
ENSMUSG00000018916	0	0	0	0	0	0	0	0
ENSMUSG00000018919	4.12987601406019	7.57143935911035	1.06795787538129	6.0517612938273	12.9173333384018	7.38133333622959	5.18317189811892	5.18317189811892
ENSMUSG00000018920	22.0437771356242	16.7891558416672	4.10956977865193	2.78390210811905	16.4925521415259	13.056603778708	9.65089107147267	6.43392738098178
ENSMUSG00000018921	67.193117541312	63.1702286270264	97.0564075878319	76.2505728210313	77.5366470396906	57.7152485483411	60.586781875653	49.6702446007605
ENSMUSG00000018923	33.6835609416357	26.6507295362393	57.8136851753972	34.4584878528857	75.4187380793057	45.6481835743166	78.044892347393	68.7538337346081
ENSMUSG00000018924	1.41996042659466	0.788866903663697	1.30557197479375	0.326392993698438	3.38386308201234	4.22982885251543	0	0
ENSMUSG00000018925	0	0	0	0	0	0	0	0
ENSMUSG00000018927	0.215696867029606	0.647090601088818	0	0.223110976750966	0	0	0	1.08283535476022
ENSMUSG00000018930	0	0	1.21358849475146	0	0	0	0	0
ENSMUSG00000018931	25.7084052558786	23.5204558723995	16.9736653139244	21.3113797830384	18.0861784860229	12.7092065036918	16.9334848331528	27.0020433825951
ENSMUSG00000018932	24.7680403679681	30.4927289435834	33.3535425775387	37.8248508216291	43.8503319423718	39.4652987481346	24.6333607107342	29.9119380058915
ENSMUSG00000018973	0.166742410128399	1.00045446077039	0.172473817083541	0.689895268334166	0	0.894056847896026	4.18537782470843	4.18537782470843
ENSMUSG00000018974	18.3424314748563	16.22073231172	30.4416134709621	26.9018909743386	26.4224854266659	18.7159271772217	35.7333752919636	34.7026048508493
ENSMUSG00000018983	4.75840896744952	8.2479088769125	3.28131260358855	19.0316131008136	9.78041786536976	11.9065956621893	4.37947236373219	18.7122910086739
ENSMUSG00000018986	0.113508025892156	0.227016051784311	1.76114425359711	0.58704808453237	0	0	1.13965960820557	0.569829804102784
ENSMUSG00000018995	11.170137956071	8.44706949911837	7.3003435933736	7.24286057295333	7.15142816413804	3.57571408206902	9.48549471810195	9.20650957933424
ENSMUSG00000018999	12.9522713337332	11.5600076398792	11.2154778511356	15.3612770568083	14.4779339710289	9.72736188678507	17.7912078882801	22.2390098603501
ENSMUSG00000019027	0	0.0296845722853747	0.0307049147640867	0	0	0	0	0
ENSMUSG00000019039	15.9091796208838	12.758847022689	22.973259829449	10.5905098504552	11.8242473602132	10.135069165897	29.2581408	9.48912674594595
ENSMUSG00000019054	25.299707203986	37.949560805979	34.5808996987523	64.7223595713135	42.3920653608577	38.7584597584984	38.5562670367656	115.668801110297
ENSMUSG00000019055	6.8106325619895	9.27161743733025	6.0975421931415	9.59030908047498	7.97871397208853	9.20620842933292	5.74631030833584	12.0672516475053
ENSMUSG00000019066	5.90544711257415	12.2722572808182	4.9631026143792	5.15399117647071	3.46329838076788	11.8741658769184	2.77934622754232	6.02191682634169
ENSMUSG00000019080	2.52231841249604	3.78347761874407	1.95676320814975	1.14144520475402	3.38110749318334	0.845276873295836	0.791404503988028	3.16561801595211
ENSMUSG00000019082	2.19692586695875	2.00307946693298	5.28008211918736	4.47804432893105	1.38584779760652	3.11815754461468	1.62190375650417	2.27066525910584
ENSMUSG00000019087	1.02359782238769	0.895648094589227	1.72052037094639	2.11756353347248	0.686054197228874	0	3.2116481523374	1.92698889140244
ENSMUSG00000019088	6.38904086333569	11.1351855046708	3.58755297599796	4.53164586441848	7.83026874423224	3.91513437211612	3.66560954605299	3.66560954605299
ENSMUSG00000019102	7.77541667168258	0.398739316496542	6.8053443397752	1.03111277875382	3.2070030908567	0	2.0017399194589	0
ENSMUSG00000019122	0	23.2686979856224	0.131521905835134	17.623935381908	0	14.3172413849281	0	14.0430765712582
ENSMUSG00000019124	12.5417472997518	8.04649737152532	7.02114416503721	2.65036567819285	4.09752699568649	2.89237199695517	3.15936984385514	1.80535419648865
ENSMUSG00000019132	57.0602847300802	96.8436154989644	63.2667812993018	101.610285117061	30.8791246488063	58.9187895597913	37.5511898072815	40.541992535295
ENSMUSG00000019139	5.88075017396194	6.99332453119798	8.22011911469588	6.08288814487495	11.9310344874401	7.66995074192576	12.7664332465983	5.58531454538677
ENSMUSG00000019143	17.0107653068032	17.3726964835437	17.4082874054323	18.8121815510317	19.4064033728869	22.3173638788199	10.4475011968394	21.34924157615
ENSMUSG00000019146	0.140535708282447	0.0702678541412237	0.0726831584878372	0.218049475463512	0	0	0	0
ENSMUSG00000019158	20.6084554778626	18.8545443733637	1.8141979762989	29.9342666089319	23.510758786122	18.8086070288976	0	39.6222087342047
ENSMUSG00000019173	40.0587620438552	27.3528991929408	51.6577162829714	34.3167867886877	31.2251595382319	17.031905202672	38.9800985956984	56.6983252301067
ENSMUSG00000019178	0.437486865896207	0	0	0	0	0	0	0
ENSMUSG00000019188	4.75035687963503	5.22975069317617	1.93840845796075	7.52823749952197	4.20621341902998	3.50517784919165	2.18785396419923	6.12599109975784
ENSMUSG00000019189	9.44816548939727	14.3214297944548	19.2886689218461	22.9920933548405	9.86539943875407	10.9319291078086	15.4776196546706	31.7041563894058
ENSMUSG00000019194	1.04135523485245	2.49925256364589	0.861719641243643	0.861719641243643	2.23345884971982	0	1.04555646142797	1.04555646142797
ENSMUSG00000019210	62.3626350663286	59.8191439080342	64.1164490876722	51.8388311772669	71.2204379841496	55.5620438174216	88.9084230699231	89.854257357901
ENSMUSG00000019214	19.2163154315289	13.1518508656852	26.3764836649417	20.1035663463453	19.9803736632465	16.0626533371197	26.0430178877932	18.3401534421079
ENSMUSG00000019230	0.163124447574528	0.163124447574528	0.042182873737938	0.168731494951752	0.437328839438503	0	0.204728192731683	0
ENSMUSG00000019232	0	0	0	0	0	0	0	0
ENSMUSG00000019235	27.8839769249194	46.0771290824897	15.1304539605377	18.6293714389121	5.39220779432357	30.8826446402168	13.3097979674246	21.1120933276391
ENSMUSG00000019254	13.8165584895789	16.9389445889187	22.3657508679902	17.844155024642	19.2532258140061	14.2306451668741	21.9448810202616	25.0798640231561
ENSMUSG00000019256	0.0628226312377321	0.0628226312377321	0.389892133637498	0	0	0.673697874676155	0.315380409182962	0
ENSMUSG00000019261	3.40353024516765	2.96593349936038	8.49953916266346	4.52638180260184	2.34635187835378	4.43199799244603	8.05497328132886	4.39362178981574
ENSMUSG00000019278	0.467227525725836	12.9266282117481	0.805479089436812	1.93314981464835	0	1.67015285664889	0	2.34556250417691
ENSMUSG00000019295	7.67287832904781	8.16004520708259	9.70030942171585	7.43270462183423	4.57124882217742	6.53035546025345	14.6739688842624	11.0054766631968
ENSMUSG00000019297	41.8761276754623	28.7325255583464	62.0750515065374	46.0556833758181	27.8621052740903	42.6126315956675	42.9657670501963	14.3219223500654
ENSMUSG00000019301	7.22882517397578	9.54204922964803	0.598184022805053	3.29001212542779	1.55041075490259	1.55041075490259	1.45159780567184	0
ENSMUSG00000019302	17.8351303612079	17.8941870842583	15.6381873149182	9.28517371823268	16.1494813974288	17.0994508913952	18.9743937698069	12.4519459114358
ENSMUSG00000019303	78.1592665614733	49.1956146476848	83.9298577805839	54.6315084766006	51.3861386340241	42.2508250990865	65.217303173526	56.6642142327358
ENSMUSG00000019312	9.08971596705298	7.24876083448529	9.52116976565785	3.92748252833386	10.4879643428968	11.7218425008847	10.3971501671033	7.50905289846352
ENSMUSG00000019320	0	0	0.265837506317944	0	0.689014271760562	0	0	0
ENSMUSG00000019326	0.837861666994466	0.754075500295019	2.51331787378739	0.433330667894377	1.34776022558834	0	3.78558865097411	2.94434672853542
ENSMUSG00000019359	0	0.252012937503673	0	0.0868917776671693	0	0	0	0
ENSMUSG00000019362	260.840890701346	265.869148835348	466.148009323286	327.018756889278	256.129870230369	340.383117016675	583.737906545455	612.135966863883
ENSMUSG00000019368	2.77585228217768	7.43928411623618	1.1485064619099	1.95246098524684	1.19070834574968	0	3.34446136242259	2.22964090828173
ENSMUSG00000019370	123.039795610801	121.601668129635	62.8080880073601	199.994174970805	71.9702847991845	73.6838630086889	29.6807718061907	114.712172115818
ENSMUSG00000019373	31.8349591413875	30.3777250961832	41.9731562197481	38.0309260775618	43.2750434448898	36.0625362040748	37.7032987667163	36.0150913592513
ENSMUSG00000019428	18.0380017450051	21.7994807818782	31.3030267071906	16.4473530156425	12.8346213342477	18.3351733346396	39.0540386450228	31.3290639679853
ENSMUSG00000019429	7.53830802999088	8.37589781110098	6.06466073093755	14.2952717229242	0	4.49107625919864	9.46090057120139	24.1778570152924
ENSMUSG00000019432	205.511276671116	97.0242481495108	214.26910584573	105.440725999184	302.372720182086	119.632038111968	182.397504344986	80.6659385413036
ENSMUSG00000019433	64.0441299172868	66.0595046349636	60.4548161092791	34.2808918933843	44.4256796010059	40.8235974711946	77.5677113151111	33.7250918761353
ENSMUSG00000019437	3.63291399220457	3.16913773788059	6.07642232948028	5.51675185176499	2.07226991496763	5.38790177891584	6.98470958520717	4.26843363540438
ENSMUSG00000019461	5.1656247793399	5.65758904403893	4.83430740920691	3.43490263285754	5.27573062468761	3.29733164042975	2.46974518652426	5.5569266696796
ENSMUSG00000019464	0.709243224616492	0.496470257231544	0.440173148856549	0.293448765904366	0	0	0.356052291957244	0.356052291957244
ENSMUSG00000019467	6.97963522656642	5.33166579807157	8.12198809832415	2.50678645010004	5.71757636679026	9.8758137244559	7.29978515946894	4.37987109568136
ENSMUSG00000019470	33.3872047027811	38.6762668339148	48.3829368302409	58.0424277521794	41.6529349149562	35.8924226394835	29.8710013338764	47.295752111971
ENSMUSG00000019471	26.3661385142206	22.6805492595446	24.0466473038623	38.6603618238924	22.8020502896402	25.0822553186042	35.5813301524517	47.2045646689193
ENSMUSG00000019478	45.6149154227977	38.7836962048908	94.5935938282373	46.7269559874425	56.7148548885028	44.8992601200647	136.069324872359	45.3564416241198
ENSMUSG00000019487	15.9496980495839	12.0535886023573	22.7948555948129	20.0242101633992	16.9735849123204	18.2792452901912	29.3387088572769	35.4509398692096
ENSMUSG00000019489	0	0	0.475634445686441	0	0	0	0	0
ENSMUSG00000019494	17.0204048599263	11.0402626118441	18.5570898147937	9.19924110476951	4.11089109072193	4.93306930886631	16.9351161027648	13.0862260794092
ENSMUSG00000019518	7.00542063101284	6.49987481227996	7.91854608215001	8.74028199633539	12.004476781431	9.68102966244438	6.88865879016925	7.6137807680818
ENSMUSG00000019528	23.6203712941529	25.2721455105272	25.9699653996303	18.9649089431511	8.85665529357753	12.3993174110085	28.1934478246656	18.242819180666
ENSMUSG00000019539	6.31387567670821	3.38243339823654	6.29765491452274	8.163626741048	12.0908561491821	3.62725684475464	4.52810590983016	16.9803971618631
ENSMUSG00000019558	38.0487617418213	31.6577587929998	62.1865106418039	49.8875715779119	33.4710172876054	25.9001919487423	66.7793500309468	54.8411422041853
ENSMUSG00000019564	6.12575999928022	5.77770545386657	5.47227606047586	4.60823247197967	5.97195253740258	2.98597626870129	6.98917461990146	2.79566984796058
ENSMUSG00000019577	27.5687750155328	15.107688708512	10.722163231897	4.44855708557429	11.2344061565015	14.1908288292651	39.8591971658248	8.30399940954684
ENSMUSG00000019578	7.2191104467411	8.30878749530579	8.38304664712225	10.7077570618704	6.57308707381923	8.39894459432457	5.47036611938673	5.8122640018484
ENSMUSG00000019579	58.8953403220217	41.6449299910154	70.8327146194048	51.0067639625739	34.5688568992526	23.3573357427382	42.8626388964605	38.4889002335564
ENSMUSG00000019590	22.5755438422569	1.80180396863083	22.6937394132145	1.97336864462735	5.11470024837973	0	20.7511330440704	2.12832133785338
ENSMUSG00000019647	1.94073120961475	3.44038714431706	6.2960606118685	1.96181598775613	1.18250170928148	0.236500341856297	0.885709483615674	0
ENSMUSG00000019659	13.22204180448	15.8089630270957	24.8258581832788	24.5285425164132	16.9532294053157	22.3474387615526	17.315719036032	25.9735785540481
ENSMUSG00000019689	80.3572573490485	51.136436494849	32.550240033392	29.6439686018391	57.2481857989505	75.3265602617769	70.5257424453772	70.5257424453772
ENSMUSG00000019699	7.93393189176522	6.49826802563628	4.22055951921762	4.84582759613875	3.64637002484995	1.21545667494998	4.93129644873727	7.20727942507754
ENSMUSG00000019710	15.7960889673034	12.362156583107	11.0110956109157	10.6558989783055	7.36496674346633	11.9680709581328	15.5150378325068	3.4477861850015
ENSMUSG00000019715	12.6577952008067	16.0289667869512	16.5141342237989	12.3691523269888	13.3011335685507	20.8043371200409	13.7306796216802	14.049997752417
ENSMUSG00000019718	2.8904507377241	18.7879297952066	2.09286257773489	10.4643128886744	3.09966405496763	3.87458006870954	9.43186375637542	17.4126715502315
ENSMUSG00000019726	2.1289240006038	0.687465041861643	2.52324087058126	1.53688307571767	2.49705023295183	0.713442923700523	1.78126074739181	1.78126074739181
ENSMUSG00000019731	25.118792870752	22.4336805293957	55.3689569618822	28.5804162958583	29.7234899445487	21.3637583976444	52.6144127241938	26.5246212907093
ENSMUSG00000019732	5.13077104193257	14.2082890391979	7.5524543939426	3.47004661343309	6.34862385570206	1.05810397595034	15.8506785875196	10.8973415289198
ENSMUSG00000019734	3.07569621374226	2.89477290705153	1.30999505741864	1.21642398188873	0	3.88037383329827	2.724798310927	9.53679408824451
ENSMUSG00000019737	13.1424262158229	20.8964576831584	10.3315680408577	17.4005356477603	9.86558045193619	12.684317723918	18.4736269281224	25.0713508310233
ENSMUSG00000019738	12.4586296835046	14.3753419425053	21.8085457225139	21.1476807006196	25.693069317012	6.85148515120321	11.2259292347873	17.64074594038
ENSMUSG00000019756	0	0	0	0	0	0	0	0
ENSMUSG00000019761	3.11352407635214	3.66296950159075	2.65221326667539	0.947219023812638	0.98202459830396	0.98202459830396	1.8388736630034	0.919436831501701
ENSMUSG00000019762	0	0	0	0	0	0	0	0
ENSMUSG00000019763	28.115248568742	17.7362549382251	8.56142002235593	13.861346702862	19.7244655659342	13.7366813762756	13.8505187301278	20.7757780951916
ENSMUSG00000019767	0.306310028732708	1.32734345784173	0.105612922802738	0.422451691210953	0	0	2.56288167430722	0
ENSMUSG00000019768	0	0.0283416936035534	0	0.0586317551084083	0	0	0.142280174349945	0
ENSMUSG00000019772	0	0	0	0	0	0	0	0
ENSMUSG00000019773	186.725859472454	223.065881812849	231.932938487699	234.732129124619	116.081877229771	189.669495830787	166.906933314364	196.988996876836
ENSMUSG00000019774	9.61706408517926	14.7224190933608	10.9301116500615	18.0531057590903	2.5464581426735	10.185832570694	13.708941312872	7.74853204640593
ENSMUSG00000019775	0.233294695298953	1.16647347649477	3.18534073459712	0.772203814447786	0.250180766547912	0.250180766547912	0.23423589561275	0.23423589561275
ENSMUSG00000019777	175.414729838372	157.674216953879	218.413378626258	146.354866415546	144.772463177056	123.891819449596	198.539580697392	155.964353326835
ENSMUSG00000019779	0.589308791960643	3.0202075587983	0.152391249340937	1.90489061676172	0	2.36986301462851	2.95843144869802	6.28666682848328
ENSMUSG00000019782	7.98051462741956	5.80401063812331	5.75336456912156	6.25365714034952	5.18675827811261	9.07682698669707	19.4247541466043	8.4983299391394
ENSMUSG00000019785	3.04022936356718	0.373361500788952	1.32409710406827	0.331024276017068	2.00192864109409	0	0.267762703098856	0
ENSMUSG00000019787	0	0	0	0	0	0	0	0.20783676879754
ENSMUSG00000019789	0.252890840181674	0.0842969467272246	1.65669494058169	0.435972352784654	1.35597648648894	0.451992162162981	0.423185164771303	0
ENSMUSG00000019790	0.797188869061761	1.12544310926366	1.13987510165295	0.824590499068094	0.125719130431452	0.377157391294357	1.0593596049265	1.17706622769612
ENSMUSG00000019791	3.01659044784927	0.0701532662290529	2.53976211530701	0	1.50462040283716	0	1.76090728555408	0
ENSMUSG00000019792	21.0072819102534	18.454313622549	28.8215835810794	24.520980795421	19.5553881011169	24.6397890074073	19.7737812616632	19.4076001271879
ENSMUSG00000019794	22.7542997927291	28.0459974189452	25.7258645379433	37.5853056369952	33.1025057077495	29.3193621982924	19.4811700043194	36.3058168262316
ENSMUSG00000019795	36.3541571023606	37.4209833830168	40.0653971900144	64.3423115890486	47.0818143465789	35.6413734773167	42.0212643287513	56.0283524383351
ENSMUSG00000019796	32.510086747603	31.603882238959	35.8537642480991	31.9871818291865	23.0801638475582	21.8654183818972	31.2764541833537	52.8856407100344
ENSMUSG00000019802	10.3105900829004	11.8527723602572	8.79634132590426	18.6865282052888	6.37896893387885	8.50529191183847	6.85721785770257	37.3828973532817
ENSMUSG00000019803	0	0	0	0.107918136154132	0	0	0	0
ENSMUSG00000019804	278.393977593229	289.628380232326	42.2308183205446	435.9127421275	223.320594567456	199.813163560355	81.1590079588685	1057.81825627746
ENSMUSG00000019806	6.02067750255485	9.13627285352729	2.91783836656752	1.87264253376721	3.83775554739536	4.74075685266486	8.45449961633143	8.24313712592315
ENSMUSG00000019808	57.8386882085084	54.9335486181267	98.0721889312455	62.8317644963411	70.8049113511109	33.9863574485332	57.0113552913831	39.7753641567789
ENSMUSG00000019809	14.2127853331976	18.4602843982912	40.9778140474624	37.5982005177748	22.3367088695239	13.1392405114846	29.11433582013	25.4237862091276
ENSMUSG00000019810	30.6673961440113	30.7930821937818	9.36044883470047	6.89033039221006	4.38045771962172	4.04349943349698	19.2444501167782	11.6728631855868
ENSMUSG00000019813	15.9475963412532	18.660672897234	10.1986235322047	16.4957602098075	20.2242351814101	16.676123746075	26.9080236549927	32.8875844672133
ENSMUSG00000019814	64.835666815468	65.169871283589	107.510217709402	105.781757617611	71.678895151129	83.3267156131874	95.6325414952887	119.960117840581
[truncated: 23,519 more rows]

## Sheet: TPM_GSE234761_CAST_M_x_129_F
ensembl_gene_id	129_allele_TPM_129CAS_ESC_rep1	CAST_allele_TPM_129CAS_ESC_rep1	129_allele_TPM_129CAS_ESC_rep2	CAST_allele_TPM_129CAS_ESC_rep2	129_allele_TPM_129CAS_ESC_rep3	CAST_allele_TPM_129CAS_ESC_rep3	129_allele_TPM_129CAS_ESC_rep4	CAST_allele_TPM_129CAS_ESC_rep4
ENSMUSG00000000001	91.6260489820647	45.5266930879634	76.8271453200216	36.0839753503069	91.4042726043028	65.3662602303768	78.305498667368	40.6232751302543
ENSMUSG00000000028	6.66010436972991	6.39370019494071	12.7281160144562	9.77666882269823	12.8700080057731	12.1129487113158	12.3136612480635	9.83382669116182
ENSMUSG00000000031	490.167004277602	10.6310426954089	472.038311875044	6.70396934158376	472.226300921407	10.789633684419	463.23288666451	6.94666523017024
ENSMUSG00000000037	5.84031912966029	0	5.66159269814943	0.202199739219622	8.9899558446074	0.13830701299396	5.530218339775	0.0937325142334745
ENSMUSG00000000049	1.17191096212161	0	0	0	0	0	0	0
ENSMUSG00000000058	23.2453019656092	0.560127758207449	21.3316177656179	0.096961898934627	36.3450509177702	3.44880045205118	22.2043332394647	0.179792171979471
ENSMUSG00000000078	77.4267240717776	8.9338527775128	89.329378880594	9.20541826881636	92.4846806226746	8.6641421934096	88.7598453219081	10.036690201785
ENSMUSG00000000085	2.41628000727182	1.93302400581746	4.09908904783394	3.76446953372504	2.05995334603577	4.34879039718662	2.98601285755195	2.3267632656249
ENSMUSG00000000088	243.172361321073	175.599785597484	195.005792976595	162.222656509338	230.346610795303	181.076860405814	199.631138524179	151.114635952184
ENSMUSG00000000093	0.515175420193559	0	1.60524621981403	0	2.44001644269818	0	0.578771132771753	0.165363180791929
ENSMUSG00000000094	2.47166049141379	0.274628943490421	0.760642006343972	0.475401253964983	4.68259315442591	2.60144064134773	1.67487959092608	0.528909344502972
ENSMUSG00000000120	36.0486749552677	31.4409495850455	31.2482651396822	31.7174583099477	30.0393922136728	31.8366208076532	32.6251574407757	31.8421536621971
ENSMUSG00000000125	0.303645330562718	0	0.315378348127745	0.210252232085163	0.862890080093331	0.287630026697777	0.292396079430203	0.292396079430203
ENSMUSG00000000126	19.9203741704943	0.280568650288652	21.1757913434791	0.19427331507779	17.2750818678142	1.32885245137032	17.8315056958853	0.0900581095751782
ENSMUSG00000000131	10.5987294957268	5.07855788336908	10.2438068593134	6.38326770710944	10.3011668166729	7.47749672479301	9.97572934602585	6.57370441807388
ENSMUSG00000000134	31.7691509119361	0	31.9142955095066	0.0698343446597519	28.4694405261272	0.0955350353225744	33.5381028895039	0.0323726861867798
ENSMUSG00000000142	12.7226621432654	4.58015837157553	13.0968123950557	9.57300636948019	9.80198831991719	6.74890999076266	14.157082484871	9.85550742216019
ENSMUSG00000000148	4.98825541588613	6.19752945610095	6.9603390648889	7.32667269988305	7.44570286945506	6.30021012030813	8.44243400857479	5.53124986768693
ENSMUSG00000000149	19.1396114100599	5.19503738273054	21.9617565701697	9.56093712753077	16.8351134478787	4.40302967098365	21.7655898127607	7.19668695421926
ENSMUSG00000000154	0	0	2.09361227923296	0.761313556084711	1.5622424287034	0	4.23501043120567	0
ENSMUSG00000000157	0	0	0	0	0	0	0	0
ENSMUSG00000000159	0.370199380424464	0.370199380424464	0.128168027327381	0.256336054654761	0.350673786017583	0	0.356484478924813	0.594140798208022
ENSMUSG00000000167	2.32424147091235	0	1.37945794360603	0.344864485901509	0.629043698629479	0.629043698629479	0.63946700343214	0.95920050514821
ENSMUSG00000000168	35.9382830373421	49.89304187631	30.774885145384	42.6877439113391	29.8779663835836	45.4507246198757	34.9136637772026	39.2702017880662
ENSMUSG00000000171	209.413158537623	185.133372040508	203.319886353342	196.490019369896	224.242070009892	225.679519176622	222.112707928108	184.119744729879
ENSMUSG00000000182	0	0	0.178262366563937	0	0	0	0.661088085503348	0
ENSMUSG00000000183	0	0	0	0	0	0	0	0
ENSMUSG00000000184	42.5859913691025	61.1491158120446	42.9942910103808	60.2469961160653	44.1011512631935	58.111964777513	40.0842529539713	61.6876897606427
ENSMUSG00000000194	25.5342746237672	17.8520430034361	24.4691699221983	13.6277571616384	21.4153014488336	11.8511862386749	24.0481536501948	12.3998292258817
ENSMUSG00000000197	0	0	0.0219753946956834	0.0439507893913668	0.120251438956488	0.180377158434732	0.0611220074976082	0.0814960099968109
ENSMUSG00000000202	0	0	0	0	0	0	0	0
ENSMUSG00000000204	0	0.235623874069355	0.0815761687555452	0	0.22319625684217	0	0.302526182417526	0
ENSMUSG00000000214	1.18529573199356	0	0.410365397140839	0.136788465713613	0	0	0.126820408957601	0.253640817915201
ENSMUSG00000000215	0	0	0	0	0	0	0	0
ENSMUSG00000000216	0	0	0	0	0	0	0.100235187822056	0
ENSMUSG00000000223	0.109202974022088	0	0.340267905591352	0.0756150901314115	0	0	0.771153493401952	0
ENSMUSG00000000244	1.34843075574243	0.449476918580809	2.54171137542542	0.622459928675613	0.851539905796306	0.851539905796306	2.6450416382206	0.673283326092518
ENSMUSG00000000247	0.425227879267435	0.850455758534871	0.662488367066431	0.294439274251747	3.02099918776131	0.604199837552262	0.54596575784342	0.341228598652138
ENSMUSG00000000253	4.02071905643961	5.2269347733715	4.03687905960502	6.40332540489072	5.71297866200406	5.71297866200406	5.16234949247986	5.80764317903985
ENSMUSG00000000263	0	0	0	0	0	0	0	0
ENSMUSG00000000266	6.33112115166388	0	4.46354553735049	0	3.38023771577437	0	4.87725597416828	0
ENSMUSG00000000275	227.903076760955	191.5424719216	229.628323604686	181.634542802336	235.410530415248	215.728918466749	238.633956592461	200.963137680594
ENSMUSG00000000276	16.4819279179702	23.0524262095935	15.4608967582854	18.2754739736341	14.5577077349333	21.7310709666396	16.800717775678	17.2296722720782
ENSMUSG00000000278	554.528483943537	256.998341554555	516.741031619139	276.64381101902	524.014999025261	268.758095313278	525.978483876038	272.067696334901
ENSMUSG00000000282	22.8103464792812	19.3787014337256	25.7883655192211	25.9281398580787	18.3566017643715	23.7106106123131	28.6391016803306	26.9544486403111
ENSMUSG00000000290	15.607688360864	0.918099315344943	13.561957869336	1.27143355025025	14.4945930885053	2.02924303239074	18.6640415751625	1.17878157316816
ENSMUSG00000000295	20.23517411563	10.117587057815	26.0869797673876	17.7907671205152	33.2916177309441	17.1502273159409	23.5022656394915	15.0414500092746
ENSMUSG00000000296	79.0698867141521	57.8904527728614	74.0593225116669	37.151871358988	69.5495057148342	35.4434981046751	80.4461251741479	37.6170613490382
ENSMUSG00000000301	7.99060582823032	1.33176763803839	3.99599156683532	6.1476793335928	5.8871195198256	8.410170742608	6.55463809490748	5.12971676992759
ENSMUSG00000000303	332.438396136463	304.871330117776	316.722417927957	303.148600016759	331.539447983762	296.335142538579	326.087045848152	302.163071630147
ENSMUSG00000000305	1.67316652591181	4.37597399084627	2.45076978256634	4.50050450980365	3.90133647346225	2.6821688255053	4.25516811601269	3.47023419169967
ENSMUSG00000000308	1.49681576412007	5.61305911545025	5.18217841261188	3.75707934914361	4.96253985164786	2.83573705808449	5.52522377872009	4.3240881746505
ENSMUSG00000000320	1.60051193578371	4.11560212058668	3.08723363156237	2.05815575437491	4.33170116094179	0.649755174141269	2.64208667905206	1.83478241600837
ENSMUSG00000000325	16.4130362388219	29.7660148737956	23.5001565566831	36.8875408246296	18.9730446084319	34.7839151154584	25.4040448570979	37.0568668390004
ENSMUSG00000000326	60.1280114534677	44.6349042077889	79.9479960603516	50.9572690544413	77.572863977553	45.4255509778464	83.1208608359357	52.2169510379596
ENSMUSG00000000339	62.5987460841363	24.3439568104974	95.1183334679152	32.5087975143508	93.6517247140159	15.5301855053393	102.379687675555	37.9538406024643
ENSMUSG00000000340	18.133466963175	51.0526839117081	29.0722066359144	41.1453821491679	35.9396639332859	52.588184725911	27.5804843509369	45.5794368007366
ENSMUSG00000000346	21.9009953459113	17.3919668923413	25.6464222682089	18.7330388741699	29.8984469958591	19.2204302116237	28.2228761964775	18.2983483032107
ENSMUSG00000000355	26.7540335178176	4.16173854721607	26.964480723141	6.17507192133	34.9169303956629	14.079407417606	36.0680149208276	5.7250817334647
ENSMUSG00000000359	3.03250985977572	0	1.64983639258664	0.149985126598785	1.23109920517954	0	2.08583103044366	0
ENSMUSG00000000365	45.7952234039644	16.7616503962223	46.4766921732803	13.2642510550276	49.0503904653641	14.034649295003	46.7887449382468	12.6819596136521
ENSMUSG00000000374	10.8018239985515	6.09039012684287	10.2643856668702	5.96766608538966	10.0143942563063	6.09571824296903	11.8770558392959	6.19672478571962
ENSMUSG00000000378	13.2484118696585	9.42675459956468	17.8178730101719	8.73252192082682	18.8244672791992	7.96419769504581	15.0474179505568	8.75040065603033
ENSMUSG00000000381	0	0	0	0	0	0	0	0
ENSMUSG00000000384	75.812746494393	64.9462528301967	82.9417750091283	74.6300992434456	63.9145670689044	96.9490624078887	83.2246581147019	73.4907799726315
ENSMUSG00000000385	0	0	0	0	0	0	0	0
ENSMUSG00000000386	1.7273688923848	1.4806019077584	1.62324721954891	2.13585160466962	4.44128118370538	3.74002625996243	2.13862432310323	3.00991571399714
ENSMUSG00000000392	0.164961680821427	0	1.313575142667	0	1.71887134993747	0	0.953101738248645	0
ENSMUSG00000000394	0	0	0	0	0	0	0	0
ENSMUSG00000000399	0	1.77822567693655	0	0	0	0	0	0.142695595799985
ENSMUSG00000000409	5.42103845195824	4.78326922231609	5.40970594551112	5.07849945905126	6.04131076901579	4.22891753831105	5.52727419798275	5.22020340920593
ENSMUSG00000000411	0	0	0	0	0	0	0	0
ENSMUSG00000000416	0.634735329127368	0.317367664563684	0.73251315652278	0.109876973478417	0.400838129854961	0	0.577263404144077	0.0679133416640091
ENSMUSG00000000420	84.6179594864035	60.9249308302105	91.2859647637972	64.0407955627923	82.2389437522688	68.1316785472012	88.9795335783128	66.5988450348055
ENSMUSG00000000435	0	0	0	0	0	0	0	0
ENSMUSG00000000439	20.6669551328612	14.0001954125834	22.1118115462675	20.219151267777	22.9870796725581	16.5456452588193	22.0840226318767	21.014060295061
ENSMUSG00000000440	1.58146467458673	0	0.657029325324039	0	0.89883165809925	0	1.11677545361783	0
ENSMUSG00000000441	32.0661889920477	41.4813678875851	35.5728346981851	38.1711161170432	35.1573396197637	40.8445563229607	36.7034752955579	38.9372190187959
ENSMUSG00000000489	3.5914944938656	0.4489368117332	2.7199898229138	1.24342391904631	1.70103333260728	1.06314583287955	2.52177857177406	1.58511795940084
ENSMUSG00000000530	0.656984551097952	11.6067270693972	0.530732832503838	13.192501836524	0.414888610608376	14.313657065989	0.843526696672736	14.0587782778789
ENSMUSG00000000531	10.1073717707035	8.2696678123938	11.1341639480023	12.8838182826884	6.96310840824289	6.96310840824289	10.4702630206982	8.70064110170699
ENSMUSG00000000532	3.59398407102437	3.38257324331706	2.63495825850867	2.34218511867438	3.40442493347219	0.801041160816987	2.37508389251967	3.25725790974126
ENSMUSG00000000538	7.46016802564634	6.07470824945488	7.85912479663476	6.56771931361965	7.06669298819778	5.75430714753248	6.15753313779533	6.91012052130365
ENSMUSG00000000544	47.688484738705	10.5595930492847	54.0125869036168	19.2228202298898	43.8825655903141	16.4559620963678	52.153991288126	21.2114765406634
ENSMUSG00000000552	37.1376953006331	14.1123242142406	45.3872287595564	20.0578121430334	28.1431399482262	18.6448302156999	38.1459653949287	13.7087063138025
ENSMUSG00000000555	96.5632776755666	9.08830848711215	102.785509600824	9.96390144089624	89.6766635031788	16.3211527575785	102.162901688641	11.2433889425334
ENSMUSG00000000560	0	0	0.169302582694755	0	0.231609937728367	0	0.313930310759967	0
ENSMUSG00000000561	42.8322441999638	40.3240497197857	40.6130351645868	32.1297202535629	43.3145509239826	36.5523636489305	39.139801355564	33.7518856626304
ENSMUSG00000000562	0	0	0	0	0	0	0	0
ENSMUSG00000000568	78.998655003589	162.31556446075	70.0029574723408	158.254173331002	71.1024242064612	163.740100414541	69.4676466284891	156.832181091431
ENSMUSG00000000581	3.97452356089754	3.50693255373312	3.1567833253898	1.94263589254757	3.10050049304457	2.65757185118106	2.17629535832222	1.50089335056705
ENSMUSG00000000594	29.8739328468722	31.2318388853664	27.7373996276306	37.2182622122161	26.1544694400117	43.519322101003	24.6264522551455	37.4845113972126
ENSMUSG00000000600	5.0006646825094	4.82970178738087	4.38003515088576	4.03969458172909	3.40086014818461	4.12961589422417	3.56696545836726	4.23920125629032
ENSMUSG00000000605	8.49597864387777	2.06953325940612	7.73066195383453	2.86600150483622	7.94469353742529	1.75402324852247	7.09738771958961	2.41241257463883
ENSMUSG00000000617	0	0	0	0	0	0	0	0
ENSMUSG00000000627	8.47497651548663	4.23748825774331	7.76327551687459	5.92943090658926	6.85723033024893	5.18473512774919	9.18112634738647	6.46079261482752
ENSMUSG00000000628	221.102432738119	170.247308435296	216.806578598395	182.405734667865	246.052091995832	184.539068996874	231.796432714051	179.460163399199
ENSMUSG00000000631	10.4834037928519	5.64938982170352	14.8002782804193	6.95653406913441	10.206319323604	7.44785464154885	15.3668662000175	7.73951655329351
ENSMUSG00000000632	0	0.161621913274082	0.671468280907384	0.279778450378077	0	0.153097415144897	0.518780838857533	0.103756167771507
ENSMUSG00000000673	0	0.199532800002333	0.27632380512453	0	0.189008750720436	0.378017501440872	0.0640468803195403	0.128093760639081
ENSMUSG00000000682	3.14747442901743	0	4.90364178015641	0	3.72683219091138	0	4.04115850750825	0.252572406719266
ENSMUSG00000000686	1.2309891753686	1.84648376305289	0.426185084608871	0.319638813456654	0.583031276522149	1.74909382956645	0.29634607589038	0.29634607589038
ENSMUSG00000000690	3.80453375483064	0.47556671935383	2.63436197920148	0	1.35145106230503	0	2.74768943073515	0.305298825637238
ENSMUSG00000000693	56.2071716699164	1.6233118171817	56.9037639989256	0.421509362955005	49.0139561897029	0.384423185801591	55.4274892909361	0.390793108984273
ENSMUSG00000000706	0	0	0	0	0	0	0	0
ENSMUSG00000000708	39.7248199342225	45.673947557222	36.8747077841739	40.1967535304959	43.0831602677213	45.4463715904233	37.6987280515246	35.4811558131996
ENSMUSG00000000724	0	0	0.608597113451031	0	0	0	0	0
ENSMUSG00000000730	22.1937502053465	23.7566903606526	25.9733279475487	25.32399474886	23.0958825453629	26.9451963029233	23.2779115301132	20.368172588849
ENSMUSG00000000731	3.17442339308287	3.90698263764046	4.98789752780964	6.42508834090734	4.62614359279666	2.31307179639833	4.93793912336559	5.01631910945076
ENSMUSG00000000732	1.21300394391029	1.41517126789534	3.00970154041563	3.14968765857449	3.255573453697	2.10654752886277	2.46591579599117	2.92016344262112
ENSMUSG00000000738	16.1250590684488	17.985642807116	20.112082593648	21.4719742992683	22.3243682341632	15.6662233222198	20.7699156354173	24.6186539959739
ENSMUSG00000000740	181.043760121732	2984.16265441208	150.780423455047	3404.39766015858	175.586215989602	3010.19553586834	136.326808167787	3373.39531499255
ENSMUSG00000000743	87.3496299707036	31.4001937803183	93.9862176749936	42.0022529041769	81.660907261905	39.2080514999213	94.3757793945725	41.3237635989827
ENSMUSG00000000751	54.4199062322606	59.9456197881517	64.2909712510222	64.812719439714	70.9005437555926	61.5423064366218	62.4008249743038	61.5946127653335
ENSMUSG00000000753	155.602850134249	0.395936005430658	167.372719850896	0.411235183908836	139.894758741688	0	166.105597683734	1.01671368130824
ENSMUSG00000000759	5.01454244786443	10.1380966880737	6.60473719254455	6.79344396947439	7.125087229977	7.22834936374479	4.79377593467323	7.90798073895
ENSMUSG00000000766	0	0	0	0	0	0	0	0
ENSMUSG00000000776	53.9986513923623	34.6900427126691	51.666355088936	32.6313821614333	38.1304293416435	30.6903455676643	44.224685035949	30.0433727322599
ENSMUSG00000000782	35.2691242783853	20.4189666874862	29.134176138317	25.1710712959724	21.979545266372	14.6530301775813	38.8284689265735	22.3437481035269
ENSMUSG00000000787	538.601794772718	15.7527307705462	496.848057671807	7.84367925283562	576.08506156006	8.88606177610104	511.546377632939	7.15846774564085
ENSMUSG00000000791	0	0	0.551419130482063	0.236322484492313	0.646589497287962	0.431059664858642	0.0730337263765574	0.219101179129672
ENSMUSG00000000792	0.637987047001996	0.637987047001996	0.552199339048807	1.32527841371714	0.302168702910643	0.302168702910643	1.0239188756003	0.716743212920211
ENSMUSG00000000794	0	0	0	0.0928240167295898	0	0.084656967000513	0.315552379153521	0.143432899615237
ENSMUSG00000000804	15.4452676660139	12.2832443643103	13.4315586731884	5.72630714593612	10.3681636186214	7.94892544094309	12.5698840965882	6.87049565527802
ENSMUSG00000000805	0	0	0.328960257321446	0.164480128660723	0	0	0	0.304988246974332
ENSMUSG00000000811	5.59880875380313	3.95210029680221	10.6040965317593	5.929172254317	12.7908139799072	3.74365287216796	11.0999160477629	6.44852265631941
ENSMUSG00000000817	0	0	0	0	0	0	0	0
ENSMUSG00000000823	7.13196445141967	4.25174803834634	10.4465411524722	7.50251591859369	9.61402308326795	7.5353153895884	9.0689442049645	7.21993616317562
ENSMUSG00000000826	73.3454793756311	29.6874559377555	65.1107588272362	34.3691791238054	67.059288082624	32.9570315244774	64.1173199130688	32.5545235604351
ENSMUSG00000000827	55.4933478313996	38.4328929237734	65.2317889626086	40.1126821680519	55.0526873259599	40.8455422095831	61.0198103232896	45.8551237340697
ENSMUSG00000000838	38.0230602761529	1.25007321455845	30.3315225974137	0.685254374971296	37.5964460817109	1.18414003406963	27.7533862172527	0.969696626867865
ENSMUSG00000000861	0	0	0	0.0981762225265977	0	0	0.0455109596623557	0.0682664394935335
ENSMUSG00000000869	0	0	0	0	0	0	0	0
ENSMUSG00000000876	11.0977785362891	2.6994596439622	6.43828254422377	2.90761147158493	4.54592144956897	4.83004154016704	4.42869574556369	2.7920038395945
ENSMUSG00000000881	7.67156498407328	0.159824270501527	9.7386646472739	0.110666643719022	8.78088600326779	0.151394586263238	9.13159026798199	0.205204275684988
ENSMUSG00000000884	5.09179896815625	3.09935589366032	5.28854879671526	4.0622186409552	3.14559123769505	1.88735474261703	4.19255827441818	4.9031613717772
ENSMUSG00000000889	0	0	0	0.120121817588032	0	0	0.334104881250856	0
ENSMUSG00000000901	18.1557609747263	6.72435591656531	21.7673878549624	7.79901062183144	22.6124000398444	4.45878310644819	26.9801517976753	7.01483946739558
ENSMUSG00000000902	28.2677337748577	29.5633382395386	31.8882375239015	26.7910128557587	31.5743050795244	28.8966254968085	33.1560684517464	29.4888636172887
ENSMUSG00000000903	0	0	2.25868172023503	1.50578781349002	0	0	0.349014489843735	1.0470434695312
ENSMUSG00000000915	4.68971127181492	3.54897069218426	3.94939801400845	4.21269121494235	4.44235969582404	4.56242347138686	3.94638815812858	4.96349850816172
ENSMUSG00000000916	14.9286308871794	13.4141321015235	17.3781237997914	12.2845357895077	19.4698277511291	11.0670599848523	15.4172724540701	13.1949629111411
ENSMUSG00000000934	12.8009618358815	12.3437846274571	10.6048220790248	14.4035643162875	3.46451282279926	5.6298333370488	11.1527469187266	8.65805352901141
ENSMUSG00000000938	0.856892694321947	0	1.5822284180892	0.593335656783452	0.270565737652098	1.35282868826049	2.56712431489954	0.366732044985649
ENSMUSG00000000942	0.585955481060804	0	1.01432852241839	0.405731408967354	0	0.555050164443138	0.564247390418635	0
ENSMUSG00000000957	157.497164764258	144.333222634708	172.209701203644	155.987048191707	142.806956973442	142.064717072332	167.155512355013	148.191435268693
ENSMUSG00000000958	1.12701422239629	0.563507111198143	2.34112530640348	1.17056265320174	2.13514319667538	1.60135739750654	2.98446870093525	1.35657668224329
ENSMUSG00000000959	42.3313065819624	47.5703296737894	42.951271327039	44.619986260353	47.8404175166007	45.2598140820952	45.4716468522368	45.8079756011438
ENSMUSG00000000976	17.3153998100171	4.21971928143274	13.0979377732069	7.45574919397931	9.78614228239409	4.54848866646486	12.1901697473867	6.77231652632597
ENSMUSG00000000982	0	0	0	0	2.31005212042392	0	1.56555324687085	0.391388311717713
ENSMUSG00000000983	0	0	0	0	0	0	0	0
ENSMUSG00000001014	2.52435955894844	2.52435955894844	1.74793477268638	0	0	0.797072037948074	1.35046597646742	2.43083875764136
ENSMUSG00000001016	51.4904622857303	49.4221350480371	48.5051899420472	42.5503958388277	51.0432670455209	46.1967346189765	50.351604522597	47.2068131228511
ENSMUSG00000001017	122.497723002147	77.2994017267219	98.6018800215018	70.1504809170108	121.875097889278	74.6819462115934	109.38663015437	75.0951168580492
ENSMUSG00000001018	60.7720272859508	37.1158018994733	54.78897728534	42.2214025987543	57.9530542874909	55.6349321159913	52.236495748267	43.8577094628307
ENSMUSG00000001020	0	0	0	0	0	0	0	0.513362066396863
ENSMUSG00000001021	0.349817616783117	0	0.484446341493605	0	0	0	0	0
ENSMUSG00000001023	0	0	0	0	0	0	0	0
ENSMUSG00000001025	405.854969909062	0	414.913938836141	2.83863584152434	451.75967341727	0.647220162488926	425.032245685032	3.28972326381604
ENSMUSG00000001029	0	0.490553065551955	0.50950829771058	0.33967219847372	0.929359203910044	0	0.314919586949336	0.629839173898673
ENSMUSG00000001034	13.3916297949677	19.981161916301	21.7835475995235	30.8354947439201	14.9002041868582	18.5245781782561	22.1065809638937	28.0426073338281
ENSMUSG00000001036	54.3113931121883	40.0189212405598	50.1009995575851	42.9260415962519	53.9853171226154	36.0466224047557	49.4893600932456	49.9481258878527
ENSMUSG00000001039	5.27690981249108	20.5213159374653	17.0514164265828	22.532228849413	14.9957620698705	17.2173564505921	16.1852457141972	21.6430611294497
ENSMUSG00000001052	22.0315367486962	24.3588117573613	26.8040861363029	19.015323631766	23.8088860238908	15.5786538181014	26.5938605611728	16.9822218190261
ENSMUSG00000001053	25.3361307639326	38.3465762913575	34.1385501058397	49.1927024094564	22.7025283535797	38.918620034708	36.3764446051244	44.069348298051
ENSMUSG00000001054	22.475093898273	25.0683739634583	30.6758103906206	35.9131438719461	32.343936606972	28.6591843352917	32.1862099268756	31.0763406190523
ENSMUSG00000001056	524.057925540509	404.249970556909	553.619445411847	511.011628767001	497.189332990228	453.183444821838	556.964693006641	493.393805077748
ENSMUSG00000001062	3.08135486624989	2.53758636044108	4.89476009506395	3.3259267312614	3.26222574817094	2.57544138013496	5.2944136729274	1.80359147099725
ENSMUSG00000001065	3.54688494991489	3.04018709992705	4.4441162574992	3.04071112355208	5.43969235301271	3.99977378897994	4.12026436798524	2.81912825177938
ENSMUSG00000001076	0	1.26731755333911	0.219381229950462	1.09690614975231	1.20047484684174	1.20047484684174	0	2.6441280923236
ENSMUSG00000001082	51.638592221751	27.1102609164193	42.5719358855563	33.4094719941767	36.6862458378312	26.5975282324276	47.9644076908019	41.3343383771705
ENSMUSG00000001089	27.0578234283243	38.9172098671217	34.6807324536333	33.644296771111	30.4296399694451	35.3376464161298	33.7796289882954	32.4121823005854
ENSMUSG00000001095	1.54894367630335	0.387235919075838	2.01099460787924	3.88792290856652	1.46724703502879	4.40174110508638	1.36726281697075	2.23733915504305
ENSMUSG00000001098	131.811693731673	35.612282166101	137.785643129922	46.7558486855749	117.630782287623	42.276985067991	138.582083468769	46.6146483226498
ENSMUSG00000001100	68.6374898845986	49.8732840168666	72.9992637421945	52.2278104759729	62.6785593044655	44.9040424867812	70.9289148465008	53.5731245097593
ENSMUSG00000001103	0	0	0	0	0	0	0	0
ENSMUSG00000001105	30.6233782560958	26.3361053002424	26.293523728148	22.2646773504479	33.0693428465407	19.1454090164183	29.6854560414039	23.9842757420615
ENSMUSG00000001119	321.360193258918	37.5311174608955	359.469969296541	36.4711778255271	264.415000095473	29.4916654040787	342.720515526546	38.3994825664854
ENSMUSG00000001120	2.8660475047045	3.50294695019439	4.52031546226602	6.3945926051568	3.0165358408536	2.11157508859752	3.27095475513965	4.49756278831701
ENSMUSG00000001123	49.3886163592111	23.6016396760832	48.2706460505788	29.9610906520834	48.4397499149819	46.3696751322904	57.3793213529664	42.6486887317892
ENSMUSG00000001127	23.8465337329803	0.142793615167547	23.779234940758	0.593244946546977	18.125132995627	0.541048746138121	20.2588478023069	0.412510475612584
ENSMUSG00000001128	27.9773490288986	0	25.8917872578516	0	29.0499699544785	0	22.6234167785862	0
ENSMUSG00000001131	346.047622872515	0	357.23416916778	0.728306155285994	384.587258309946	0	363.275347669737	0
ENSMUSG00000001134	29.6331164821037	0	32.948410495513	0	30.229406881545	0	36.7666215997129	0
ENSMUSG00000001138	14.8394594633511	8.87457869867075	11.1818817934937	11.9877831840158	12.9542829345019	11.9896022904432	14.803378914006	12.7486512413995
ENSMUSG00000001143	8.24987734647505	5.96529592745119	6.02003082127143	5.05331054340302	5.16975789798363	5.28998482584372	5.58133879715725	4.52210661667486
ENSMUSG00000001150	51.2623523051708	36.2080918813738	55.3549108504489	38.0115702755518	60.9748480217718	37.2487478842678	58.0694740593887	36.949514699195
ENSMUSG00000001151	20.6721661100986	18.4435682766679	22.4819732878229	14.979113563366	20.6737690672002	12.4479384172226	21.8303480661967	15.4169124761276
ENSMUSG00000001155	0	0	0.101305743404443	0.101305743404443	0	0	0	0.093923385581381
ENSMUSG00000001156	1.98107968780597	1.18864781268358	1.69182883470564	1.9661794565498	3.12765116700495	2.25190884024357	1.56854178884381	1.61093481016391
ENSMUSG00000001157	10.9325413210581	9.06250135824551	19.5225981387982	9.2134710604022	19.7580077787991	9.67461070548093	16.0683196485396	9.60405312326502
ENSMUSG00000001158	0	0	0.176030447984203	0	1.44488289949215	0	0.163202747292198	0
ENSMUSG00000001166	2.33017805441394	4.66035610882789	3.49586954537277	2.42021737756576	2.20727641277928	8.82910565111712	5.73428630007706	5.36031110659378
ENSMUSG00000001168	0	0	0	0	0	0	0	0
ENSMUSG00000001173	30.3263773284592	0.787698112427512	32.4867847457804	0.272711729240549	34.5095388978783	0.373076096193279	31.8892765967478	0.252838664790865
ENSMUSG00000001175	331.648063007023	154.213372206138	305.227445420844	149.040596379516	306.823616273628	166.760139482052	296.936647985945	149.774310108336
ENSMUSG00000001211	11.1506049324025	3.83676728856861	14.196640958648	5.27185205189559	13.0611355127178	5.22445420508712	14.0087875001771	6.3116515110688
ENSMUSG00000001225	0	0	0	0	0	0	0	0
ENSMUSG00000001227	1.17693175001376	3.76618160004404	1.79286656371814	4.23768460515197	2.67565512738617	2.89862638800169	1.73777199492003	3.02221216507831
ENSMUSG00000001228	526.547382339287	406.149834274202	596.245216584326	451.834366979921	554.864322335954	425.028979221027	634.662567769506	482.825039078421
ENSMUSG00000001229	12.3223843496557	7.22755235893267	17.8441013360316	10.7064608016189	13.6926925509233	9.98893145108337	16.4296700503783	9.88822734513507
ENSMUSG00000001240	1.98063958124097	0.282948511605853	0.685724183771241	0.195921195363212	0.536049658965381	0.804074488448072	0.635754052538739	0.363288030022136
ENSMUSG00000001247	5.16029302105482	3.87021976579111	4.31752764984459	8.78393556347693	7.73952545134663	2.85140411365402	5.93533527226429	6.76352158932442
ENSMUSG00000001248	35.4778763743794	25.315871583728	37.6511622633439	33.7625996033592	27.3581778705521	28.2025660764334	36.5097535871235	29.8143912521808
ENSMUSG00000001249	0	0	0.315403982391593	0.157701991195797	0	0	0.0731049614181341	0.365524807090671
ENSMUSG00000001260	0	0	0	0	0	0	0	0
ENSMUSG00000001270	482.008800343875	478.137243714607	598.258600643879	547.435661268793	492.342725035967	469.421741561294	606.02755458784	533.329102209052
ENSMUSG00000001280	66.6990670199037	62.6292934390282	62.074744814078	52.7987583569932	57.3984482809956	60.0756147120122	59.9098875123207	52.9427776380835
ENSMUSG00000001281	7.41815408297483	3.37188821953401	4.4360943869983	4.66957303894558	9.58212955367179	1.59702159227863	7.35979580532572	4.65398852395597
ENSMUSG00000001285	26.7995239042454	10.5874662337759	21.3058574311507	14.3184525746981	27.5798783800099	20.6849087850074	25.0632707896143	16.8858476930029
ENSMUSG00000001288	30.9072607815865	7.89121551870293	41.9672534427788	10.7764014265363	29.4847441026462	7.47500554714974	37.8536151995689	10.4836220534122
ENSMUSG00000001289	117.254147375833	69.0124410269189	134.543329346664	81.4219113804809	141.534606566203	92.6639128191283	134.416896868619	75.2734622464267
ENSMUSG00000001300	23.7079895558133	2.18004501662651	24.9542868751208	2.97187159382346	24.5226101828226	3.74292471211502	23.6606367185544	3.80494527636642
ENSMUSG00000001305	77.5700854900087	74.3980745591904	64.493882273464	66.0912539706396	71.2935289021107	63.9183362570647	69.2352510615235	64.6072262579457
ENSMUSG00000001313	9.38706569659218	5.1628861331257	11.6997443076295	7.31234019226842	10.6703513019782	1.33379391274728	10.8471598833444	7.0807849238498
ENSMUSG00000001323	4.50620324777199	5.9399951902449	5.31855152873324	3.97118514145415	5.04462697701347	2.52231348850673	4.79948500320857	3.87903582451104
ENSMUSG00000001333	11.748591657999	10.443192584888	16.0441112782919	8.92594923228914	17.0025324656638	9.27410861763482	14.9796970261827	8.48500321063495
ENSMUSG00000001334	0.676086164901138	0	0.351105247499437	0.585175412499061	0.640427044605401	0.640427044605401	0.542532476973884	1.30207794473732
ENSMUSG00000001348	25.7658768775427	29.4467164314773	35.8412733561925	38.7085752246879	43.583741976471	47.5062787543534	37.6600388806999	39.2845895775145
ENSMUSG00000001349	72.3723551914896	0.341379033922121	98.5704883325228	0.2363800679437	69.2019341718514	0.32337352416753	87.6618265426223	0.438309132713111
ENSMUSG00000001366	16.2541746657395	8.72909380197123	16.4653990994596	10.2127158971331	16.5373824695769	11.1199640743706	16.9080255190975	9.37187700201402
ENSMUSG00000001376	8.60365730297459	8.4315841569151	6.67229338431501	6.85101552853774	8.06837198324556	8.31286810394997	6.98694473418104	6.71078091069562
ENSMUSG00000001380	82.8282913722804	94.2792072301993	84.7073334773253	78.7606407995099	73.7592939407282	80.2674669354983	80.4948363431466	80.4948363431466
ENSMUSG00000001403	178.540184344242	190.035729412684	200.861235272836	201.731841246155	181.373742235084	198.047876136621	202.367326573644	211.015502922945
ENSMUSG00000001415	68.7485156479574	63.2432634183359	75.1704927509012	59.9690387437616	70.3373676040348	56.0918247981543	73.3130625309922	61.7191684564261
ENSMUSG00000001416	2.19940275544173	7.18471566777632	4.77183448932751	3.19814439178333	6.25019596475766	3.47233109153203	3.81225732948779	3.10628374995301
ENSMUSG00000001418	22.8640927783948	10.6897057145742	24.3643936126004	10.0747281604846	15.0482031389434	9.56334405091728	20.8256407949469	8.67337900384515
ENSMUSG00000001419	30.1193844786145	11.5483650332512	29.0139649110324	17.6136919199191	23.9481192754925	18.1828313017628	26.9998425751277	20.8885609532991
ENSMUSG00000001420	5.77343223303454	0.962238705505758	5.10814729243171	2.22093360540509	6.68423735119916	0.911486911527158	6.38317778162693	3.50045233185993
ENSMUSG00000001424	42.981639185006	31.5900688887572	49.580652627722	38.6768861073206	46.3367049958519	38.175641493647	51.8057406235467	39.146212072597
ENSMUSG00000001435	81.8142739835803	39.1112139043457	96.2596467539084	51.2156589427493	77.4991064955494	42.7190196780346	91.5508602602545	53.0345934903153
ENSMUSG00000001436	7.44153366968219	6.03367594839097	8.28612920342178	4.03861759494507	8.00161464451748	0.762058537573094	10.8456027257384	4.77722977205143
ENSMUSG00000001440	322.15654517014	172.487688285113	335.389957768227	169.486015235034	307.312998983018	174.533376442955	347.116889059046	180.88292934453
ENSMUSG00000001441	79.5842359980441	41.4771262530523	80.1015487524787	45.1889409488773	81.0345510686593	44.2006642192687	82.8349517805377	46.6388653671435
ENSMUSG00000001444	3.00325735308978	3.00325735308978	2.59942068285355	0.389913102428032	5.68971036734638	0.711213795918297	3.13299421871783	0.722998665857962
ENSMUSG00000001445	83.667444163976	114.837668460359	90.6869085957869	117.760453333151	93.7586318174166	98.4206632337522	86.3602434506311	120.588388720698
ENSMUSG00000001467	78.6982672012827	73.4094051581857	68.4089806053183	60.4987344539539	74.7478450445393	72.142692268188	76.8012906689454	67.0907826533316
ENSMUSG00000001472	131.524284775416	86.8164251284363	157.484382928725	91.0109748201429	134.107740084224	97.8313501716007	160.914911228627	88.4948578516229
ENSMUSG00000001473	120.727987934116	102.331342153679	129.771784334078	128.710256445864	127.067085245313	117.264767240674	129.664683176717	130.156769260879
ENSMUSG00000001482	59.753102627196	38.9878400120712	58.3940278189195	40.4209916183726	52.1857963139324	27.8993295678331	61.8922723606962	39.44782194418
ENSMUSG00000001493	0	0	0	0	0.397105009929247	0	0	0.538246762613587
ENSMUSG00000001494	0	0	0.156518844601637	0	0	0	0	0.290225989134335
ENSMUSG00000001496	0	0	0	0	0	0	0	0
ENSMUSG00000001497	0.184733591141401	0	0.31978632609472	0.31978632609472	0.174990103267872	0.349980206535744	0.11859313559168	0.177889703387521
ENSMUSG00000001504	14.5139137347218	2.56127889436267	16.9467655292141	3.94110826260794	23.9923054932633	7.54814105406037	17.995514629746	4.2933461299394
ENSMUSG00000001506	2927.27626910923	225.142255711546	3382.23247861428	176.736366826272	2691.45710708105	191.024028085843	3242.24431484945	163.446096688054
ENSMUSG00000001507	7.19729835721201	0.490724887991728	11.8926910540921	1.24590096757156	5.88800325055162	0.619789815847539	9.18837183638519	1.73266440343264
ENSMUSG00000001508	0	0	0.186379212073188	0.186379212073188	2.5497117064045	0	0.691189502653068	0
ENSMUSG00000001510	0	0	0.124038332545831	0	0	0	0.689996425260686	0.114999404210114
ENSMUSG00000001517	19.6412195784014	13.9598750722522	23.0415106896528	20.512564394447	19.0665615751082	24.7557775289712	22.6129120439144	18.39252984217
ENSMUSG00000001518	10.6616482499556	6.8445149258974	6.74442701185925	5.37731342837426	6.60819447470197	2.24429246310633	7.7739337946366	5.36570430390679
ENSMUSG00000001521	24.1951568088464	5.89881922199148	23.7454936846103	7.33825752352387	13.7324710455729	6.5347620837554	24.068998617194	6.57885962203302
ENSMUSG00000001524	28.1923645279481	17.4792660073278	21.2780589744769	23.7182033522839	21.8984294880874	25.9042397602985	26.5144611848174	27.2384055175087
ENSMUSG00000001525	913.799950351533	683.033879940178	936.960286627261	715.647156684287	948.839153848087	694.875759250295	966.904413556956	734.865376752747
ENSMUSG00000001542	28.7958842240242	35.7335064958187	27.3421603865427	32.9685255202356	28.627440776853	30.2478619529013	29.4068500907449	31.6947274318298
ENSMUSG00000001552	72.8518558855008	21.1879899587313	94.7594657454951	20.7003710960466	75.6079054020042	21.0327445936484	96.0060447179705	21.2415120773384
ENSMUSG00000001555	217.352948600293	21.9580577648905	252.304111226094	29.6374698339823	214.028099866057	17.1825375948806	234.939668682885	26.3541019652975
ENSMUSG00000001558	1.72885337679023	2.59328006518535	1.34674289519798	2.39420959146307	0.409416919075595	1.63766767630238	0.832401980867473	1.80353762521286
ENSMUSG00000001566	0	0	0	0	0	0	0.266491952689572	0.133245976344786
ENSMUSG00000001569	20.2342512307392	14.1639758615174	15.5519239848851	13.4503126355763	16.8669836799757	15.14195125816	16.1397652781149	14.0614051618184
ENSMUSG00000001576	58.6385322390295	14.0816546953942	53.882527980927	15.4625755515827	53.853479917664	15.4293704015488	51.7774854636368	17.8101057490555
ENSMUSG00000001583	1.12227460115461	0.561137300577304	1.9427331507779	0.777093260311159	0.797311470822194	0	1.08069731490214	0.900581095751782
ENSMUSG00000001588	0.765898349168448	0.191474587292112	1.4584039616305	0.46403762415516	0.725502223962576	0	0.921904817883666	0.368761927153466
ENSMUSG00000001604	253.51782427725	115.417325263064	238.137384905955	123.341768709777	262.265167343414	96.690531574801	237.915449548485	103.646334456766
ENSMUSG00000001622	0	0	0	0	0	0	0	0
ENSMUSG00000001627	47.5138076083398	32.0479037895178	42.8360389154758	30.8574043218441	44.7056996907168	26.4307346144441	44.5252643726388	29.8370449761476
ENSMUSG00000001630	14.7375007857461	16.4600658126515	14.7768543129461	15.2407017577471	15.7732062919355	16.3171099571747	15.4816533990766	14.2529507483562
ENSMUSG00000001632	11.8491106602359	7.02679818223293	10.5897154616064	10.1127012516241	7.30874728999148	6.78669391213495	10.0391477235727	11.0563300920404
ENSMUSG00000001642	49.1292639830172	45.6757329547326	54.8074705054461	56.697383281496	53.3973617406864	54.6637023353272	57.1786392407506	54.6039913199664
ENSMUSG00000001655	13.2834036116954	4.17478399224711	10.1175663701412	5.12448166799361	11.8637743803486	10.4257411221245	10.9639618894023	9.8675657004621
ENSMUSG00000001656	0	0	0	0	0	0	0.296688220460928	0
ENSMUSG00000001657	11.2134333515436	15.8307294374733	11.189992029945	14.1587654256447	4.68617564683454	13.1212918111367	7.93970992520572	15.1383802573922
ENSMUSG00000001661	5.04242918544102	0	6.17729440014997	0.134289008698912	11.022632418468	0	5.72714225568328	0
ENSMUSG00000001663	0.611265076446939	0	1.26976937021066	0.846512913473773	2.31609937728367	0	0.981032221124896	0.588619332674937
ENSMUSG00000001665	0.486211887980699	0	1.00999874944398	0.0841665624536651	0.230283696544082	0.921134786176327	0.702298547887015	0.312132687949785
ENSMUSG00000001666	7.24977777602268	1.20829629600378	5.43827054115233	4.60161353482121	1.14456657454381	5.72283287271903	4.65412853985669	3.10275235990446
ENSMUSG00000001670	0	0	0	0	0	0	0	0
ENSMUSG00000001672	0	0	0.196935403743594	0.196935403743594	0.269412290536651	0	0.0912921579706968	0
ENSMUSG00000001687	22.3757136504469	13.3792926982054	21.0840045191413	15.413685121948	22.8343717070355	12.6736225742398	22.5833665760952	13.2908665587183
ENSMUSG00000001700	9.21020075038064	2.30255018759516	7.85785785291132	1.25270197655108	9.50338927442579	2.33689900190798	8.18269664557916	0.950248642712419
ENSMUSG00000001707	172.34935066729	20.3607385979661	152.500198037017	22.6367481461197	174.396523083376	20.3734255938524	165.688119188328	24.4850220578306
ENSMUSG00000001729	128.318530923511	15.9543466512359	155.450177624586	19.5693624623844	149.401408928422	17.7036351620385	157.729680636544	20.9964834613581
ENSMUSG00000001739	0	0	0.152244789523061	0.152244789523061	0.416548946385293	0	0.423451196010972	0
ENSMUSG00000001741	0	0	0.0822296078695438	0.0411148039347719	0.11249204858517	0	0.0762373672665653	0
ENSMUSG00000001750	2.43496772577255	0.608741931443138	4.28534519004255	0.983521846895011	1.72990433610716	0.384423185801591	5.21057478645697	0.716454033137834
ENSMUSG00000001751	16.1642587258474	0.35139692882277	21.8985056171771	0.364975093619618	12.6487955457674	1.33145216271236	16.2421731887549	0.451171477465415
ENSMUSG00000001755	21.8273015229619	12.7054441700823	18.7230822703868	11.7301238320495	25.6136194126809	9.25793472747501	25.5151869596398	15.685565753877
ENSMUSG00000001763	0	0.359581534864648	0.871443900145859	0.684705921543175	0.510923943477783	0.340615962318522	0.634809993172945	1.15419998758717
ENSMUSG00000001767	30.1294528003523	33.5311652132953	31.3777937016712	30.3683204458533	27.1593380672317	21.8655687829408	28.5452813527396	33.770783676875
ENSMUSG00000001768	1.74024254928838	5.96654588327445	1.06153966099178	5.07817621609579	2.04094570270441	5.73034754990084	1.64917165292322	6.4104898121693
ENSMUSG00000001773	0	0	0.705163716706812	0.100737673815259	0	0	0.466983561956025	0
ENSMUSG00000001774	13.5779435866085	7.10039251776775	10.4799156716613	6.64159264788412	9.32185209491419	7.9058745615095	10.1160672224952	7.15721752105395
ENSMUSG00000001783	37.8605666929093	54.290623937002	42.4149908224912	40.5601078419158	48.3821202996167	31.1269585144387	42.4196081480054	34.9675148247072
ENSMUSG00000001785	82.8611157741844	46.9863798259743	73.5326808774746	46.3838435430408	82.7009651881881	50.5227714604204	74.6961000974296	50.1370821936363
ENSMUSG00000001786	11.6373792612364	9.67262691843026	13.6568010516443	10.6219563735012	12.4552179133731	9.30562257895688	8.97469864943642	11.7883879557462
ENSMUSG00000001794	486.048770468017	154.60046229006	556.65759632052	177.676123028196	543.280053446957	191.451747960269	546.9567121436	175.258534893546
ENSMUSG00000001802	5.36560680721168	0.993630890224385	5.9857468439122	2.47686076299815	4.32962747421581	1.12946803675195	5.42197722892347	1.27575934798199
ENSMUSG00000001804	0.537097778499668	0	0	0	0	0	0	0
ENSMUSG00000001815	0	0	0.231473108766629	0	0	0	0.0715350624614097	0
ENSMUSG00000001819	2.63314186777143	0.376163123967347	5.73024126043785	0.781396535514252	4.27587577344677	2.13793788672339	6.88231835127619	0.724454563292231
ENSMUSG00000001823	0	0	0.382834964025629	0.12761165467521	0	0	0.709873986051543	0
ENSMUSG00000001829	11.8158275741141	14.2540142163916	15.8112633880703	12.5645973946267	17.4995725439865	12.3474141300209	14.8697693481154	14.1172506564092
ENSMUSG00000001844	36.525649484226	10.1097779822411	25.6300701043871	9.82297841005145	19.4620277980827	9.57655336096132	29.9384726878037	12.5615969319456
ENSMUSG00000001847	183.229425815666	87.4598506444391	189.949891217299	80.9858301820064	213.316049586441	92.0958590465448	186.9103784058	83.6195556621026
ENSMUSG00000001855	11.6038476464759	0.290096191161897	11.5500504054983	0.267827255779672	11.4498131551191	0	12.9121269136266	0.403503966050832
ENSMUSG00000001864	0	0	0.0802003801951838	0.0802003801951838	0	0	0	0.07435601358526
ENSMUSG00000001865	0	0	0.213162777156876	0	0	0	0	0
ENSMUSG00000001870	24.1999449253227	12.7552056285095	25.8004720609648	12.1591908188838	22.0959910098841	11.5031563684415	25.7991928756624	10.9085717702529
ENSMUSG00000001891	76.693152582715	32.2598181498722	73.3346631903222	23.0751310900583	77.2606679207536	23.0628859464936	74.0472507839792	23.7381028238878
ENSMUSG00000001901	0.52635279617409	0.789529194261134	0.45557612418566	0.637806573859923	0	3.24084235209656	1.01370565266532	0.929230181609876
ENSMUSG00000001909	29.1786502143596	23.9946260646003	34.9725547525914	28.9728642745075	34.5145085128609	27.3590616260483	30.5698725462764	28.7632548841325
ENSMUSG00000001910	122.32312829623	65.358926393574	140.958801500749	76.7419297321212	119.468698073873	64.9409880179692	139.604600938171	78.9766837108861
ENSMUSG00000001911	25.411863333177	5.59060993329895	32.9042598074197	5.89461338796021	23.8308383213478	8.18432831238207	31.7707638468676	6.68858186249843
ENSMUSG00000001918	41.8548856658621	137.651094569546	45.4094437351859	133.903615655975	39.0112612102839	129.966864792957	43.3217058245359	135.209702092498
ENSMUSG00000001924	358.564871985932	0.775275398888501	368.528053070102	0.738129749412076	376.739348884641	0.734384695681562	378.315990836988	0.68434071685691
ENSMUSG00000001930	0.290716209166746	0.348859451000095	0.583769301261358	0.563639325355794	0.440612530937431	0.165229699101537	0.97047928488172	0.783848653173697
ENSMUSG00000001942	5.69465888881576	1.77958090275492	5.02133686485262	2.03317934405075	4.13001316033112	2.69715145164481	4.31269128923892	1.22811738700181
ENSMUSG00000001943	0	0.943924241345045	0	0.653598651737203	0.894138415484954	0	0.454477180559527	0.60596957407937
ENSMUSG00000001946	0	0	0.676737913387474	0.902317217849965	0	0	0	0
ENSMUSG00000001948	3.52125555819386	2.6409416686454	3.96209531414774	1.8286593757605	0.833883093423527	0.833883093423527	2.26053494270136	0.565133735675341
ENSMUSG00000001962	42.8633605179837	7.34800466022579	46.7809378520327	3.53330346314446	44.8562043733365	1.93345708505761	44.8132774463779	4.84822007460814
ENSMUSG00000001964	103.902920265021	0	100.080897801231	1.41320908320095	100.18026984699	0	91.358459943192	1.54844847361342
ENSMUSG00000001983	24.9880566608851	14.1824105372591	24.3168944515445	21.0434663522981	20.4714380245232	14.713846080126	26.6636471102093	17.125431883793
ENSMUSG00000001985	19.0487446491027	6.24549004888614	13.4421307243089	3.96416723773185	11.8321626495802	4.33845963817942	15.0018664440343	3.608466761594
ENSMUSG00000001986	2.17895322513959	0.663159677216397	1.24637199026121	0.524788206425773	0.538442009608903	0.179480669869634	0.97309162154626	0.395318471253168
ENSMUSG00000001988	0	0	0.214933820503145	0	0.294034550389618	0	0	0.29890672659598
ENSMUSG00000001998	5.04614586656257	2.57067808296584	3.49408775661366	3.65890321683129	4.23886322321621	3.69773174791201	3.7590034611029	3.7284424573541
ENSMUSG00000001999	13.364863568431	3.05482595849852	15.4677220583797	5.68471836333614	21.7027791199271	9.7662506039672	20.4690006588525	4.78018578260628
ENSMUSG00000002006	14.1160660475202	0	12.2993848551623	0	17.6058556694374	0	14.6503447542819	0
ENSMUSG00000002007	0	0	0.116152274765439	0	0	0	0.430752078700816	0
ENSMUSG00000002010	199.528145960719	0.345802679308005	216.815744748976	0	201.779332346307	0	231.318172188338	0.110997203545268
ENSMUSG00000002012	3.31714422002864	0.473877745718377	4.10157195518748	0.328125756414999	3.14218657273289	0	4.25900381010731	0.304214557864808
ENSMUSG00000002014	6.63704354323007	0	8.14686652773402	0	8.00161464451748	0	7.45635187394514	0
ENSMUSG00000002015	344.795624745623	1.53242499886944	362.628354666549	0.26527311972681	359.996703209755	2.17739941457513	377.029273098649	0.983768488189559
ENSMUSG00000002017	20.1792940051742	32.4965254109299	14.1541519471743	26.9473277455818	17.3772439249622	32.768517115643	15.3939480246817	28.5166578162136
ENSMUSG00000002020	45.9930662065984	1.1412671515285	47.6517261894012	1.62000064159656	52.107707935359	1.62160916811283	48.1355973928836	1.35541636494421
ENSMUSG00000002028	9.9732645802246	10.1973828853982	11.0375737160667	9.95127472116385	7.74885989621264	7.37733921625725	9.36998174986054	8.21896671724811
ENSMUSG00000002031	13.9752574086422	11.5004722425285	14.1624671381081	10.1808482629816	9.10123090711906	11.8591796668521	12.569689398797	10.3267708443648
ENSMUSG00000002032	0	0	1.10742442790062	0.604049687945793	0.550902840673949	1.37725710168487	0.653369902686917	0.933385575267024
ENSMUSG00000002033	0	0	0	0	0	0	0	0.0917110574413485
ENSMUSG00000002043	20.5729743790952	16.4583795032762	24.2169817625492	10.7857145665135	32.2942088125217	9.46554396229084	26.2257263070055	9.24504020894439
ENSMUSG00000002052	36.7286310458418	36.5969872069678	43.1613012686104	37.3730380572973	45.1415766438753	37.5348468779184	42.0443170601676	37.9877799367746
ENSMUSG00000002055	14.4486369492443	22.5863750011176	20.6417297169214	24.6665795224493	14.6304670123364	32.564587866168	21.1632233943777	24.841466251335
ENSMUSG00000002057	0.58121533093399	0	0	0.100612300232415	0	0.550560026211799	0	0
ENSMUSG00000002058	18.6955223871467	13.7354858354547	16.6439377252123	15.719274518256	22.4078830276088	12.6496113865534	19.1051216082597	15.4310597605175
ENSMUSG00000002059	15.664788877332	27.0217608133977	10.0332188838896	20.4731898846936	15.9514668223319	15.2095381329211	12.6960788781353	25.2664540050018
ENSMUSG00000002064	66.58310757464	47.471289659697	75.1323514173844	51.0131590589627	88.7669928994053	42.0475229523499	78.7602454236011	41.1611332867061
ENSMUSG00000002068	140.698432667611	236.485644932593	152.93772636373	280.001159069418	162.525443830892	265.890296655856	165.443750305636	279.193367602227
ENSMUSG00000002076	18.9977575054882	40.8581907994747	26.2190215902958	42.7072722811003	32.7867776434311	43.1404968992514	26.9814748700399	42.8529306759457
ENSMUSG00000002083	1.75896993749703	11.4333045937307	8.37346342376834	12.0273383723218	7.49788103493527	7.49788103493527	7.90442232553814	13.5504382723511
ENSMUSG00000002100	0.673081698398454	0.673081698398454	1.08747323114526	0.310706637470076	0.425054029364574	0	0.648145813351408	0.504113410384429
ENSMUSG00000002102	197.407435091223	125.394922471739	193.251722106405	157.652720665751	196.497977778614	134.053024563994	190.55401277616	149.154227260518
ENSMUSG00000002103	13.5077087853489	5.22298073033489	13.5931757389977	5.79892359507699	16.3779399081656	4.94750268059169	12.9494739833729	5.72320501943715
ENSMUSG00000002104	8.81144374349926	7.25648308288175	10.946417264021	3.40953980354753	3.92785776746886	3.92785776746886	9.48323888247435	6.15578664300967
ENSMUSG00000002105	14.57896709748	7.86496909206157	22.9127001163912	8.8330119289276	24.3492493169843	5.81474610554849	24.0138312266481	6.52683617955051
ENSMUSG00000002107	2.77851197011439	0.43301485248536	3.34811489838475	0.199887456619985	2.93959576350344	0.136725384348997	2.6408277648306	0.150573512907008
ENSMUSG00000002108	1.48550781202532	0	0.900030032059192	0.257151437731198	1.75894624676414	0.351789249352828	2.02650441160559	0.715236851154914
ENSMUSG00000002109	2.04827420353272	2.73103227137696	3.78208108709919	2.24561064546515	4.52722933834542	3.2337352416753	3.944782194418	2.62985479627867
ENSMUSG00000002111	4.15887066483527	2.42600788782058	8.75913139336906	4.43955974732405	9.84879364143631	6.56586242762421	7.45336954878533	3.89355125682816
ENSMUSG00000002129	82.5067641106769	67.6160405695234	85.6948694925382	82.5911265213536	78.8747322666429	70.8145406481539	88.1315809864671	84.0347061647387
ENSMUSG00000002147	38.4044433581956	14.6403679100304	42.7533250738626	19.687098143978	40.5996120737658	14.6721370365589	41.885306625874	20.9767064077548
ENSMUSG00000002190	1.16026464200115	0.464105856800458	1.52645732322799	0.803398591172624	1.0990682759284	0.21981365518568	2.08558919496187	0.670367955523457
ENSMUSG00000002205	7.06326584776943	9.5561832058057	8.96645958794269	10.0692861682779	9.83930118018641	7.87144094414913	8.2686004003993	10.1357037166185
ENSMUSG00000002210	13.119578042725	11.6057805762567	12.6656807880368	18.081351193956	13.1445834459022	13.3835758721913	16.7637259542366	15.6299473872834
ENSMUSG00000002221	10.9124295995824	8.91181750632561	14.1990982143013	9.25617488914541	10.8537138766836	8.78633980493437	13.018434160451	9.34058056355231
ENSMUSG00000002222	42.1359264726732	32.7723872565236	39.5688315415	34.5631359850452	42.0005141977592	36.3917498794249	39.6909177656848	38.4533390380242
ENSMUSG00000002227	93.6178574438627	82.6235894878219	99.8882218413004	93.1405763704966	106.510830111039	74.320890344147	101.27121958147	98.972031386115
ENSMUSG00000002228	6.17869704615825	0.514891420513187	9.62616779445258	1.78262366563937	8.77921682370591	0.975468535967323	9.4205052184227	1.48744819238253
ENSMUSG00000002233	101.598451470162	12.1225425049625	165.880954478365	13.3903903012656	137.25107570625	5.46817034686256	167.133936336059	9.26463061729815
ENSMUSG00000002240	0	0	0	0	0	0	0	0
ENSMUSG00000002250	14.0462434335419	11.4358796096094	18.1609352812917	10.5006355654862	19.6637268664406	9.41974939709728	19.3511673790588	7.93996352254164
ENSMUSG00000002257	27.6149064027181	21.672458189475	26.019500592665	19.4843702112515	26.8206388218231	27.4828768174237	30.1823080773509	23.225790974021
ENSMUSG00000002265	14.0623290647943	48.2920959103179	14.6057049619854	43.8646131134749	15.7898237952213	46.4597696032233	13.6734680117327	45.9745591119127
ENSMUSG00000002266	1.03958908376185	0.693059389174565	1.35969697256955	0.519884136570709	0.547087535321767	0.109417507064353	1.00107507580333	0.55615281989074
ENSMUSG00000002274	4.95366235381025	6.93512729533435	9.1753828759817	8.31787045766565	8.91553926296731	6.33472526579257	9.22227521240761	8.50675385972082
ENSMUSG00000002279	2.13072368394573	1.03099533094148	1.59435216038323	1.02324093875342	1.04172487997335	1.30215609996668	1.80910167308948	1.05898634522311
ENSMUSG00000002289	16.8813426591073	4.74787762287393	15.3419409023137	9.31474983354761	9.99435145012552	10.4940690226318	17.4412623653793	10.7526229145785
ENSMUSG00000002297	35.3144250856558	40.8791223718804	38.3462202795744	36.5678448463188	46.1229643407052	35.0737267294153	40.0173024167931	37.2693331521206
ENSMUSG00000002307	61.9513566148787	32.0131412172579	64.0373183620807	51.3119538157698	66.2649924026904	43.5214992475297	67.6484451468014	42.6251806269578
ENSMUSG00000002308	14.5787674840414	17.4945209808497	22.8813937985377	18.5070096899937	13.8098329155415	21.7888474889655	22.3578706405793	20.6940291045362
ENSMUSG00000002319	61.4140077748882	56.0127758207449	66.7651932664146	56.5841938782788	49.458072416778	68.7865145106912	65.7525657524923	60.2945891031155
ENSMUSG00000002320	20.7023508159122	11.5548004553928	27.0028892460881	11.0011771002581	23.7149474383313	10.2612753338934	27.5850078605539	10.0449608455799
ENSMUSG00000002324	1.27293088492119	1.59116360615149	0.881411742274565	0.220352935568641	3.61737633576434	0.602896055960723	1.12362450239641	1.02147682036037
ENSMUSG00000002325	18.3819869851388	7.45684377699028	20.4731647112738	8.82567511013855	17.2481890127828	8.54196027299718	19.8718586147325	8.96181859095779
ENSMUSG00000002326	5.23523230823956	4.99726720331958	8.73299385793121	6.50855202619402	9.46738812971699	7.43866210192049	9.24234829550776	6.95085698257195
ENSMUSG00000002329	46.884512674564	31.7159938680874	42.4897825279744	38.8296139956021	38.751351687446	25.2536898637288	49.5737982857569	37.918054045951
ENSMUSG00000002332	7.10662093225702	4.73774728817134	5.62379013820837	7.84987373458251	4.16730054622852	9.29628583389438	4.67085080121668	8.90720385348297
ENSMUSG00000002341	0	0	0.0898868472403005	0.0449434236201503	0	0.122967333165026	0.0416683039299191	0
ENSMUSG00000002342	20.0890361851519	5.08583194560807	17.0796022302517	9.24411460915683	24.0879379831844	4.33582883697319	20.7323919088062	8.08073542902288
ENSMUSG00000002343	27.4878146946194	10.8805933166202	27.0629815127302	11.2018934466612	20.070967871568	8.13687886685189	22.5174262599826	11.7642063725623
ENSMUSG00000002346	4.67318063781315	0.93463612756263	2.80439167999383	0.647167310767808	3.0986906612024	0	4.40005058643556	0.900010347225455
ENSMUSG00000002365	46.9976147911495	50.8710445816289	48.7242254509551	48.9030299480229	53.0801055517148	47.2094947994514	42.1067600116368	51.2243655259676
ENSMUSG00000002372	10.198992930694	10.198992930694	15.7502484581935	13.1948984133538	15.7627866814904	8.2627510830393	15.7655260804499	12.1041334114929
ENSMUSG00000002379	42.7661646891448	85.5323293782895	46.1954189924259	101.866821367913	42.9411611652795	73.7291635101968	41.1817921395286	96.6399388874271
ENSMUSG00000002384	0.962900037949404	0	0.750080256835781	0.0833422507595312	0.228028340753186	0	0.540882507069685	0.231806788744151
ENSMUSG00000002393	4.69667970236803	1.56555990078934	6.28740868619675	3.57731873524988	5.33875270472763	5.93194744969736	7.83931238635934	3.91965619317967
ENSMUSG00000002395	21.198661752404	8.05549146591354	11.3024652005981	8.9539010030712	12.8515654961033	9.63867412207748	8.84576670014749	10.7510087586408
ENSMUSG00000002396	2.48790799094456	0.654712629195936	4.12540051846001	1.72269472199429	3.96915726733711	0.868253152229992	4.03492652326843	1.4290364769909
ENSMUSG00000002409	9.70403155128231	1.7328627770147	9.71903620360129	4.31957164604502	4.59610369933694	0.984879364143631	7.00839226229068	3.11484100546253
ENSMUSG00000002413	13.6780151834235	15.429879197064	13.5300390354385	12.3869840134791	16.2116931452229	13.1480660941572	12.7819821847121	12.8901207818755
ENSMUSG00000002416	2.82129026755254	0.497874753097506	1.49388170871029	0.632026876762046	1.25764031573896	0.786025197336853	0.745779718347682	0.639239758583727
ENSMUSG00000002428	27.0865355473746	30.3936125618796	29.5507367488221	29.8778666759308	31.9231987681985	34.3099799845124	30.1774840204238	30.3291296687676
ENSMUSG00000002455	12.3437846274571	6.53494480277141	18.1836852680733	15.2508328054808	16.2781153953583	13.7561538552324	14.6056097418617	15.6155721176288
ENSMUSG00000002458	15.0782373655575	14.6593974387364	20.591141918597	9.86054683425772	27.7724203356795	4.76098634325935	25.0060273992345	10.7552806018213
ENSMUSG00000002459	0.220338060111093	0	0	0.15256802686812	0	0	0.14145008104542	0
ENSMUSG00000002475	0.800353930429239	0.40017696521462	0.831280033282728	0	0	0.758140498819505	0.770702948009687	0
ENSMUSG00000002477	201.641216036666	185.255022408404	174.763663566375	159.162579082091	206.096726069439	202.216243779429	174.154828731343	159.982833440286
ENSMUSG00000002486	5.93465090308413	3.53553670822033	4.89620231040447	4.54647357394701	5.86085550141892	6.45890198115554	5.91743993906478	3.60720653819702
ENSMUSG00000002489	6.59981345676507	16.5460112014674	8.62486126888843	13.99930840286	6.25171649190761	14.0883751930312	7.78749000880528	13.0388242676165
ENSMUSG00000002496	18.1559706739753	12.0392532811387	21.5802716166281	11.3279618922175	22.4406435299227	10.760472512299	21.0049400339779	11.3439142023264
ENSMUSG00000002500	0.568480241516082	0	0.787262161769887	0.787262161769887	0	0.538496629411054	0.182473187325483	0
ENSMUSG00000002504	12.3546697990863	9.17775470789266	18.4537255763394	9.53238804605613	15.7155133105635	9.6968060852413	16.5424426414445	8.72443892733717
ENSMUSG00000002524	15.9340892969007	18.2946951186638	26.2208622966697	17.911913724738	23.6653844122873	24.5970924600151	25.6360992820054	16.164634030033
ENSMUSG00000002546	17.1518757668915	2.03784662576928	15.756837459962	2.7045318028293	14.3168630234346	5.46936340221096	13.7364488340897	2.56195672699293
ENSMUSG00000002550	47.5324700667136	8.48794108334171	48.663876495838	5.99482536542931	39.236457789505	5.46737526575069	50.2396906447216	8.82736429983178
ENSMUSG00000002565	0.622882985535793	0	0.107825252733238	0	0	0	0.0999678048602095	0
ENSMUSG00000002580	85.0239444486515	46.2630285970604	96.9670910041818	37.2284367248198	98.3055513469291	49.7449777900123	102.743885374293	44.1477632467664
ENSMUSG00000002588	0	0	0	0	0	0	0	0
ENSMUSG00000002602	123.409232958328	0	123.680363783616	0.25699815851141	140.104454562194	0.703159119509129	124.317463425597	0.357405261405645
ENSMUSG00000002603	15.9312021352121	0	18.7915121684779	0.192404561451992	7.36999175111844	0	16.9464463171547	0.118922430295822
ENSMUSG00000002608	17.7839496727137	17.0725916858051	18.0606613984097	11.5752420780717	19.0920910841332	8.53528777878897	19.4084485726887	13.2434119672464
ENSMUSG00000002617	3.33427233131967	0.833568082829917	2.02014772925379	1.65940706331561	0.987003527579609	2.56620917170698	2.8762936660772	1.20402990672999
ENSMUSG00000002625	0	0	0	0.0637429396702111	0.174403698427432	0.348807396854864	0	0
ENSMUSG00000002633	0	0.656138417148523	0	0	0	0	0	0
ENSMUSG00000002635	85.0199084508328	89.8437330437879	96.6554893185618	83.7124216344348	71.3968658910879	89.1032886320777	75.4831144238538	83.4185187607205
ENSMUSG00000002658	117.499601602306	90.8445993869679	130.138172199397	108.856531883142	137.581968483792	111.302266638573	129.734397760277	102.14619473723
ENSMUSG00000002660	191.690328895782	116.847092912568	242.195442828647	148.595893962554	202.559271785986	122.258989042256	248.324522963085	159.094388354435
ENSMUSG00000002661	1.81538005211064	0	2.19978185678218	2.19978185678218	0	6.01870722532219	0.291354175681019	2.91354175681019
ENSMUSG00000002664	0	0	0	0	0	0	0	0
ENSMUSG00000002668	0	0.365634385128566	0.443056474971397	0.316468910693855	0.173174782173099	0.519524346519296	0.352088604551695	0.410770038643644
ENSMUSG00000002679	12.2641656526659	32.9196025413663	13.1850090144242	17.654503595585	12.8401860432409	11.0058737513494	12.4313799630588	12.4313799630588
ENSMUSG00000002688	5.88072812664966	1.78978682115424	3.36380548918294	2.03598753292652	5.32836002373172	3.14857637765965	2.95453711577543	3.03660759121364
ENSMUSG00000002699	0.209466929089689	0	0.435121685956916	0.797723090921012	0	1.98418919516116	0.268942316013248	0.537884632026496
ENSMUSG00000002718	155.166967617365	131.608512488245	144.236938799791	112.961071968204	157.889192937065	139.600221597915	151.635841560966	124.515370460636
ENSMUSG00000002728	46.1334374457216	19.9155276405028	44.1630699247429	20.9469106362417	55.6401460659947	19.8203095428221	40.6211417763659	20.0678150608341
ENSMUSG00000002731	5.52670435982794	2.76335217991397	9.56709860789885	2.23232300850973	8.28907755440082	1.30880171911592	8.13076408908641	3.84363393302267
ENSMUSG00000002732	77.3626959782784	7.54758009544179	54.2212897668675	4.79063604365898	63.7496605704328	2.38316488113767	56.1248203391674	6.66229881723929
ENSMUSG00000002733	26.8909703496427	15.2382165314642	24.8267127022634	12.9305795324289	26.0387064988027	13.0193532494014	24.1684160548604	14.5777747632491
ENSMUSG00000002741	116.751629601365	37.873853034223	130.474192784238	42.4799697437053	126.604636000754	45.6606883937144	143.37115232876	47.2210522736632
ENSMUSG00000002748	31.3684044703456	31.5734267217858	33.5032555098358	30.6876570595035	34.3101982823481	28.0955208576209	33.6502880920486	31.6540845611644
ENSMUSG00000002763	6.1512976607674	4.92103812861392	10.4779388178289	5.02600317277974	11.1875653798402	3.49611418120006	10.3462201073829	4.42281164895759
ENSMUSG00000002767	7.18471566777632	0.798301740864036	4.42212557876214	5.25127412478004	4.53717929293519	4.53717929293519	4.6123607196272	5.89357203063476
ENSMUSG00000002768	51.1579808665418	9.6237785788544	43.1391060222111	9.64492207813664	47.0203342125767	8.63638791659572	51.2137124372923	8.12916070433211
ENSMUSG00000002769	0.774471838151677	0	0	0.804397843151694	0	4.40174110508638	0.497186478898455	0.745779718347682
ENSMUSG00000002771	0.280568650288652	0.140284325144326	0.437114958925027	0.19427331507779	0.265770490274065	0	0.225145273937945	0.315203383513124
ENSMUSG00000002781	4.348291605265	5.83913444135586	5.0324618455436	7.18308656586138	4.00126346264436	6.70800051090378	5.66268814075008	6.89890879119552
ENSMUSG00000002797	3.49727282989241	13.8684957047458	4.38394228010756	8.80963639145423	4.79786938788111	11.0807935862968	3.44512676088358	10.2579617037545
ENSMUSG00000002799	3.21842252454589	3.08432158602314	2.41423295236799	2.73922584980214	2.03244786704347	1.39730790859239	2.36743568882516	2.75483425608746
ENSMUSG00000002803	5.62658455910194	9.24367463281033	10.1574264652021	4.03514202042274	5.71052040956774	3.80701360637849	8.12720187042745	5.54713778457747
ENSMUSG00000002804	15.8905809665374	14.7135008949421	12.8369122719974	12.2256307352356	15.6099552233309	5.01748560749922	17.9466461522987	10.5790756266182
ENSMUSG00000002808	27.5610404304862	2.72207806720852	29.8040389929276	2.70945809026614	20.9503634018046	0.966939849314057	31.7824418986333	2.8396683483315
ENSMUSG00000002812	66.1723862158165	49.4902720437619	70.3978214810157	49.9266227094168	76.0263412579842	38.9788631853868	67.9451351891104	57.9497037427264
ENSMUSG00000002814	11.3730658972411	11.5761563596918	16.1719122804535	14.4844083903192	11.5427261855494	13.0817563436227	14.8630541128235	15.7756977864179
ENSMUSG00000002820	10.9293926388943	5.40040577451249	7.38974075842495	5.69811335589394	3.77577764672263	6.69896034095951	8.46086269122143	6.19087513991812
ENSMUSG00000002825	33.13781681539	26.983650835389	30.9764517622805	27.5346237886938	33.6321577086554	24.6635823196806	31.6062427416927	29.3269463901284
ENSMUSG00000002831	0.147088667214318	0	0.356468587500609	0	0.975314918875044	0	0.330491988571713	0.0472131412245304
ENSMUSG00000002835	25.8451766454344	21.2035939009482	26.1864476985527	26.0768809717805	26.180764634748	24.3820861483913	27.4611017997682	27.698127339347
ENSMUSG00000002844	0	0	0	0	0	0	0	0
ENSMUSG00000002845	48.8223717336437	68.4425771966968	52.9204970870731	76.77421368453	44.3023307853161	76.5025614536678	55.0689281815773	67.5180209885829
ENSMUSG00000002846	26.7010453348414	49.7372413099986	33.1705895343596	52.7466751611948	37.1952058067136	55.544840671359	30.9214317302362	47.8946089299854
ENSMUSG00000002847	0	0	0.160959648057233	0.321919296114466	0	0	0.298460375087873	0.149230187543936
ENSMUSG00000002870	225.983890303735	240.754079212476	247.686076299815	292.825562051903	229.582185398341	281.222278069658	258.298167988381	300.105146621575
ENSMUSG00000002871	3.58288386213732	6.27004675874031	5.73704795926075	5.73704795926075	4.87874589518444	4.66662650843729	7.11592932889021	5.46273362621874
ENSMUSG00000002881	31.4375119707091	5.01177727069275	29.4974651029685	3.47029001211394	36.253169179648	8.41591427384686	32.7590107696449	3.50989401103338
ENSMUSG00000002885	39.776972555163	27.8438807886141	41.9164714786212	25.390881080479	48.9826968649058	25.6688171070901	45.4054195409667	28.4881103271092
ENSMUSG00000002897	6.25407020723083	0.646972780058362	7.1677029699631	1.19461716166052	8.57988880377261	3.06424600134736	7.09532516613166	1.24600832185727
ENSMUSG00000002900	55.3796173888093	12.7147080739613	57.1934409991938	13.6951227022015	50.1391024213741	13.5607536798023	53.3581812603843	12.3948183097776
ENSMUSG00000002908	2.64708294714236	0.814487060659186	1.83291176294343	0.84595927520466	3.66475894491495	1.15729229839419	2.02614058209043	0.653593736158204
ENSMUSG00000002910	8.38068628326632	5.77978364363194	7.80405283721056	11.1057674991073	3.01121583643131	9.58114129773597	8.71953093964177	6.77155062333882
ENSMUSG00000002930	0	0	0	0.368090987987457	0	0	0	0
ENSMUSG00000002944	10.406830493715	2.86187838577163	11.4394784078737	1.53126876325869	10.3508352114594	1.9715876593256	14.1968205994096	1.58670347875755
ENSMUSG00000002949	17.8441355285929	25.4916221837042	22.9464144558447	26.8296538252954	24.3885770126524	28.2521139651518	26.1018830571698	27.5747165839066
ENSMUSG00000002957	146.625037917166	62.3445043112358	164.567611293166	62.812065379071	153.733703466079	78.1167192408937	162.581032146986	71.364126126388
ENSMUSG00000002963	11.2081564417311	10.0586019348869	12.0392368881799	6.06936735685103	8.16692272728334	8.98361500001167	10.3316880119649	6.18056336430045
ENSMUSG00000002968	9.79434302593705	13.9569388119603	14.9201091096261	19.1587764703153	16.4680160730601	15.5402405196482	17.0159775139478	19.9240198604423
ENSMUSG00000002980	53.1385972802713	69.7809052196969	54.6864806890643	69.7480067938159	49.5061716848711	64.1644236362576	54.5437968188487	71.1318587379831
ENSMUSG00000002981	9.32508990052772	3.60971221955912	6.50901636366709	3.43676064001622	4.70156984702704	5.27145710121214	7.53129431514007	2.65526402136349
ENSMUSG00000002983	8.41453186316146	17.7907245106842	12.7349533438579	14.732593084071	16.1691756269466	14.1195618150802	14.5078630614786	16.4371001707178
ENSMUSG00000002984	61.4672882634265	48.635733137728	86.9861889203712	57.2503829879543	70.3800656773605	47.0507402857006	84.8989153510817	57.8614673480377
ENSMUSG00000002985	207.946775267539	96.5467170885003	266.952479724706	102.243555973882	200.289514343884	79.4536916405488	238.664858003909	104.889138535208
ENSMUSG00000002996	22.2636478694998	14.2366183655305	23.1239271006354	10.4870417689957	18.5070123421088	10.6164256846205	21.19576824943	13.1744339348521
ENSMUSG00000002997	5.88233840269748	5.11507687191085	5.13563529871985	3.63036288357783	5.32981904892989	4.84529004448172	6.48534290670473	3.69418266837611
ENSMUSG00000003031	29.7521727455149	24.2121129929018	21.3826335274695	23.0165224681067	26.8223846161876	30.3209565226468	21.1416753987306	24.1713235867107
ENSMUSG00000003032	134.787056804462	113.343661403752	143.38912605586	103.617733843621	152.052797688461	79.2183468873089	140.904670131084	112.094434019146
ENSMUSG00000003033	16.1340191660178	17.6007481811103	21.9370205768053	15.335602347674	20.2847824230315	6.66896956373639	20.8092216512075	15.4421373339278
ENSMUSG00000003037	19.3670937517442	17.3704861484716	27.2353496325589	19.9080728278603	27.4238444864776	20.8042958173279	24.866125983112	17.496011323169
ENSMUSG00000003039	53.1724364344617	43.2158447515147	59.8476373973093	38.2115429950958	54.381319967149	46.1538877949973	58.070343285667	40.0508573714964
ENSMUSG00000003051	62.3517949697864	31.5971933968512	63.4483765592859	48.2791095198244	76.622459507214	60.6594471098778	68.0203580190399	60.4475149791468
ENSMUSG00000003053	0	0	0	0	0	0	0	0
ENSMUSG00000003062	43.5316790370805	29.6882715272043	32.1635604734765	22.8089881275103	26.5424988636709	33.494105708918	32.8713064857717	20.9862412743038
ENSMUSG00000003068	32.2214104402021	26.1034211161131	37.4909110032417	27.1120712339827	30.3287650771203	22.6016911721215	39.3410199808377	24.6126847134692
ENSMUSG00000003070	7.88936398995617	10.0808539871662	8.49770260207928	8.19421322343359	8.30361297158481	9.96433556590178	10.2701321513989	10.2701321513989
ENSMUSG00000003072	249.005550270132	158.414036845006	262.317140627115	164.199795827331	234.495451579111	144.093095490883	252.065034866971	167.784190389551
ENSMUSG00000003099	0	0	0.309344323609995	0.103114774536665	0.282126901186978	0	0.0956005888953342	0.0956005888953342
ENSMUSG00000003119	25.0025655207698	20.7823872640793	23.4048913104848	22.7157013425671	21.3456299471976	21.7981874725799	23.0028220032559	21.2648310074543
ENSMUSG00000003123	1.9042059873821	1.9042059873821	3.62594012478776	1.86790854913309	1.65345728565171	2.40502877912976	3.31077540612044	1.27337515620017
ENSMUSG00000003131	26.3277325885489	37.2882049537387	19.442761030081	27.6580121695519	23.7617338000441	31.3612072225807	23.8653118773839	27.5647979130878
ENSMUSG00000003134	2.13936942961082	2.67421178701352	1.11101790285277	1.85169650475462	0.506632923528743	0.506632923528743	2.06011148767468	1.48785829665394
ENSMUSG00000003135	40.7366005222551	38.6065821942941	44.6151880120692	38.0703980350921	45.3976605421964	39.0924299113358	47.004531278983	38.3727900804789
ENSMUSG00000003153	255.000384653141	209.62114532154	255.52538524796	222.943109050403	262.066724460261	231.659168826242	273.154251506811	235.373637717125
ENSMUSG00000003154	10.482750132558	4.36781255523252	8.40780820793685	8.34732037910277	12.2468195280686	6.95089756998488	10.4308718855767	7.34647428500292
ENSMUSG00000003161	47.1626533426785	28.4900926314956	38.7215105198261	21.1935289936397	34.4636732978414	18.7817902099347	35.0965288063966	22.182489157564
ENSMUSG00000003184	22.2513274312887	8.14072954803244	22.1716537406995	14.8437342840276	17.2220358693197	13.6234015085663	22.3850917551925	13.2394316995691
ENSMUSG00000003190	14.1803598706112	23.6339331176853	15.8738307165269	16.3647739345638	19.7009100877449	22.3873978269828	21.848024461392	20.785967716741
ENSMUSG00000003198	7.24928419093444	7.24928419093444	7.92568463105346	2.37770538931604	7.95118430011926	2.16850480912344	5.63356149987146	2.4493745651615
ENSMUSG00000003199	76.1798051715633	44.1680785303213	67.198802551672	43.2092509100521	62.1819929994892	40.6869830737398	70.1058819141601	44.4827673741053
ENSMUSG00000003200	63.9198865973955	32.0531209759534	70.7125408040486	30.7109210061379	67.786110425975	33.5400025545189	63.2267045574595	34.4546658704793
ENSMUSG00000003206	0.809370049229568	0	0	0.560429693149014	0	0.766681076362532	0	0.519590029074122
ENSMUSG00000003226	41.4922230711537	25.8828646797024	35.5958391400539	25.6973834845316	34.4002372721518	26.1773735382384	35.1236302754012	23.4924426660071
ENSMUSG00000003227	0	0	0	0	0	0.729791005325017	0	0
ENSMUSG00000003228	0.264780449840091	0.794341349520274	1.23755268455967	0.687529269199818	1.00326005626916	0.752445042201867	1.18986484900376	0.509942078144467
ENSMUSG00000003233	14.2797624972653	11.9483727017934	16.7989893403034	10.8461943188145	14.2167310606245	12.2843598485008	13.4233368525188	13.3765656439734
ENSMUSG00000003234	12.0754917631541	14.7005986681876	18.904027558452	12.2694409634183	17.1578829079379	13.9252383020945	19.8857823044073	13.0605773609455
ENSMUSG00000003235	30.9538039174333	53.2693369741875	37.1343522228132	49.2217084832592	28.6393051322845	34.435354980485	35.5836075556596	48.292038825538
ENSMUSG00000003273	2.90969793399041	1.45484896699521	0.503688369076295	1.84685735327975	0	2.29685867633012	2.80190137173615	1.08962831123073
ENSMUSG00000003279	0.835338657852138	0.104417332231517	0.903767280455509	0.144602764872881	0.741825010164082	0.494550006776055	1.00548948052242	0.217856054113191
ENSMUSG00000003282	2.31109623813236	1.54073082542157	2.28609355211722	1.29545301286643	2.91893471655781	1.98070570052137	2.22547627511175	1.20105068815555
ENSMUSG00000003283	41.9680810039324	19.1981647145648	49.9272668938217	29.2144069440628	35.5253330871312	17.7626665435656	52.3079627500743	21.3531135609892
ENSMUSG00000003299	74.592558155706	51.3939156670893	88.5956468945302	59.5580220406744	78.7721594094422	48.0070671079004	74.2348618688184	60.7167851704842
ENSMUSG00000003308	26.4700050918075	12.3394008698652	26.3903512292124	16.3303217789121	29.4099710400785	14.8935109754244	25.4254787591638	14.5014665284678
ENSMUSG00000003309	0	0	1.85370152644766	0.514917090679906	1.69060502316375	0.281767503860625	0.668351632939611	0.572872828233952
ENSMUSG00000003316	0	0	0	0	0	0	0	0
ENSMUSG00000003341	0	0	0.068611910237	0	0	0	0	0
ENSMUSG00000003344	28.3902456810905	36.985457676283	32.0121629102561	51.0391104428308	22.2051022283917	28.1264628226295	31.9366750330015	45.9821237386147
ENSMUSG00000003345	45.5898814244835	37.0900730233086	65.1417511252037	43.8068244219799	52.8837102488857	41.172438775084	64.2391666721191	46.4431813102483
ENSMUSG00000003346	59.168246675805	24.7540623847756	85.9109375831993	48.0766803993573	60.6228157627475	61.1947291189998	83.1387709546248	49.99954057411
ENSMUSG00000003348	36.1664544063233	8.32402522050299	34.1851779144934	9.5400496505563	28.0052999688393	5.7098184402488	33.2603086312392	10.2268539004641
ENSMUSG00000003352	25.3883842923667	7.22054966113182	26.2887646236199	13.14438231181	18.9746874669634	12.3556104436041	23.2515890142803	11.8874683384906
ENSMUSG00000003354	1.40664613977548	2.34441023295914	0.486999899016538	0.486999899016538	0.888303174821648	0	0.301007476682498	0.451511215023747
ENSMUSG00000003355	7.24843820141514	19.6743322609839	10.7550310292788	21.1515610242482	9.8087578949264	11.4435508774141	9.41732925940144	19.1670348456053
ENSMUSG00000003360	64.6266846790026	53.3807418694314	63.074657012455	54.1455697646013	54.4002625610635	47.298400607922	63.4838250597589	56.071763604715
ENSMUSG00000003363	101.578709201735	36.4150089591125	115.125177222232	31.0760564836189	98.9443357093065	27.5349680414278	112.067430686017	33.0152906504095
ENSMUSG00000003378	4.15679176599288	0.180730076782299	5.25598033427756	1.18885269465802	5.64952568692684	0.171197748088692	5.04700074874068	0.812161040027236
ENSMUSG00000003379	0.641052187241539	0	0.443881857168128	0	0.607240879974167	0	0.617302910313867	0.411535273542578
ENSMUSG00000003380	45.9953892060533	15.9450682580985	54.3546886634453	19.7460392410172	54.6070232695351	24.979808516915	60.0394295906824	22.4409671256977
ENSMUSG00000003382	4.00005583216669	5.63644230896215	5.44507031339573	4.72115923126797	6.54477293374533	4.73634883363149	6.01124294683748	4.17285311358135
ENSMUSG00000003402	86.7375849389324	74.9395255265839	100.603356916839	75.8685466072099	109.481340342159	87.1297623516992	104.001991010167	72.8645102222276
ENSMUSG00000003410	0.406682018930735	2.44009211358441	0.703994048505764	3.14450674999241	1.28410734705713	1.66933955117427	1.56646213119414	3.39400128425398
ENSMUSG00000003411	1.32521713508928	4.24069483228568	4.5880807739356	3.94574946558462	2.76170533012088	1.50638472552048	4.4238874098581	3.65821458892112
ENSMUSG00000003418	0.974961416295326	0.243740354073831	1.56114477022942	0.0843862037961851	0.923538582591192	0.230884645647798	0.782368076137182	0.0782368076137182
ENSMUSG00000003420	48.877941983445	12.4416579594224	35.6904664337296	10.7686752170736	39.5654121976698	13.4690764928238	39.2226202965444	7.27401321863186
ENSMUSG00000003421	82.7268689746817	63.3794560693126	77.9547695497187	76.684395527427	71.0959790991184	72.0439254871066	74.7367163748165	81.8035119059596
ENSMUSG00000003423	61.9592806597344	39.7649114681878	53.3076839957152	41.9417814020342	49.4934384751618	59.5673241824956	59.2186016156096	44.9705170163652
ENSMUSG00000003429	5441.03085837021	2339.89161938644	5311.4584870644	1966.74993668678	5493.63242376787	2336.1490329335	5028.03306633071	2009.20298376778
ENSMUSG00000003435	67.7337698450669	51.691561197551	72.7633950437603	62.2163493473633	64.1612567951331	58.6354069276097	70.9978669064753	68.1891600838015
ENSMUSG00000003436	0	0	0.680774595677855	0.113462432612976	0.310438583200829	0	0.420776767404587	0.105194191851147
ENSMUSG00000003437	31.7857839752408	47.8145126465161	48.6274640295489	49.9442618949526	43.748543793136	51.2115306754945	52.3217184599944	51.1880812266946
ENSMUSG00000003438	83.5183043348067	72.3825304234992	82.4082213620474	75.1794300144993	75.4872359634951	74.1686816235214	88.6899913338152	72.3817561515267
ENSMUSG00000003444	72.1836773179401	38.643786846978	68.9144775132911	40.8943053375573	55.9443769960276	61.4697475635364	78.8710082462403	50.3182990295005
ENSMUSG00000003452	0.614190430811259	0.375338596606881	0.55522934455515	0.307148148051785	0.35554194218193	0.51715191590099	0.580483786180386	0.39429087363196
ENSMUSG00000003458	68.1418316163943	34.3058876413571	73.9475348550455	29.7742549581371	58.0930163808645	29.1577974938439	65.0894024069152	29.3392555461066
ENSMUSG00000003464	69.2858949980317	26.1964337978424	68.1488382934136	29.1582094190725	71.429354740154	25.7423973251854	61.7681544340115	27.6620742503461
ENSMUSG00000003469	1.60483339658234	0	4.88941204455917	1.11123001012708	3.95249123972189	2.73634008903823	3.39983290158088	0.927227154976602
ENSMUSG00000003476	0.18260274424456	0.547808232733679	0.821853984029473	0.568975835097328	0.518914933796107	0.172971644598702	0.468900796521241	0.879188993477326
ENSMUSG00000003477	0	0	0	0	0	0	0	0.37475430846971
ENSMUSG00000003484	0	0	0.174322335820475	0	0	0	0.323238217547998	0.161619108773999
ENSMUSG00000003500	54.7251111428379	29.205629262758	59.0976003746456	55.6616933761197	56.9420133484944	41.3635379984346	58.522652178755	53.698856587038
ENSMUSG00000003518	41.6934482472197	5.18674475802733	40.4037250691978	4.76556757226435	45.7303483198658	6.2359565890726	46.8723030841227	5.25072247663669
ENSMUSG00000003526	3.3541573721567	1.3177046819187	2.90313650202497	3.02755663782604	1.70209688749973	2.26946251666631	2.38396994999328	2.1148120524134
ENSMUSG00000003528	145.88558523202	107.040311057814	155.557309703238	129.705806745832	159.451240863087	113.251265946347	167.91209680787	122.886163257905
ENSMUSG00000003531	14.3935007347747	4.69353284829609	10.5081036837042	3.68325283758706	12.1523445383641	4.4459797091576	9.34060989954655	6.62881992871045
ENSMUSG00000003534	8.02147769360029	5.08679073252701	9.21198971109959	6.36711053561295	6.48643667245133	3.70653524140076	11.8690514119439	4.83553946412529
ENSMUSG00000003541	0	0	0	0	0	0	0	0
ENSMUSG00000003545	0.149609648696287	0	0.310781290674658	0.258984408895548	0	0	0.288134019006024	0.24011168250502
ENSMUSG00000003546	21.6115763671017	11.7881325638736	24.3512242311778	20.1339731073425	26.0549000204313	14.5163014399546	20.3064177243999	16.1442327249888
ENSMUSG00000003549	17.4132935181721	19.8151271068855	18.5019260895412	26.817398489335	16.4948562530045	16.7792503263322	18.0209722105653	25.1522660265109
ENSMUSG00000003555	0	0	0	0	0	0	0	0
ENSMUSG00000003559	4.65261786705316	10.1776015841788	5.23509729553021	7.95332089128627	4.95812556606554	8.81444545078318	3.7335423010681	7.7471002747163
ENSMUSG00000003573	21.4497179965299	2.44363875909834	25.9446364806299	3.57208763139107	20.5755805144735	2.05755805144735	28.2373013823689	1.83019545996835
ENSMUSG00000003575	1.92115004888671	2.08820657487686	2.57375657595075	1.76403540598872	1.74069926369987	1.58245387609079	3.02967174795759	1.76954279084249
ENSMUSG00000003581	17.5755141335389	7.9508278223152	15.7917135713356	4.20146507861221	11.0990138617501	6.73868698749111	16.7900675837684	5.37282162680588
ENSMUSG00000003585	3.99720272529638	0.799440545059277	2.02969886585837	2.49099406264436	1.76697567328289	1.51455057709962	3.42143733838252	2.65161393724645
ENSMUSG00000003604	9.52502796987743	5.78972288365099	15.0659324888316	8.01792115285456	9.37647430363631	9.55338891313888	12.469329519968	9.29204844036074
ENSMUSG00000003617	0.0976388288533266	0	0.540862108211551	0	0.554934117994373	0	0.877534654999112	0.0940215701784763
ENSMUSG00000003623	29.2735024367059	43.1398983277772	24.8334244693521	31.1751342980411	30.4862523605213	32.9186661126905	24.5623425052728	31.5958544530914
ENSMUSG00000003644	108.14195095063	86.8645285526362	119.15553940672	124.471592790066	98.0746787509992	102.230385477736	124.765549010489	123.286950517701
ENSMUSG00000003657	0	0	2.22628525264703	1.66971393948527	4.06081451347039	0	3.61208972018998	0.344008544779998
ENSMUSG00000003660	60.682775636264	57.6964185675502	59.7604122149108	62.7380936539929	56.2374640203113	54.5401562530987	60.2751014620166	62.3456202145286
ENSMUSG00000003662	17.2370250772113	27.4623789365739	23.6684692867043	19.0156932730787	19.9255543549609	24.0767115122444	21.9436992635376	22.0374757561168
ENSMUSG00000003665	1.6538522121486	0	0.930452219634961	0.214719742992683	0.391655583055494	0.783311166110989	0.862648253228195	0.132715115881261
ENSMUSG00000003680	21.9680164129338	23.4573734578784	27.6509553984961	20.4965123932908	24.3363553463994	21.1620481273038	27.30918381035	18.1662841976945
ENSMUSG00000003721	19.0944214263102	9.95061398272505	18.0631670002057	6.98318311863622	30.5701109860879	4.58551664791319	20.8904215720518	8.28710938395443
ENSMUSG00000003731	23.1802908526414	21.2370329368511	28.3049060047216	21.0484700001156	26.5595916701913	22.6150978577866	28.2917504387892	24.7719893605777
ENSMUSG00000003746	17.1369656385957	0.484095074536603	14.4136219723439	0.703921073067959	14.3988539497472	0.366849782159163	13.2389621982458	0.248619008417762
ENSMUSG00000003752	17.4961760916332	4.59495533719659	13.460916792495	7.21994627961093	18.7496680714673	3.01333951148581	14.0683547399036	7.0341773699518
ENSMUSG00000003762	9.69795133101208	2.3408848040374	6.65723456657766	3.64700676255994	4.43483690286898	2.21741845143449	7.35285932837097	3.54225339906923
ENSMUSG00000003778	23.1021751792789	17.9195579337372	24.6030901677897	18.3990970970492	20.3027358937136	23.3814294513668	24.7275108457019	20.0470469912133
ENSMUSG00000003808	34.3720090673037	39.5175194067204	44.3936144173577	39.1205366213955	30.9993926790338	33.1440047511682	43.5369042364987	44.4618157073803
ENSMUSG00000003809	35.2713710342541	49.176430768912	31.2330683238551	51.7811395895493	32.447257143921	41.1212763804148	32.2228831683469	48.2254636607354
ENSMUSG00000003810	18.5665406745866	16.5938457279118	18.1590639448423	15.2262947679098	16.9277542759155	16.4880723466709	19.815558912251	15.5693677167687
ENSMUSG00000003812	12.8255640608663	18.3717539250246	13.6211766151354	16.441420231485	15.5968169236638	15.1042858629165	12.4616760211119	17.8580267981113
ENSMUSG00000003813	32.2573380970788	21.7465200654464	37.6446953372504	31.6215440832904	35.019206882608	25.0627657101018	37.2282122499984	30.3642606164049
ENSMUSG00000003814	841.260353294282	441.06171182738	776.981283330941	449.122129093029	816.857690723389	474.017080400974	784.589784148946	473.02321602399
ENSMUSG00000003824	40.8156103484448	31.3236079418297	35.4916023966199	27.9332055899323	30.5706287725206	30.5706287725206	35.1903436002045	27.5733861109827
ENSMUSG00000003847	10.2152911306451	5.28552376908999	8.05868501957326	5.33140078805829	8.8099490188482	4.91046338755473	6.99835012878466	4.60031407066964
ENSMUSG00000003848	66.7152169150659	47.6920024533403	66.51027192283	56.9557977135532	60.9122177020559	65.9882358438939	68.9737132283896	59.6854825193296
ENSMUSG00000003849	75.779550958259	31.8755254030772	66.4226468835074	25.8194614844982	64.9462303167735	29.0548925101355	61.7753399666747	23.165752487503
ENSMUSG00000003863	2.48313378567279	2.36488931968837	1.71938893325398	1.39188627930084	1.12007844299577	0.560039221497887	0.986819802021771	1.74591195742313
ENSMUSG00000003865	52.4638769893794	17.7480029964072	67.8606750076668	16.5431496287347	71.8663051295884	17.5508971396167	67.4855117194149	17.9043194357631
ENSMUSG00000003872	2.55369251349534	1.27684625674767	1.76824570305936	1.32618427729452	1.20950097350972	3.0237524337743	0.819695001437507	2.6640087546719
ENSMUSG00000003873	174.238472603053	89.4898277655135	166.813533937751	105.463907065196	161.118806554009	103.8570704268	190.991535890147	117.942980330569
ENSMUSG00000003882	6.61000004605628	0	6.86541397421212	0.0693476159011326	6.64084252075545	0.75895343094348	8.10105818008724	0.2571764501615
ENSMUSG00000003923	49.8785691131565	24.2026812152447	53.7732164296692	27.7609694575935	48.4439479035002	25.7171575290186	49.8546515819101	27.5619211997552
ENSMUSG00000003929	8.39098604498766	10.5919004174434	8.42947336253544	8.000856072915	11.0756622651547	8.46962408511834	7.99181500241738	9.0515031795335
ENSMUSG00000003934	1.76062777909693	1.46718981591411	2.53980468855625	2.53980468855625	2.2236882491294	1.38980515570588	2.44891285459314	4.33269197351094
ENSMUSG00000003948	10.1721609705741	6.78144064704942	12.5518410163726	5.95986695741434	17.5418171769583	3.70601771344189	14.3162215578487	7.70229463931044
ENSMUSG00000003949	4.19404147647473	0.419404147647473	2.56525975844784	0.629214657732488	2.11884439364733	0.529711098411832	3.09630861061638	0.628236529690279
ENSMUSG00000003955	196.692157163712	56.0407822086553	150.270980604774	41.8476148519623	158.214110873646	44.7579392603077	158.366761885082	33.5074440514094
ENSMUSG00000003970	1721.63550935347	1230.91784321439	1893.80822540473	1550.21492505488	1774.70816537569	1374.3246284329	1811.39521815735	1517.32752533019
ENSMUSG00000003974	0	0	0	0	0	0	0	0
ENSMUSG00000003992	1.28668045146151	0.233941900265729	1.98434924413301	0.161987693398613	2.54843445570624	0.443205992296737	2.55311639082683	0.375458292768651
ENSMUSG00000004018	31.8539440193523	34.3468613773886	24.4539806943891	33.0847974100559	23.3519414676424	37.5205351671108	22.1385107494562	37.6977050512828
ENSMUSG00000004031	0.213074720385747	0.106537360192873	0	0	0	0	0	0
ENSMUSG00000004032	12.4242735726022	2.19251886575334	18.7239648185263	0.253026551601707	11.0766818419075	0	12.9023392587381	0.703763959567531
ENSMUSG00000004035	0	0	0	0	0	0	0.936300583309707	0
ENSMUSG00000004038	7.83687521351651	7.12443201228773	5.91977909285091	7.39972386606364	1.34973297043839	6.07379836697273	8.00390590171769	10.2907361593513
ENSMUSG00000004040	57.3525376859861	18.2351658283648	57.1248274535288	20.7726645285559	52.0987434397654	16.2518361888751	57.2417833195258	20.1400447083543
ENSMUSG00000004043	4.0592183010148	1.57131031007025	4.39740494824859	1.22401993404858	3.72108493812854	0.744216987625707	5.3378715464072	1.68121938469518
ENSMUSG00000004054	6.80364606827897	6.16580424937781	8.46512913473773	5.88878548503494	2.6181992960598	4.43079880871658	7.71176632953831	6.41509765466019
ENSMUSG00000004056	79.7663636822117	10.3473608060669	81.5788685137595	10.5658012027271	75.8073519642074	8.43682476852063	88.7932799874383	8.82887727147824
ENSMUSG00000004069	31.2770214269506	22.2042976542474	31.9069586190017	33.6428294246987	41.3878433201412	27.1395693902565	36.3258777535057	31.8043022525419
ENSMUSG00000004070	2.5277754717481	0.842591823916032	1.75030004301478	0.583433347671594	1.59630123973362	0.798150619866812	4.5977975599351	0.270458679996182
ENSMUSG00000004071	5.7369534656506	5.45935894311912	5.3499549041159	5.83048977574307	6.83678393556016	5.52201779410628	5.82142615098579	6.74216191976415
ENSMUSG00000004096	206.303325126283	95.125452507796	181.752950217813	82.540128015111	221.891460901471	104.750791186989	177.286697679624	87.2120784064456
ENSMUSG00000004098	25.925754730102	7.54453179976512	33.9562449782775	9.68821535044561	24.8182174717831	7.40648374812375	33.0228499165555	11.3158299047397
ENSMUSG00000004099	135.09447068961	157.124871720531	140.796773841088	165.782502698317	135.405003014253	148.117961667496	157.806260516512	166.990966897334
ENSMUSG00000004100	95.640695577542	87.9427859334959	107.573947723621	103.212841734826	67.6157563460146	83.0834130264755	103.628364220196	100.857952748991
ENSMUSG00000004105	46.5074897425737	0.594344916838003	49.2819725999376	0.154327680375588	47.4325067189367	0.56299711239094	51.7478109690914	0.190775339978217
ENSMUSG00000004110	0	0	0	0	0	0	0.0237675159961763	0
ENSMUSG00000004113	0.281838574776983	0.281838574776983	0.325254408516376	0.390305290219651	0.08899114485238	0	0.572949656883886	0.331707696090671
ENSMUSG00000004127	14.4036614252437	10.1879556422455	12.7303825157162	12.2438710819945	11.9800646827	13.8658156049768	13.5317503559775	9.47222524918425
ENSMUSG00000004151	2.88015452085197	8.07848219263357	3.30761423591978	6.95571817259601	2.328989822073	7.5858525633235	3.0891299795638	7.48606681178964
ENSMUSG00000004187	0.2375414640923	0	0.986880771964337	0.493440385982169	0	0.675038119625403	0.533729432205081	0.609976493948664
ENSMUSG00000004207	1035.4473972226	264.818565101639	1106.68668305579	251.835740782689	1064.98874813781	237.309027741275	1172.55488002826	261.563211217634
ENSMUSG00000004221	19.1178993971163	0	22.8470808358348	0.159490965695182	20.7278042913993	0	24.8788803551285	0.0739342655427295
ENSMUSG00000004231	0.345355162437021	0.345355162437021	0.119566623385831	0.119566623385831	0.490709906889829	0.327139937926553	0	0.0554267788455848
ENSMUSG00000004233	2.82748648883226	5.65497297766451	5.22087480035489	7.50500752551016	3.42234260491327	4.01753262315906	3.47905109780155	5.74799746593299
ENSMUSG00000004263	0	0.406092624700401	0	0.773271144003651	0	0	0	0.325873311712791
ENSMUSG00000004264	239.406784314365	266.537878444429	293.709927262495	289.274272453378	268.899262291089	280.083567890807	284.805210869288	290.530343930364
ENSMUSG00000004266	6.00008374825003	5.66674576223614	6.46274241435794	7.616803559779	5.68361860035778	5.68361860035778	6.31277778721282	6.31277778721282
ENSMUSG00000004267	4.96287479708248	0.198514991883299	8.93471440661159	1.30584287481246	2.25653550381899	1.31631237722774	7.64642159683149	1.01952287957753
ENSMUSG00000004268	36.6991305482702	44.36158637703	48.4493405581185	47.821034988921	44.1228931887447	44.1228931887447	47.8313357442342	47.96078455545
ENSMUSG00000004270	0	0	0.395799183533637	0.494748979417046	0	0	0	0.0917391208004186
ENSMUSG00000004296	0	0	0	0	0	0	0.152416597242383	0.45724979172715
ENSMUSG00000004317	5.30133141745633	0.734030503955492	4.71554704873785	1.18594596435323	3.39931875073209	1.54514488669641	4.65988591740192	1.04716537469706
ENSMUSG00000004319	7.98816140673625	8.04287484102897	8.24000063452269	7.02767870208717	9.48446154697394	9.43263388824731	7.9029670815474	8.2366479138794
ENSMUSG00000004328	0	0	0.481919423169868	0.192767769267947	0	0	0.0446800963898313	0.178720385559325
ENSMUSG00000004341	0	0	2.363800679437	0.945520271774799	0	0	1.75323653085245	0.876618265426223
ENSMUSG00000004344	0	0	0	0	0	0	0	0
ENSMUSG00000004347	0	0.182068818091798	0.0157586711962466	0.0787933559812332	0.517397638668048	0	0.102272130966393	0.102272130966393
ENSMUSG00000004356	18.7736711977879	17.9494612427631	24.8256781544746	20.4185654297339	20.7329386162609	19.3449594620342	21.3410434708508	20.9001128206266
ENSMUSG00000004359	16.7786773079806	23.8305851620594	18.4372760519107	24.4146577856351	15.2026809424827	30.1750182343216	20.0597463736976	26.4601323762003
ENSMUSG00000004360	0	0	0	0.616793352248447	0	0.153415980947176	0.155958096120566	0.155958096120566
ENSMUSG00000004364	35.8424867399225	32.9674209586453	33.3786312892123	37.0283822254085	39.3988799057157	29.412988685373	34.8837583258487	34.0224309597783
ENSMUSG00000004366	0	0	0	0.448499213518698	0	0	0	0.831632307283684
ENSMUSG00000004371	0	0.897657892177724	1.55390645337329	0.776953226686644	2.12578078357127	0	0.720335047515061	0.576268038012048
ENSMUSG00000004393	91.0782550699952	97.7155368159867	84.6399287579347	114.768168858798	96.7531541681383	121.203409734094	96.5809761425293	109.600470475468
ENSMUSG00000004394	57.0356904939635	35.5937015864585	58.4972293760838	41.1262247136427	62.1518568433064	41.0283499423134	63.7323213302023	36.6151133344143
ENSMUSG00000004415	0.685430310771225	0	0.435059596675244	0.474610469100266	0.108213057989526	0.216426115979051	0.586699504453558	0.14667487611339
ENSMUSG00000004446	61.5659297503537	69.9852021948466	54.7448247045453	72.4161990684085	45.3590121426112	70.0323209454602	49.9953916876774	74.7397325060718
ENSMUSG00000004451	67.256516849468	55.3208532959004	81.5306979012368	54.5724381768536	68.5546623794609	61.7350886349072	85.6841899608635	55.2173488179305
ENSMUSG00000004455	162.579372061714	260.781677333891	175.189110869349	251.025690938398	170.541756717511	238.758459404516	183.524539848718	254.097430649322
ENSMUSG00000004460	136.811551127434	55.1287052011391	140.299313305798	65.1532423613819	118.112479492231	58.5094227114294	140.637092770586	59.7568674815731
ENSMUSG00000004473	1.56818844326884	0	1.9545408975976	0.542928027110445	1.48547676649154	0.297095353298308	1.00672749085214	0.100672749085214
ENSMUSG00000004500	7.23586314112314	2.34676642414805	4.67177290061593	3.11451526707729	4.63122886370583	2.03774070003056	6.21451868316605	3.26419163156196
ENSMUSG00000004508	6.51143978321492	0.151428832167789	6.6581918748811	0.209706830704916	4.30325857063406	0.860651714126811	7.38815238487626	0.145818797069926
ENSMUSG00000004530	52.9634876006193	68.6205770008024	62.0368530301845	69.8667471019554	55.7546282007987	66.5576596091636	65.3648450286158	67.1021166572834
ENSMUSG00000004535	45.1534677989866	34.4961275731388	43.1114089365808	30.2621376544317	47.6424261457142	33.2080107892989	43.4506446733372	31.2376526967846
ENSMUSG00000004552	1.47320668266707	0	0.714061681586394	0	0	0	0.756601758424651	0
ENSMUSG00000004558	14.0225684066403	3.02447553868712	15.0403689742782	4.6644182262002	13.8038704717354	2.86495424885074	16.1507302796484	4.23625712253072
ENSMUSG00000004561	11.7633883729335	15.0571371173549	14.172801091379	17.186557645293	12.9258180864224	13.594394883996	14.6503447542819	16.5382757793182
ENSMUSG00000004562	6.21714253713618	0.180207030061918	8.17310422844965	0.499120868912956	6.74274040205157	0.597458010308367	6.99907718693188	0.665201550824105
ENSMUSG00000004565	11.268253795306	9.63098614983421	8.23591250133062	8.70272535565705	7.75456246446698	6.38611026485516	10.1088602903358	8.0376259189214
ENSMUSG00000004567	3.46159695972281	4.20336773680627	4.87941023904115	3.33854384776499	5.15274630488205	4.09877546979254	5.00003101174676	3.76986465171383
ENSMUSG00000004568	30.5307739010842	17.820826175743	27.1006029195972	22.4674242417623	26.1176099409726	17.7727150573935	25.1688976125384	21.8447035882409
ENSMUSG00000004591	20.8170957183144	19.5840273308184	18.55780868586	16.5990683915473	19.9252534763908	19.6504223939579	19.8363389495189	15.3428959715175
ENSMUSG00000004609	0	0	0	0.0832242782002268	0	0.227705562249997	0.11573933088757	0
ENSMUSG00000004610	0.80241669829117	0	0.833422507595312	1.11123001012708	6.84085022259558	0.760094469177287	2.06050478883689	1.54537859162767
ENSMUSG00000004612	0	1.02189610154368	1.76897118679968	0	0	0	0	0
ENSMUSG00000004626	17.5169552467545	22.4576349317365	17.0275492463065	25.3469454534061	10.8493022525223	19.7840217545996	16.7238277595523	21.7698102732104
ENSMUSG00000004630	0	0	0	0.707588474719871	1.45199665556186	0.967997770374575	0.164006261912346	0.164006261912346
ENSMUSG00000004631	2.64044394122952	0.264044394122952	2.43775298113065	0.609438245282663	1.00047112188733	0.333490373962443	2.09060074080351	0.367267697708725
ENSMUSG00000004633	3.05338054015959	2.73197206224805	2.94881287787165	2.83753692021611	1.97896584783047	5.02352869064658	2.11492452130187	2.32125862094108
ENSMUSG00000004637	2.9380140743094	0.734503518577349	2.82903234368243	1.74827841463521	4.17457959125856	2.34820102008294	2.59340443490294	2.68181594972918
ENSMUSG00000004642	59.0291320170168	74.5550235110759	60.9907259969125	71.209067525191	61.740287021047	77.7578143142431	63.7501733433661	74.5067815390734
ENSMUSG00000004651	0	0	0	0	0	0	0	0
ENSMUSG00000004654	0	0	0	0	0	0	0	0
ENSMUSG00000004655	12.0884823949643	0	14.7712797691807	0	10.4405210604466	0	14.2654856669094	0
ENSMUSG00000004661	19.6732936539913	16.745720193576	22.1362702343345	19.8658835436335	18.4138031234092	13.8658156049768	21.650800569564	19.019626889235
ENSMUSG00000004665	207.685012656738	21.2620853908177	256.45968991039	25.1070224361274	222.266453899032	16.1844505266286	241.670827218028	21.8149662491311
ENSMUSG00000004667	189.601148296449	165.113915121631	209.159707939864	179.850704279501	193.186976748066	170.654018911242	207.055264364987	177.860921233265
ENSMUSG00000004668	0.567875383377973	0.0473229486148311	0.393212260765443	0.262141507176962	0.268961836790504	0.134480918395252	0.288608475894999	0.121519358271579
ENSMUSG00000004677	31.2749829561821	12.0863479950186	32.1814938605187	12.2513998074897	28.5631657995746	10.9767537990101	29.5164012433987	12.1185224617206
ENSMUSG00000004698	0.251789469419308	0.125894734709654	0.174345832563408	0.065379687211278	0	0	0.202051116576202	0.0606153349728605
ENSMUSG00000004707	4.5189623794904	0	3.71574885152261	0.880045780623777	6.68846357818538	1.33769271563708	4.7141757581917	1.54117284402421
ENSMUSG00000004730	34.6144423771806	0.288453686476505	29.1610365721181	0.199733127206289	36.6141120828896	0.273239642409624	38.6096470986706	0.185178163542785
ENSMUSG00000004748	18.8092383707608	15.0473906966086	18.9778648795121	17.4894048889622	8.14499389755914	14.2537393207285	16.7324133125716	13.2824311862682
ENSMUSG00000004768	28.6347991973415	10.371659551793	21.1155162008831	8.97702167505198	22.8529259980912	10.0382011393485	22.6164338243639	9.26369129445946
ENSMUSG00000004771	0	10.3016143765911	0.648465106177101	3.56655808397406	0.59141040248821	7.39263003110262	0.501008433783035	5.01008433783035
ENSMUSG00000004788	52.0272513873458	41.1263034776162	61.9288189887853	41.1715140091647	47.8750642633851	35.6716165099732	57.0978447705574	38.9664957347815
ENSMUSG00000004789	27.2611818464533	16.3176249761925	29.0926270880222	15.053743086244	26.0084464228877	15.9197607997747	28.2898534356881	15.3367387251125
ENSMUSG00000004791	8.04351564597763	0	4.01007426320748	0	7.61927283949674	0.30477091357987	3.6145782422156	0.516368320316514
ENSMUSG00000004798	1.40641079660336	0.156267866289263	2.16408186680262	1.02793888673124	0	0.148025759096932	2.55813548361455	0.652073750725278
ENSMUSG00000004814	0	0	0	0	0	0	0	0
ENSMUSG00000004815	8.83473174337776	5.58666860243005	9.62591982899624	5.71257859010524	6.64577798784358	5.04586847225161	7.42314835527705	5.29629124224823
ENSMUSG00000004821	0	0	0	0	0	0	0	0
ENSMUSG00000004837	3.12553163461547	0.520921939102578	0.72140085431563	1.08210128147344	2.96068029711889	1.97378686474593	0.836038613429359	0.668830890743487
ENSMUSG00000004842	0	0	0	0	0	0	0	0
ENSMUSG00000004843	65.8847370364551	28.0979025596647	66.2501729844697	23.3133520122564	72.0465477454413	23.8625508456239	71.0633688674928	20.6814618367101
ENSMUSG00000004846	97.1423162870399	29.7627522241144	107.336114056312	34.3475564980197	87.9072212863333	33.0875732681299	106.878369718027	35.2280659964445
ENSMUSG00000004849	108.359110276062	48.4428963587102	115.341428312299	51.9330665742877	109.084276494613	57.5610757886705	123.849649532483	50.7401647864357
ENSMUSG00000004864	4.44768112767106	1.77907245106842	5.85141973904061	3.38766405944456	7.58357110390596	2.52785703463532	6.47194742246103	3.80702789556531
ENSMUSG00000004865	35.5462298269186	40.7536392920086	37.6774853999311	41.9625808268303	39.0330865642218	43.1794583970513	39.2922746178326	42.7321654906638
ENSMUSG00000004872	0	0	0.052265707604167	0	0	0.14300144854087	0	0
ENSMUSG00000004880	109.860806682234	148.115909009083	121.237504791086	136.451623039379	118.189660976648	148.666240222199	129.404764361311	142.376726141569
ENSMUSG00000004885	39.5648487605232	46.6300003249023	44.5181269261351	37.1799741361128	35.4703086176136	32.12405308765	46.7167246866931	26.760065597232
ENSMUSG00000004891	57.7935124086559	36.1027483056591	52.4162484826777	38.6065830170492	53.7800008147944	38.7491800742493	55.4655067523125	35.7465144612629
ENSMUSG00000004892	0	0.689478127567118	1.1139643359394	0.238706643415586	0.21770422296318	0	0.885246397959945	0.0737705331633288
ENSMUSG00000004894	0	0	0.681923097737202	0	0	0	0	0
ENSMUSG00000004895	35.5984006407212	40.9381607368294	50.2229376563677	52.687867111895	43.4155531675099	44.6800838422917	50.5623726339314	49.8482148283674
ENSMUSG00000004896	8.24735573342977	3.38730681908723	5.8636569361247	2.39645109563357	3.62716793049218	2.65062271843659	4.49090625097729	2.55272565845025
ENSMUSG00000004897	451.564256223589	381.667701084588	463.160126723574	360.848448669691	469.936805499034	371.391734883247	458.209862440793	363.145142631282
ENSMUSG00000004902	0.977512335751881	0	0.169213988983245	0.169213988983245	0	0	0.156883017674395	0.156883017674395
ENSMUSG00000004929	54.6487169195558	42.8327781261384	59.4449847085773	59.0614686781994	49.4928324334114	51.0668094365941	61.4540767555785	60.328110064782
ENSMUSG00000004931	21.9767773367276	16.159395100535	31.4416571481321	20.3643473343774	30.3080436851605	15.6132346256887	38.7980931121582	20.6439051586083
ENSMUSG00000004933	0.609934503794681	0	0.140778377425765	0	0	0	0	0
ENSMUSG00000004934	22.4972016985581	13.1444324530901	26.6045606538247	26.8671056602769	23.4656282240843	13.4089304137624	24.4224188036553	22.312841099685
ENSMUSG00000004936	98.0562197300761	73.8176036170236	98.1260993814343	74.2859391818633	100.972643863566	79.5779234583664	99.1977196350374	75.3266106319535
ENSMUSG00000004937	66.9007947089881	51.3122600195152	76.7942622401906	53.2949931213036	66.1409046788275	39.6845428072965	76.3060233101051	59.627111111175
ENSMUSG00000004939	0	0	0	0	0	0	0	0
ENSMUSG00000004945	62.538706329746	13.7280087065296	62.1387481384237	17.4270143504361	55.3871778138659	13.9672013617575	55.978542321224	20.8899516534014
ENSMUSG00000004947	8.36786423764051	4.38316698162122	7.63354335455046	6.29997252755069	7.92651416577201	3.77453055512953	8.10049130935665	9.12371126422275
ENSMUSG00000004948	0.705981131376358	2.82392452550543	2.93304247570958	1.22210103154566	0.668745247258021	1.33749049451604	3.8523496562268	1.35965281984475
ENSMUSG00000004951	13.5889384599067	6.34150461462314	14.1140222915753	3.45009433794063	19.7373900376473	5.14888435764711	9.01445863244308	2.61710089328993
ENSMUSG00000004952	12.4784640856503	1.24784640856503	16.3736067584377	3.54257454931897	15.60280494324	1.18203067751819	16.4220992889866	3.16425815568279
ENSMUSG00000004961	2.74709716709095	0	1.22281991450539	0.407606638168464	0.371743681564018	1.11523104469205	0.503871339118938	0.251935669559469
ENSMUSG00000004980	303.724470202337	303.582609170014	279.361604283479	292.524211517652	294.961446971231	315.790159627514	277.582292154478	290.65088104036
ENSMUSG00000004988	1.90907110232176	2.86360665348264	2.8090213899329	1.98283862818793	2.26047512039438	0.452095024078877	1.22556340020753	2.75751765046695
ENSMUSG00000004994	4.50711561935486	8.32082883573204	10.682904985999	7.56205633840379	11.1661093957536	9.85244946684144	8.45770673903429	7.23356497417406
ENSMUSG00000004996	8.56107274803778	11.1293945724491	8.20028672001205	12.0534334920659	7.2985789725951	13.2455692465615	9.15989754890829	13.3734504214061
ENSMUSG00000005034	10.647663438337	6.3885980630022	16.5517786015954	8.29432112552106	16.0368495186338	6.95938752695428	16.1658721300659	6.86964122229017
ENSMUSG00000005043	10.7917228992653	2.53922891747419	12.5273938681318	3.22342298361286	8.01767070341968	3.40751004895336	9.37310277640598	2.30931517679568
ENSMUSG00000005045	1.46198430054929	1.36451868051267	2.76700099151126	1.07980526498001	2.40044860849227	0.830924518324247	2.47150916156587	0.938547782873113
ENSMUSG00000005054	658.301062428925	325.278172023704	627.430317658322	283.148040789396	782.042669670346	327.196088811421	694.569511021141	302.28937917026
ENSMUSG00000005057	2.93714791449975	2.41882769429392	1.61504517010146	1.13651326784918	0.654642961244811	0.490982220933608	2.32921656762528	0.77640552254176
ENSMUSG00000005069	21.3190903659607	25.5829084391528	26.407424399931	17.058212034738	24.2335774560525	18.3995680684843	24.0268549787326	18.9325534484317
ENSMUSG00000005078	22.2053619449848	37.8185070625522	19.2194908140851	29.1896016738917	19.0622205806452	39.4390770634039	18.0416635875462	28.9557563750742
ENSMUSG00000005087	168.855662646603	58.1690527647888	153.762024786773	54.4036959208321	154.857357596978	58.1041518808222	155.299601266669	56.8104524291745
ENSMUSG00000005089	0.284478195937234	0	0.0492450975324726	0.0246225487662363	0.134736916488595	0.202105374732893	0.365252048154442	0.0684847590289579
ENSMUSG00000005102	3.88284888576352	3.5070893161735	3.98951989152773	4.46652770464517	3.08481950049368	2.61023188503312	3.41736529112784	4.26165553952413
ENSMUSG00000005103	31.277209233583	45.971200148689	24.8185524444082	46.5484124176967	26.446060223008	45.2366819604084	27.221169231916	44.3691582653879
ENSMUSG00000005107	2.57253246416544	0.735009275475839	2.86278909750426	1.78129099400265	5.56993877393578	1.74060586685493	3.42093250304831	1.35657668224329
ENSMUSG00000005125	39.507222145277	7.50495617813506	38.2884104959964	9.11862273016047	41.5816386079339	9.25526794821755	43.3615051886117	7.95415451573066
ENSMUSG00000005131	0.263920044309387	0.527840088618775	0.548236111240997	0.365490740827331	0	0	0.0847141697586234	0.592999188310364
ENSMUSG00000005142	19.5507338878937	9.77536694394685	22.8847478088569	9.34729135854718	19.6219154320683	7.1653061971036	24.3174736918795	8.89025919918176
ENSMUSG00000005148	45.255005821256	57.6462574151713	59.6872170023268	64.5989775681433	56.4770212314217	55.6264636827557	65.7711464662856	71.074341448668
ENSMUSG00000005150	9.28047020252158	0.662890728751542	7.9178095718033	2.8687715839867	6.90720339485165	2.5117103254006	6.06415772399531	3.19166195999753
ENSMUSG00000005161	150.973254802552	195.989620839013	161.577944200393	205.683209808899	169.117779645028	172.018599192971	169.069484739122	202.785085474888
ENSMUSG00000005198	79.1670877387494	81.1495690677665	85.0173509856362	76.0946473030748	91.26683492107	69.3577867575758	89.9792147462013	75.2160055374893
ENSMUSG00000005202	0	0	0	0	0	0	0	0
ENSMUSG00000005204	178.984877098128	136.810279620983	198.899769329173	170.498235570889	200.968810228785	154.197887120995	201.574894555734	169.877613839353
ENSMUSG00000005220	0	0	0.0598829505457372	0.119765901091474	0.163842585578215	0	0.0555191568103274	0.22207662724131
ENSMUSG00000005225	25.6003573258668	32.9337930181724	26.081781886516	31.6212753845371	25.3868297482648	27.1550666461539	25.2939096423239	31.285698728492
ENSMUSG00000005232	0	0	0	0	0	0	0	0
ENSMUSG00000005233	65.9199916193405	63.5761696950973	64.8155925825348	54.4694416538673	68.8262203909491	63.8307689109608	65.1705735933524	53.8856257849797
ENSMUSG00000005251	2.60098311559711	5.20196623119422	2.70148649078514	3.331833338635	1.47827896762299	3.44931759112032	2.17067380010303	3.25601070015454
ENSMUSG00000005267	0.367143489312469	0.244762326208313	0.508440146143052	0.127110036535763	0.695558146322611	0	1.02134297905791	0.0785648445429162
ENSMUSG00000005299	14.9054930226821	11.7114588035359	15.3809203339549	14.9788047696685	11.8272274729311	9.35176125766641	15.937737636888	15.5027896312029
ENSMUSG00000005312	86.4905399498085	64.6559183448323	98.1259478779196	61.7965954474258	102.410912547073	69.0771645415552	95.8064577985206	66.2752058918743
ENSMUSG00000005320	0.52739301909143	0.263696509545715	1.09554353341721	0.730362355611476	2.99745893435018	0.499576489058363	1.35427869802719	0.677139349013593
ENSMUSG00000005338	0.25772986666968	0	0.490762591393045	0	0.488272606027793	0.244136303013897	0.124090830619109	0.0413636102063698
ENSMUSG00000005339	0	0	0	0	0	0	0	0
ENSMUSG00000005354	68.3640720859705	44.614215874286	68.1623946112101	40.6515295933824	72.537722654994	44.5739049358224	77.3732279464079	46.2386969955973
ENSMUSG00000005355	2.3408848040374	1.56058986935827	1.35074324539257	1.62089189447108	1.10870922571725	2.58698819334024	1.0018494462014	0.876618265426223
ENSMUSG00000005357	0.434020927886116	0	2.55448645915366	0	0.411129164555001	0	3.90078834094866	0.557255477278379
ENSMUSG00000005360	1.64111462482884	19.1463372896698	2.95451549371729	17.3104305208821	3.21275024315254	11.6073557171963	2.49338698852987	18.2263077048874
ENSMUSG00000005362	17.7919985528291	12.8423448200872	16.9511119247487	16.6269103305595	19.5146797718195	18.5009301732834	18.7216131186243	13.6547545222994
ENSMUSG00000005364	0	0	0	0	0	0	0	0
ENSMUSG00000005370	444.870452415695	389.42283081026	415.184782752912	353.427906465292	436.267641239812	361.350939431015	428.803089083795	359.129485484273
ENSMUSG00000005371	25.4904626830363	10.6210261179318	26.0341706307099	16.6206852049165	28.9752091302297	12.8778707245465	27.6143725140291	15.000399884164
ENSMUSG00000005373	1.51789767629077	3.03579535258154	1.81011302299682	3.67861678867097	0.798799171291406	3.51471635368219	1.89474912191258	3.19400566265264
ENSMUSG00000005374	23.5435494956795	13.3175633510914	23.0947689857742	14.6966711727654	21.513334534102	15.9942068264004	22.9766613569717	14.5417076030003
ENSMUSG00000005397	316.673871331256	132.777022516546	322.855611578348	140.934951043866	334.505062735302	143.741604101112	323.293735562462	138.178169333495
ENSMUSG00000005413	171.226833133242	75.2117865164706	169.717378856811	92.8921018117256	156.132346256887	81.8557931832225	202.380167954859	98.9642445667584
ENSMUSG00000005442	24.2259064337008	15.1525332375582	36.8477351220914	19.6961039399414	28.9645169259021	17.9631573813458	38.7641721059401	20.0373782185476
ENSMUSG00000005447	32.8034953602317	8.86580955681938	42.8190096308532	14.8868958214794	35.2724237390975	6.29864709626741	39.6987003561648	12.9483216215448
ENSMUSG00000005465	0	0	0.185046027437471	0.370092054874943	0.506294685048562	0	0.343122685866401	0.428903357333002
ENSMUSG00000005469	54.4340395247523	51.4307821716625	55.2376895106379	37.6915999013764	60.0975657550961	46.2288967346893	54.7068990499191	43.9824188396927
ENSMUSG00000005470	3.59543085171014	10.3868002382737	10.0966035522368	7.74533971130494	3.78421711771754	11.3526513531526	7.30915161087202	9.1043818310862
ENSMUSG00000005474	0	0	0	0	0	0	0	0
ENSMUSG00000005481	90.2305513737806	78.2722855290627	89.5142658225688	77.5330291217204	83.9268150296479	70.8829746569419	96.8327330517272	81.944336858789
ENSMUSG00000005483	61.2180829370454	39.062967207448	53.995581812308	35.7279176851534	55.7801162137069	38.1072081063939	52.4001030569383	33.9664953744082
ENSMUSG00000005493	0	2.03193554056038	0.515887927834198	1.17247256325954	0.256635231942672	1.15485854374202	0.391331547640597	1.56532619056239
ENSMUSG00000005501	5.50761625615066	4.24873254045908	4.46738615140299	3.45950025139134	4.24823080119405	5.36618627519249	5.17729817109194	3.73775672839809
ENSMUSG00000005503	0.324648257494238	1.29859302997695	0.786783291841803	2.24795226240515	0.307525186695294	1.23010074678118	0.52103483972153	2.29255329477473
ENSMUSG00000005505	6.54612513852828	5.35592056788678	8.5503467456513	6.59303845447811	5.07343081178799	8.45571801964666	10.5060143820753	6.68564551586613
ENSMUSG00000005506	38.8158389676336	38.3734932244127	33.4241304123508	32.352107901989	35.0924979056348	41.2729676860301	34.3961093921051	35.3900114178831
ENSMUSG00000005514	71.3111172098864	24.8543633272242	75.0316541754622	31.0420348464399	78.9916031837672	22.4432967263071	77.3181234286177	33.8499788202434
ENSMUSG00000005533	6.67509763666909	0.723135577305818	6.49008358067612	1.44438061884483	5.58534309957539	1.31729790084325	6.67777315789037	1.64266077680726
ENSMUSG00000005534	2.71791950185049	3.73713931504443	2.51712271390419	3.03466196349197	3.79748637896256	2.83202374024326	2.68265851545319	2.42093573345775
ENSMUSG00000005540	0	0	0	0	0	0	0	0
ENSMUSG00000005553	0	0	0	0	0	0	0	0.0797137587811136
ENSMUSG00000005566	881.674162934793	892.905680933962	960.538080766754	976.792024486311	887.516135645111	954.329865348435	993.432392899599	1006.62720549218
ENSMUSG00000005575	133.939926364909	69.7438669829114	149.542234583033	85.7466941416475	111.485251909351	82.5816680810011	150.601307162711	82.9324765794658
ENSMUSG00000005580	3.59443154439454	7.90774939766799	4.41776471795953	6.28442586639313	5.95848540971381	7.83115225276672	4.38427207137933	6.80715926872054
ENSMUSG00000005583	2.08020720893301	0.237737966735201	0.925966082253525	0.144039168350548	0.900795379825503	0.337798267434564	1.12557450587148	0.190775339978217
ENSMUSG00000005609	14.8274569593734	7.12184940568328	17.2597634210451	8.60967121471337	18.0267804782431	9.95343707387657	15.9270581099627	8.88167711073213
ENSMUSG00000005610	4.59380797172399	23.1527921774889	3.33992061375497	20.0077149147798	4.09042378710909	22.2797550957431	3.68634968000895	17.9893864384437
ENSMUSG00000005611	1.77855126388487	0.547246542733805	2.60513202169093	0.378928294064135	2.85110578097143	0	2.41529069469273	0.658715644007107
ENSMUSG00000005615	7.1827769965222	4.41047710312767	5.10443175321058	4.1446240731197	4.41658777637984	4.5359550135793	4.69201292849286	4.65156454117827
ENSMUSG00000005621	10.8371723105423	8.3168996801836	11.9103407574913	10.3833739937104	8.59444107836077	10.8624185851504	11.0828581241987	9.50537101892951
ENSMUSG00000005625	4.32413442968019	0.997877176080045	4.1457427300895	2.64866896644607	0.945245686028164	3.15081895342721	2.98949305901763	2.77595784051637
ENSMUSG00000005628	0.543979637047712	0	0	0	0	0	0.174608879892701	0
ENSMUSG00000005640	0	0	0.113184435753231	0.113184435753231	0	0	0	0
ENSMUSG00000005649	0.739519427403739	0.369759713701869	0.128015808767609	0.768094852605656	0	0	0	1.06818330205143
ENSMUSG00000005656	51.7165323917989	69.4746188154889	37.2121203691489	65.6874820429325	41.9061022753087	70.5321017168927	43.4004989662053	69.0007932872849
ENSMUSG00000005667	75.267468696263	53.8390078574693	63.1527279429005	55.3629641437762	65.7155836506142	70.7901460946771	62.4196450700338	57.8628390249762
ENSMUSG00000005672	66.8724405213072	73.0565690334657	78.3108516776552	77.1133270690534	67.3168526898172	79.132052498207	75.8676660845424	76.7087710300473
ENSMUSG00000005674	8.73079372286743	3.45593918196836	9.88680924492231	5.2267845052774	7.92570560031716	3.7905548523256	9.22472143925441	6.48065873264075
ENSMUSG00000005677	0	0	0.219778839791786	0.0732596132639287	0	0	0	0.203763103834913
ENSMUSG00000005681	0	34.78633284212	0	31.3130959278269	0	36.2467396027783	0.55829319697536	30.7061258336448
ENSMUSG00000005682	8.59927016893908	13.0091523068566	9.31324075059766	9.04605761431003	9.5033341068384	10.5476565361613	9.02382895748594	7.21906316598875
ENSMUSG00000005683	141.095930288274	114.105070771502	153.26263511711	106.091988383367	147.739005614826	113.598282037514	161.548353220236	115.32498047803
ENSMUSG00000005686	6.6395097694041	1.65987744235103	7.06846556823861	2.35615518941287	7.07548396934535	2.04402870225532	10.3362126665184	3.03692846387396
ENSMUSG00000005687	33.4031997219396	30.8500889151671	35.577838636308	31.8211724448966	40.3075153586497	33.253700170886	34.897394374127	33.3266701655068
ENSMUSG00000005698	26.7135415878021	23.6386015489184	27.7457670861916	24.4854731120348	28.2173341829148	22.755914663641	29.3017772054506	27.0810109330375
ENSMUSG00000005699	1.1808002993817	2.36160059876339	0.817618035264175	2.04404508816044	3.91482284124939	2.23704162357108	3.22165524348171	1.70558218772561
ENSMUSG00000005705	0	0	0	0.319218097677178	0	0	0.295956018534816	0.295956018534816
ENSMUSG00000005716	0	0	0	0	0	0	0	0
ENSMUSG00000005718	33.0819257430079	30.1413101214072	35.378309861968	41.8685753402427	39.3454331837178	45.9610369933694	41.4132270044449	41.2952406027229
ENSMUSG00000005732	1353.9264609234	95.8680848107249	1330.9327228196	106.754119520312	1363.76824893771	125.330726927297	1259.85830184703	115.530499897985
ENSMUSG00000005763	0	0	0	0	0	0	0	0.0562588565914371
ENSMUSG00000005774	4.58765726648988	1.18939262464553	3.52957540054918	1.23535139019221	5.79425116179826	3.21902842322125	3.32690745012222	0.818091995931694
ENSMUSG00000005779	208.24995951448	218.782141374983	260.550687131038	239.003874582033	245.789071999139	225.382230227993	260.618475515993	250.78381606256
ENSMUSG00000005800	0	0	0	0	0	1.45938138082039	0.247260574660427	0
ENSMUSG00000005802	13.2894959633805	8.00777320870364	11.8564309599313	6.25264518284933	10.0062928952182	6.93984829829652	11.1018058547028	7.98455002357938
ENSMUSG00000005804	22.2783309626611	10.0611817250728	21.7292635116976	13.8503320857004	20.8763776648518	16.3380346942319	23.7597499496569	12.6103527240898
ENSMUSG00000005813	31.7564432515713	33.2241780237028	32.2444024567133	29.7498498311223	32.2301771916003	34.5052485227721	33.3638407197605	32.6785756985587
ENSMUSG00000005823	24.4762326208313	6.85334513383276	26.5518742985816	8.81296253314624	18.8573541891908	6.18273907842321	23.3599471107604	9.84679384937883
ENSMUSG00000005824	0	0	0	0	0.479020011977456	0	0.3246382747978	0
ENSMUSG00000005836	1.29165908594012	1.14814140972455	1.73907155088266	1.59000827509272	1.35948058101162	1.90327281341627	1.1977396460003	1.1056058270772
ENSMUSG00000005846	517.057704169022	426.46919439861	483.476590624007	399.412384849039	550.519794854702	429.052793854732	494.582745456039	401.641021477723
ENSMUSG00000005864	0	0	0	0	0	0	0	0
ENSMUSG00000005871	30.6005760384814	20.0526502070352	27.7900587696431	18.6002776024976	26.6808439806073	18.1715213118951	27.3461818540816	19.272547211448
ENSMUSG00000005873	112.63883020887	11.8567189693548	129.921867061529	10.8781342089432	138.426445993756	3.93097412558333	136.819218173137	8.84853079979259
ENSMUSG00000005881	46.2382691490555	30.825512766037	60.0692907030224	37.3527315285292	51.3079893168555	30.8682212150187	62.9007703042041	39.4366627300515
ENSMUSG00000005882	17.7715915342912	13.7536664917558	14.1246085866981	15.034147775993	13.028250600412	13.6137899532395	16.6667700391559	13.3433367277766
ENSMUSG00000005883	0	0	0.0824707811647491	0.247412343494247	0	0	0	0.305843863071429
ENSMUSG00000005886	10.5092887404886	7.64311908399169	9.15816355296718	8.14518383717623	10.5206171176806	9.78530516859536	9.54495054943949	8.66328845049528
ENSMUSG00000005891	0	0	0	0	0	0	0	0
ENSMUSG00000005892	14.1721631308016	1.3497298219811	12.6169569213418	1.86917880316174	15.3424848922953	0.639270203845637	17.1130580168249	1.94958888799271
ENSMUSG00000005893	7.19193165271215	5.31577556939594	6.04082044139322	4.43859566482298	6.57564417780932	4.85768308630959	5.33965295228352	5.19913576932869
ENSMUSG00000005897	6.48760954589744	2.83832917633013	5.75562632985727	0.421143389989557	4.03293883320373	1.34431294440124	3.90453805221317	0.325378171017764
ENSMUSG00000005899	24.81327527503	19.7472315730447	28.0629244443694	24.4118807028826	21.741697098867	20.3705990836231	27.0135051666455	23.1307286254937
ENSMUSG00000005907	2.7057156338671	2.52533459160929	4.05927300918381	5.12092902697035	1.5378041056588	5.21144724695482	4.63195746273879	4.74775639930726
ENSMUSG00000005917	0.689054250690463	0	0.298199864392273	0.238559891513819	0	0	0	0.0552938854252616
ENSMUSG00000005936	30.333628864592	17.435865410356	34.1932336718007	20.0115176507274	32.5799755902366	21.154359150605	33.886491107247	21.6965542609749
ENSMUSG00000005947	0	0	0.0705889397395724	0	0	0	0.130889957116685	0.261779914233371
ENSMUSG00000005949	0	0.275438819466506	0.190721281596568	0.190721281596568	0	0	0.26523454447871	0
ENSMUSG00000005950	0	0	0.540071704295584	0	1.10824629910943	0	0.500715568727797	0.250357784363898
ENSMUSG00000005951	2.81611970897765	1.56451094943203	1.51663352135938	0.433323863245536	4.14958106188042	0.592797294554346	0.703056659105654	1.30567665262479
ENSMUSG00000005952	0.761216818916807	0.253738939638936	0.263543547634051	0.702782793690804	0.240355871263885	0.48071174252777	0.0814461958097713	1.05880054552703
ENSMUSG00000005958	13.0798392446041	5.90702417498249	11.345389004163	8.37513694727914	7.06094684422303	8.5264263779297	12.8661319577012	9.39001911298898
ENSMUSG00000005968	5.39372302296971	15.8815177898553	7.26203250121549	8.09197907278297	9.93463223429023	12.4892519516792	7.79084991621342	9.42596656529525
ENSMUSG00000005973	154.597276743735	120.696928724315	145.697691941068	140.335207446015	158.07015906504	132.324931756724	155.154850114869	145.961878342646
ENSMUSG00000005980	0	0	0.104887425542323	0	0	0	0.0972440631773494	0
ENSMUSG00000005981	90.025352945631	55.9028401355935	108.836622593115	77.7943064493515	88.7156977176717	72.8981702176217	113.722566674368	87.1562293774872
ENSMUSG00000005982	18.1096817230272	14.8846699093374	15.0303820094878	11.5948661216049	14.3345943398311	11.2796807919982	13.9350871675324	9.63511741297953
ENSMUSG00000005983	0	0.868310849219946	0	0.400827930519964	0	0.274171044971293	0.0929046937637955	0.278714081291387
ENSMUSG00000005986	1.13904028879381	1.13904028879381	3.54916023966199	1.3145037924674	2.51758119303111	0.719308912294603	2.55929771637851	1.21871319827548
ENSMUSG00000005994	0	0	0	0	0	0	0	0
ENSMUSG00000006005	109.89959036409	69.6772301660587	94.8291251534688	67.7174844338286	97.9496432913666	78.4777262515166	96.9448264440698	74.1510811575738
ENSMUSG00000006007	0	0	0.193055482356407	0.193055482356407	0.264104466305183	0	0	0.268480698605165
ENSMUSG00000006014	8.29263911187267	14.8394594633511	10.199689473795	11.0307752827709	7.64853939217929	15.0903615034889	12.0481758984655	9.80665480107653
ENSMUSG00000006019	14.0223889338454	3.45479147645467	9.21697110880212	6.12119455317393	5.7751303010598	3.08006949389856	10.7631785722371	5.02281666704398
ENSMUSG00000006021	8.94594946960476	5.03209657665268	13.0663486823833	7.06550706528872	11.1222683056388	5.82595006485841	14.1780738074144	8.43505656896803
ENSMUSG00000006024	81.4115959185431	35.7717618429962	70.8061321746031	49.3678460758994	76.6502872625818	43.93370123587	78.0787634762037	45.374372689518
ENSMUSG00000006050	98.7701368457359	66.3932040207851	102.160996806418	63.1411716373	105.207213574006	81.1376665570749	101.951588964994	67.485374372957
ENSMUSG00000006058	2.44232023073457	3.83793179115433	4.46941110162058	2.0535132088527	4.62700764651216	6.27951037740937	3.24777734646891	4.92766218084938
ENSMUSG00000006095	180.714034167994	119.828302226089	183.436178329147	108.985308885044	196.951967989791	99.396320293913	171.108347223618	114.557350328328
ENSMUSG00000006127	9.62059517664881	7.01162021348981	9.93588620786814	6.88737566681769	7.87748744208108	5.56057937088076	8.8977978267948	7.3275982103016
ENSMUSG00000006134	73.5428749730139	50.7575509889315	63.42937042534	47.5880615324593	56.3277940978338	43.8689985185622	67.7263240534708	48.2825067001039
ENSMUSG00000006143	0.716817372840308	0	0.248171859514184	0	0	0	0.230087065829446	0
ENSMUSG00000006154	0	0	0.267866080969998	0.0535732161939995	0.146578853897012	0.146578853897012	0.0993384515492936	0
ENSMUSG00000006169	46.6143290090479	28.0217191478892	38.6220764503717	25.426200329828	40.5075341679796	22.3923636083862	42.4149622553518	23.3175722147512
ENSMUSG00000006179	1.56301488349903	0.223287840499862	1.00496847437503	0.463831603557707	1.48057607813926	0	0.860062481785613	0.358359367410672
ENSMUSG00000006191	6.49481680413876	4.15960177343719	6.03835736966392	4.87616306420559	6.08313123421891	6.08313123421891	4.40370716414129	5.34066613523519
ENSMUSG00000006205	65.5333912593978	7.78614549616607	63.797494238932	8.98556256886367	55.3160796047326	3.07311553359625	68.9370898803607	7.08115122638146
ENSMUSG00000006215	33.0048455102131	43.3640305973603	38.784134335916	47.708655570202	35.3717421018741	43.8153192487731	37.2724429574208	46.6292180566903
ENSMUSG00000006216	3.89319568204628	2.12356128111615	4.5337679117235	3.43095950076373	2.01155732199097	6.36993151963807	3.40814831499547	3.63535820266183
ENSMUSG00000006218	7.82146297399237	18.2500802726489	14.4421128462015	4.73881827765988	10.4959869895884	9.26116499081328	12.5528309885179	6.69484319387619
ENSMUSG00000006219	190.910001466177	76.9088589880207	198.577077064368	85.5397785381402	185.803447284391	74.638991644157	205.160536833317	85.8983624708674
ENSMUSG00000006235	0	0.469589259331786	0.16257814627802	1.30062517022416	0	0	0	0.150730742471477
ENSMUSG00000006241	0	2.56714531418485	0.444390196445691	0.592520261927588	0.810581733506516	0	1.09868418424468	0
ENSMUSG00000006262	13.7309173907546	8.32553362154351	10.2390165690656	8.32457859711845	12.4181628422682	7.18016998462902	10.6695166650061	7.61823432903236
ENSMUSG00000006269	0	0	0.147622886531377	0.0738114432656885	0	0	0.205297954879549	0
ENSMUSG00000006270	0	0	0	0	0	0	0	0
ENSMUSG00000006273	128.701890651986	77.467622280265	112.950194109473	68.6966372160693	112.740994230861	75.0494784081174	116.304522801985	73.4673856377943
ENSMUSG00000006276	13.9984147081026	8.45448809103224	15.1631201678656	10.6525717635005	16.5422904329155	12.3410738150322	15.4372749712408	11.2554195035271
ENSMUSG00000006281	7.32138145493511	8.19994722952732	9.97006064165546	9.49690522137351	7.95239305419347	9.33943835434349	9.61952948998336	9.27485579490253
ENSMUSG00000006289	17.6085976937798	18.3659567343725	16.9124116562581	12.848188700103	14.527619487515	15.065679468534	13.6743919571352	12.8843159773896
ENSMUSG00000006299	73.737871327178	48.3482746064647	76.4001160259351	59.0066991583416	74.1982327980002	49.380203206945	85.9182231795218	64.2435957376646
ENSMUSG00000006301	21.6182810479185	7.89473062159481	20.0524391629181	9.4259236319959	16.8437270614969	9.57506476109989	21.9541666135664	9.02323352725868
ENSMUSG00000006304	241.198644528152	126.801573123372	230.954372178562	111.02352051008	248.060737043653	98.7891005419459	222.087550833402	117.974794599417
ENSMUSG00000006307	7.0080177834917	6.81335062283916	6.43635631438864	9.1996087634979	5.07099290503646	5.16319277603712	7.27951261971175	7.93560603178878
ENSMUSG00000006310	1.18881591448144	2.77390380045671	1.78353123814627	2.46950479127945	1.12611365565001	2.62759852985003	1.52636459962207	1.90795574952759
ENSMUSG00000006311	0	0	0.308557187926509	0.617114375853017	0.844227063093857	0	0.286071991198252	0.572143982396504
ENSMUSG00000006313	3.94375666493	16.4323194372083	5.46152736856267	23.4390549567481	6.84887373915973	15.5656221344539	4.85255402944593	22.5749252674224
ENSMUSG00000006333	1740.62699167777	856.240341438085	1793.52523634511	897.916587798457	1739.33002069892	936.670261247702	1754.12357677369	881.935674714284
ENSMUSG00000006335	47.4394631519286	41.9955903312155	52.2342872537172	47.6570558964327	55.9875080110737	39.043920060354	48.1782391571384	45.1827009712024
ENSMUSG00000006342	6.52585527902828	8.15731909878534	10.4494441214308	5.7424873099755	7.98464303516542	6.43922825416566	8.11694921401643	8.72790238066283
ENSMUSG00000006344	0.157719188924506	0.157719188924506	0.273022570877221	0.0546045141754443	0.448201601885695	0	0	0
ENSMUSG00000006345	4.10735724191259	14.2388384386303	6.63610533752233	11.9449896075402	3.89072102956184	9.85649327488999	8.78931242379854	9.49245741770242
ENSMUSG00000006356	0	0.444980008009015	0	1.23246472776363	0	1.26453067478184	0	0.999820927789603
ENSMUSG00000006360	5.73516776989163	11.0606806990767	10.0697908944016	5.95677771218123	5.4326752060145	3.10438583200829	6.04866603144094	6.44314425088274
ENSMUSG00000006362	0	0	0.11586095770225	0	0.73966914306181	0	0.107417931485406	0.035805977161802
ENSMUSG00000006369	11.7606952895148	10.4777103488405	16.582970920358	12.4372281902685	11.545500879344	17.419527642519	16.4040805355789	15.7177173332534
ENSMUSG00000006373	39.7345341454296	60.859223184772	39.876821025772	58.6833567060488	38.5916784770659	76.7069164791062	45.5275024182911	49.402183475167
ENSMUSG00000006378	34.4769912916783	39.178399195089	41.9130416445542	35.2666369824728	38.5964748576869	40.0809546599056	39.6132909959593	37.7269438056755
ENSMUSG00000006386	1.7839807579156	0.198220084212844	2.88231179621673	0.480385299369454	1.5021221767782	0.375530544194551	3.18127596324032	0.0636255192648065
ENSMUSG00000006389	0	0	0.204987596162904	0.102493798081452	0.280427880228958	0	0	0.0950248642712419
ENSMUSG00000006390	0.342631341456685	18.502092438661	2.49109559496941	11.9809835758052	3.57015758743433	13.6315107883856	1.75966806618206	12.207697209138
ENSMUSG00000006392	46.3738562095393	27.6998201520067	44.0711378125009	24.5677736460885	50.4139431932435	41.5693917558324	48.0524684768892	30.8694651961721
ENSMUSG00000006395	8.87925476370727	0.845643310829264	7.61210163569172	2.63495825850867	8.81145276898685	0.801041160816987	8.27886385392569	1.62862895487063
ENSMUSG00000006398	249.003475552376	288.004019916002	286.841897694405	347.256998657197	236.817441681574	321.124450920215	293.383672754874	383.260509047395
ENSMUSG00000006403	20.5832394806565	8.73816770405228	25.8156520273681	4.10092388976421	16.3706333947797	3.31091461916892	24.4953751731553	3.86441033266063
ENSMUSG00000006411	1.7453527116061	0.997344406632057	0.949558799363799	0.517941163289345	1.41711152502247	0.472370508340823	1.36056022295463	0.320131817165796
ENSMUSG00000006412	55.9346991585271	65.0964171241479	72.9539425388904	58.7638164157653	67.1441633618932	57.0953770084126	66.3994210979889	59.898778473011
ENSMUSG00000006418	10.5758329555468	18.0902405818564	22.5471085547061	26.9794461338363	23.1996414382502	23.7269060163923	21.082721525352	31.177414459101
ENSMUSG00000006423	25.7910388666809	6.03887739317406	24.217749288594	7.53537882540783	28.9593535554598	7.74632914034934	24.7144005154593	6.70357922478145
ENSMUSG00000006435	6.41140195504477	1.28228039100895	5.50489067619792	0.932279872581906	3.52248062898799	1.82197273913172	6.29735411267058	1.5640487338659
ENSMUSG00000006442	246.50000095948	182.830569432032	282.719431056835	224.679032835582	279.977161246976	213.579415496705	296.24105435004	221.243319071549
ENSMUSG00000006445	45.5616115517523	17.7850150355524	62.8886288080458	28.0196861025946	49.9730402225724	19.875640997614	61.8336591125033	26.3626907626959
ENSMUSG00000006456	14.8104369008381	17.9158510897236	19.2697515029787	19.517859891429	19.233694828747	16.065792151071	21.392624463028	20.8558919496187
ENSMUSG00000006457	7.40513610708418	3.21962439438443	6.35366155738639	3.67843563848686	9.14943083890757	2.43984822370868	8.47427874374801	5.99400203826079
ENSMUSG00000006462	0.626433961643811	0	0	0	0	0	0	0
ENSMUSG00000006463	15.6950064484689	9.28888136746116	17.9648851637212	14.3053715192595	18.508143926428	12.743312211639	20.2542109104343	11.3094578687704
ENSMUSG00000006464	2.43422735681762	2.19080462113586	2.99180652061971	2.10690600043642	2.99758913411277	3.80463236252775	2.89098971350102	2.226843427967
ENSMUSG00000006469	0	0	0.137136527967337	0	0	0	0.508572428796893	0.254286214398446
ENSMUSG00000006471	20.3289898329027	13.6060168172971	25.2154943429094	16.4039259901125	20.4697934681266	13.798157078515	24.2000725675042	15.5681995497957
ENSMUSG00000006476	2.28924763924246	0	5.54797924173742	0	6.50551442737031	0	4.53134294554878	0.0612343641290376
ENSMUSG00000006488	0	0	0	0	0	0	0	0
ENSMUSG00000006490	0	0	0	0	1.8784500257375	0	0.318262682352195	0
ENSMUSG00000006494	7.68438544233179	24.1337730298233	9.06211715933178	21.2003658314642	12.6246620125443	23.543288617988	8.63298265558196	23.8177825051324
ENSMUSG00000006517	43.208779540473	35.672364504344	53.7496994516499	39.1381306686771	66.6299057004468	33.7908807480837	50.6392051035994	49.9941196882669
ENSMUSG00000006519	196.870890338395	7.19163069729295	178.645999529901	13.0716585021879	154.980262854928	10.2184788695557	182.940698032567	17.8900998076012
ENSMUSG00000006522	0	0	0.0888861827781696	0	0	0	0	0
ENSMUSG00000006527	14.0583182569665	10.1652455088835	13.2537047890739	11.4565922753012	11.6778390276658	10.0388440764144	12.0448993899724	11.9060532874943
ENSMUSG00000006529	0	0	0	0	0	0	0	0
ENSMUSG00000006538	0	0	0	0.106091841518038	0	0.580544594568479	0	0
ENSMUSG00000006542	0	0	0.351295961919588	0.263471971439691	1.20145296322971	0	0.0814240757131364	0.162848151426273
ENSMUSG00000006546	0	0	0	0	0	0	0	0
ENSMUSG00000006567	1.14867091383357	0.574335456916785	1.34218819209354	0.894792128062361	1.63212906156316	0.272021510260526	1.52090910739437	0.875674940620998
ENSMUSG00000006570	0	0	0	0	0	0	0	0
ENSMUSG00000006574	0	0	0.0661148912179475	0.198344673653842	0	0	0.122593926303729	0.245187852607457
ENSMUSG00000006575	11.1154220633738	4.12858533782454	15.6131405911157	6.70705335252154	14.13915274388	2.70749733393446	14.7811967978532	7.13575017827398
ENSMUSG00000006576	1.4120443631285	0	1.27858003491073	0.0752105902888664	1.13178853161367	0.205779733020668	1.29000203869094	0.13945967985848
ENSMUSG00000006585	181.745848882635	209.111835948433	233.875342586813	230.785840042734	211.88916290319	195.264880175413	224.279712253592	239.269884592381
ENSMUSG00000006586	5.51559401056833	3.75529804974865	3.85977555345687	2.60026984653936	3.89072102956184	2.00094224377466	4.70856022703493	1.77041864536513
ENSMUSG00000006587	0	0	0	0.198628951441635	0	0	0.552463354009401	0
ENSMUSG00000006589	102.943851735198	80.96707439847	123.740794155563	105.520062330068	121.618880242207	90.3924109908295	121.777746801798	95.6029567117775
ENSMUSG00000006599	151.495412136892	114.560580252278	133.508476337359	116.494814985927	118.599190633024	126.901133977336	140.959864553084	120.463918459834
ENSMUSG00000006611	0.78444543965083	0.522963626433887	2.5347990264601	0.0905285366592892	0.990761435747326	0.247690358936831	3.86085065836655	0.335726144205787
ENSMUSG00000006638	20.7251413493548	10.3625706746774	9.56709860789885	11.0021633990837	3.2720042977898	15.705620629391	10.4221612414653	13.5266348027529
ENSMUSG00000006641	18.2543264523307	4.44656669992671	23.8211406380387	7.53525877325714	18.3999616277013	7.98070624815961	22.085245139583	8.4885466012683
ENSMUSG00000006649	10.1584499471883	0.423268747799511	11.6744616275421	0.488471197805108	7.08334561820018	1.20283227478871	11.3218824311091	0.860463064764289
ENSMUSG00000006651	44.2704223612734	17.955835643034	48.1246940315527	20.1502059642136	37.5366241801996	16.4222730788373	46.008947914213	20.3711324458179
ENSMUSG00000006673	40.5784901064609	28.900378128148	43.2899733422329	29.935424962129	46.0364971450383	33.0747649391537	43.1644265375569	29.1927832109267
ENSMUSG00000006675	5.04222976170421	5.76254829909052	4.65516818638328	5.07080820302464	5.23116944185458	4.77628514256288	4.39300680365522	3.9305850348494
ENSMUSG00000006676	58.7071190844549	41.0817311877676	67.398906569114	51.937074360951	56.8660233883981	59.753260778979	63.5083067588283	55.1284431074625
ENSMUSG00000006678	39.9549432517551	0.105981281834894	33.6100109587467	0.476997972121951	40.5581509925603	0.602348777117232	34.426538992066	0.374201510783326
ENSMUSG00000006699	431.736976894057	201.855143828658	406.00882747625	195.045594080293	428.951599977059	234.163425578575	400.074862555122	196.297469197081
ENSMUSG00000006705	12.6636701947536	9.83455238528737	13.4328522556946	14.7854658508861	16.207016470437	11.2300586566808	13.1026171027056	12.3674867702105
[truncated: 24,545 more rows]

## Sheet: TPM_GSE90516_CAST_M_x_BL6_F
ensembl_gene_id	BL6_allele_TPM_SRR5054337	CAST_allele_TPM_SRR5054337	BL6_allele_TPM_SRR5054338	CAST_allele_TPM_SRR5054338	BL6_allele_TPM_SRR5054339	CAST_allele_TPM_SRR5054339	BL6_allele_TPM_SRR5054340	CAST_allele_TPM_SRR5054340	BL6_allele_TPM_SRR5054341	CAST_allele_TPM_SRR5054341	BL6_allele_TPM_SRR5054342	CAST_allele_TPM_SRR5054342	BL6_allele_TPM_SRR5054343	CAST_allele_TPM_SRR5054343	BL6_allele_TPM_SRR5054344	CAST_allele_TPM_SRR5054344	BL6_allele_TPM_SRR5054345	CAST_allele_TPM_SRR5054345	BL6_allele_TPM_SRR5054346	CAST_allele_TPM_SRR5054346	BL6_allele_TPM_SRR5054347	CAST_allele_TPM_SRR5054347	BL6_allele_TPM_SRR5054348	CAST_allele_TPM_SRR5054348
[truncated: 26,794 more rows]

[truncated: 1 more sheets: TPM_GSE90516_CAST_F_x_BL6_M]
