# Supplementary material for: Stem cell transcriptional profiles from mouse subspecies reveal cis-regulatory evolution at translation genes
Source: Heredity (Edinb). 2024 Aug 20;133(5):308–16. doi: 10.1038/s41437-024-00715-z (PMC11527988; doi:10.1038/s41437-024-00715-z)
Supplement: Supplementary file 5 — Table S2 [file 41437_2024_715_MOESM5_ESM.xlsx]

## Sheet: TPM_GSE234761_homozyg_CAST_129
ensembl_gene_id	CAST_PSC_rep1_TPM	CAST_PSC_rep2_TPM	129_PSC_rep1_TPM	129_PSC_rep2_TPM	129_PSC_rep3_TPM	129_PSC_rep4_TPM
ENSMUSG00000000001	127.489115146585	128.87748136329	219.948355881539	213.648033243257	227.293191671546	203.008668433752
ENSMUSG00000000028	69.2675673356324	91.8973423581944	34.892035901842	37.2838689423943	37.4913642610967	38.5045207474998
ENSMUSG00000000031	55.8192678182451	60.9566697529563	289.556858192111	282.936813352421	301.811911842193	299.152544415581
ENSMUSG00000000037	10.364814936804	12.4586773011001	4.76064214860713	3.38703000463748	3.37113488877539	4.10655889430133
ENSMUSG00000000049	1.23064526647144	2.13265215011338	0.323818427414667	0.561683558687692	0.644235821338834	0.915574280177249
ENSMUSG00000000058	5.41144428898061	0.566291442159043	17.7988473551372	17.1279295965739	20.3226942573106	18.1607658794618
ENSMUSG00000000078	35.8287893626483	18.580446516679	214.060425865963	204.062822004605	214.690303684479	193.022387283403
ENSMUSG00000000085	25.2215581868702	15.4389315543585	11.2166581702533	14.0824406744094	12.4196433290025	12.199633507074
ENSMUSG00000000088	570.474662996474	584.462632142877	402.909652646514	334.776874967088	361.447572331665	318.66320963537
ENSMUSG00000000093	2.27217979315305	3.64591111891971	3.84349075539781	3.35808076631419	3.25689102067352	3.37084604158749
ENSMUSG00000000094	2.6532147462144	1.88802665764228	3.94599556182695	4.84385595497987	5.13304977554829	4.39844468587944
ENSMUSG00000000120	41.4416757940215	35.7328914004488	32.8033893071609	34.8152528733187	27.8631057970164	37.057377460163
ENSMUSG00000000125	0.637727098425055	2.45589331547517	0.335608955330936	0.0582134975649012	0	0.177920847196343
ENSMUSG00000000126	3.18200726815246	2.38271079312758	32.7158747269705	31.3591862094076	26.6830517518834	29.7562328632163
ENSMUSG00000000127	25.6523272544946	18.1594419192347	56.0283374435645	51.1176204976226	49.2610515755483	45.2172400378991
ENSMUSG00000000131	37.1229235953133	32.0344575889667	26.7235176246989	29.1350573319757	25.703143576665	28.679606759181
ENSMUSG00000000134	32.2810970461865	22.2689936279413	29.8742342390944	28.287623710139	25.8363537973098	28.7401692905342
ENSMUSG00000000142	14.6072631211359	4.73346005130505	20.4366714455462	20.1960025780029	14.0813382474872	19.5151099285528
ENSMUSG00000000148	15.3020651139689	16.0158107595179	15.4540890209275	17.1848807373708	15.6222234222569	17.2124334382036
ENSMUSG00000000149	41.1165212296521	28.085469422629	80.9910079883645	87.2259050351389	69.2925037379539	82.2422101876428
ENSMUSG00000000154	1.38550810224047	1.77853510027113	7.59515263830164	4.11037317355845	6.95084569803542	3.22121557372543
ENSMUSG00000000157	0	0	0	0	0	0
ENSMUSG00000000159	0	0.449127695505448	0.204584452357899	0.5677834911126	0.203510087042034	0.216918163288129
ENSMUSG00000000167	0.278940427267042	0	1.46794617361957	1.27312277646382	0.912648328487471	1.10248097423761
ENSMUSG00000000168	124.540192731303	101.88911267922	78.8088955548585	78.5744487279288	82.178172859745	83.6346935588845
ENSMUSG00000000171	546.265738887226	516.71356945038	299.384998647824	298.489685119231	299.898316626702	284.534603269381
ENSMUSG00000000182	0	0	0.569092142556758	0.296137902717149	0.283051791404108	0
ENSMUSG00000000183	0	0	0	0	0.110254659567758	0
ENSMUSG00000000184	10.9246874555411	1.32475724661098	239.952448890396	230.620284716736	245.7319737571	234.11842034788
ENSMUSG00000000194	24.9854343571392	23.1375699891512	35.6618296764609	37.0024069738697	35.6756562197599	38.5977206293029
ENSMUSG00000000197	0.106647559891565	0.205350399956551	0.315698209968795	0.243377123356624	0.48850718956838	0.198358872253148
ENSMUSG00000000202	0.369309423549822	0.711107107474267	0.323920033447744	0.112371960156659	0	0.0572413477644546
ENSMUSG00000000204	0	0.0952866780827653	1.43234921954813	1.71656390095009	1.0362380415884	1.19655210859189
ENSMUSG00000000214	0	0	0.873378296614179	0.530225477820412	0	0.540184952316928
ENSMUSG00000000215	0	0	0	0	0	0.139045865339418
ENSMUSG00000000216	0	0	0	0	0	0.0609923688817509
ENSMUSG00000000223	0.366963368129165	0.353294883124126	1.62942797604027	1.25615376015178	1.56083885067033	1.21576125260646
ENSMUSG00000000244	0.377603186670928	0.424128126955498	0.993583394223252	0.976612195913961	0.906001836008592	0.907166094816301
ENSMUSG00000000247	1.87546640791554	2.06355415572091	1.29247263971973	2.73101209655034	1.16880480220135	3.15605311284409
ENSMUSG00000000253	15.8755888202337	13.3330796975664	12.8874994624799	12.7187596014163	16.1352924327657	14.606819031644
ENSMUSG00000000263	0.162522664022823	0.156469093587441	0	0.0741775967314151	0	0.0755709094139672
ENSMUSG00000000266	0.531874145977574	0.512063139157123	16.2216509971949	15.9997437662665	19.7434380425684	15.7831623217122
ENSMUSG00000000275	206.256061110021	110.282158224841	128.279144910939	129.832812933994	137.956708045273	133.951866657884
ENSMUSG00000000276	35.2708479858263	22.4729318669513	15.9398047555068	14.8384379830925	12.6726340251174	13.7033206694825
ENSMUSG00000000278	404.116440464646	446.162853021479	552.596069173204	579.377260413868	580.300715578784	572.948003191482
ENSMUSG00000000282	83.6042997617849	29.4695520819428	33.2434922937316	47.2526521072543	35.5102450560312	46.0505962351351
ENSMUSG00000000290	5.52758111759405	3.0940071422025	1.01474424632827	0.997411603756165	2.35530252113326	1.07591977583739
ENSMUSG00000000295	25.1636787240582	28.8563264066653	20.5995781818293	18.5802615557319	19.1740961797388	19.7093154071537
ENSMUSG00000000296	54.2678284989041	45.9654868474173	68.666150340605	63.4779689954795	57.8268605377556	65.2218646476756
ENSMUSG00000000301	5.96699180153755	8.07853499829072	10.0583790424231	6.29790359777237	8.29729196133067	6.24278926968765
ENSMUSG00000000303	459.233334593825	290.760694348624	315.297202841572	322.34781202631	320.15224492333	331.274251038934
ENSMUSG00000000305	7.2443408112783	4.84051597747934	3.76971591357943	4.98430110775065	3.32540025238134	5.60582652577452
ENSMUSG00000000308	28.1358246234959	25.5745473695889	55.8353264385916	54.8098737745841	47.5193607208449	52.4773356905359
ENSMUSG00000000317	0.527466672426854	1.52345949954322	1.52670941282301	0.288891721177149	0.552251626358753	0.539583202091553
ENSMUSG00000000320	2.01687244307784	0.462321165140859	2.90620102469438	5.21632839722074	4.14786936035072	4.24251570523993
ENSMUSG00000000325	101.368882874184	99.4493791384519	43.8914539618343	45.4395056352077	38.0790860616994	47.108035147297
ENSMUSG00000000326	86.3063384675195	76.9753784481683	104.782629808719	115.769725197581	107.274169566402	108.505857835674
ENSMUSG00000000339	61.3536888402243	69.5158891512491	95.5457273978962	84.3890109572009	73.194784305686	90.1466887644784
ENSMUSG00000000340	73.7082999367497	61.8245468256287	27.4425478038287	25.0305520497341	31.5925703760611	27.843726879103
ENSMUSG00000000346	165.590195242807	162.548295557332	177.276519657167	168.382581853716	174.043861539218	170.601797062848
ENSMUSG00000000355	48.6978317221281	49.0478319234224	75.8971855073611	54.2551279507236	54.9080837262792	48.8874995620359
ENSMUSG00000000359	0	0	6.46405263407813	2.24246168820045	0.476304220414704	1.86151199311548
ENSMUSG00000000365	27.848431653795	31.4713225121683	46.7287476228046	43.9556399225705	47.0592538335576	42.7351373699108
ENSMUSG00000000374	23.1208085070834	15.8001443470507	25.4018982922726	23.7930482271662	23.6260488623323	23.7461871917059
ENSMUSG00000000378	25.3633773855454	21.6367818612158	40.5499108319984	50.5054334257948	43.2782019717891	50.7574301232469
ENSMUSG00000000381	0	0.749437285555717	0	0.177643569950036	0	0
ENSMUSG00000000384	181.622331016591	162.389433647459	106.976080938046	110.655794663422	105.302924730018	112.536861401981
ENSMUSG00000000385	0	0	0	0.0245226949479096	0	0.0249833162592874
ENSMUSG00000000386	1.34749966773163	2.4948242531049	0	0.0946180811147351	0.271310937705179	0.289186011083726
ENSMUSG00000000392	0.415750311852095	0.133421544302395	0.182326588943476	0.316257009024437	0.181369109716373	0.483296119724435
ENSMUSG00000000394	0	0	0	0	0	0
ENSMUSG00000000399	191.216384585398	193.802127791455	194.330204416703	176.593096978566	185.733708567996	185.98817303514
ENSMUSG00000000409	6.83127868163393	6.57683031339166	6.16791740029508	6.2357805694718	3.68131612896827	6.04149300326246
ENSMUSG00000000411	0	0	0	0	0	0
ENSMUSG00000000416	0.177745933152608	0.128343999972845	3.27390736263935	2.61630407608371	2.4425359478419	2.14888778274243
ENSMUSG00000000420	117.86241361785	87.1916440127168	103.906697397204	97.4003053027592	102.616762532447	97.7093107921067
ENSMUSG00000000435	0	0	0	0	0	0
ENSMUSG00000000439	84.1786660327615	96.7342194296397	21.0740385386878	19.0184369123725	17.8115340120647	18.9850306655469
ENSMUSG00000000440	0.664290062565347	0.127909377555056	3.67067322698225	4.36595317734297	4.52077707070211	5.55995116128633
ENSMUSG00000000441	107.926493165947	105.45157413576	67.8670439691865	67.5187784475341	64.1351113095732	69.8797188755268
ENSMUSG00000000486	38.0544200271057	43.6089500624343	61.2749316113157	56.8366840872063	57.9798249284835	55.5273599162474
ENSMUSG00000000489	6.41154057790781	7.62513264150129	1.24048683801725	1.89349858553809	0.863780737142359	2.14827699854375
ENSMUSG00000000530	2.57566984915138	3.27678933201478	11.61828629231	13.14120911923	13.3630973989174	12.7036736393011
ENSMUSG00000000531	34.9295020571313	50.5355920325933	18.53426456017	28.978009045583	16.4164469869446	22.7923052300199
ENSMUSG00000000532	34.8106035972904	25.2209904066148	17.0575644412972	15.7664498642482	20.8032175146361	18.6227041810136
ENSMUSG00000000538	9.93806433490904	5.08563832115126	27.7401250597694	32.221024770618	26.4812972640789	30.703053241082
ENSMUSG00000000544	16.7405456532742	8.26512892604117	28.4249279971356	36.635779388733	39.1365038176053	36.3259605133563
ENSMUSG00000000552	78.153950372365	53.1656472126079	96.6657876834272	120.966583199949	90.0334289370614	125.414837032792
ENSMUSG00000000555	41.2769349247147	51.0717278351296	334.728738695203	358.819124765407	300.704285103339	355.278224275354
ENSMUSG00000000560	0.0513520564072113	0.0494393183141468	0.47292748862472	0.375004646093479	0.672062761265774	0.310414434454073
ENSMUSG00000000561	54.6230582898239	56.2556328391611	52.9921063684348	39.8743578916314	49.3197720651268	40.8117566365045
ENSMUSG00000000562	0	0	0	0	0	0
ENSMUSG00000000563	376.464489996677	368.883073132182	277.887485259621	241.268442893252	270.049060950456	243.267194087889
ENSMUSG00000000568	262.211113587793	220.908104657094	148.027645238992	127.078972790562	143.898927405512	130.805516520315
ENSMUSG00000000581	29.3633500811958	27.0405226756304	44.9626952460688	41.8639416991239	47.5541179861349	42.4219711832839
ENSMUSG00000000594	88.1244589415227	119.803914955994	60.2840533874747	71.7647308977316	70.9158932096	68.4271420895543
ENSMUSG00000000600	8.00709518529208	6.94833613471252	11.2430919731988	7.98920516848466	8.85795510922337	8.64849629968555
ENSMUSG00000000605	5.03280095680704	2.64291352946996	33.046699561649	30.9682772652817	32.3941304650046	31.9329085904724
ENSMUSG00000000617	0	0	0	0	0	0
ENSMUSG00000000627	6.30397456159603	2.99888250673789	36.395109988756	40.7211448709059	34.748058593445	39.4169006421242
ENSMUSG00000000628	161.164759800985	145.859655449118	149.428017869096	143.185776754313	145.202486670582	152.996388956029
ENSMUSG00000000631	15.8526939387859	10.3396829864012	10.7179315899832	13.4881947970094	12.3905626050963	13.7301744476933
ENSMUSG00000000632	0.407333148590857	0.261440658882216	0.446588140940457	0.588722902177381	0.888485810013931	0.599781161304901
ENSMUSG00000000673	0.838132260096334	0.161382778004735	0	0	0	0
ENSMUSG00000000682	5.28835330683867	3.5003203969005	0	0.452564579215593	0	0.307376875021595
ENSMUSG00000000686	7.75610631204798	9.58291999270059	2.21092766157718	1.17999814503879	1.69178237102817	0.901621953831879
ENSMUSG00000000690	1.39832381703547	0.192319955152791	6.57034843812347	8.9350012290959	5.49010944080859	10.3103500311152
ENSMUSG00000000693	13.0407225234667	9.35469664976956	11.998658123613	12.4485574458144	8.14301201853459	12.7220170061757
ENSMUSG00000000706	0.28574632989883	0	0.250627129545511	0.0869457239668056	0.124655486673234	0.13286829958144
ENSMUSG00000000708	68.276816350026	56.1103249143659	67.874790818029	63.281552462826	67.3073548077458	68.5183284353152
ENSMUSG00000000724	0.492258106588575	0.710884050037795	0.323818427414667	0.224673423475077	0	0.114446785022156
ENSMUSG00000000730	74.1855042461071	302.375371309516	29.5396532912067	32.9004452683368	25.9477404252559	36.5100565075433
ENSMUSG00000000731	27.8990016676333	117.018019457594	2.42901916846579	2.99611555153378	2.95321069055036	3.62471668620237
ENSMUSG00000000732	8.4070652346663	20.4391986969741	2.68138479635834	2.4805502131205	1.88934007431166	2.44817031821854
ENSMUSG00000000738	44.3737233944243	47.4862573285981	51.7537533653027	59.4108041270351	47.9589222519202	54.5507890359679
ENSMUSG00000000740	2449.22594119758	3028.28113059626	374.345083217218	497.655009592099	389.395494730896	523.523168264984
ENSMUSG00000000743	71.2236700198502	59.2202044789125	141.188595080253	137.30848983517	127.108593881941	137.545937814045
ENSMUSG00000000751	235.482228803202	207.886217854903	134.547543488117	137.428479731042	143.87444410825	139.453879452698
ENSMUSG00000000753	32.7634391934572	15.5313649920508	364.095454840823	402.686872273684	363.054058475863	382.565571570302
ENSMUSG00000000759	20.3308113518074	15.3855066269968	17.0489192627931	17.1582789328211	16.5398975363616	16.1178955090178
ENSMUSG00000000766	0	0	0.192671359947361	0	0	0
ENSMUSG00000000776	42.3397165287095	33.8806574392225	60.4063193699577	61.3613506315432	57.0306713473844	61.5551271332446
ENSMUSG00000000782	99.6743584960215	117.105843934149	43.7690105215432	43.1795677625092	37.5865401997874	38.6126545322549
ENSMUSG00000000787	443.40617701579	371.345961963499	535.827267108548	472.314158979652	555.003361106428	483.674929121946
ENSMUSG00000000791	0.764588961658648	0.736109898991633	0.880186604894728	0.174484500374798	0.375241863293825	0.355523849598669
ENSMUSG00000000792	2.54585536477827	4.25704949909928	0.352572795969248	0.73387179717064	0	0.560742342188474
ENSMUSG00000000794	0.337859286054908	0.108424952230432	0.69144885907432	0.599680905926444	0.638687909759034	0.54112270931823
ENSMUSG00000000804	29.935574299133	20.1153651426189	37.0994724558642	38.9372499884235	39.8463210892972	38.8134945939541
ENSMUSG00000000805	0.199557330087026	1.92124309216725	0.262546578483713	0.182161463387219	0.261167827877442	0
ENSMUSG00000000811	26.6994478891259	19.7115747546446	15.4704367878749	19.383945198328	19.0101814910932	19.4264135924703
ENSMUSG00000000817	0	0.195000718595809	0	0	0.530155859170936	0
ENSMUSG00000000823	16.8799714109648	12.8124062457473	14.7043047312778	20.0626108990973	18.2461585616603	17.6534754096011
ENSMUSG00000000826	47.8492154302499	55.9539599709023	94.7258086479934	91.6827841067604	93.7114339208036	90.3876116777961
ENSMUSG00000000827	76.9382030508267	79.3795789522933	62.1637783981108	63.0069152042136	61.7342661209602	63.0186450692233
ENSMUSG00000000838	54.7406277492548	57.756990109573	54.2303047119829	44.3168202512695	53.4873808758628	47.0414835324707
ENSMUSG00000000861	0.178670077093477	0.143345879286558	0.587665927854626	0.353372499525658	0.194859942924877	0.332316979719742
ENSMUSG00000000869	5.75544808241214	1.53918660114133	0	0	0	0
ENSMUSG00000000876	19.1503262891992	19.8925781229587	20.2223256077314	21.161148494395	20.6107879578938	20.4455469455798
ENSMUSG00000000881	13.1582175472988	11.6339751104748	20.2262397819073	18.598953479697	21.525788441774	19.4789838129702
ENSMUSG00000000884	15.3435416702845	12.8024280740867	9.29809423340186	6.1541560047161	4.2595302764273	5.10228127243124
ENSMUSG00000000889	0	0	0	0	0	0.135533562648824
ENSMUSG00000000901	26.1270685838561	32.2241846238515	128.019715263858	150.251929030224	139.730992765634	150.184750528798
ENSMUSG00000000902	62.2879074511258	56.7289057726125	37.1015065296871	45.2065027057114	44.6764949847245	46.7227773121965
ENSMUSG00000000903	1.82691367148356	6.15602967040878	1.80267720593357	1.04228590517832	0	0.637118190891677
ENSMUSG00000000915	20.3378951802575	31.4720945364269	7.5649328153467	8.72360346654355	6.82842761046153	7.64965479380145
ENSMUSG00000000916	32.1715815790334	27.9109402414885	11.2392072944415	14.3932029934778	12.369566541379	13.6071050393218
ENSMUSG00000000934	52.8099219341903	57.1289109658861	23.4965694159594	26.3820265645622	17.5927148666146	24.3773332666723
ENSMUSG00000000938	1.07980654390209	0.46203839990224	7.89245524921987	9.80201364318803	10.9914117652886	9.48403357960363
ENSMUSG00000000942	0.246129053294287	1.18480675006299	6.80018697570801	6.29085585730215	3.54329701736359	5.95123282115212
ENSMUSG00000000957	46.4739556932001	22.4982079079914	754.330680106395	858.969849360822	741.66816613542	848.597102805216
ENSMUSG00000000958	28.4039609738349	13.7869331590739	11.8336831284231	13.8282256224636	14.4046465500621	13.8678431921508
ENSMUSG00000000959	119.274569966061	106.780940951156	52.8095035728819	54.8403277463885	47.8088891826175	55.5839044406059
ENSMUSG00000000976	17.6025793353973	16.5350219862195	22.2742079457575	23.0142378517604	20.5574355895018	23.3328449824093
ENSMUSG00000000982	1.02435955861904	0.493102339321255	0.673846701434699	0	0	0
ENSMUSG00000000983	0	0	0	0	0	0
ENSMUSG00000001014	2.82760152036824	3.74313541542423	0	1.12923696357428	1.38771878272176	0.821748537501427
ENSMUSG00000001016	73.0702655128028	83.4233756047266	57.0911512891296	54.7629162435064	51.6448117145554	51.7730311092245
ENSMUSG00000001017	199.886432332246	219.443149883732	92.2486314666859	89.0646345295386	104.470003494423	89.5839211248325
ENSMUSG00000001018	91.3151685314118	81.8110613067076	81.5948906263016	82.103910233676	73.7672521487859	82.76981404498
ENSMUSG00000001020	0	0	0.883846872087294	0.919853006042651	0	1.8742620752601
ENSMUSG00000001021	0	0.282933626906428	0	0.134130875288117	0	0.136650318595743
ENSMUSG00000001023	0	0	0	0.829003326433501	0	0
ENSMUSG00000001025	68.3061237793419	41.9991891527816	768.774793882021	680.498326742911	730.932902659343	649.24145790612
ENSMUSG00000001029	0.412111040915015	0	1.8976712253639	0.940465958559013	0.539344484881356	0.287439351878125
ENSMUSG00000001034	71.9658049673604	52.4367316957783	37.473176350108	43.6454969330497	34.2381868991502	44.2992405717144
ENSMUSG00000001036	102.284888298841	92.1893871633558	45.5150708283913	52.0959137056535	48.6152821452736	53.3885057857182
ENSMUSG00000001039	35.7111161882666	41.7313778894754	26.5697796676185	28.6638438292261	31.2650515454388	34.0120326877709
ENSMUSG00000001052	59.5011671259716	47.057690023266	54.3603999122181	51.6075226933918	56.2072210616357	50.09198900544
ENSMUSG00000001053	104.410326301501	77.6755483384039	31.219752417277	32.0321050706387	32.9379733069039	35.5761690883682
ENSMUSG00000001054	93.1351882081958	87.3938898473118	51.5927717874038	60.0749286994383	47.5202174555346	55.0408006997254
ENSMUSG00000001056	773.019622449887	718.188497376839	462.117717456155	515.631388378533	478.956727862075	546.80696530756
ENSMUSG00000001062	6.7761195953129	5.35092113529322	9.4158078575789	10.0426360662303	9.5656454807446	11.6119622562981
ENSMUSG00000001065	16.0337277893214	12.7043849723572	10.1739885152963	12.3370086351124	10.4919570172869	12.0079305277424
ENSMUSG00000001076	1.59700018026225	0	0	0.72889301971358	0	0.247528053358639
ENSMUSG00000001082	110.351204116859	122.033457652134	59.7497588303933	69.1756583599769	67.7747659813039	68.3948065749719
ENSMUSG00000001089	66.3072033671043	35.8532571225916	80.6192120771459	71.5861541083272	77.664010129173	77.2935945011235
ENSMUSG00000001095	5.85566732762827	1.40938952208986	1.28399645099249	1.55902118105405	2.12875600997948	1.13450357789376
ENSMUSG00000001098	47.1106486286904	44.1401676123492	257.380410652178	285.510469720737	275.097468420316	285.363013544281
ENSMUSG00000001100	84.4188170008434	88.0639327712165	81.1840103391205	93.8160909558813	88.2226717537888	92.3955548303746
ENSMUSG00000001103	0	0	0	0	0	0
ENSMUSG00000001105	49.9094845406637	65.6359631861125	91.7253385993597	91.9394587495378	96.967418679889	86.6085238921504
ENSMUSG00000001119	63.9551172646304	46.8264842037909	354.952903830257	422.64179450973	356.72293485257	420.875961566741
ENSMUSG00000001120	35.4474508701125	36.3164072695067	11.2630960419825	15.3239837524441	18.3814779095603	15.7362183284368
ENSMUSG00000001123	17.4409557980131	14.6703137713462	14.9753521499938	16.6747210965922	18.7410220259008	19.1220923129953
ENSMUSG00000001127	38.6271722752644	42.6742720729155	49.4781289494665	46.2376256784552	37.2080905234279	39.5479517828007
ENSMUSG00000001128	14.9157609002144	23.2809066448437	5.35195755724749	8.66442186336949	6.50693023695572	7.14580410260458
ENSMUSG00000001131	122.823941040996	103.786936518581	1819.37091714618	1846.30243544395	1768.76323181078	1836.40254418131
ENSMUSG00000001134	30.4001667423971	29.2678351274255	51.9630778488906	32.5572215472066	31.3273916782826	32.5009317846202
ENSMUSG00000001138	23.5275605476902	20.474346477911	13.0247639991331	12.0771064041546	11.9966343366133	11.4799038678237
ENSMUSG00000001143	8.53006573612923	7.23712613952052	9.67943839044153	8.66245954469771	10.3961049723401	9.51928513723627
ENSMUSG00000001150	116.276125254784	79.6159186526002	122.640661434105	136.320076797874	128.774209954249	135.255904340127
ENSMUSG00000001151	59.5241062196657	44.8759642860456	50.1557284076103	58.489956597273	54.4548888467573	60.954485765683
ENSMUSG00000001155	0.737461862690026	0.473328811929927	0	0	0	0.0571516839991594
ENSMUSG00000001156	3.88335403939148	3.25801752080387	8.39354580449415	5.77301411484687	6.09874148288918	5.93304303235618
ENSMUSG00000001157	33.8975770589194	31.2388268074979	31.2418702150776	26.0061650322789	28.4682183672476	25.8765361889137
ENSMUSG00000001158	81.5840770731181	105.069720343583	106.773705962772	108.881486431826	96.4302137258751	103.47858393521
ENSMUSG00000001166	4.73079485138533	3.61225655474506	1.50235593059994	1.19128295058386	1.28097118405086	1.97219649000343
ENSMUSG00000001168	0	0	0	0	0.301500851207898	0
ENSMUSG00000001173	22.1269655659746	18.2367813092344	26.0640721705894	27.4845277408845	27.9840529144893	27.6161564165249
ENSMUSG00000001175	205.585437145218	202.262071321421	458.144448931117	458.049528563323	470.795244911693	449.209030104074
ENSMUSG00000001211	27.0450647985542	28.171145533449	25.907718890873	29.9284035301086	28.6058898754121	29.8348517797758
ENSMUSG00000001225	0.123199783624146	0	0	0	0	0.0572862852332601
ENSMUSG00000001227	12.7546705425129	8.09120295191707	1.95123452607981	2.43686864907267	2.32918525527392	2.66654086917046
ENSMUSG00000001228	645.100954635011	529.015796619696	325.164338145377	345.684460104773	318.513880925529	361.643832888389
ENSMUSG00000001229	22.2467817829683	20.7473294052258	28.8759937618737	30.7792329799007	24.7511430737891	31.2185219477169
ENSMUSG00000001240	0.71311065304652	2.05964709317221	0.781833646317752	0.433964782816446	0.622182307915239	0.663174221115966
ENSMUSG00000001247	34.5004487991063	25.2158733095819	3.56468627968909	4.86409686559325	5.43714863764373	8.14711464390227
ENSMUSG00000001248	60.1337579487934	48.5213078377963	58.4246569891764	65.1113358963269	45.769026239071	64.3495453333051
ENSMUSG00000001249	0.382667360108358	2.39469060958842	0.2517271754689	0.523964062939682	0.250405242432115	0.400354444751976
ENSMUSG00000001260	0.0498576326027569	0	0	0	0	0
ENSMUSG00000001270	1428.10725181438	683.412249007733	654.702472246581	728.753199820564	680.883381879609	759.266695853106
ENSMUSG00000001280	135.667633041307	116.944871766106	101.521505883665	96.3811187620857	106.768012760217	97.7498828570779
ENSMUSG00000001281	7.2233990102909	9.27246016265904	3.72683446425256	3.232215135553	4.26335265016685	4.0173713699799
ENSMUSG00000001285	23.4869717147484	26.0909303664243	31.8147303414887	34.4428417112053	32.7389553415761	31.6002046525257
ENSMUSG00000001288	28.8193380726807	53.2756516179228	53.6638798337123	71.2308608011813	56.876603664522	72.3547562308814
ENSMUSG00000001289	159.014552860379	164.742873950796	214.020286489821	214.261083553854	211.423038073492	218.547383639368
ENSMUSG00000001300	10.8169679605772	6.94270829787459	59.937066717139	58.8784647003238	54.4540445462182	58.2279865225081
ENSMUSG00000001305	84.5465076393528	77.1992131679821	55.6165897132893	57.7717291888144	57.3853207032271	64.6017650812406
ENSMUSG00000001313	118.093214502364	117.490676682679	15.5628112552456	15.0270391915122	16.2551381031378	17.6011103831461
ENSMUSG00000001323	106.600112251843	115.965558922832	16.0736082036086	18.4169633730306	17.2277983091839	18.762897856924
ENSMUSG00000001333	14.3936476764028	12.9336849783955	36.61139566027	37.915171005185	34.4456821539321	36.7788459688008
ENSMUSG00000001334	1.98791746410254	1.23034655348561	0.934069079440788	1.10173731982042	2.60165881089349	1.71666035412893
ENSMUSG00000001348	71.701636828993	191.835270970248	3.05123097516638	8.2916667684265	4.80574534114974	10.6940654501048
ENSMUSG00000001349	18.6413970846646	8.42130844558661	325.999941030935	358.980256222717	309.649969609515	352.654466116813
ENSMUSG00000001366	18.3331640631352	17.1633938964652	23.953588963923	30.0076228246893	28.4609807709999	31.8058791011912
ENSMUSG00000001376	15.3231206193132	14.4044386749184	23.6306915005152	20.9150758170798	24.5944264734402	21.6440208013088
ENSMUSG00000001380	129.226704955693	116.38666101665	157.149201923882	162.014420425147	163.66801826461	162.671956910438
ENSMUSG00000001403	401.836161639524	577.324977496309	212.422397473042	206.88862092421	191.361082757397	214.5636000557
ENSMUSG00000001415	143.542138351141	110.067729502876	78.9535989059969	82.6848585182506	72.4123471196833	79.3599279089144
ENSMUSG00000001416	389.74292164812	383.646005607995	276.396260835608	278.154692253195	282.924706926334	284.124007441518
ENSMUSG00000001418	31.0570968134867	30.0203776760516	56.2852120939596	63.7016118303236	61.7028608969847	60.7223969370869
ENSMUSG00000001419	108.554386187972	124.012148725641	70.1158603328439	82.4266164568166	66.0586601833633	81.1706317278728
ENSMUSG00000001420	6.06278742884589	6.35580467173214	6.20392515984351	6.76412054809752	7.2292904992751	8.01882089342052
ENSMUSG00000001424	89.9499398788149	67.514337143448	80.8874336962324	88.2935698216521	72.726875305621	87.558793179098
ENSMUSG00000001435	114.217622729531	71.8742486262967	84.5451587087063	107.627561901533	89.4397701708337	105.751698272901
ENSMUSG00000001436	12.3342243322265	10.49212199778	8.78061138902226	10.4878560367401	9.84013340116872	10.370593946142
ENSMUSG00000001440	457.162344521009	444.948763349862	418.494385604924	432.282337901336	431.178334616908	442.47829353564
ENSMUSG00000001441	142.101102634243	120.71618798112	158.374173406057	162.042885012675	162.459001540949	161.010712610188
ENSMUSG00000001444	0.473066371725596	0.607261080257366	3.73432408335275	3.59856749416471	2.47647564119156	3.15289852853241
ENSMUSG00000001445	179.626366489318	154.359509110197	165.910684274672	162.290506002879	138.885625713383	150.599371902047
ENSMUSG00000001467	148.934223228547	176.239131903821	36.4765505932688	33.0549820125376	35.4709093160024	37.0641162552229
ENSMUSG00000001472	118.49958616482	117.659707241896	200.241986042331	217.867611129164	198.047294848434	218.981501735584
ENSMUSG00000001473	274.324918941594	314.479507265427	332.108816960525	359.525509916967	328.257845501758	344.420202983908
ENSMUSG00000001482	51.8893424420344	39.6739313654714	63.4669425426604	62.5182853417264	63.8325454593158	66.2585092322669
ENSMUSG00000001493	0	0	0.231672609200619	0.0803701609109678	0	0.0818797914386521
ENSMUSG00000001494	0	0	0	0.0866721774005983	0	0
ENSMUSG00000001496	0	0	0	0	0	0
ENSMUSG00000001497	0.232790572162437	0.821772213433722	0.408359630774509	1.23956984727794	0.609322725008367	0.902038050461416
ENSMUSG00000001504	11.7149030082898	13.5802968453899	25.1635136282257	26.6796609845253	28.0038436866734	30.2935269811998
ENSMUSG00000001506	969.735269091672	408.391820366433	8669.36482930771	10196.8667245657	8592.30939775919	10050.2275196554
ENSMUSG00000001507	2.54224155957802	3.43979901573454	18.2601835037467	24.6801985056189	23.919313939663	24.5048004333657
ENSMUSG00000001508	0.226126634553945	1.52392780601762	0	1.03207330553104	0	1.15660514615475
ENSMUSG00000001510	0.601963499733171	1.44885459117791	1.58394038603446	0.480802849853262	0.787811200010819	0.769739136393742
ENSMUSG00000001517	37.2965505544401	23.5662469063798	20.5426043248986	26.5142753163382	24.896456367808	25.1100303888862
ENSMUSG00000001518	9.89670494084637	8.88932320330519	10.7655936933835	10.6490010162157	8.53830355885457	11.6202839976104
ENSMUSG00000001521	9.23919250794698	8.16727800983264	32.6540831534679	35.5752641355047	34.6261237692616	36.3801852527366
ENSMUSG00000001524	35.7632274999186	30.6687924619686	22.9026520600513	29.4567677596594	33.3211678736843	30.5607115320105
ENSMUSG00000001525	2473.55215416596	2475.08117230228	1849.79081858844	1974.01763774509	1883.90645532109	2040.98032520557
ENSMUSG00000001542	82.9529038824149	78.248939148279	54.3582014005336	44.7297399207526	48.6393456536594	45.681292172935
ENSMUSG00000001552	46.0237619279173	26.996510298825	86.0544955173718	99.4927646660129	75.4706849484571	94.3603784428185
ENSMUSG00000001555	43.5773375707178	15.1858719749811	381.277387022892	444.824825435692	367.903871217591	430.555356210722
ENSMUSG00000001558	3.08635126615854	5.59320895022796	0.238855424941684	1.16006758867881	0.950404349110691	1.43511290167996
ENSMUSG00000001566	1.04621256253625	1.17511766375136	0	0.0795843193376161	0	0.0810791890334742
ENSMUSG00000001569	18.4435760997373	14.7698892421089	22.420146868814	22.8873881977221	22.2467915774286	24.8190845113299
ENSMUSG00000001576	48.1142422296009	45.5571525808199	59.9910070002077	58.0227710742295	63.3154501315625	58.4763581797736
ENSMUSG00000001583	2.71059878398172	6.24043302961985	0.465154616971144	2.79704576824905	0.925423760180927	2.19198768789807
ENSMUSG00000001588	1.28685432046279	0.696893712029671	1.58722808517521	1.32151083770949	1.47363331170535	1.34633339723481
ENSMUSG00000001604	304.33576149492	274.383978987659	172.547111645659	146.833069177902	148.535471136325	148.418351211097
ENSMUSG00000001622	0	0.181944312100232	0	0	0	0
ENSMUSG00000001627	75.4789321000141	48.7459187933735	53.0440896425377	52.2399460452319	53.0284823339477	53.5326106835472
ENSMUSG00000001630	13.4260372395149	14.8609727968557	39.7702113853312	32.693988563952	32.1962132335569	31.4389539853671
ENSMUSG00000001632	41.2643581513689	25.017651566915	34.6446069997102	30.1126684025646	29.6909178707721	31.3779690853104
ENSMUSG00000001642	52.9252031352203	45.1421546641128	49.006272942031	54.3558812746928	56.7104257318856	58.4666635375866
ENSMUSG00000001655	17.8549076093143	8.1344854822285	24.7491489838601	20.9551560060037	20.6550747708647	21.5711495407018
ENSMUSG00000001656	0.582379580827947	0	2.04321256130225	1.24042853000243	0.254060341220708	1.89559212361784
ENSMUSG00000001657	4.01750057117999	0.80024659305102	71.8113099858044	68.5403089210613	64.363298767833	72.5332363758145
ENSMUSG00000001661	1.79220382909553	0.15685896674422	37.0833958391709	44.3200050796276	44.9913643551029	46.2888767125285
ENSMUSG00000001663	1.28380141018028	1.97757273256587	0	0.234377903808424	0.336031380632887	0.716341002586323
ENSMUSG00000001665	0.714812070967636	1.27806171133812	1.74652926936146	2.33035812740287	1.60371457451447	2.13671730599668
ENSMUSG00000001666	1.01508334010632	4.39773289428297	2.00323379029358	4.632981073988	8.63509358976929	5.19200498985378
ENSMUSG00000001670	0	0	0.858489103199966	0.819007028526402	1.28097118405086	1.06195195615569
ENSMUSG00000001672	0.238934050518328	1.6102404040442	0	0.272632031835621	0	0.055550601499792
ENSMUSG00000001687	42.1010766629415	30.1781310906758	37.8615639095572	38.6742643459315	37.0920882341473	37.9814650035174
ENSMUSG00000001700	1.93436025825509	3.39206479801447	13.2699981865911	12.6124119394003	12.115354331281	13.2347963081582
ENSMUSG00000001707	66.1311057145074	69.3504459220782	76.2284684546543	79.8836462985881	91.5928482412332	78.0234719767167
ENSMUSG00000001729	57.2506508415701	45.5324298703075	231.380672315819	255.138821712486	233.047356337022	255.88022249144
ENSMUSG00000001739	2.03183936933241	0.8891628811678	1.70111394213411	1.1802759223799	0.241740089268856	0.51533382860259
ENSMUSG00000001741	0.0997659786271059	0	0.131256598423135	0.204905590157244	0	0.0231949364685718
ENSMUSG00000001750	22.2459384223844	32.4132033040261	32.5197276247456	36.2564235609344	31.345018865866	33.0534647450172
ENSMUSG00000001751	6.19934080509629	3.83684822492182	43.3051714995006	48.6398520556649	42.6914089026179	48.5926065200618
ENSMUSG00000001755	36.8108448712397	32.9365531845205	30.9663936544906	32.47773059819	39.4001775073426	37.2237469708093
ENSMUSG00000001763	4.98436206405625	5.59849127581257	1.09294173364558	1.44768396100187	0.69185594749747	1.15883152757179
ENSMUSG00000001767	46.2344846672335	47.1654183458999	73.1817852361977	68.663214121541	71.5953145133661	71.5190583286297
ENSMUSG00000001768	1.84486511227114	0.871318089781042	12.6854884929303	12.5985557428925	13.666647580704	14.2919065577371
ENSMUSG00000001773	0	0	1.28639644435883	0.334700408429226	0.159955124488178	0.284156036332269
ENSMUSG00000001774	17.6857084957948	12.2412754383275	55.6231783443019	49.3633999945876	52.5919137500954	49.8040110550712
ENSMUSG00000001783	255.952002631957	232.696408177152	227.981794325171	251.512317814873	251.524692713817	253.655390242008
ENSMUSG00000001785	116.285352803995	115.93402512027	124.041389300605	117.530241822606	100.527065592679	125.132582531098
ENSMUSG00000001786	20.5052583555345	18.8858195960041	11.1084391988292	8.22886408685059	6.06509455037455	8.97381315516122
ENSMUSG00000001794	267.994295893924	416.753693628415	443.023873570299	457.095767112002	419.761121499507	458.316727916612
ENSMUSG00000001802	12.5211609878009	9.72418796219785	10.8724448418296	13.563199955198	9.8321352052414	12.6147142512187
ENSMUSG00000001804	0	0	0	0	0	0
ENSMUSG00000001815	0	0	0	0.384534112762282	0.122513946458375	0.217642776575181
ENSMUSG00000001819	9.48037964440823	5.62847623884133	17.4619380415281	13.6299765599361	19.4381229412255	15.722766620869
ENSMUSG00000001823	0	0	0.407392717678753	0.63598360954488	0	0.431953059175967
ENSMUSG00000001829	43.4871486837357	40.3125024709886	22.2324758981187	24.8101718416966	25.9305564911995	24.7267105109616
ENSMUSG00000001833	54.712302567507	57.3507994266068	119.822005666516	103.488353350681	117.338656526141	103.753966105835
ENSMUSG00000001844	23.0137539943379	18.4637901078252	34.0626684195207	35.6378804296413	34.9594658426589	34.9059497480006
ENSMUSG00000001847	131.765539042738	129.293933977982	219.393754798565	220.644693181358	226.350020489585	228.725005406764
ENSMUSG00000001855	62.4705554863632	46.2222564706011	45.3696470370467	49.0347013622515	47.0450890777762	48.652549915935
ENSMUSG00000001864	14.1090793868821	17.2370575677815	9.85734775397357	9.10423295993934	9.16885624298305	8.68705596787223
ENSMUSG00000001865	0	0	0	0	0	0
ENSMUSG00000001870	13.6880537073013	10.5637640243293	65.7580088703779	68.5541009129119	64.7403068066883	65.0127535300213
ENSMUSG00000001891	44.6148807826431	43.8146091637501	134.549774727658	112.024848334474	131.835545223316	116.982290335687
ENSMUSG00000001901	1.87929137395565	7.450027454045	0.145440003747247	0.454094806026127	0	0.205610792138988
ENSMUSG00000001909	68.8101269127672	86.8520089254866	55.9876207003651	65.5094046307851	54.2279832601167	61.6483415189106
ENSMUSG00000001910	176.309093301369	127.872315860811	179.824348669107	204.700134020645	180.528167174061	201.322940327982
ENSMUSG00000001911	9.39328378824548	3.18574565352266	96.0571177082035	102.674165218081	88.8472273024308	103.982322760587
ENSMUSG00000001918	257.040361787752	150.525367784111	43.4158799971104	49.7759581766542	49.4630461878827	48.5251077428952
ENSMUSG00000001924	560.529167856045	450.532023398346	468.180969472886	478.26146336118	478.827772885264	487.169161291036
ENSMUSG00000001930	3.59016854518245	0.940528864342833	1.02822026553582	1.28190006403188	1.56619406939402	1.21512791084468
ENSMUSG00000001942	2.317275610076	2.23096277975089	3.58961225596128	4.81054116602052	5.03819784791143	3.99718779887805
ENSMUSG00000001943	1.98246443128395	2.48120924454829	0.260821916775634	0.542894548285911	0.259452223146564	0.276545995945402
ENSMUSG00000001946	2.46317921071493	2.37143182928548	0.180037172409829	0.874400439182039	1.25364201159726	1.20897639734253
ENSMUSG00000001948	1.84886762936425	2.13600221632468	4.37841579612707	3.54416502233964	7.74297379237777	3.26685705106599
ENSMUSG00000001962	105.284284319918	118.861801653173	113.701028384041	117.002514935274	117.143359132378	116.887982966309
ENSMUSG00000001964	139.661271756925	144.963859592689	142.11499217171	143.707084381988	144.428610378145	139.30351727265
ENSMUSG00000001983	44.5377907587287	26.4920390573015	30.9774588458534	42.4679881931747	33.4136192802853	36.5383980948032
ENSMUSG00000001985	5.02818642141712	1.05236930770111	21.5716555206862	25.3640094980216	21.0578167229906	23.6243775468648
ENSMUSG00000001986	1.43258642805958	0.881172229857174	32.1982394339053	24.5012988406024	28.9043566316983	23.3701983401841
ENSMUSG00000001988	2.08616662519691	0.502115509365346	0	0.0595097103720958	0	0
ENSMUSG00000001998	8.15853833170471	7.54662719840326	9.83926087736078	10.6416647187684	10.5203512610619	8.94474539566538
ENSMUSG00000001999	16.2000412126167	18.3762267532664	13.5055849105211	13.4701178273806	14.4842438768956	17.3030812246417
ENSMUSG00000002006	28.4611981747897	18.7431055940192	9.36120737469182	10.5544443655554	12.6747312497458	11.8095821306313
ENSMUSG00000002007	2.11384542538305	1.35673991350604	0	0.450234565218194	0	1.1794925128792
ENSMUSG00000002010	224.561915264862	243.746638695558	115.425623943941	125.033713109653	119.001638079976	124.27539526049
ENSMUSG00000002012	12.5402190714962	14.7560437229053	4.1900888750805	3.90653622319348	1.56303181006713	3.23946531526438
ENSMUSG00000002014	83.5094572082593	96.7471249330183	114.036801077682	116.137582289196	114.930546859718	113.722990432126
ENSMUSG00000002015	231.728787436249	280.730968892202	443.335850897483	430.695450918994	492.816621033839	432.350285902248
ENSMUSG00000002017	109.640962993067	75.9883987111949	92.6898448123869	74.0073878688816	85.2878569493194	68.8456497790548
ENSMUSG00000002020	11.6011473668334	7.43063771983543	79.5946011123304	96.4463928629614	78.7374409526942	98.703807470736
ENSMUSG00000002028	22.7584181457533	13.8443140649772	24.6471861035386	23.8681346447757	24.9797705537684	23.4956984057262
ENSMUSG00000002031	16.2655397619998	14.8354941963623	22.9282221618157	28.1323622596187	24.8885287293941	27.9499526721924
ENSMUSG00000002032	2.56504481007876	1.64633545668778	0.803497156442994	0.780481338460432	0.959133156177555	1.02232476832369
ENSMUSG00000002033	0.120015206776107	0	1.42107652483659	1.31463849624695	0.78534100582296	1.84158145785728
ENSMUSG00000002043	31.6036519834739	63.943177738516	44.5027190320706	52.2882500871436	47.8234616374094	46.726411175207
ENSMUSG00000002052	145.927851613804	110.147317108196	115.746443709468	117.508855444801	115.645187804379	119.793216186138
ENSMUSG00000002055	59.7842393821279	92.6157369235051	27.9008958539989	31.1070821450773	25.4719434460112	32.6320669234119
ENSMUSG00000002057	1.22068982872151	0.470088851176206	0.32119886328499	0.445711807117949	0.319512103053548	0.113520955398455
ENSMUSG00000002058	46.3167019872819	54.6207527531491	12.2294367856784	23.7728895080195	17.6185865061243	23.0270858560143
ENSMUSG00000002059	33.557761439842	30.0906140313692	70.5535861196928	88.2935467368269	74.2735021444162	88.2692303251219
ENSMUSG00000002064	61.8922778332089	62.5787553610168	119.927811089928	111.693834317892	96.9296380116281	109.697734469547
ENSMUSG00000002068	255.264860769081	157.358181307051	81.8265566987864	73.1192145078792	77.1534109101504	73.8073421582894
ENSMUSG00000002076	65.1514370930209	72.6175286778647	27.6132577524113	34.7751765954908	29.1850135747669	33.8018212848525
ENSMUSG00000002083	105.655647205285	84.6483062871746	39.6116532239801	52.2693622768241	37.7114539259416	50.2450482887525
ENSMUSG00000002100	0.942420636442695	0.45365889012741	1.11590179190267	1.07533460551067	0.986703722521357	1.22699709563028
ENSMUSG00000002102	286.233644123123	247.609249632305	344.507033962495	342.40031521693	350.96988960482	343.513583686989
ENSMUSG00000002103	16.0381601854284	11.4349158371486	34.8357695053303	36.3930222347004	35.4448958656622	36.5137767041417
ENSMUSG00000002104	8.49104257885275	6.9171148353844	7.4474644316168	4.57101945141136	4.27405063490886	4.75811556064922
ENSMUSG00000002105	7.57424375218789	5.66303072708276	41.7682542369682	48.5081872487595	41.1270939303245	48.7823956199553
ENSMUSG00000002107	1.16710661965825	1.24037603589889	6.97953564575193	5.34067233385254	5.8518584891856	5.7440489449132
ENSMUSG00000002108	0.155995908926876	0.600741776413649	1.64188174409218	1.70876868557903	3.47067639893434	2.10354556041121
ENSMUSG00000002109	22.5130718637872	21.122298232373	5.65972119845372	7.39558230686728	4.12866626146021	7.20111218389409
ENSMUSG00000002111	9.89922832826508	2.52278109631223	1.53221988363333	2.12618589696043	2.0957385698247	1.75997497530918
ENSMUSG00000002129	140.669380663122	131.128482244583	116.970886059131	121.794304227882	130.556637259772	131.353034649398
ENSMUSG00000002147	43.3149112953729	38.8699512811897	61.7945897611454	59.5933240837385	65.7858145339338	57.6045351436144
ENSMUSG00000002190	1.0722054212328	2.90912003714845	9.61801068258968	8.49723260505354	11.4810025999092	10.1978483101109
ENSMUSG00000002205	17.8014370627276	15.9062063026843	11.4040360945356	13.1165437342468	11.4202835766693	13.3358675022807
ENSMUSG00000002210	35.2905979866867	26.8339846231717	12.4091909842272	15.6234208748278	13.4535999761977	14.9805957047262
ENSMUSG00000002221	39.4583381766605	34.4582084732856	28.5446999935567	29.2891370943617	25.7452842028655	29.2353983629122
ENSMUSG00000002222	87.6278213314031	71.8346079281889	74.4229557255495	64.2816732376477	68.3548168207529	68.1517022371153
ENSMUSG00000002227	257.63474152344	259.894745858333	46.3969953527173	59.0495210494591	54.0287159386767	63.1194328751765
ENSMUSG00000002228	20.330205528888	20.8222928291114	11.0972967798568	6.21889595706013	9.90681269914376	7.34137640504307
ENSMUSG00000002233	62.5593729452301	80.3055864156416	530.522256734365	569.841925590925	515.042649080497	555.627965391324
ENSMUSG00000002240	0	0	0	0	0	0
ENSMUSG00000002250	22.8171524734666	16.2366774807275	22.6003197518451	26.2853852164132	27.7432945888292	28.8670615466864
ENSMUSG00000002257	73.2681608400434	61.4920024271091	50.9984937690609	49.055154921053	54.3817491537408	53.117185779602
ENSMUSG00000002265	52.9022730101504	49.5447617486241	13.6850861457794	14.4267035990798	13.9526073262786	13.7598219784886
ENSMUSG00000002266	1.11595144099371	0.934247815780563	2.74488778776356	2.81241890313181	2.98447064451291	2.9554898550107
ENSMUSG00000002274	24.4490803695325	23.8389024866029	9.8552090367347	12.7733782230422	12.2543186063735	12.529540548729
ENSMUSG00000002279	7.27552337623634	6.69877477759509	3.83639884488902	6.23280681838678	4.26966828358207	5.39672724120814
ENSMUSG00000002280	17.0221793277833	13.4746969317464	10.8657915960415	13.4089922586358	12.7889558394814	16.0060716258433
ENSMUSG00000002289	21.2728902859673	17.0671061020088	20.9906768017659	17.0417424845375	14.9353185002898	16.846657252578
ENSMUSG00000002297	60.5036424083607	46.8250614181403	45.3597343859209	37.4829560858278	44.7097298007973	40.0890513604443
ENSMUSG00000002307	86.6586730631423	67.8475016905002	76.3356468287288	80.6956205279858	72.1869202398996	85.800874589692
ENSMUSG00000002308	40.6890681839671	45.3312076324482	20.9474467832052	27.5149740894099	26.5365717972427	26.1334847066791
ENSMUSG00000002319	164.444044620109	131.136918248544	111.436261701729	127.980074034409	102.493241600722	124.601296018941
ENSMUSG00000002320	23.3577740282739	18.1070229116328	49.4881353781496	49.3812496920904	43.6702225181255	47.6287993826149
ENSMUSG00000002324	9.75811546828956	8.36509896926927	8.44156576434447	10.4327314702377	8.57217769361005	8.88832336338
ENSMUSG00000002325	4.80760507292466	5.54021443774349	14.4710643461095	19.5488404165737	17.8270075337019	19.7805522447057
ENSMUSG00000002326	29.5871578194965	25.598104522482	20.3836481175393	19.7997676008107	18.5759859475672	18.3590138225478
ENSMUSG00000002329	53.0958024171018	68.0335627178887	54.8681003113089	60.0994773738051	59.3809784240438	55.5723624637653
ENSMUSG00000002332	25.7288687254159	18.4752583004388	51.2426235811306	45.0905722334048	45.3924825014929	46.7306956358692
ENSMUSG00000002341	0.0545281043712431	0.314982397709589	0.286958484113401	0.447972888557811	0.142725767785143	0.405677665768599
ENSMUSG00000002342	23.8196366844797	27.9713745173597	37.2404415802422	42.4626653476431	38.722378992963	41.0748981742546
ENSMUSG00000002343	21.5288222747535	15.7478324037802	29.4319382690405	40.51188297367	31.1662409632729	37.7495457831358
ENSMUSG00000002346	7.06664589438261	7.37038323126243	8.0059191655779	8.15287994548543	7.10754566667532	8.12346944827545
ENSMUSG00000002365	74.3007608519489	56.7044514273166	100.750235208482	82.9232522819023	76.5144475637823	81.6059683926908
ENSMUSG00000002372	86.3576317783155	76.9542878940626	43.0138811082483	52.1242988075464	47.8782918527265	54.1780227582514
ENSMUSG00000002379	502.627532619579	506.734903079597	227.359085857884	223.011004737276	222.403538611845	224.192867478549
ENSMUSG00000002384	19.8187173573233	21.3195592346644	1.72942408579555	0.738411210349015	0.39700202289205	1.78666769648506
ENSMUSG00000002393	35.9054680153029	25.9577138262208	31.8386354297728	35.5968414603467	38.9007859910136	40.7298574477576
ENSMUSG00000002395	78.5371777255708	85.7277330731007	82.9427902622963	83.6393987046825	91.8300699705756	87.529088206473
ENSMUSG00000002396	13.5855094076714	10.2200005103849	6.51268633070351	7.75704444405966	5.11080505006317	8.23522675658938
ENSMUSG00000002409	11.7917278616099	11.6328239441064	9.19331930180001	18.8698998355238	13.9080832361094	16.1782315038036
ENSMUSG00000002413	20.8023616757361	16.267254795577	25.0226473277243	22.5025782458365	22.6688097792177	21.0696514713485
ENSMUSG00000002416	2.02159943453833	2.21475496328406	1.00885435435124	0.95450276391064	1.36848600641538	1.32898990553269
ENSMUSG00000002428	53.7129868980422	42.6053390987244	39.3369231379428	35.2030790393249	35.9271993065126	36.2949328753792
ENSMUSG00000002455	102.682821472041	94.4535678162422	118.107044369785	113.081295415388	106.842479278171	120.594525849931
ENSMUSG00000002458	26.7417560827651	25.7456912878262	38.191697127503	42.4776843460079	47.6616060846007	41.3940164639508
ENSMUSG00000002459	0.185104841213066	0	0.121766117786973	0	0.121126668933015	0.301249640782547
ENSMUSG00000002475	2.52139917063685	2.75114767036906	3.31726589523766	1.99472265691968	0.659969086898523	1.87586812673848
ENSMUSG00000002477	212.033942224543	258.805675945241	174.57095607675	141.541410050015	170.901761004686	144.111146297436
ENSMUSG00000002486	8.43320589985453	13.8381968649915	7.8154192523301	9.94938479214012	9.7179711971052	8.38523450190722
ENSMUSG00000002489	32.5249451853365	16.3521726199478	12.328819425931	13.9894311335653	14.2569874542563	15.5412537896568
ENSMUSG00000002496	46.7777732287843	32.7066272837243	41.7976882120484	42.8489586288131	39.3898639095638	42.4211879628621
ENSMUSG00000002500	3.82061800074102	6.89683004114574	1.57080515307054	0.217972877065899	0	0.333100746181345
ENSMUSG00000002504	41.3680987737548	53.9594845600117	15.8010175499688	23.8888305494715	20.1811862279415	24.6822701309386
ENSMUSG00000002524	121.466865016451	113.83996563556	95.1233680784767	96.0568319385095	87.8109164028908	99.8974843820185
ENSMUSG00000002546	40.7309572641954	33.5137453194545	67.9462907397202	78.6256900365039	73.1908117258051	77.5485588928347
ENSMUSG00000002550	14.4039624885716	24.98887071227	28.1443060686467	36.8413779267372	32.2893054460268	36.2734321711917
ENSMUSG00000002565	0.130820177042712	0.125947446455512	0.688451581592504	0.358248853303707	0	0.30414834165608
ENSMUSG00000002580	144.957162279119	107.196619929126	213.514686946967	189.372326134689	176.650842100418	193.906253290899
ENSMUSG00000002588	0	0	0	0	0	0
ENSMUSG00000002602	11.6147679180833	0.900575542030793	169.833468186591	192.975766579826	170.471864055907	188.517571998206
ENSMUSG00000002603	3.89061593565147	3.82061403965176	32.1452407806187	44.2157030036686	30.550730837389	44.6120468417524
ENSMUSG00000002608	40.2389447129327	29.3427813982089	45.2088011648002	45.0048416665498	40.4090744803721	45.1091756199184
ENSMUSG00000002617	5.07700206050055	2.19112587905447	8.17666816247826	6.27245890361733	5.8425375791967	4.76218128359261
ENSMUSG00000002625	41.0658538369862	62.0964854842003	34.1872597335812	30.6030181249467	26.2142895620395	29.6675033793389
ENSMUSG00000002633	0	0	0	0	0	0.0640773359063284
ENSMUSG00000002635	120.054411227126	121.678811858051	56.9815907257105	61.0369085688108	60.6600637689415	61.0056777395185
ENSMUSG00000002658	211.359919994037	210.086869122701	220.355328030374	229.019290534165	212.021123046825	228.008657104327
ENSMUSG00000002660	183.493536111223	202.601760506601	162.489068454707	161.934242576989	144.842438768956	160.500994807883
ENSMUSG00000002661	54.9032831651677	56.5289838247741	47.6538624522867	38.8060565866364	34.928976163745	42.9034192698996
ENSMUSG00000002664	2.48309943639933	0	0	0	0	0
ENSMUSG00000002668	2.30375637669462	0.961110412010386	0.101030842297706	0.0350488781580811	0	0.107121653156381
ENSMUSG00000002679	71.3080262475036	66.5637041738914	98.0966189752726	78.7043268639451	94.7427356911421	88.6295834510696
ENSMUSG00000002688	13.6397134658606	7.5481239009488	15.5429299378286	12.2546344449518	10.1201282156331	15.6309933963384
ENSMUSG00000002699	0.351944122853639	0	0.115758370329442	0.120474132211013	0.230300941738978	0.081824702994087
ENSMUSG00000002718	235.487110783276	198.062928818325	182.758011065654	169.012915612073	190.269851229315	167.655402546271
ENSMUSG00000002728	56.3345225981058	46.7940145455648	56.7016991451241	57.3200421464044	64.7190090327916	52.6850600804559
ENSMUSG00000002731	22.0540370061266	25.1438426574019	27.997200721345	32.8461909692232	41.2688953579632	33.1932922559378
ENSMUSG00000002732	8.45424292958586	7.63063418020367	63.6084060025005	84.0458645126036	99.5793356813675	77.2709240940231
ENSMUSG00000002733	58.6109964856561	57.7570170626356	81.899750593824	86.5536755176136	86.397258315198	78.1418191812538
ENSMUSG00000002741	72.312781844203	62.6573773459921	226.774255226194	220.110384548708	214.742970881233	213.790659890293
ENSMUSG00000002748	79.2295311498514	74.4543762224848	56.8021165026462	62.3785120966106	60.1480189742364	63.3633239386317
ENSMUSG00000002763	20.9807511388493	17.3136596928594	24.3397830928655	28.8220608560031	21.9125036449795	31.3818752601243
ENSMUSG00000002767	297.097541797153	265.692812436092	158.820484091994	150.291926133729	156.669892315998	153.582694611485
ENSMUSG00000002768	43.1903098281302	48.9556494950648	48.4256058463793	45.1546063486881	48.7281947837494	43.430568854563
ENSMUSG00000002769	3.90377821841885	14.4070928924741	2.13999408498748	1.18782566175546	0	1.05887000603418
ENSMUSG00000002771	1.4142254525122	2.43944200248776	2.01567000687496	3.38872852691712	2.93050857390627	2.60298537937896
ENSMUSG00000002781	16.28183956062	15.273448143616	7.68963237689355	6.31180505520798	6.14671926903892	7.23112480007242
ENSMUSG00000002797	12.1574087318609	11.4607297742052	3.86541785039907	4.92456875952905	4.2428897062429	5.11128651331101
ENSMUSG00000002799	31.9947273252292	50.2718011930963	2.81612775094921	4.44769509004552	2.58018065129171	3.64070586794243
ENSMUSG00000002803	16.0375742428373	10.5643569168698	14.6587753174409	15.6411952915044	10.1630695705354	18.1329210413719
ENSMUSG00000002804	62.5453162385802	68.3078793201408	12.3593760462264	15.3451806662322	16.5004747510773	14.4839004984184
ENSMUSG00000002808	6.43163460575564	3.71524319921392	63.933200335757	58.514044627739	66.0291257600324	60.4771000167717
ENSMUSG00000002812	92.8075045552102	70.5360438175822	111.24367902415	123.131424813632	115.24482615709	114.112643108831
ENSMUSG00000002814	23.715516339292	18.2328851937939	23.6814844457675	20.2465000271822	17.6399304279004	18.8814549803981
ENSMUSG00000002820	25.6008098830973	24.9592329462609	14.1405765537578	11.7092154862441	11.8750825349648	11.527331012434
ENSMUSG00000002825	84.1132629155158	104.144813585669	52.8462482546345	47.1939450709634	46.0626979627207	46.4160892110031
ENSMUSG00000002831	0.432489445142938	0.178448689096102	1.21929111802909	0.958771721153957	0.646873637300222	0.948051934761489
ENSMUSG00000002833	108.542407726215	128.590896346869	75.0537531724726	82.9588185219992	69.1838717989812	79.9900407804609
ENSMUSG00000002835	38.5948925049021	33.6591634543646	32.1219541323399	31.5294664735174	31.2573703228146	31.7302224984174
ENSMUSG00000002844	176.984879721026	163.643143498754	120.949348766956	131.551591919251	118.583049723813	127.44139557453
ENSMUSG00000002845	106.180097638938	141.159276902229	68.7129414870405	63.7267452048217	63.962514484513	61.8936823465718
ENSMUSG00000002846	52.9996974995592	45.7324779454807	74.0687459442482	76.1828034466445	77.1335170934359	81.704098702314
ENSMUSG00000002847	38.6666414974199	16.3570562951952	17.2141166804538	16.5784159496229	21.7241193213536	19.7955909511792
ENSMUSG00000002870	386.633146717905	339.65152838702	144.179363415744	162.84695360724	151.763288152975	170.547789554419
ENSMUSG00000002871	10.9111115968178	14.5797983934628	12.2513763501796	14.124260942141	17.6035005499421	15.0018854319309
ENSMUSG00000002881	17.7026820795006	12.2527512500905	43.0558458703051	41.5779541515058	39.9493775425974	42.4924164477262
ENSMUSG00000002885	45.1121733113848	48.5592273881819	47.9483987440362	43.6103852638587	44.8266040647093	45.4006771171603
ENSMUSG00000002897	5.25401136808207	1.96227633761298	19.7838030864998	20.3623583158614	20.8061692810061	20.0919509651757
ENSMUSG00000002900	42.6471138857799	42.3155098742776	23.4739462093213	23.6538047038039	22.3669426469947	24.3556422436946
ENSMUSG00000002908	4.6186623918376	1.72924443652098	2.02550650084622	1.91283435948816	3.13424168061858	2.38624166547177
ENSMUSG00000002910	18.4511497724524	38.9169426081025	6.38820016459133	5.92819457937224	6.51351916271321	6.99910078599607
ENSMUSG00000002930	0	0	0	0	0	0
ENSMUSG00000002944	0.655704252285951	0.420853918573907	0	0.399030013391947	0.715119706973609	0.711419068121013
ENSMUSG00000002948	67.3179995024468	59.1877344351133	66.5934414232687	71.9719513675451	65.975535964134	72.1327389507782
ENSMUSG00000002949	87.5888928924658	79.790526022419	56.631812900161	55.3223966574531	46.3848033078422	50.9842935406999
ENSMUSG00000002957	131.561737788474	129.662840524923	186.578311061807	197.24628537226	171.182206049464	193.316524832638
ENSMUSG00000002963	18.8318261256525	19.6412523798442	30.1758919774788	32.3418430046635	30.6493705303901	33.5667842598583
ENSMUSG00000002968	83.8759678281864	95.2088899806419	22.5302751223699	30.3957019884623	21.335107619011	29.9862277962967
ENSMUSG00000002980	142.386619072904	111.106947420068	23.5574616135202	28.7712614298071	29.6934512901858	30.6232979523899
ENSMUSG00000002981	61.8503682803737	66.8454613075958	67.409193388965	87.5715861696884	88.8832763007375	88.2470593683175
ENSMUSG00000002983	30.5986878811278	16.6253547022739	19.7963499154564	30.8811741059089	26.0362476377321	25.6855114293303
ENSMUSG00000002984	211.943238488537	204.634739252072	109.683967160142	132.522969160688	111.724737982301	142.490431646741
ENSMUSG00000002985	1006.14771054483	1464.22519000638	156.684801717043	182.498606937557	174.354078304359	197.27499595516
ENSMUSG00000002992	1.44771111052064	2.78757484811868	0	0	0	0
ENSMUSG00000002996	44.0869936256053	35.8913257118806	33.6466616614545	34.5237474149436	37.3831232971568	34.9651537594494
ENSMUSG00000002997	5.47886507626117	3.10281811544426	2.54408497244842	5.09932385679139	6.60800373262086	5.54477750851867
ENSMUSG00000003031	22.4089905200537	31.1997722675639	37.0796286179188	40.8717580253761	36.9977046289791	40.9180946852259
ENSMUSG00000003032	349.73832547231	134.783678061348	224.30984244708	234.211248742679	223.805495909403	245.670740533208
ENSMUSG00000003033	85.0211999234469	68.3306035634319	81.2184212383131	94.3126673808605	84.9847002019208	96.4279582514159
ENSMUSG00000003037	42.6882904818527	33.2661721827861	73.5962172702906	74.7953099546449	77.6001189337719	72.5345032289631
ENSMUSG00000003038	79.1070038094199	85.4182167348681	98.6789037189226	84.9679644692783	98.496288372333	85.1331484851479
ENSMUSG00000003039	56.2377812023342	43.2630478384308	93.422754704601	90.6086157847581	97.3574901046711	94.4621284344973
ENSMUSG00000003051	77.5103353164543	168.669024808697	73.1061362272799	78.7497070576884	78.0490099312477	86.9763560301578
ENSMUSG00000003053	0	0	0	0	0	0
ENSMUSG00000003062	34.3989085851763	31.0267036220067	45.0724025612859	39.362262229529	57.3970400810739	42.8706212014495
ENSMUSG00000003068	97.9967662288322	113.397388403955	57.8151642144927	76.6694133182089	69.8434621408718	73.8077311960289
ENSMUSG00000003070	14.1761556749105	19.8518235077659	13.3219903948587	14.0327583252507	12.5291925760519	10.9576754770721
ENSMUSG00000003072	550.441840312608	577.349692421411	269.863021724778	287.172256033089	263.918488620637	293.796413062816
ENSMUSG00000003099	205.172425369832	216.078828796118	90.6912569795082	105.406081112496	89.8875370963874	101.103370126084
ENSMUSG00000003119	37.0589360386882	36.0649922378936	46.5562007289276	45.7050099929966	43.2913839864769	45.9258654506105
ENSMUSG00000003123	3.06611734688249	3.65780399922607	3.33236999411506	4.44163250125839	2.8787030813851	4.89698465874959
ENSMUSG00000003131	33.8886297627729	34.2256929044448	70.7496645956622	66.4614754884544	67.7071116709032	66.0546248183733
ENSMUSG00000003134	26.0604579902616	20.5476563651886	27.4881607082297	29.9751399375741	23.2275358001281	30.7819253650659
ENSMUSG00000003135	61.8467303751297	57.0666156549724	67.390048623413	74.6273142705496	74.9399789620325	74.1569492627998
ENSMUSG00000003153	389.297210769829	640.319216778805	185.876962006492	190.433906986438	202.193212453957	199.676387899208
ENSMUSG00000003154	21.6493200019777	23.1745186213593	20.5655593177483	19.7620994988188	21.2259193533779	19.4508155509597
ENSMUSG00000003161	18.6785167414886	16.7372267648016	48.6166784826121	45.1721383874268	46.879840411361	43.3887292509101
ENSMUSG00000003166	21.6402496336661	17.5271870174502	24.2529748434658	23.3074170305845	22.6271263361053	23.8783121650094
ENSMUSG00000003184	20.2889856331478	14.2658718621762	30.7420533196661	29.8094374509069	22.2268845123331	32.1183829887106
ENSMUSG00000003190	26.0097126187213	21.4090262626767	13.5833308762889	19.1207771283063	12.4726141604952	17.0795609489796
ENSMUSG00000003198	7.85300483521389	1.23436729385648	11.8077320689309	7.0221458239073	9.01903833051601	7.37761003153855
ENSMUSG00000003199	96.5080026504426	106.678252121463	56.6551596722958	67.5085641582967	49.2293990729537	70.5969337918363
ENSMUSG00000003200	67.1625881875576	53.6580349255982	90.8337824520551	105.109417768426	92.6105703201864	105.518611386292
ENSMUSG00000003206	4.75963254186769	2.94579508429873	0	0	0.444935831548571	0.474250022509489
ENSMUSG00000003208	16.4658151488756	12.6515175663304	8.64443615492642	8.16558240177114	6.00896793325443	8.57662729031453
ENSMUSG00000003226	87.1769463453744	60.7412274182532	105.407481501625	92.4943779614065	103.715650121001	94.4961771061818
ENSMUSG00000003227	0.323615378843355	0.103853833357185	0	0	0	0.100317940789286
ENSMUSG00000003228	2.00196592405944	0.696004690993772	3.9508143101552	5.40620624274309	6.40455330480801	5.84390752991093
ENSMUSG00000003233	32.9899710144524	25.6917857842676	41.8731073503072	48.0206319996981	37.8083008134989	45.2797545932261
ENSMUSG00000003234	57.0079990336469	54.6722714555486	65.7176665835969	59.3862753910542	60.321693911115	58.809757475587
ENSMUSG00000003235	650.707929068789	502.16630139664	409.551820586743	387.939054898333	388.604040473313	406.122377207844
ENSMUSG00000003273	2.24072005216097	6.86400504527666	2.67999259241422	5.57834014048711	3.99887811220445	4.16762186620662
ENSMUSG00000003279	0.570182922567269	0.443378660163315	1.18294183931013	1.26116011918469	1.52113836384425	1.11149642875682
ENSMUSG00000003282	2.5887196669331	1.64669571121044	5.04793514596622	3.73447097634095	5.92891281506905	3.1167768849029
ENSMUSG00000003283	37.6951586525669	16.7914074801948	19.7386834913568	24.993737000389	19.1441510847753	24.3295702274204
ENSMUSG00000003299	123.380723008311	127.445003464055	63.5099872381626	63.9076985433703	58.6638627942332	61.62266220389
ENSMUSG00000003308	44.4746231037677	35.8158522063576	44.1045804161285	48.038031238788	46.0611452769164	49.5623105774087
ENSMUSG00000003309	2.12407805291994	2.0449613575291	1.80822684913655	2.39513317751743	1.30816802447656	1.80104249524994
ENSMUSG00000003316	118.030927145089	100.742129354143	208.432284817345	210.306334418863	212.334674788134	206.305939317121
ENSMUSG00000003341	0.749197411109664	1.20215274322114	0	0.265956509562371	0.108944610568014	0.541904191503169
ENSMUSG00000003344	146.385151492628	135.24479844545	46.6363552004655	52.9304522086487	44.95961187301	51.889776584446
ENSMUSG00000003345	139.404848689551	113.588342058283	82.9496230513562	96.5505110971296	77.5228217607337	97.3830652563894
ENSMUSG00000003346	162.054741627504	168.226628334154	117.447080673071	143.992572608912	128.115059177971	134.55109763813
ENSMUSG00000003348	25.9222150751337	22.4029697727645	36.0079324335797	44.8487232899058	39.2902678095131	43.7289418419629
ENSMUSG00000003352	30.5254039443245	36.1703477549405	31.5363617102868	32.3745438701961	29.7061796281386	34.0289962950965
ENSMUSG00000003354	0.787810664560429	0.379233325220965	2.07295812569871	3.14621744369341	3.8663851627037	3.11373391619517
ENSMUSG00000003355	38.4210544722986	43.6900335073856	18.1211472518119	13.4993357634759	15.5592712002137	13.2135707183156
ENSMUSG00000003360	83.6432583308802	88.5926550963621	85.1024355077945	88.7705652203815	94.2998244261465	88.4757613834937
ENSMUSG00000003363	83.5914534618781	88.3577332672147	183.235602970021	183.045295357491	168.049707173033	190.164527493696
ENSMUSG00000003378	9.03390781795282	10.9631305704358	11.4859047850973	14.5524732534921	12.1210576339126	13.3432372819214
ENSMUSG00000003379	0.538544558615091	1.81469783352133	0	0.368698802696574	0.352406279757756	0.751248491387715
ENSMUSG00000003380	146.318631530021	147.564841229448	197.248158673674	197.758934033623	183.401205900352	202.072443712285
ENSMUSG00000003382	11.0741304434317	6.13963767282983	11.2537777320393	12.635966606919	12.6439901937496	12.1808184030725
ENSMUSG00000003402	165.46677633797	185.279830141851	197.411075402066	194.814036441712	192.651074425663	194.120647849092
ENSMUSG00000003410	7.68715689091403	34.4275608310321	0	0.72769406651231	0.447131451036619	0.635453731176721
ENSMUSG00000003411	15.5863108777393	14.3626550843618	1.02530250087766	0.711380834033742	1.74843115643718	2.64013534097365
ENSMUSG00000003418	0.716677446935714	0.443560481117006	2.69398002765647	2.42989701526646	2.34485363207813	2.11849003183105
ENSMUSG00000003420	16.6114863342756	17.0709120991474	40.5173570857905	40.890135530269	46.6556072192896	41.5714062706122
ENSMUSG00000003421	87.7137139483517	89.9774405038194	58.4374299056345	70.1549986446682	72.6173414444258	68.736330345789
ENSMUSG00000003423	73.610376460626	58.9013185419929	51.1056013167307	62.9385891791295	53.8874560973737	63.1273735407903
ENSMUSG00000003429	3595.82652996563	4564.0366801719	3278.40364590127	3008.9083046677	3250.50263589389	2941.417065043
ENSMUSG00000003435	190.038957837518	158.321096960256	164.682569100767	175.336792378277	166.757379886259	173.439694792286
ENSMUSG00000003436	0.963616833914968	1.19278860606342	1.62999970515467	0.753956709514258	0.360319964636527	0.89613840510682
ENSMUSG00000003437	66.0729792439451	63.831653201154	67.5610698035314	72.2404783516188	58.0960920294191	67.9728018009689
ENSMUSG00000003438	185.494188970543	177.881341053272	48.8473582779213	63.5132682642227	66.3819726205837	61.5117357188568
ENSMUSG00000003444	67.0727608885945	66.9333497001238	69.7086785173485	66.2581394016921	49.3013909458761	74.4808241179865
ENSMUSG00000003452	0.917294469034085	0.372569414453739	0.961695657700945	1.040123122896	0.731552333857268	0.919705117995606
ENSMUSG00000003458	57.6403902378463	48.9368407141741	105.181113049603	120.547719932525	115.995834653367	119.507665043302
ENSMUSG00000003464	57.589682341445	57.0287396450765	85.6444143901059	82.32752719945	78.1960437016243	85.3563022164327
ENSMUSG00000003469	2.96606654327288	1.68739281613782	3.01540609831019	3.26131617904148	3.88179755716671	4.76444719062683
ENSMUSG00000003476	4.06519544093998	2.51072479477669	1.00912331045744	2.62558238283924	1.00382394840088	2.46090793693976
ENSMUSG00000003477	0	0	0	0	0	0
ENSMUSG00000003484	0	0	0	0	0	0.0983440298249687
ENSMUSG00000003500	123.034787921214	108.131923977121	101.697664259574	116.114826574555	90.7199036646338	116.634407175203
ENSMUSG00000003518	15.5021350973841	10.8910108733898	120.718154156852	106.628029731923	105.388972142754	106.79957893351
ENSMUSG00000003526	8.40311167485349	8.71988592351093	2.97902985743928	3.00852611578329	2.69997357110287	3.32240616855136
ENSMUSG00000003527	23.8309467535881	19.283086895471	20.9833728686893	22.8539229485236	20.3877569212916	22.1190389841379
ENSMUSG00000003528	260.707081491531	362.181845302296	168.875200506321	172.031215241004	153.040243759957	178.297407954272
ENSMUSG00000003531	15.772048681451	16.3234219623754	8.30016600279766	10.1979906688905	10.1487105617474	9.04501505800566
ENSMUSG00000003534	14.8746706498006	9.81081537454758	80.5496642454419	99.4345556700975	84.8589744951745	108.830214354106
ENSMUSG00000003541	32.2605332612305	126.2394307213	213.586168261647	222.128912527869	197.937041581498	219.849339494613
ENSMUSG00000003545	48.7034320017776	0	0.248037757471879	0.544967107429615	0.657960531292072	0.935079546757991
ENSMUSG00000003546	35.4862801238894	35.4357405966252	30.8353611310287	38.2687745068974	28.2973198984113	35.0734859586326
ENSMUSG00000003549	26.9876432476805	23.6755694067554	44.1338182248565	48.8672279057156	44.7272781560626	44.3902695986065
ENSMUSG00000003555	0	0	0	0	0	0
ENSMUSG00000003559	12.9473690413499	19.4032393109631	5.62448009510096	4.6271393637297	8.95190945765718	7.09947755780343
ENSMUSG00000003573	42.6544511324736	51.3869975054065	79.5256639094358	99.9951524002939	81.0484246036711	91.5322763405514
ENSMUSG00000003575	5.3681314412017	3.27655965088964	5.07765364540223	5.94106694393445	5.00507051575466	5.79162960476547
ENSMUSG00000003581	15.1166465689042	18.445827383194	22.8944851060031	32.6520342443647	25.074685711097	33.6740180259993
ENSMUSG00000003585	3.24609461271946	3.34071559187519	4.56523930735189	6.43713396068877	4.24828032485149	5.67322998871884
ENSMUSG00000003604	30.9093993430776	22.1297546155937	25.596742687092	26.8185311265182	26.7970411612558	27.6870596024626
ENSMUSG00000003617	1.23038797078537	1.22404433927687	0.107916908488183	0.336939675221979	0.107350188084267	0.247916190594723
ENSMUSG00000003623	31.9990325097575	23.261126775137	34.6255435900708	30.8834127781466	33.5026242778794	30.761349211747
ENSMUSG00000003644	186.490214881403	169.697383218205	91.8868629780711	89.9528964049112	79.3457056931516	88.6863135094894
ENSMUSG00000003657	1.80071009042384	3.03386660176772	4.73819000159706	1.13006993895926	1.17832690672875	2.93057309759545
ENSMUSG00000003660	243.054753785279	188.640812181599	149.060509337396	157.148241260151	157.011532869991	157.160274842222
ENSMUSG00000003662	44.5466640835931	44.6596171866721	46.1756771859581	50.8572925889114	44.4877378921342	51.1278214236734
ENSMUSG00000003665	0	0	0.114246696170646	0.43596987684949	0	0.403780821879851
ENSMUSG00000003680	33.0786262173236	32.2982523686895	29.9391016204909	27.7323672078906	21.4920768223003	27.8532952559683
ENSMUSG00000003721	17.1707791720605	24.7968146725536	57.2197324273271	52.2809169504092	66.9725151661371	53.0002962577727
ENSMUSG00000003731	92.6455507060913	81.1677667879979	97.9558201965815	104.075213864049	100.188387848723	102.885261607903
ENSMUSG00000003746	4.75822288600373	3.56299281276329	14.6604790177175	16.6127213710091	14.7963878916513	17.000407340879
ENSMUSG00000003752	9.87319802393482	7.43282966124664	21.2912607339976	23.4122460719316	21.7623713740737	22.1951403470537
ENSMUSG00000003762	6.53180506954023	5.81518254656767	10.5340116999792	11.4119297868655	13.7877537488467	10.744516591842
ENSMUSG00000003778	44.0185596882023	38.6490580653671	37.8641895206625	37.7394934806823	33.7539460900337	35.703285324178
ENSMUSG00000003808	97.3475660050533	118.858309312886	64.1511563112879	74.5379579693043	67.6612291461032	79.5962510233864
ENSMUSG00000003809	130.919028454632	132.214452364183	36.1728934810106	38.6218020314902	31.1354914975953	37.2275361411867
ENSMUSG00000003810	55.0304688363505	42.7506066640818	30.0760495561214	33.9486595161765	32.9800877061555	32.9318100071668
ENSMUSG00000003812	20.0205363725275	18.0131959034071	16.4744202277648	17.3449217038467	15.4351204001377	21.4621382735667
ENSMUSG00000003813	194.566306012999	214.288461384229	120.178480395572	131.605966960516	117.554912793232	125.653865425859
ENSMUSG00000003814	1129.03772373704	1250.79209366035	1750.12728759185	1737.11429529192	1781.58517514697	1765.05593938887
ENSMUSG00000003824	101.670809240375	166.402495830646	41.9647620568276	41.9455463582024	54.2677019909891	48.3879611381176
ENSMUSG00000003847	11.1648949193287	8.71431876015424	26.4009456361433	25.0990703493755	25.0050644737355	23.892949069977
ENSMUSG00000003848	87.4469837662077	100.0092454797	69.7402340860067	77.6152580803386	71.5833595837713	73.4213224272575
ENSMUSG00000003849	70.9881833723486	74.4244790261075	163.192393747456	130.176475980283	140.514345513842	124.633801687161
ENSMUSG00000003863	5.01649586100272	5.83382704320167	3.39798225237966	4.73788152532143	5.20021217477707	4.78068518702881
ENSMUSG00000003865	27.2803912605375	56.4721103810354	69.7347615210774	83.3441757272873	79.661259252044	80.719420236865
ENSMUSG00000003872	5.36335900138201	10.0689947265094	0.352813788994518	0.979164557810724	0.701922009032196	2.24450249887608
ENSMUSG00000003873	383.865745105702	447.459710478929	432.322256824018	484.58821347944	436.24207901259	474.475311331519
ENSMUSG00000003882	0	0	0.221388193565936	0.384011834676466	0.220225584219194	0.27385743668823
ENSMUSG00000003923	45.9692315670502	38.7248666795036	48.0344287454886	42.2847735462142	36.7911203188468	43.7778293649082
ENSMUSG00000003929	13.6362020301117	10.8475252466003	8.210013242458	8.09615148489813	8.01565989077281	7.57654572043289
ENSMUSG00000003934	10.600174408355	8.18800849591129	0.972981288028237	1.80021080499791	2.41967931011805	1.31820547674593
ENSMUSG00000003948	20.8161533316693	24.4708748744649	33.1522792121657	31.152560634321	32.2612646360197	28.5282820949951
ENSMUSG00000003949	0.46978561407106	1.13071813177692	1.62243646748669	1.20609374838102	1.30650368856756	1.36527597160093
ENSMUSG00000003955	204.473014060394	424.819847853645	514.34480892263	464.304281876751	501.978698968776	457.358166609706
ENSMUSG00000003970	4986.25369208778	5510.93496614524	3221.57827426192	3514.22745207543	3209.94977767587	3643.32826085682
ENSMUSG00000003974	0	0	0	0	0	0.11966426718617
ENSMUSG00000003992	5.94513400439353	4.96684046983201	21.3318684018364	23.0754659168961	23.9848552540301	21.9325044849473
ENSMUSG00000004018	21.2919149181643	12.7697712570846	21.8896263291086	19.9668843889749	27.4086805840063	21.5321511801531
ENSMUSG00000004031	0.134252210887793	0.17233552728189	0	0.0816994267182097	0.0585668928489849	0.145659544573653
ENSMUSG00000004032	4.60480881397998	5.91105464663664	33.9264414374916	38.1108008095626	30.5341566276494	35.258027625472
ENSMUSG00000004035	0.245052911274887	0.707775874928323	1.28961042673074	1.23030100162773	1.282838100205	1.59524950315705
ENSMUSG00000004038	28.7289490856636	35.1498091641876	1.96859867772303	1.77562268545024	3.91652135474486	2.50473467265881
ENSMUSG00000004040	33.8094565645899	22.3608738367719	102.940746223162	108.186891964046	101.052787395111	108.189271605756
ENSMUSG00000004043	3.52013199227114	4.13036290057008	7.45340768958291	8.00808148108425	7.55823282051596	8.8490324775774
ENSMUSG00000004044	22.4219656384093	38.4350384864315	397.737498912289	450.582143648725	383.624740715611	445.059649364887
ENSMUSG00000004054	12.6817252344765	7.65234666079838	14.4521940623206	19.5246984216061	13.5581357055356	19.1854807649206
ENSMUSG00000004056	28.9942164733174	23.1471130653591	90.1174286575837	92.1564320474498	84.8199563367138	93.9641968826096
ENSMUSG00000004069	116.03411952209	101.284380144214	83.6527626461025	78.775659651095	85.7072431220359	79.3693134978756
ENSMUSG00000004070	74.3249790705726	64.2305276291704	68.2168723394682	62.9997656461507	58.826256743433	56.2013729125807
ENSMUSG00000004071	24.758671079438	23.5745320893255	14.0623942596809	18.8928001994019	20.957385698247	17.4223064210031
ENSMUSG00000004085	22.3637574792761	16.44504782512	83.7026875619967	79.861984530391	83.4649769680651	82.1688773971427
ENSMUSG00000004096	94.3988737998176	103.144705368374	233.277063680634	187.727301963953	214.402993597852	199.846524337919
ENSMUSG00000004098	23.1053332488455	19.4710608847039	28.4274438224581	37.7116766548419	30.163369047264	39.840020077654
ENSMUSG00000004099	326.702103073413	272.70130179834	109.852449515982	118.235630183061	116.444598575654	118.329784320407
ENSMUSG00000004100	152.561778209504	160.935106047867	87.0160931510518	101.607152960513	88.739140141878	104.062425685071
ENSMUSG00000004105	13.9805687644042	7.45097559625996	249.461350569885	261.076701422338	249.131505934061	256.867925517719
ENSMUSG00000004110	0.357681280794164	0.119776880266397	0.429661409516354	0.0567828503280914	0.0814104882839783	0.079542965299607
ENSMUSG00000004113	3.94618498240891	2.81140746349689	2.28438234008802	1.76507165700506	1.85922492313959	2.07346447513184
ENSMUSG00000004127	10.8707204263029	9.42396715046342	12.4252735799153	10.5517073344445	11.1368955970436	9.97225231216627
ENSMUSG00000004151	2.44910995855451	1.07951435717232	8.26891396756037	7.94586220823446	10.1949737286599	8.0265104215787
ENSMUSG00000004187	17.8603810427889	26.224968208083	1.70655276014413	2.64134121911467	1.04467131150977	2.50537168554606
ENSMUSG00000004207	711.312067048722	582.404538707677	1662.11656037529	1761.21635854831	1721.49953949886	1733.66600873115
ENSMUSG00000004221	16.6897349294855	17.6516045052665	43.724591350974	37.3585084732804	38.2401225108087	35.2934410709522
ENSMUSG00000004231	0.725327622390634	0.349155474135775	0.190854713735988	0.463469413779794	0	0.101180352371224
ENSMUSG00000004233	9.30347952305823	7.17826308223498	4.86130644210273	5.78210998214769	6.39013458979512	6.62705783220122
ENSMUSG00000004263	4.09387524470707	3.77716391920082	7.63028847485448	6.89009895134904	6.36238894078302	6.18669464146727
ENSMUSG00000004264	415.0168782062	391.329623904291	235.870631531728	259.879833533619	229.798466957002	259.609326424489
ENSMUSG00000004266	30.6638853312953	44.215195057026	14.0002353928346	17.4463483772772	16.6754073569742	17.3183064370215
ENSMUSG00000004267	17.5109966630669	103.159524679555	36.5320869093646	33.3010900522703	29.4650598074184	31.7940709387375
ENSMUSG00000004268	98.9294262501895	106.579301433408	63.9636470366179	74.6489575652218	64.2928434309347	76.1298926821756
ENSMUSG00000004270	59.7858617055217	50.8553281654945	57.6501833702961	70.6286481514446	61.4324590870125	68.3268318843904
ENSMUSG00000004296	0	0	0	0	0	0
ENSMUSG00000004317	9.18131003622888	7.25616540538054	8.51864149087558	6.06681023242568	7.75653853318371	5.95774865278279
ENSMUSG00000004319	20.6380458341094	22.4580948859986	19.6839341115128	16.4683737367541	18.1669142734848	17.4723253855599
ENSMUSG00000004328	3.39122551939843	6.64240450768549	0.307699894664071	0.773901167925402	2.67823520659416	0.897187747501558
ENSMUSG00000004341	4.58865159007127	3.86551863076107	3.77314746563582	3.92685786205342	4.12866626146021	3.06714037462156
ENSMUSG00000004344	0	0	0	0	0	0
ENSMUSG00000004347	0.038238763250594	0	0.377314746563582	0.366506733791653	0.400355516262808	0.248927334751894
ENSMUSG00000004356	77.4734815036281	53.0336183184191	96.5123693775031	89.1373248233575	97.0124144418852	90.8474068513859
ENSMUSG00000004359	18.079239478871	13.6689868463659	25.3984593474374	24.3352728617626	26.7355349964619	20.897786290846
ENSMUSG00000004360	0.544240972361497	0.0654961664505083	0.0895034807177006	0.15524945249665	0.0890334575354692	0.126532460777053
ENSMUSG00000004364	115.050104032242	107.276726127107	156.131649711204	133.830023560865	153.204381434158	136.867927147416
ENSMUSG00000004366	0	0	0	0.248356058959273	0	0
ENSMUSG00000004371	0	0.181507156136512	16.8665675080878	13.5094477683868	16.5312583487133	15.8671310590497
ENSMUSG00000004383	16.23229746914	11.5550149985582	40.2527092016005	40.4107940468086	40.3631996494008	41.9475016984242
ENSMUSG00000004393	184.315971587762	158.512642957381	107.594137663585	108.513360802326	101.961445974081	108.967165127203
ENSMUSG00000004394	72.4134728201744	82.0293174371894	95.7443965164315	91.5877394030003	86.754724267858	88.61754338576
ENSMUSG00000004415	0.0959710643226746	0.415783699520638	0.315659597174034	0.657037861459037	1.06760654884049	0.580128737580509
ENSMUSG00000004446	101.674178612678	60.8602186417709	53.5068447814154	54.7282308684381	56.841743153682	53.1868060455501
ENSMUSG00000004451	78.0680418748526	85.1968819097628	77.7914328521586	86.190786414476	83.0069760318093	86.1075789010167
ENSMUSG00000004455	518.026467058965	450.63418837428	425.26457455503	405.667354403986	422.581444507205	418.348724490183
ENSMUSG00000004460	80.017802604364	68.9834325169247	198.746461783229	220.234109909874	211.507039810321	208.755109156257
ENSMUSG00000004473	0.263485366656208	0.887849141517989	2.25324561883369	1.50322967184046	2.41382917881085	1.34768967668132
ENSMUSG00000004500	2.95725912777206	1.10720885403709	6.70065484600853	7.91094129094079	8.92312475238384	7.21920543058729
ENSMUSG00000004508	3.43479318926055	1.22476132269806	20.1679870565911	16.896184528633	15.4835938111076	16.2966803833089
ENSMUSG00000004530	123.090199048398	84.5406204183709	86.3660336324969	93.6828659752401	80.5462768630266	93.8380028499741
ENSMUSG00000004535	52.9336853530252	46.9546350480174	84.0042886782245	74.7551737467413	78.9378779497979	75.1915950344965
ENSMUSG00000004552	0.123763315757443	0	0.325657144037211	0.056487292905248	0	0.0575483202918981
ENSMUSG00000004558	11.4338067071411	25.3515859163317	3.19090316140082	3.58445712648079	3.92989540470513	4.45732662702423
ENSMUSG00000004561	18.9741321165265	22.1682416416572	10.5313582965283	11.5016380906693	12.4160632650572	10.7067417760199
ENSMUSG00000004562	9.9918043306086	5.68432926293003	20.9135597902346	23.4411366985893	24.5682183103509	25.0077597084001
ENSMUSG00000004565	50.892016537067	37.1952107943574	28.6877482994587	33.475390251389	31.2372664743411	34.5180142010679
ENSMUSG00000004567	14.1768379999535	13.7487766747879	17.5585452465702	20.2647695997007	18.7576230432225	20.911025788448
ENSMUSG00000004568	45.0547835673551	34.4293291216663	39.69082729378	41.5269247836085	36.6727843624591	38.7737039067129
ENSMUSG00000004591	35.9516237417326	31.5912521626099	43.8523127428037	36.8364090496254	40.0732491539245	37.9675009607711
ENSMUSG00000004609	0	0	0	0	0	0
ENSMUSG00000004610	10.7856965209923	5.19197789580868	6.20818902593275	3.07671337645423	4.85224694645839	2.50760378454044
ENSMUSG00000004612	0	0.413256446302059	0	0	0	0
ENSMUSG00000004626	66.8818862862048	64.9356143839525	41.3280761982592	36.5965402099521	34.444388059718	37.3716771765256
ENSMUSG00000004630	5.15093712408438	4.54582090932265	0.282366834408632	0.195913258763278	0	0.299389784450739
ENSMUSG00000004631	1.256993043002	2.38475294559418	4.9126294669428	4.15095370838395	5.80613587946157	4.95093427192718
ENSMUSG00000004633	2.56512887407804	2.59956222931921	2.04264129144469	3.01932938987342	3.4454201711416	4.01768865134903
ENSMUSG00000004637	4.62789396580471	3.82431813307465	4.76945423081727	4.7173247380893	3.93684892060847	5.68462907481819
ENSMUSG00000004642	71.6085663997306	57.8137334571554	44.0049843595904	34.6871582761425	38.7880646592555	38.761483598582
ENSMUSG00000004651	0	0	0	0	0	0
ENSMUSG00000004654	0.112512105234039	0.108321305397213	0	0	0	0
ENSMUSG00000004655	0.746725753618374	1.15025928258875	2.94727773105622	3.0673438648396	2.54089354582857	3.0555156887377
ENSMUSG00000004661	48.7460811876296	34.4282619014417	15.0138722423976	17.2194883521679	14.4844017880625	17.4056972696297
ENSMUSG00000004665	59.0089402650019	29.7873902571121	496.443135132271	552.480168084609	502.602409208853	552.698044999832
ENSMUSG00000004667	339.872142857633	413.366028910292	150.983555710301	175.711446627433	159.998258454332	189.05571577721
ENSMUSG00000004668	0.298168194977272	0.095687387120657	0.366131226943594	0.308466354021768	0.156089359965664	0.286531561791803
ENSMUSG00000004677	74.4777452886081	44.9470413010556	120.503135441998	129.114835051305	110.897169478897	126.867406346168
ENSMUSG00000004698	1.5864525311407	0.865504604750153	1.18275127996801	1.0016425149144	0.34604121148878	0.688500998666784
ENSMUSG00000004707	0.355908416345111	0.228434467444863	0.312166055820369	0.324883069566924	0.155263365469323	0.220657000695878
ENSMUSG00000004709	0	0	0	0.0367236912447982	0	0.1496539584293
ENSMUSG00000004730	1.33280630650464	0	0.956454428596009	0.608311273504014	1.26857553948623	0.788756780282408
ENSMUSG00000004748	22.122158615194	17.3862550941349	6.83074291477361	8.5514221152473	5.02229640006897	10.9163004797658
ENSMUSG00000004768	13.5906610794163	12.0814536944866	28.5963134754655	32.5493622299954	34.9534285550244	30.4744230114953
ENSMUSG00000004771	53.892884759659	68.801949731432	74.0091777891919	66.1318562677634	83.2306602805547	65.1180786254807
ENSMUSG00000004788	92.4108178579765	73.7398579451406	81.600869412783	95.6595074478534	85.8029836213374	92.2302658276005
ENSMUSG00000004789	56.5161640317665	46.9033745380413	55.5639087691861	54.3806755762605	54.0366864007421	54.6578401644217
ENSMUSG00000004791	2.43263341271777	5.46472217039043	0	0.74019174030852	0.530612417782002	0.125682518308865
ENSMUSG00000004798	10.9618641005241	7.0146427142595	32.6436280252659	28.8205218682065	29.4655162648851	30.002826893891
ENSMUSG00000004814	0	0	0	0	0	0
ENSMUSG00000004815	16.1537897400923	16.9181636108313	18.0934728712398	17.1119017410099	12.8560399122645	16.2914019416961
ENSMUSG00000004821	0	0	0	0	0	0
ENSMUSG00000004837	0.437623771278409	0	0.575757471610686	0.0998687777521674	0.28636695460516	0.203489319939004
ENSMUSG00000004842	0	0	0.132656533872778	0	0	0.0937693011181274
ENSMUSG00000004843	50.2621569527594	65.6301822060308	133.057462100411	138.942333449386	145.408168301582	142.687597712955
ENSMUSG00000004846	60.9461069014534	66.449332059408	166.19215847533	190.120052978366	181.908160062157	190.905696196819
ENSMUSG00000004849	79.7867974500177	81.1110723322468	188.33739389708	184.685949436463	168.426633151357	178.112313124718
ENSMUSG00000004864	17.0632286985079	18.1064048190261	7.86539540265112	7.56051033707353	5.21606044045258	6.13885288396304
ENSMUSG00000004865	81.7247894983775	81.2444275445424	43.6255846534206	40.6715355309136	41.4050612239687	39.4602638450124
ENSMUSG00000004872	0.0634119461695642	0	0.417138009777743	0.202594638688775	0.0829894859555602	0.117942896605991
ENSMUSG00000004880	272.348182040194	265.932649803847	75.1319964915339	71.8741182675729	74.1982132597461	72.6110884775206
ENSMUSG00000004885	29.380212847321	35.7144848638504	163.205467200434	139.648808459482	139.044803297522	144.617797080887
ENSMUSG00000004891	32.9591200440523	21.4879181812391	61.785524983419	64.637451382219	56.5793884619989	63.264134990466
ENSMUSG00000004892	2.99267249987301	3.81062304840634	0.889066440229542	0.440612004206782	0.884397550996397	0.942665276041253
ENSMUSG00000004894	0	0	0	0	0	0
ENSMUSG00000004895	181.679122936857	147.19962295885	124.922638988033	144.940903643579	126.223568364573	144.969126461471
ENSMUSG00000004896	42.3137058168635	43.8346364637622	3.90665334568764	6.2398774504304	5.58632300896981	6.24202365903402
ENSMUSG00000004897	787.527129500508	833.921014253073	593.780203533981	641.03050117355	647.851659354528	639.355829220541
ENSMUSG00000004902	3.28481181330063	1.18592273758267	1.89072004871421	0.374808411323153	0.537368864057615	0.572772920958609
ENSMUSG00000004929	133.697652041843	134.018763292458	47.0355387014884	57.0571904007775	56.3289290436674	61.482514119325
ENSMUSG00000004931	35.8391154640446	45.4828042865704	33.934826618272	42.5046356047095	41.7516083590509	43.8711355886143
ENSMUSG00000004933	1.02480551402114	1.47995103495025	0.449426707269464	0.194889767642181	0	0.158840379038151
ENSMUSG00000004934	96.4101157086856	86.8901036893287	53.5025162580539	56.0697914250742	60.586412457016	62.6032276894457
ENSMUSG00000004936	227.113896371866	242.380085171954	223.606221225656	219.408406195086	191.240007181865	214.115050956874
ENSMUSG00000004937	148.965244909108	163.379412916753	131.733749930964	149.241352666063	129.078112505528	143.735133966331
ENSMUSG00000004939	0.423225146657059	0	0	0	0	0
ENSMUSG00000004945	29.6863526522602	28.7862247516665	47.205217373015	58.1935965978513	68.4794271386649	65.4437493409819
ENSMUSG00000004947	14.5617256197718	11.3873542501504	10.276353848387	13.4705967138222	11.7557462865096	13.5420232536711
ENSMUSG00000004948	8.8963653276892	4.2824987746041	24.5793606332847	21.655597098671	17.4644880818725	21.5108052537789
ENSMUSG00000004951	3.4247986406982	1.46543702005851	11.5148702093856	11.1155596359037	13.446470067304	9.55491897921155
ENSMUSG00000004952	6.18502416729847	10.5467903689108	7.44769404359249	8.63625429284952	8.23175871113509	8.18916057572565
ENSMUSG00000004961	0.494533249098018	2.22186112894166	0.650630134410479	0.752372766847211	0.431475587905085	0.689854444507501
ENSMUSG00000004980	676.089444175442	660.659472866291	513.42267444335	461.559437701555	505.111510571821	455.876483691895
ENSMUSG00000004988	4.00950138938267	1.15804719035283	0.79126199279353	1.64699281204571	3.41079578175353	1.7711473332555
ENSMUSG00000004994	19.6601748249435	14.8618921839379	23.1834281251583	22.1338349160018	20.5839801624208	21.6015545392636
ENSMUSG00000004996	64.7290082229119	69.5884461740939	19.3976439094942	23.9628312579348	15.8445007364229	24.5244109817108
ENSMUSG00000005034	22.8098669157613	13.9942803663961	38.3064796189735	38.0910584517762	35.9395751320941	40.1999159717097
ENSMUSG00000005043	6.66622753088628	2.65274312404226	14.7342519790828	19.9591847545856	13.0283340181218	18.4329329848417
ENSMUSG00000005045	3.97119711596119	3.46854246989118	2.90858759867942	3.58764749596683	1.71455602498441	4.28324527269084
ENSMUSG00000005054	381.269005998907	484.20360025576	808.917764125267	677.357583616053	705.895492909196	618.38008352396
ENSMUSG00000005057	2.24976341832851	2.3755747919502	0.572881879355138	2.41800304313789	1.70962025396354	2.19345752795886
ENSMUSG00000005069	47.2626458792213	52.207819831713	63.620835562593	64.3506736312844	61.463659197192	62.45955787197
ENSMUSG00000005078	56.109561187285	43.0753834767701	72.4780700991881	58.4687546693797	57.6016704239708	58.9570997522384
ENSMUSG00000005087	12.6221778316615	3.9020288421496	267.452898295856	245.051230038349	253.772723617771	236.838940132351
ENSMUSG00000005089	0.0597471576869099	0	0.157212083544957	0.190886016838111	0.35186960682734	0.236143986943607
ENSMUSG00000005102	21.6762559892518	19.8558167671546	15.4358516622868	14.5518599191149	16.3187689495603	14.1646658861953
ENSMUSG00000005103	86.2781485932454	57.3429425198371	219.134432399544	230.476153029483	223.695776674518	233.78030243959
ENSMUSG00000005107	1.92961691398335	2.30360183937095	7.81916705568	7.29222835559604	6.26288980437481	7.39331184674705
ENSMUSG00000005124	8.74193785407649	0.678735654842914	310.256457805047	297.411535163444	284.638203870216	281.32948798596
ENSMUSG00000005125	46.6322761348784	181.356551426758	38.5794603754392	43.0830364273488	36.7421480009897	44.4454332546671
ENSMUSG00000005131	0.665153508252773	1.06729695371597	1.75021160768233	1.26493867271571	0	0.515479444264812
ENSMUSG00000005142	43.0653470406073	33.8843511316296	59.3597990474655	69.7651849962163	56.6170589835834	65.325015684645
ENSMUSG00000005148	213.024246053814	87.7295522859947	62.8212730048556	85.9001101098908	70.9815088958796	82.3224240508592
ENSMUSG00000005150	32.7173463710103	36.7261502434714	21.9801237742646	23.5745246866838	27.6952818808629	24.8589138839325
ENSMUSG00000005161	329.171059122574	340.563959927942	185.143026619372	187.988599563231	180.130447894933	183.684238171819
ENSMUSG00000005198	313.497364898943	261.894767285751	209.256718904992	202.730552256346	197.622779528963	208.190637328241
ENSMUSG00000005202	0.260511096249066	0.501615394316177	0.685480177023877	0	0	0.363402739691866
ENSMUSG00000005204	223.818050961087	248.760355031067	208.342565103608	242.713548794862	232.129589552527	258.372944348411
ENSMUSG00000005220	0.435921901056771	0	0.191172804925548	0.0663202661146801	0.0950844351124168	0.0337829954306142
ENSMUSG00000005225	34.3323501517517	35.1564721672938	29.2531234260806	28.5276553685587	25.2146818936225	27.9436733938708
ENSMUSG00000005232	0.19874858710795	0.382691379858239	0	0.0907116101872524	0	0
ENSMUSG00000005233	80.9764585338205	104.618436030562	62.4969564910308	53.4722747870683	75.2145321413089	56.422265015923
ENSMUSG00000005251	21.7414682481948	30.2930439635153	2.73104007036497	2.64283767223913	1.28685701655902	2.08286137241381
ENSMUSG00000005262	41.0788027610232	47.0403255620028	65.9493269390301	61.3263623124561	65.7214142140022	62.9410863207274
ENSMUSG00000005267	0.205623538234326	0.247455707494812	2.23185232165439	1.94737573850888	1.14370429026728	2.12737258961651
ENSMUSG00000005299	43.7457791692619	37.6150728119377	20.379219111597	25.6071825433469	21.0703166885381	24.4812939944337
ENSMUSG00000005312	222.878181232544	222.549195057769	173.266083047933	167.888414018	162.217585531778	161.146268353639
ENSMUSG00000005320	2.76912557136571	4.26557190197721	0.582909738338769	2.02218767373954	0.579848616157031	0.515042843944994
ENSMUSG00000005338	0.216517500524886	0.312679132384173	2.77738636294981	3.87874735182297	3.04616526394912	3.14618127975505
ENSMUSG00000005339	0	0	0	0	0	0
ENSMUSG00000005354	95.8448058121969	107.534276977248	69.7953375016919	79.4472028178448	67.8425636838214	73.9163590612322
ENSMUSG00000005355	3.93312993434681	2.68219660093625	4.09656010554746	7.25533738322252	8.57904677706017	6.32478636257364
ENSMUSG00000005357	1.09385607142498	0.175518769479592	38.1368425439302	48.6769797063834	33.8804576413575	40.7750707860025
ENSMUSG00000005360	30.0095233982739	22.6974943252901	0.665085194598662	0.755104822109277	0.36086865381777	1.15393246662377
ENSMUSG00000005362	27.9834139291958	27.1574948072015	23.2134494436952	19.6453128585479	26.2537631065192	20.7197855962441
ENSMUSG00000005364	0	0	0	0	0	0.153086580692574
ENSMUSG00000005370	644.91565923484	508.952413963184	481.723796893848	489.358412733306	484.156116311481	496.199599751627
ENSMUSG00000005371	45.4163800032083	40.2886030954101	72.8995774434083	67.4394300322851	64.2257840081597	65.4700160708096
ENSMUSG00000005373	16.7189981553734	16.3690744060707	4.28740743440828	4.78540598400617	5.00661272639595	4.05176337396424
ENSMUSG00000005374	27.8701436932795	46.8358708758955	22.079181238505	24.1868448553436	24.577904144144	24.7108311325445
ENSMUSG00000005378	85.6265966901531	79.9830634987296	44.0555639939176	50.3983097281994	42.6110814647316	52.1531227746328
ENSMUSG00000005397	215.631596858617	189.157409578874	305.105518769842	308.327626354991	312.451589671582	324.734238635401
ENSMUSG00000005413	239.520537411033	218.950392803474	253.514136514633	290.532761442534	296.461430641193	287.030053124642
ENSMUSG00000005417	56.787274887421	47.1897495720669	115.456783597528	122.713144304683	120.090207467936	123.936722397795
ENSMUSG00000005442	58.7313080022961	41.4996346669528	69.0963219356901	84.9574592190658	62.9973639356621	78.1885670813384
ENSMUSG00000005447	33.5165391415268	44.0997780789464	32.0919891324947	31.3596967869273	30.7050069532456	31.8621587658835
ENSMUSG00000005465	1.01029110116162	2.05339383304193	0.590748581744183	0.819752645537676	0.587646294256997	1.61810398714873
ENSMUSG00000005469	133.562405617193	131.168393335591	176.75800661203	170.931955972824	183.052824478076	191.006992251789
ENSMUSG00000005470	70.4783911888193	62.198807052708	49.4530848669681	47.1787282300838	46.338411192082	44.0855085794714
ENSMUSG00000005474	0	0	0	0.29769695512824	0	0.606577474065891
ENSMUSG00000005481	142.699943362425	130.570438487213	151.195252314541	141.549704738461	140.042495663921	143.606893398668
ENSMUSG00000005483	90.9803293497699	89.1240924755249	91.5051852789702	105.460400695282	92.9477062334861	111.939385983013
ENSMUSG00000005493	0.796608550154505	1.91734209096488	0.299443987410576	0.493434322216546	0.148935735926628	0.31749646176995
ENSMUSG00000005501	7.17172498326909	5.44094878429231	11.4355832514221	10.2421821133892	10.0779408860621	9.37420494890433
ENSMUSG00000005503	5.04560281723687	4.46380164243405	0.17941139148383	0	0	0.0634091676487024
ENSMUSG00000005505	30.4964796024425	25.5099952491422	22.6922545763808	27.210535434564	22.4095142071252	23.2466613985749
ENSMUSG00000005506	188.082287430852	180.450585057723	140.806036571258	132.613049286973	137.148546331223	133.13844100228
ENSMUSG00000005514	59.225101852105	70.5458866779362	63.5420178520256	66.7985769123239	51.0774384090575	64.5145151237505
ENSMUSG00000005533	4.93011547916627	2.47446865053951	10.9744188355509	11.7840815885384	9.84651395232389	11.0493391880083
ENSMUSG00000005534	5.47994358377783	3.68208908171766	14.6446212415686	13.1048382671827	11.803585048438	13.3775353359464
ENSMUSG00000005540	0	0	0	0	0	0
ENSMUSG00000005553	0.104315264810182	0.301289331497007	0	0.0952218657323245	0.273042249192795	0.194020925631818
ENSMUSG00000005566	2121.58094053279	1727.79359651754	991.491683727501	1108.53894159609	1044.07649204608	1153.75510498554
ENSMUSG00000005575	148.97543118423	150.317342223605	209.576330355165	248.122770747761	204.118890446248	228.248064927603
ENSMUSG00000005580	13.5129917760719	8.28548560301892	10.7265710826034	11.3013714972408	9.08946456876057	13.3389853037561
ENSMUSG00000005583	0.149791808190045	0.0961416205969027	2.13495560066393	1.76614898943644	2.548492782014	1.85736608667201
ENSMUSG00000005609	38.105023176125	26.2512892384457	44.003200373738	45.7958017588394	37.9315582772209	43.8283691219074
ENSMUSG00000005610	494.329261024254	401.569817418084	511.495382590392	484.140552130224	516.233844278346	488.981442990317
ENSMUSG00000005611	0.229869465915391	0.0553268480914137	5.97292504623105	4.09170881609832	2.48191685030507	3.23331027015722
ENSMUSG00000005615	18.631956051644	9.22378129216605	50.1403039362204	48.5832634812302	51.6781082578063	50.4064898902117
ENSMUSG00000005621	20.0081800781858	15.1351549379741	23.0506119484569	21.7187239530711	20.8513546723856	20.35457379844
ENSMUSG00000005625	245.625225018527	292.568786476559	231.613205967491	243.982055918044	214.122833685846	236.87077180773
ENSMUSG00000005628	0.685491632413094	0.439972500780526	0.901863552648188	0.730025060901254	2.99042486666891	0.42499283710033
ENSMUSG00000005640	0	0	0	0.0940136779014541	0	0.0319265270082809
ENSMUSG00000005649	0.155316591825453	1.19625143917682	0.408682955897846	0	0.203268388601366	0
ENSMUSG00000005656	183.601929441089	203.472972965621	125.512152079705	123.816264666603	145.404970385719	129.671261380337
ENSMUSG00000005667	191.720627318802	117.636937661373	108.503039354216	112.358360796984	113.38143997632	110.754358234498
ENSMUSG00000005672	144.718635382813	92.0659862249374	61.7476789514883	65.2879890514878	61.6538958679772	67.3332138530992
ENSMUSG00000005674	13.0649231884395	7.79706670760052	14.3742590032627	19.9464496567696	15.5986617602142	19.8947961406383
ENSMUSG00000005677	10.9326131506535	7.18807814256612	0	0.121702346064547	0.116324410876088	0.45462390769789
ENSMUSG00000005681	47.4886987184751	40.0928013769919	0	0	0	0.339717272486624
ENSMUSG00000005682	35.8894624630663	33.2597295057107	21.5678667313313	22.1717291922342	23.1515784643406	20.7794132659267
ENSMUSG00000005683	243.653111715431	227.388013062807	165.862835545286	181.729464277386	181.073408080839	182.017798741266
ENSMUSG00000005686	6.27504424837364	4.16179425964902	37.4259751032493	35.0682992354041	35.5869593649813	35.8891043335926
ENSMUSG00000005687	152.552805602168	191.869602273754	95.120445967853	79.0903164442334	76.1411897936652	81.2407933396343
ENSMUSG00000005698	138.929924392352	122.330370551895	134.139584789426	133.672180813366	141.570158945154	139.073331189362
ENSMUSG00000005699	11.1598211079641	7.16276343716969	9.46196626148572	10.7529382164446	11.3596449028109	12.2233796362096
ENSMUSG00000005705	4.64753853051641	7.08451278033717	3.56679764372444	0.530300252249663	3.54806677912079	1.80087043756483
ENSMUSG00000005716	0	0.362839953813719	0.991674492409183	0	0.4932333809866	0.350486407925681
ENSMUSG00000005718	54.3487045473377	55.5946204557696	22.5480085148315	26.8491372499691	21.0151195431457	27.9996018799188
ENSMUSG00000005732	772.178344663047	662.250648738631	711.665437495652	672.513771737571	753.849491439884	666.421293535341
ENSMUSG00000005763	31.0683313982664	20.6967885983606	0	0.100805808881386	0	0
ENSMUSG00000005774	10.9198555167396	5.70319456601178	7.32417549887583	9.60962196840871	9.62087735301551	9.69056343368974
ENSMUSG00000005779	403.993023731803	399.399752194325	361.660535981397	362.534924711975	377.657246379353	379.256114361602
ENSMUSG00000005800	0	0	0.212852195174837	0.0738411210349015	0	0
ENSMUSG00000005802	9.23212927995095	7.44132986635695	33.1431291136886	31.2595650517552	33.3437282123514	28.5189613742788
ENSMUSG00000005803	0.384260245789514	0	14.7873381674781	12.627482598133	9.30356030140102	11.3905937090979
ENSMUSG00000005804	21.5333567949562	18.7937881591423	28.5950191927621	29.4384417965316	33.1856628112277	30.7868015809332
ENSMUSG00000005813	54.3096414159443	47.7541438356103	39.966040389721	34.0478771909037	33.4479875744022	35.2607601735934
ENSMUSG00000005823	24.4006598704733	23.6237715421714	55.5483244500649	58.6871788826131	48.2598359344153	57.1123847279818
ENSMUSG00000005824	0.212414570087219	0.204502648576113	0	0	0	0
ENSMUSG00000005836	0.241136884419849	3.13409421691524	8.72438891562504	8.99725921214675	8.67857321093663	9.53066681170985
ENSMUSG00000005846	465.305122199747	452.992023613632	455.131819060349	404.600617287938	458.199175579366	396.122827112502
ENSMUSG00000005864	0	0	0	0	0	0
ENSMUSG00000005871	34.90945678232	17.8592635047842	47.9782530902129	47.9217008520762	47.5669975653591	47.0106857859296
ENSMUSG00000005873	43.2048269438367	61.2545465792325	183.140028228581	197.533786588224	200.428695022746	186.307162233218
ENSMUSG00000005881	119.493160431121	129.823314337454	174.732484501965	195.358679222677	185.434821970298	193.179482216248
ENSMUSG00000005882	32.4561309522745	28.684947698762	20.5817578036158	20.9758141470586	25.8257128855962	21.0679792152666
ENSMUSG00000005883	0.300175754361969	0.288994944085755	0	0	0	0.0465259309679461
ENSMUSG00000005886	25.0818124888821	14.9473498656521	17.7203330687605	16.3472968950109	16.8066389335641	15.6396997258183
ENSMUSG00000005891	0	0	0	0.204411779120589	0	0.208251341695567
ENSMUSG00000005892	1.41737612337823	0.818749404451044	30.5821235625118	36.2269661724697	34.8734532247564	34.0075644753842
ENSMUSG00000005893	10.9805034601645	6.49970624194583	11.4396475233989	12.7929062370125	14.9206482845303	12.6789719442704
ENSMUSG00000005897	5.62052548790367	3.03353733471739	18.2624596153101	17.7237924116332	14.8230174295068	13.6613241778238
ENSMUSG00000005899	59.8005326521647	54.3118876582008	36.0528124586735	38.017061113735	34.8972717576632	39.4379263239256
ENSMUSG00000005907	13.4110387868566	8.86298602129971	6.18044178148643	7.2967662428608	8.08162608979812	5.84841195519556
ENSMUSG00000005917	0.434153129049532	0.83596398064201	0.0951985564918812	0.198153506281412	0.284095877687413	0.471042872474075
ENSMUSG00000005936	68.1723663447816	62.7354037980036	67.7794490190579	62.9164872093697	57.5102176007898	60.7627409183545
ENSMUSG00000005947	1.79849900239532	1.40169802720834	1.46478180591284	0.89903700626973	1.34500576190452	0.915924041144354
ENSMUSG00000005949	13.4208925008336	10.136299517761	23.5935767801067	28.5151719242712	22.2583381280556	27.7596397722983
ENSMUSG00000005950	3.76767572103347	3.31191825900698	10.7759201106259	15.3270427116808	12.43442383182	16.3004716157068
ENSMUSG00000005951	2.76010851925393	2.91037755918321	6.05220437703996	5.57890077768716	9.97669851832796	6.84487626011239
ENSMUSG00000005952	0.319747115689563	0.718287080532619	1.40224551290133	0.632393735567854	1.53436985755978	0.644272284495822
ENSMUSG00000005958	24.5759915307416	17.57481781408	13.1353938996428	17.283614600915	13.4529943128485	19.5036898781772
ENSMUSG00000005968	42.4174246360342	26.6594822657741	83.6266023471238	84.5631266109029	79.398706355662	79.0112405162585
ENSMUSG00000005973	230.291156991318	143.120948252572	261.151861396887	270.89421589302	270.544373948146	261.940831216483
ENSMUSG00000005980	10.6894893674641	13.4767444408722	0	0	0	0
ENSMUSG00000005981	318.224681987926	287.287593854489	205.824680996795	226.458062196019	217.515345927589	225.181455434592
ENSMUSG00000005982	32.6159892503831	32.5046775516883	26.5966308685264	28.2032876696452	26.0478317064932	29.5567561616051
ENSMUSG00000005983	22.4917869618693	13.9288040404368	0.799762276571087	0.665874379335492	0.795562363816317	0.678381810940131
ENSMUSG00000005986	8.93108285091921	19.1929060935001	9.23224765250208	6.769519846096	6.26165792203721	5.85846579296749
ENSMUSG00000005994	0.138730449416936	0.133563080594088	0	0.189955500540632	0	0.129015682691172
ENSMUSG00000006005	126.266174122789	111.558766668469	191.546189310168	175.345577061932	200.128457492611	180.238202946221
ENSMUSG00000006007	0.702680079315392	1.69126742650783	0.462238722357295	0.427617238231967	0.613081730874091	0.490105545650105
ENSMUSG00000006010	17.7983722529033	18.6094417482577	31.7253601149617	28.8687265694804	32.9363206699157	27.542205006432
ENSMUSG00000006014	8.98325039093626	11.384442653666	46.913270330211	44.0967788105506	42.5880518949774	40.7053522045976
ENSMUSG00000006019	13.9995806344603	14.7108864564175	11.230778357245	9.89609192807824	10.1663384278158	11.9872299713328
ENSMUSG00000006021	13.8566015840255	10.0618853280118	10.5056351344899	9.7009021401509	6.45469915698777	9.93772161305228
ENSMUSG00000006024	104.040948176149	99.6668450946016	182.280694268551	191.976675232597	179.831640036701	191.486943672163
ENSMUSG00000006050	86.4192693714125	93.4761057669706	109.393793288024	115.814565635456	114.677085717415	109.825123539418
ENSMUSG00000006058	60.5275198441546	52.0647548070639	85.995626332217	88.4286730929171	89.9554876226025	81.0943326997113
ENSMUSG00000006095	187.186436292894	154.5441548078	176.112312110331	184.901085895179	156.315646239595	187.741617325083
ENSMUSG00000006127	17.1233288648348	14.5732057636763	18.112688762761	16.2871365823185	12.280632872934	15.6057622048543
ENSMUSG00000006134	67.7745295990485	46.0721104781535	67.3616829097042	63.5356567659141	62.9345055250213	64.1501695461695
ENSMUSG00000006143	0.90329173664872	2.31905689590227	0	0.274849913291844	0.394056753343861	0
ENSMUSG00000006154	0.129996590772397	0.187731805129265	0.171029348342936	0.177996738081149	0	0.0604467115060692
ENSMUSG00000006169	69.1165237975836	46.8318916186992	82.933062395542	78.902539835257	79.650283097013	79.8917645388847
ENSMUSG00000006179	1.21928908495439	1.26417152447553	0.863773849651651	2.31161721241223	1.35023080221792	1.78808395609323
ENSMUSG00000006191	5.33364869954609	6.34495071980761	5.2427263480637	5.26043707786727	5.0146100242895	5.38775297077661
ENSMUSG00000006204	0	0	0	0	0	0.0198248397441118
ENSMUSG00000006205	118.148613891837	65.9921309954154	539.294564947319	620.662322336804	551.086795514341	605.517069610534
ENSMUSG00000006215	61.3236535559357	44.5231857383227	28.6241457981121	31.9148105468555	26.2224085690472	30.2086377505425
ENSMUSG00000006216	7.28463654285851	4.86637261283925	1.56473383341866	4.54616754079031	4.66955012905238	2.2120885223229
ENSMUSG00000006218	22.1763479323368	21.0867490255454	4.68259975777162	2.12428486717642	0.358308408658096	2.92801677074828
ENSMUSG00000006219	118.9224679145	58.3905304090052	103.41861116356	105.944281514452	99.6498533565401	110.512917518141
ENSMUSG00000006235	2.56424647680454	10.8244516538183	0.259510594921558	0.0900275105629141	0	0.183437079261254
ENSMUSG00000006241	1.61748392054963	3.28749951739879	3.78317231918629	4.34742559826419	2.11685916008404	2.59059708432653
ENSMUSG00000006262	11.0655090429897	8.96991631181196	22.9361585155138	19.8444635825886	23.2597287090003	19.4284247120224
ENSMUSG00000006269	0.0895525475807108	0.0862169349281172	0	0.081746048166919	0	0.0416407613159819
ENSMUSG00000006270	0	0.338152544243582	0	0	0	0.163319763048627
ENSMUSG00000006273	101.613764909859	105.376109338684	165.796011480012	174.91298234061	178.669120259117	180.296121249884
ENSMUSG00000006276	45.1187900262795	50.2762432931167	42.6628255419991	39.5913979194774	45.3340688553488	41.526164260133
ENSMUSG00000006281	33.0495136942498	12.1194536287066	13.7565297022617	13.961358696508	14.9185570642517	13.7469392150453
ENSMUSG00000006289	51.2183932399158	48.8512179292544	24.5893259122765	21.2714220650004	18.7354694768435	21.0422930792835
ENSMUSG00000006299	150.782587002315	178.044453102872	131.056752850348	144.214933791017	130.071547673735	145.288373292632
ENSMUSG00000006301	10.9712234518277	8.80214358293894	45.4637593197221	46.3822744287145	47.3747175243728	45.5818246744591
ENSMUSG00000006304	307.032252888928	298.940321986921	632.450041361416	632.495692876388	647.565693454244	600.047815248595
ENSMUSG00000006307	79.7251913666771	58.0193790840142	51.6381732354127	55.6265033219285	43.2873971688312	53.7056685383514
ENSMUSG00000006310	33.7899581345236	58.1718499223545	5.47482576685384	7.74908836995456	4.35685998818032	6.57886928411198
ENSMUSG00000006311	2.99488328970301	2.88333123603116	2.46262678100658	5.29676171164	1.95975553285134	2.95923566844503
ENSMUSG00000006313	28.4376919267858	32.4288527897607	6.17511030688434	7.68680353911879	4.33601083412007	5.64872604807455
ENSMUSG00000006333	1350.90848925428	1590.54245923524	1338.71750830635	1367.26775747029	1317.43594365869	1404.23400776779
ENSMUSG00000006335	42.1403269880859	35.8531795827555	59.3097311534215	71.5662488631352	90.6350219123187	71.9991299785181
ENSMUSG00000006342	12.7921186685655	5.71797740315698	9.01601001395598	11.4684826993071	5.23172001055219	10.3030759863498
ENSMUSG00000006344	0.264998116143934	0.255127586572159	0.261482559928561	0.604744067915016	1.6473595141057	0.585298097126143
ENSMUSG00000006345	26.2243254461593	31.0057431068962	0.756620599969187	1.62738383869795	0.752647243633906	1.0696462933176
ENSMUSG00000006356	46.5412568017258	48.7666232540934	191.07261908209	221.122320332052	221.869721912146	229.099890499064
ENSMUSG00000006360	18.7561133744163	19.548479932706	12.6777754845363	19.9484379392314	14.1875986075633	14.6422614405846
ENSMUSG00000006362	0.562278338876523	0.406001137857486	0.30823275606054	0.427719380173501	0.18396845202689	0.501116449597789
ENSMUSG00000006369	126.824531104154	176.406007215423	23.6340006089276	27.8763755921595	23.8625361195585	28.0241084348186
ENSMUSG00000006373	360.427833539346	311.20413550766	465.022443257508	444.624349514234	428.847699429476	446.688698548312
ENSMUSG00000006378	61.0546655884462	58.3052148601468	66.9024627304466	64.4452720139546	57.9360949850238	60.5288115278212
ENSMUSG00000006386	0.749356408862446	0.40080262300518	13.3642448944133	11.5525624844927	9.37122488671613	10.8403839327438
ENSMUSG00000006389	0	0	0	0.0567558537273015	0	0
ENSMUSG00000006390	30.5113348208481	28.5434984356335	108.686578530306	110.35536577263	106.608975597062	113.63281060249
ENSMUSG00000006392	42.8804215901229	39.0176879357632	50.2234719771083	48.1523584929278	49.4464409984798	47.3547312823798
ENSMUSG00000006395	8.70265089932259	10.7723552245202	5.60796639165935	7.13340662238478	8.83265101180079	9.33199810401123
ENSMUSG00000006398	639.110979884464	668.485220389609	298.702390651069	364.072698554389	339.738519119012	363.293796686391
ENSMUSG00000006403	5.79114542152342	5.26133019930259	24.681561716999	26.4315904660794	25.5126760823462	26.6625794706232
ENSMUSG00000006411	7.33130799962002	3.6299493083617	6.33840426368208	7.12243541322365	4.66030493503463	6.81792433143202
ENSMUSG00000006412	134.894985799395	161.070593560138	145.496617976894	114.81589075321	137.310367525272	118.102701010814
ENSMUSG00000006418	111.643287830243	120.540600639573	84.8998654532291	88.7320103937798	107.250482918517	97.3022746818585
ENSMUSG00000006423	14.7440718420468	15.9756124815336	37.6834971347046	30.9214667469496	28.9095618178539	29.5118855826651
ENSMUSG00000006435	12.603672757078	18.2013253108112	8.99960939167634	11.8245647450762	9.58676676915966	10.8445085002557
ENSMUSG00000006442	671.303370332829	751.180816951757	313.121686116329	354.993844700154	318.220666704558	358.923727062819
ENSMUSG00000006445	92.0808072129547	81.7819830173561	49.2533786245924	58.5389152509037	50.7523852628279	62.5267301821047
ENSMUSG00000006456	91.3094723696919	68.8776949971913	43.2999069161292	51.9333480281144	55.2851546763602	52.1623273692338
ENSMUSG00000006457	5.54481838986379	11.0671814247525	3.91439662619013	6.72804354276123	3.71684761866531	6.22557371844411
ENSMUSG00000006462	0	0	0	0.0600485306873361	0	0.152941126194934
ENSMUSG00000006463	15.6070804082054	20.4661145141882	18.7632567797297	23.2735007939479	19.8972984587095	24.5865133411692
ENSMUSG00000006464	4.60120849434434	3.24853816350344	2.62320776109724	2.75340588795114	2.8101576600855	3.01907457210259
ENSMUSG00000006469	1.4974416448515	0.961110412010386	0.875600633246785	1.36690624816516	2.39525676237386	1.16048457586079
ENSMUSG00000006471	27.298348354095	17.089481999469	24.6804582605682	28.079557401254	21.910973685031	22.7605332710935
ENSMUSG00000006476	4.16690052480737	5.47750486648811	15.9193530572193	17.9942486737625	14.8919004992241	14.6806987496272
ENSMUSG00000006488	0	0	0	0	0	0.112540515314816
ENSMUSG00000006490	0	0	0	0.950449673618026	1.09014002039714	0.193660483360209
ENSMUSG00000006494	50.2831625939376	70.1147281054889	29.4611079245079	26.9322175930421	27.9202811008848	27.508452199074
ENSMUSG00000006498	472.202742821939	363.691479477479	258.954453861809	284.841345477354	270.16015576371	282.301828272405
ENSMUSG00000006517	158.704649077581	192.210708314361	31.930691731782	46.8130463666935	50.5446147273213	49.6550063015655
ENSMUSG00000006519	70.6117959074635	72.7076789066567	159.966926469944	148.904635988764	129.475898745955	150.823679118813
ENSMUSG00000006522	0	0	0	0.246103241492078	0	0
ENSMUSG00000006526	23.1152534879485	20.3492324853781	11.4782571320498	16.6667298750372	14.243046745175	16.6452117788804
ENSMUSG00000006527	20.3955123557996	15.0876641440811	13.4465067722902	14.2016130808268	15.5754844039652	12.5885368176321
ENSMUSG00000006529	0	0.114702821718822	0	0.0543773818735609	0.311846917465564	0.276993889045425
ENSMUSG00000006538	0.128717096768732	0.495690803044727	0	0.117496534455142	0	0.11970352711635
ENSMUSG00000006542	0.532767125137281	0.307753714220599	0.420559402470652	0.389059681715668	0	0.545005412433049
ENSMUSG00000006546	0	0	0	0.750480798447763	0	0.458746459326027
ENSMUSG00000006567	3.07591318347514	0.754852128356812	1.50763487973568	1.211198710903	0.473595034226335	1.4022150294029
ENSMUSG00000006570	0	0	0	0	0	0
ENSMUSG00000006574	0.160429241852829	0.540587761897479	0	0.0732221298342409	0	0
ENSMUSG00000006575	15.7412124761065	21.19116105638	7.37130094476612	10.1679047912646	9.77678788779152	8.87019009572265
ENSMUSG00000006576	0.7756256641666	0.966363603005209	3.24142283499766	4.58125806164902	4.71717874391871	3.75506303437389
ENSMUSG00000006585	320.860731758729	339.22300166071	108.164842430168	134.925835666815	99.7478118663379	137.983094394149
ENSMUSG00000006586	5.32373524094963	2.98983951387927	23.5417095247556	18.7411622714571	15.805592116312	19.3453172477155
ENSMUSG00000006587	5.30175285069046	5.10427556648759	0	0.439962453340629	0	0.336169856250584
ENSMUSG00000006589	333.298057848236	563.884966513509	183.135260990907	204.677071435782	209.833391170683	213.265879265757
ENSMUSG00000006599	189.328010646641	260.376212526678	184.567605130701	188.966085317307	194.438747672911	189.458751787251
ENSMUSG00000006611	0.329504236521076	0.211487341500606	1.44503519960521	1.35351270989927	0.862468000459772	1.32786465802302
ENSMUSG00000006638	38.3043800632725	27.0994748640887	12.2169603147687	12.3173216134587	14.4314542049319	14.707596975192
ENSMUSG00000006641	15.9251849596786	15.7105790675855	25.6078630702075	28.9841664137371	24.0581965864491	25.6889587904856
ENSMUSG00000006649	1.18528613580391	1.5975919899943	1.71535719223226	1.54179591466001	0.310245286771632	1.12984217346495
ENSMUSG00000006651	78.4139263186973	120.188179066383	80.7526094123694	89.562035210819	75.7334761601385	90.7001203142112
ENSMUSG00000006673	65.0579578780988	52.5692679838254	62.1903145904555	65.9902562024651	58.6213915691809	66.1238776438064
ENSMUSG00000006675	5.14365430809918	8.64184032927693	7.96143814857038	6.99687331965673	5.27975269518818	7.40967910061698
ENSMUSG00000006676	98.1380931337654	96.0368578775236	88.5421945400775	96.3412900948553	90.2627584510693	98.9274242470717
ENSMUSG00000006678	49.3695279070422	37.6302044826769	44.2194216317633	39.8237658321669	45.7350414661903	40.7373935141522
ENSMUSG00000006699	388.229164410472	378.862530668322	778.078472427423	707.203004929831	783.167470000775	693.239367529213
ENSMUSG00000006705	25.6912864231641	18.6324832015964	17.8681635066717	17.5629609961853	12.9604487496371	17.8928543518268
ENSMUSG00000006711	0.594889629948588	1.71819435293441	0.0978329365615958	0.101818452526328	0	0.0691539709345401
ENSMUSG00000006715	172.732193558673	189.76059007043	118.383596333418	101.449635742661	105.144563059464	99.9930544615901
ENSMUSG00000006717	18.983695691182	28.4302660585008	117.941286909713	109.267986832493	111.800892253148	113.527211257556
ENSMUSG00000006720	8.59931333425398	9.78428456155065	8.08117322272812	7.59483149955474	7.30794121273913	6.49118187180888
ENSMUSG00000006724	0.30484049024949	1.46742965003917	0.401061828515136	0.76523383978477	0.797911343600701	0.566987335898421
ENSMUSG00000006728	553.415532560438	506.644517078398	335.849841783331	361.987402638132	331.557581494488	360.701322957783
ENSMUSG00000006731	9.20055199393127	7.10815445130437	34.6701346280728	49.5616302533909	38.2044525330087	52.1298810208708
ENSMUSG00000006732	28.8815129492721	25.2070794745428	42.6143713765928	48.1078586708035	49.6323088543451	50.7686253313317
ENSMUSG00000006736	84.6201337345497	88.8744451576663	156.75646959285	151.057788072425	154.996734445904	153.64561779565
ENSMUSG00000006740	114.980477874277	72.2209264590959	320.203070342469	301.612205353344	317.942526369884	306.271785638882
ENSMUSG00000006763	23.7437164177085	24.2617335899161	17.9508424625016	21.5631152363708	21.4151800764327	19.3491270116085
ENSMUSG00000006764	0.272545822126498	0.393591238541245	0.537860270891608	0.0621968456094603	0.535035723800331	0.316825591047789
ENSMUSG00000006777	0	0.72405698131645	0	0	0	0
ENSMUSG00000006782	68.3531290857361	64.6653784463344	20.8509168109233	21.9463766021703	18.7660459735471	23.0103139528223
ENSMUSG00000006784	6.63775661931247	5.53025464011832	3.52676038369239	3.0004337085558	4.00941688321758	2.96775948145952
ENSMUSG00000006800	159.778630366899	94.0591662386577	235.268565857276	271.113316782857	237.968598003881	269.680486058325
ENSMUSG00000006818	91.4573556803459	69.9348995031886	85.0994050702754	81.0156919875732	87.7820873079201	84.1050760342738
ENSMUSG00000006850	9.91615385989979	10.8945851966244	5.06497083522638	5.53753515462449	4.58033853351517	4.93635562135113
ENSMUSG00000006906	2.25779614972814	1.99255721807064	8.31728220930641	9.61790162722005	7.83037559826598	9.46610808085521
ENSMUSG00000006920	9.75551028574629	14.7735846839709	16.1648940293901	15.5478236770464	13.5955406011544	15.6191865164283
ENSMUSG00000006930	124.074531530205	75.3226262166705	47.5596922290881	54.1093068677552	42.2653596330817	49.9909391757108
ENSMUSG00000006931	19.27423281532	12.3130687907832	171.344551191535	199.618519991458	171.15198320235	192.479314461698
ENSMUSG00000006932	634.891030703215	575.086301642574	558.418266991597	535.745635078715	551.628907339779	559.933629041651
ENSMUSG00000006941	98.3439808784075	117.176018471208	57.8106562094857	63.0307809153919	43.3585024112621	61.4580252873734
ENSMUSG00000006948	0	0	9.91833287363932	1.00356527587466	1.64437453837326	1.89877204101611
ENSMUSG00000006958	1.56731268356941	0.784645748635516	4.61894025323472	4.72126534900766	4.26649239047086	4.9557030689204
ENSMUSG00000006998	430.804838622375	442.072230860403	449.18507641719	429.790800345566	421.903625754382	437.186095250889
ENSMUSG00000007021	3.59935514634031	10.0310968399829	2.74158971815006	3.1126653145084	5.20645820461037	2.20217497978412
ENSMUSG00000007029	230.514692864453	232.166263007939	128.765519979542	137.236119856351	124.243887948782	149.019877169272
ENSMUSG00000007030	3.63857835336048	1.40122009522868	0	0.456691839463482	0	0.0845945631000774
ENSMUSG00000007033	0.317418859992794	0.611191572686216	4.59371545816244	1.59361804498867	0.830834869914322	2.14013636101707
ENSMUSG00000007034	4.91672838274186	6.67557890604257	0.165863294761883	2.64684352552804	0.659969086898523	1.64138461089617
ENSMUSG00000007035	1.27794694120878	1.84551983022841	0	0.486060582273714	0.743331088826712	0.16506349558932
ENSMUSG00000007036	11.5749448883087	10.0880775481761	33.5027372110207	33.4217067777302	32.8484241052958	35.805778511056
ENSMUSG00000007038	15.2391663776878	26.5099637511549	33.1850998102746	40.1972231746786	36.3119128572894	41.392087999074
ENSMUSG00000007039	79.0570227340246	78.2463335427664	130.256724711984	138.373300995205	121.192364753453	137.536872922602
ENSMUSG00000007041	73.9298343593223	116.94720972734	278.024129809178	304.380160757347	307.388581282265	305.432831617484
ENSMUSG00000007050	85.8843593135326	90.9539154401465	53.3852483805417	58.6277885475712	52.2904060354897	60.1920375438863
ENSMUSG00000007080	34.3815821962518	27.9564282908591	27.1496217317653	28.0149640248947	31.883958161083	28.312329718947
ENSMUSG00000007097	64.7750957836276	121.880353232524	0.58671960590961	0.10177022933199	0	0.181443197964936
ENSMUSG00000007107	1.49785000090409	1.54506296122204	0	0.048831393103255	0	0.0497486161236206
ENSMUSG00000007122	5.42947319101975	6.7760500857011	0.793695397179364	0.826028942381715	0	0.654534714134914
ENSMUSG00000007207	7.50518201744403	11.3343253389372	4.84027169260108	7.25393458328609	5.20004150014643	5.47421381321281
ENSMUSG00000007209	0	0	0	0	0	0
ENSMUSG00000007216	9.6141116726941	8.72200904999246	5.95951038917295	4.97870800757235	5.32329448225972	5.88893968415844
ENSMUSG00000007279	0.661282922383255	0.454751254418591	6.09009441166627	0.86233912116367	0.370904851630425	0.746756316043917
ENSMUSG00000007338	162.285637365698	162.885160481528	113.908828009476	100.986392421746	100.446872870889	97.8266228023821
ENSMUSG00000007379	70.5941766278288	77.1625350072958	41.3204212220968	35.9800498842634	37.95890441102	36.2834691081558
ENSMUSG00000007411	36.0781548627192	28.114560305804	63.6428063572763	56.5438384324758	52.3513334186983	60.2953329992748
ENSMUSG00000007415	51.4885681118638	49.1176306191661	64.1493006163319	64.270829868142	70.0951140418455	65.478059089893
ENSMUSG00000007440	0	0	0.577906221271483	0.267310645284025	0.287435687408314	0.442538958617115
ENSMUSG00000007457	0	0.471261873886565	2.57600286113028	1.56388400445097	3.84371266081386	2.27608453306696
ENSMUSG00000007476	9.28914357405097	4.99764028306515	17.4931104228531	14.672666117433	23.0030172409844	15.3293870630837
ENSMUSG00000007480	0.803954325719455	0.483755624897645	0.396644395465404	0.504536860554815	0.394561436685746	0.60747087070418
ENSMUSG00000007564	373.92667555028	336.855251897065	301.740295267712	341.068154839374	306.026369261546	345.923611258912
ENSMUSG00000007570	57.3991149793737	66.0293692642248	15.362100395803	19.9708771270146	22.0374264085733	20.8603646596932
ENSMUSG00000007589	37.8187408693238	24.9363191101552	16.8292463145273	22.0113981643072	23.0836818170849	20.8362678986389
ENSMUSG00000007591	0.456994421608729	0.219986250390263	0	0.104289294414465	0.299042486666891	0.42499283710033
ENSMUSG00000007594	1.69969548577181	2.5989659994501	0.263081841640662	0.821397791328606	0.785100840377754	0.976297574370962
ENSMUSG00000007603	110.875787877483	103.410126320511	44.7087215323505	56.6267842841275	47.6132725009256	51.9895513240288
ENSMUSG00000007610	31.4139502493471	35.5531242394655	26.3006562198024	30.4284172768634	26.806937128079	30.6336469108025
ENSMUSG00000007613	34.2252732234655	18.151660095333	31.9147988388105	33.1053229200552	33.3188433782353	30.991012337175
ENSMUSG00000007617	16.0522343325013	14.7289207604107	9.09411714813667	10.3766628795664	12.4762592965641	10.3126147875117
ENSMUSG00000007646	37.8548055958743	33.946226828584	9.53683677856235	9.14929218662374	9.0182728375326	8.57212685150896
ENSMUSG00000007653	0.123374122940596	0.059389369798755	0.162316532483956	0.47863210922387	0.565124472837949	0.258153078290543
ENSMUSG00000007655	20.1632865384273	3.61923372048859	218.816259296315	212.340392100277	214.685414469847	211.667534436692
ENSMUSG00000007656	66.8788795145601	61.797053428926	95.3820014407636	84.6014869375767	100.16378924148	85.96978365139
ENSMUSG00000007659	44.5712558668818	38.1340360791535	59.3152603856438	51.7358813836171	50.3827251031777	52.7872195064752
ENSMUSG00000007670	314.027277322976	288.512705937566	202.331560221156	235.864594489771	201.982324237643	255.796487559648
ENSMUSG00000007682	0.0674685659417186	0	0	0.0615871774753693	0.0882985295970853	0.0941159975882976
ENSMUSG00000007721	182.747919605757	168.591573516216	140.606696264227	138.41618276305	120.1898655625	141.984193059798
ENSMUSG00000007739	648.030436631669	703.913742523761	471.565653016302	416.268993326614	465.422579410533	434.72708002422
ENSMUSG00000007777	45.9945653119018	47.6876406632568	65.6845238566838	63.515942236885	74.0858284002158	58.8595916380281
ENSMUSG00000007783	38.5680054833279	48.3180469235858	47.2423643358388	64.0863203087119	52.9487134474354	60.7009004427682
ENSMUSG00000007805	2.10132485386534	0.1190032740769	11.058389093992	9.19582517866121	5.82369697096844	7.0120470666946
ENSMUSG00000007812	48.8484831248504	36.8405055356135	35.7757467738485	39.4083124694305	49.4377915037872	41.3868850773763
ENSMUSG00000007817	21.5541676223231	21.7165058039175	47.7710659149978	53.8638341152918	46.6181757329088	54.6862069928323
ENSMUSG00000007827	17.8503797895851	15.1544836686535	13.8061926402871	13.4304710973724	14.2292356088539	13.4815251584682
ENSMUSG00000007836	1026.09309017978	891.82253402191	422.107840001779	463.642553452508	447.116980763123	466.969806517941
ENSMUSG00000007837	6.38428820610071	6.00014415680873	12.7991711317841	14.9856564115	10.3447149862715	14.6310082496477
ENSMUSG00000007867	12.3568412897982	7.77853260162494	40.6430372676362	39.5872939164247	51.0034983255944	37.3475004603011
ENSMUSG00000007872	80.8317494924364	10.7557431535032	111.821680871024	133.473701401655	115.24806909103	129.66558748695
ENSMUSG00000007877	1.24154971819966	0	0	0.188886833870924	0	0.192434784098435
ENSMUSG00000007880	132.132653609792	69.5464217608167	71.514887726157	85.0853877686516	74.8081515983783	85.4913495032724
ENSMUSG00000007888	14.7958893424378	8.50091636316485	115.540936115587	133.862858301912	120.555958970999	135.267606886594
ENSMUSG00000007892	11926.3514737819	15499.9971089128	9550.63320895687	9773.91931472337	9762.86583140621	9890.60492034293
ENSMUSG00000007907	0	0	2.05780693674012	1.30877867349236	0.341166743924951	0.727288406612559
ENSMUSG00000007908	0.504002197955158	0.623866310750731	2.1787174134477	1.64309706835783	2.6384229379698	2.04223136260678
ENSMUSG00000007944	0.382387632505939	1.28850621025369	1.50925898625433	1.57074314482137	2.25199977897829	0.977928815096728
ENSMUSG00000007946	7.13326747183807	13.7351415243666	2.02915606210901	0.615947434676881	1.76618754164588	0.448226475000779
ENSMUSG00000007950	8.84881917320437	11.1120291812723	13.4134976145359	16.5499874670588	14.2242025755324	16.1005499183903
ENSMUSG00000007987	4.34955333648663	5.86256040674184	10.4435032845969	12.2585879910976	11.2425221782032	13.7529001353897
ENSMUSG00000007989	1.5014179816154	2.44848957586432	0.48375498903372	1.46843138421679	1.44364371960745	1.02583791185745
ENSMUSG00000008028	1.17432022325498	0.925019735314486	1.96634885066278	1.60792808457632	1.11772723723984	1.38992895485956
ENSMUSG00000008035	46.6444628151442	33.3696812410598	46.0863011874089	45.6917961234645	46.5681382867297	48.2645971372901
ENSMUSG00000008036	127.933601397096	142.670050208944	187.951958755607	204.245694550054	181.383895241621	191.847021333961
ENSMUSG00000008090	47.8072509030988	52.0004953649861	26.1608507674896	38.6836433588394	33.0368853269814	40.6561713521554
ENSMUSG00000008129	2.6090088841303	2.82580841835472	5.14879374861825	5.50739366987243	5.33516157114558	5.08008634530184
ENSMUSG00000008136	14.8907428510695	20.9068113608901	83.5335466540784	67.3026590919191	68.2081704275049	63.5661696837293
ENSMUSG00000008140	140.684565531314	111.618625243439	92.8993661234022	101.472053375533	95.5799042292179	103.690748950763
ENSMUSG00000008153	2.34047040792369	3.0902312616608	9.76555132711552	9.00359501625067	8.83910872853454	9.60802900554336
ENSMUSG00000008167	45.8085237439202	40.0828213713595	77.5089031143605	76.1673455321804	67.6917982633003	68.6464874930915
ENSMUSG00000008193	1.09436460516344	0.131700276122762	0	0	0	0.0636081503923699
ENSMUSG00000008200	73.9007810389422	106.779614972394	52.4556338351842	48.8803431811964	47.7343219139473	48.8008532200946
ENSMUSG00000008206	15.4513413559506	13.7670602730167	9.68022764667036	9.38834099818135	6.4475062165269	9.11843374709876
ENSMUSG00000008226	15.6443000005421	13.9633474063914	33.8751063681158	26.2181986602894	29.0051959071896	28.1503913326501
ENSMUSG00000008301	81.8897822228104	92.4326213245724	103.790579516259	93.6807321757566	105.324297355293	86.8236659892871
ENSMUSG00000008305	34.5444711628388	25.973151045819	15.4654431903379	17.1027259556902	17.3293593369846	19.0574721095211
ENSMUSG00000008307	2.56257159341015	3.8240392389035	2.0228605093363	2.51462537423722	3.18604279638601	2.74059309763703
ENSMUSG00000008318	12.200497108845	17.7342452303941	11.3304857553435	12.4471816524991	12.8363987401763	13.3484030725842
ENSMUSG00000008333	98.4600639663753	91.0908624546504	123.937791138642	110.246706285772	126.521872076781	108.677897936188
ENSMUSG00000008384	36.4889984143503	48.0576659362604	48.0065637368843	51.1613481456103	55.3951731346893	51.4436595597434
ENSMUSG00000008398	4.74244705545278	2.24139397403125	63.7550800426432	55.4903852963927	55.8594934187891	52.9242178965754
ENSMUSG00000008429	25.5881764697487	18.6375341070349	38.6001296064458	38.0325268611896	42.4300289584792	38.7157626650792
ENSMUSG00000008435	21.1780708261697	19.1292304626698	16.7489987393452	17.702834945911	18.1402935949117	16.3479987289253
ENSMUSG00000008438	0	0	0	0.123026257993567	0	0.250674236104867
ENSMUSG00000008461	0.140821863227241	0.135576594371889	0	0.192819151302552	0	0.0654803213658711
ENSMUSG00000008475	153.243019787136	100.735434927719	319.542487600291	316.352914379283	325.083490063164	310.993550203088
ENSMUSG00000008482	0.328309381549033	0	1.29581566518572	0.149844952727729	3.00769175502038	0.457978682825063
ENSMUSG00000008489	24.9188123880882	26.2170525848535	18.5653561188975	17.3615016382493	16.9854909349139	16.7659239683077
ENSMUSG00000008496	1.95141552213937	2.84100646597659	0.0626187763313089	0.130339477260441	0.809769179290509	0.0663938524779753
ENSMUSG00000008540	2.92347027534347	0.562915636244533	41.0266526218762	27.7536970566351	28.3127721839954	33.8031343250587
ENSMUSG00000008575	1.65252201577314	1.16166036159148	2.48472242278041	2.94510401506789	2.98660611190837	3.13458855777271
ENSMUSG00000008590	0	0	0	0	0	0
ENSMUSG00000008601	5.39365412544839	3.16080662694629	1.54263769664967	0.85625687272988	1.22762928776342	1.74468069647643
ENSMUSG00000008604	190.914240824526	168.592486482776	101.938853033968	110.755004334993	99.6701324894324	112.39546369814
ENSMUSG00000008658	0.178331686795952	0	0.938484678725418	0.244179161604049	0	0.20730474468786
ENSMUSG00000008668	1908.02535884824	2512.86963959561	1261.45972013908	1193.83784788493	1268.45196853149	1249.90467084376
ENSMUSG00000008682	1487.71885034304	1765.31358035713	1750.13907293434	1937.52735361571	1768.9595380276	1943.0866584699
ENSMUSG00000008683	374.058534619719	482.055274026235	374.735285750711	318.917976331277	366.70745491872	315.917883202917
ENSMUSG00000008730	28.3984306076016	16.3351783934651	43.2267040494106	39.5077737008616	40.7415111196359	40.0827161838107
ENSMUSG00000008734	10.5073183926427	5.22113371120631	9.03012795620245	10.9063176284487	10.2025804241574	8.90470143056622
ENSMUSG00000008763	28.8499448635137	21.9927727256767	78.8272957340768	76.1738481299619	83.8255979970854	76.4829381053939
ENSMUSG00000008789	0	0	0	0	0	0
ENSMUSG00000008813	0	0	0	0	0	0
ENSMUSG00000008822	20.4693762235353	26.8233379769333	28.4265649063206	24.7835950980728	25.3007279516518	26.835448979014
ENSMUSG00000008843	0	0.353998492896047	0	0	0	0
ENSMUSG00000008845	0.0718421005220828	0	0	0	0	0.0668112709486603
ENSMUSG00000008855	27.0341087842155	30.0710430469404	20.7524829583758	24.6163001413589	15.9650881825427	23.0009100324745
ENSMUSG00000008859	51.4264540053176	47.0353975450671	111.459218656489	99.8784580303835	112.645044480885	102.320873776808
ENSMUSG00000008874	0	0	0	0	0	0.308677115609673
ENSMUSG00000008892	102.136018847231	104.394678062045	80.9486323439359	76.713704129036	86.0180815946868	75.8322285992507
ENSMUSG00000008932	0.467059179703683	0	0	0	0.152814270716384	0.108588199598403
ENSMUSG00000008958	63.501566295739	67.3640940797288	42.5528914508639	43.7451318370614	35.4156205966941	46.3715477262759
ENSMUSG00000008976	140.181813373065	147.380459586893	107.3720865505	99.2145116975318	104.821937312078	102.2970724657
ENSMUSG00000008999	34.5570335099993	19.8303455325049	2.31176867862195	3.11881818752788	4.34374279339132	3.58592332687236
ENSMUSG00000009030	45.6027070047126	28.7994902930268	54.3550510405484	49.8860652739456	51.0581362845721	50.8717332418772
ENSMUSG00000009035	66.3339260327775	53.7414432570256	90.3456167216206	96.6538187106458	82.4456065404771	101.262768523836
ENSMUSG00000009047	0	0	0	0	0	0
ENSMUSG00000009070	0	0	0	0	0.681880411164742	0
ENSMUSG00000009073	99.4476776476766	79.5279787822941	90.1495319226936	87.7613895113162	90.7293590074877	96.4664153478489
ENSMUSG00000009075	47.32439816267	24.8648918577527	2.94615624029098	1.63529423296471	1.95378976258391	2.15193053085419
ENSMUSG00000009079	301.47021466176	274.574942763642	153.880029723972	160.482244758763	148.812694384166	153.984574601664
ENSMUSG00000009090	72.1025553109636	55.8535637033326	64.5598699708226	72.4278314730322	74.6826184520242	73.3466518909333
ENSMUSG00000009092	6.88988453752548	8.33894693651961	2.33090775699489	4.94157527246863	2.31866710811012	3.56984387239707
ENSMUSG00000009093	0	0	0	0	0	0
ENSMUSG00000009097	3.56967607348166	3.86630369892606	1.32086982078215	1.52742153974668	1.31393333706666	1.40050063513891
ENSMUSG00000009108	1.57193874170722	1.51338788081502	0.172342762370277	1.55448503547597	1.20006398906489	1.09639637925065
ENSMUSG00000009112	29.2660957228344	26.8877220345795	27.316109776302	29.118456811227	28.3589929258158	28.1199112807535
ENSMUSG00000009114	0.690316206952071	0	0	0.10502329531357	0	0.213991994516501
ENSMUSG00000009115	0.883625475115076	0	0	0.268865943708162	0	0
ENSMUSG00000009145	1.26224826570987	0.773329845990223	0.452910125737625	1.46645572338983	1.20141784055467	1.01378629165868
ENSMUSG00000009185	3.83884257290699	4.43502612822014	108.081846072389	85.8529472306475	87.4181362344686	101.38865321407
ENSMUSG00000009207	14.829154466799	15.1020536861208	15.6191982525472	13.2626042330712	20.2488090242676	13.4120779980269
ENSMUSG00000009210	0	0	1.19760225823429	0	0	0
ENSMUSG00000009214	0	0	1.02481781594768	0	0	0
ENSMUSG00000009216	5.96648766231809	3.44655038250835	0.174439531361602	0.544637535176318	0.347046941268706	0.431563780762831
ENSMUSG00000009246	2.45282720194494	2.18435550188231	0.322704953609865	0.055975216789508	0	0
ENSMUSG00000009248	15.4707957491497	48.640003642204	1.90819435600362	5.73713207794275	5.69452069804493	5.39528799483377
ENSMUSG00000009281	5.90857998420322	4.69301239960945	3.88679648568509	2.96643358976807	2.31983109762222	2.0605592092468
ENSMUSG00000009291	110.908785969151	113.59744982688	134.466917470201	128.490597599641	137.071681156383	133.397956421788
ENSMUSG00000009292	0.661282922383255	0.6669685064806	0	0.114978549488489	0	0.0732114035337173
ENSMUSG00000009293	29.856436250906	29.5212317831409	66.6706310225749	78.299381232309	59.3505231754757	71.7405740892649
ENSMUSG00000009350	0	0.110314366799089	0	0	0	0
ENSMUSG00000009356	0.12514504336558	0.36145109274649	0	0.51406139285063	0.163781802107512	0.290954027632084
ENSMUSG00000009376	3.6274787703513	1.5740232506111	7.2595376893202	6.03955750670605	5.5497908344036	6.72316364332135
ENSMUSG00000009378	0.188167727074865	0.181158940968864	5.69392383015661	4.76647092435722	4.30958231085055	4.02479427576239
ENSMUSG00000009394	0.557999873348164	1.0207099198523	0.367064836651244	0.331082540268137	0.292109770790528	0.181623841171557
ENSMUSG00000009406	16.2589714815265	16.2149203741942	19.0888585925473	21.6301927209187	20.1336564517911	20.91770752197
ENSMUSG00000009418	21.5203710907584	11.0219144873033	29.959280219118	29.6854925604101	25.3807820311766	29.108609669746
ENSMUSG00000009470	167.191523271881	119.493403687168	109.015558827326	105.918410021041	117.144159748023	111.731562607827
ENSMUSG00000009471	1.05408304930439	0.202964208447115	0	0	0	0
ENSMUSG00000009487	4.32173031678662	2.22636968858102	0.049875985438108	0.103815664417607	0	0.0352552276210874
ENSMUSG00000009535	68.9610746868662	73.4948913560262	45.2234782165477	42.2591759720248	48.5540848926684	42.6055174421029
ENSMUSG00000009545	0.095853826276837	0.276850519364829	0	0	0	0
ENSMUSG00000009549	210.774622954479	277.518821845884	312.291575309759	299.54006050273	294.32412174128	277.382422231047
ENSMUSG00000009551	0.548329435291536	0.263952754661133	0	0	0	0.127483001624959
ENSMUSG00000009555	61.7721470723258	74.3800658996821	39.8515072857161	48.2709705286224	43.873702915892	51.1558513761949
ENSMUSG00000009563	30.8718461076271	44.582918390567	22.1697774105463	32.6426175381501	25.4202781608737	28.8296329530501
ENSMUSG00000009566	98.1340229128065	128.95209803058	42.6292225186427	49.6878690235839	43.0806017687136	49.5655720965419
ENSMUSG00000009569	19.7255872469293	9.41139841936577	21.0715386430173	19.9580476025201	20.1041706631459	19.4603581909876
ENSMUSG00000009575	201.523122680409	158.07384867275	236.647988135852	203.620006912856	240.992482676994	217.674125254925
ENSMUSG00000009580	0	0	0	0	0	0
ENSMUSG00000009585	59.4262900446336	70.3973220396852	30.6293048043926	32.0475464055748	34.9762673521198	32.9196601549599
ENSMUSG00000009596	4.19417062932127	18.8437576369929	2.75901954547339	1.43570821076768	0.686132672080692	1.86897462471371
ENSMUSG00000009614	0.216676939037791	0.556283345979502	7.31679420913502	4.54914049232875	4.15906881125005	5.57494055670151
ENSMUSG00000009621	28.0276033564484	18.790229764354	27.3198793676683	24.8075199323545	20.5679389791978	25.4845433643176
ENSMUSG00000009628	8.68491253716306	4.94619261919874	4.93528629635275	5.84351710788046	5.76317216353788	6.31350887376123
ENSMUSG00000009630	210.453241817197	170.988019487307	261.421327797441	273.046269204619	265.640926958039	281.031287107687
ENSMUSG00000009633	3.60348758623278	5.63755808835943	0	1.85026689619601	0.58950166430201	0.837787257521547
ENSMUSG00000009646	0.331920229231044	2.55645612128651	0	0.151492993662975	0	0
ENSMUSG00000009647	24.2095035015958	19.1689979751829	13.8418371732425	16.0579952296704	14.6574795303051	17.3327807871084
ENSMUSG00000009654	0.281441686478547	0	1.29597059293144	1.02763109618156	0.920832047358413	0.916066877530285
ENSMUSG00000009670	4.87164376180994	4.6901869857626	2.27888111831779	3.75522036609612	5.38392000139844	3.52372303332566
ENSMUSG00000009681	23.2782614482031	16.600891355296	20.5433161879462	22.5169893865127	19.745894777954	21.2027375057626
ENSMUSG00000009687	3.08847339250623	4.95572556192855	35.4618256464948	33.2756239787707	30.3762107591958	30.4192019447511
ENSMUSG00000009731	8.83057227221112	3.21491160136253	4.10043428760302	5.48675702639702	5.05006797419456	4.34763572744277
ENSMUSG00000009733	7.73662706700036	7.40161105337627	7.16986930540565	8.68340629260421	7.96006371088694	9.36689378453196
ENSMUSG00000009734	0.0561674604081738	0.054075360332152	0	0.051271215034971	0.0735083678750252	0
ENSMUSG00000009739	7.17022208818376	7.77283696137166	9.0620696420313	10.9258081231955	7.01947261658798	11.2360424577976
ENSMUSG00000009741	87.4226389758586	95.0444652361441	63.1509240403629	73.8543152650633	82.0320625817445	68.9906006748465
ENSMUSG00000009772	6.40538303593623	7.70849779428738	7.76883362873464	5.84701121664118	6.41819937008814	6.0499139776253
ENSMUSG00000009828	7.01318296215944	4.78536907500277	4.97175369977323	6.15321316641929	6.05952873538346	6.41126440530661
ENSMUSG00000009863	202.034906979281	161.275958318713	156.302338855162	161.790051605625	161.214619282607	156.436845299066
ENSMUSG00000009876	6.47244447000536	33.5534865918854	2.62013488984254	0.908957961977849	1.954781534037	2.5465862037798
ENSMUSG00000009894	72.5166195269845	58.132134252506	102.415547927297	99.1576789031105	97.2293046785136	98.6804992140718
ENSMUSG00000009900	0.426290884771199	0.957629389149066	0.18694913918833	0.648550230024035	0	0.330366126992606
ENSMUSG00000009905	22.0556042243281	17.5250762422721	25.2159440497108	25.737668512923	26.1549305372439	24.0042965445857
ENSMUSG00000009907	39.7836865793192	33.3391447556636	47.4142905062959	47.4958860325391	47.7418895311216	47.0974031524878
ENSMUSG00000009927	509.401713141257	600.893301304299	915.71134185408	831.17703415231	893.348478654854	826.519626000098
ENSMUSG00000009941	2.13886914069911	2.64754480317814	0.200999444431067	0.767021769316977	0.399887811220445	0.923507118079875
ENSMUSG00000009995	12.7265789905836	18.9421531369318	9.81524803812377	14.2877888743707	12.1567683818224	12.1074627919114
ENSMUSG00000010021	2.12174376620552	5.75673950320675	0.253769210078161	0.264107254438991	0.126218276697898	0.269068105199582
ENSMUSG00000010025	49.015030626031	48.4665453949775	45.1037172966362	38.5918088832834	42.2168799997255	41.8815351787967
ENSMUSG00000010044	0	1.41931946235822	1.21222774377402	0.252322290055852	0.241172357729944	0.685498075435667
ENSMUSG00000010045	25.0347126404527	16.5272441314165	53.4046545756009	70.3526833889272	66.2297327888767	76.1641789416546
ENSMUSG00000010047	22.8749785917431	16.0583950406351	38.2461718448075	40.4023947320558	40.5400992705233	47.5321513601949
ENSMUSG00000010048	136.132607326603	116.738285709089	47.9563179591392	55.6818616525983	47.315053376759	55.1366157505793
ENSMUSG00000010051	6.44014881624777	4.30018661704091	12.4361022425754	12.9427238954542	14.1380510349837	15.1661231273893
ENSMUSG00000010054	52.0908355716578	33.2221140232229	34.9894427838524	48.0515407093085	41.4216564388881	54.3707502930356
ENSMUSG00000010057	12.8632692115113	17.4503847235805	20.5133263109381	18.9472354905874	16.0694112395649	17.3093797750301
ENSMUSG00000010064	1.26390090698666	1.3599794289334	0.58688638237519	0.712594104358984	0.389202918026948	0.587697362238087
ENSMUSG00000010066	5.52924721612212	3.70729565493474	0.974266842768931	0.743568102531521	0.581490316655777	0.941179714148483
ENSMUSG00000010067	7.71906189210878	16.5432671225904	49.1881576266094	50.4260952381285	42.7806753564814	49.9063562609378
ENSMUSG00000010080	0.192933223973983	0.371493869604211	0.507663214456828	0.52834438704589	0.378747934305668	0.538268528129777
ENSMUSG00000010086	0.100007573528191	0.0962825368136838	0.657872257582182	0.273869057113897	0.130883494674242	0.51152432540874
ENSMUSG00000010095	451.918468409237	359.413897440531	250.696941522939	255.480549077931	246.906983985029	262.088650864085
ENSMUSG00000010097	117.690051082686	122.43574032196	102.137320580507	105.125187125942	100.441123189452	96.2620776055885
ENSMUSG00000010110	13.9828254419553	11.9662217825921	40.8809613838724	34.592047893907	27.0519147003715	34.0168240146898
ENSMUSG00000010122	8.11796623309979	6.47577615470433	1.67834239027159	1.21740719057689	2.58018065129171	1.40204923395159
ENSMUSG00000010136	0	0	0.916001017389494	0.317772348730499	0	0.323741216193996
ENSMUSG00000010142	1.38339108233813	0.799117895458565	0.546015416042644	1.89419659918515	0.905246737671106	0.643258728227493
ENSMUSG00000010154	64.0857296772703	42.1356931225589	11.9273550802155	11.1291219472124	10.2282061674711	13.5185819165374
ENSMUSG00000010175	0.280569519154537	0.360158657373141	0.123043283265549	0.277454271826611	0.550787073475978	0.50010107657715
ENSMUSG00000010205	182.031940815925	121.91422448141	114.687155047122	137.884993618948	127.698122337431	138.056596081926
ENSMUSG00000010290	30.4061198770657	30.4750935065653	40.451457884333	31.3803410690687	34.151205439451	32.2863051761405
ENSMUSG00000010307	6.65318004792528	9.20771278660506	33.0981215522928	34.2566843571694	34.8290204290951	38.2838142177136
ENSMUSG00000010311	0.152361052796541	0	0.200453038174361	1.59941301969772	1.39580258145606	0.920996613292862
ENSMUSG00000010342	23.4740553022194	29.7562773850084	8.75033081978725	7.42829306940653	5.93945853155344	8.65933500746418
ENSMUSG00000010358	7.95109431574307	14.4350213472643	28.3936447385079	33.5940757366081	23.4875622576474	32.1124292408201
ENSMUSG00000010362	80.4587280236212	83.4573361194847	95.040194448701	89.8165889667381	88.6730274876939	88.7237982852017
ENSMUSG00000010376	249.834066529523	263.293186754759	327.874246798162	272.218132738281	291.134816787503	275.450631101827
ENSMUSG00000010392	32.656028633607	25.979560647336	48.9810667597773	49.5569645304123	49.3224181016799	50.4452823352357
ENSMUSG00000010406	147.875400520791	138.961485936333	154.524168020975	163.402610578676	141.674950928546	145.251649064251
ENSMUSG00000010435	1.60298145434563	1.54327432858052	0	0	0	0
ENSMUSG00000010453	41.0834731432027	57.1448709223499	34.8347361096167	35.2976877631721	32.4432267179774	35.3112976564133
ENSMUSG00000010461	0.124959033108959	0.0802030771674449	7.34327644357822	7.31923947618749	7.90435425130294	6.79820464371868
ENSMUSG00000010476	0.76535545649937	0.736847843780369	1.67822663909932	2.30938566193202	1.5024721620668	2.07596818133286
ENSMUSG00000010505	0.109116871353384	0.10505253564736	0.0717795262548991	0.0249012263259124	0.0714025795587611	0.0507379155403468
ENSMUSG00000010517	107.153078329663	102.271923121499	80.4705005300196	87.08880968945	92.7507311287035	84.9277839576529
ENSMUSG00000010529	0.322905111893904	0.621755377646225	0	0	0	0
ENSMUSG00000010538	4.23377385918447	4.07607617179944	0.928357146221186	2.09338250056229	0.923481923753689	2.62486583201895
ENSMUSG00000010554	22.4318210647293	20.4754706193921	21.5925511592104	22.2777919315383	23.5973458783005	22.1813226131962
ENSMUSG00000010592	323.517955365431	617.892600290207	59.9942299855359	54.7506783296479	65.0556752905269	52.9137220577097
ENSMUSG00000010607	144.914577918873	192.50410707896	53.1445635314265	62.6841743045316	68.0643022001625	65.7398830001142
ENSMUSG00000010608	57.4179589634342	100.841755416509	82.0471958708438	72.5183255152112	75.647285393304	69.5234448091764
ENSMUSG00000010609	1.53961336245812	1.5694586921887	11.0811383464462	12.6072805044873	19.3197875775506	12.8862007501263
ENSMUSG00000010660	31.0768765544837	40.1773982999376	30.0387918505711	39.0781393449739	36.6872825293108	36.5682084389578
ENSMUSG00000010663	112.105850489974	81.2419920276984	49.235340221162	52.9900580128267	58.3666675883327	54.1370395603808
ENSMUSG00000010721	5.96877679908502	4.9716516543327	11.6468355000795	13.9884745912656	17.027428072439	16.527680841439
ENSMUSG00000010755	111.208755982795	80.7875861800813	110.79194410929	112.231661639186	104.438328501267	114.949425983505
ENSMUSG00000010760	4.19978281125167	16.1734048279785	2.76271136466894	3.19473181997567	1.83213541340607	1.79010698356689
ENSMUSG00000010796	2.77362821457118	4.53953952820176	1.27718841042519	0.632961182430669	1.45197864858834	1.22521574096183
ENSMUSG00000010797	0.173982133459465	0.33500345181382	2.28898702128151	4.2880243013394	5.00932633762977	5.82475770440036
ENSMUSG00000010803	0.214212236391534	0.206233356221721	0.211370423136355	0.293308302227086	0.0700868072081697	0.323719120833896
ENSMUSG00000010825	1.04265979582455	1.33843103588985	1.37177001614966	0.0793140640084023	0	0.350150048609053
ENSMUSG00000010830	52.2735546837744	39.3510344523402	250.584055782992	212.567968464664	224.523260742417	220.051562298858
ENSMUSG00000010841	0	0	0	0	0	0
ENSMUSG00000010911	55.7108189550553	51.7471456930512	78.9734857147439	81.2953822033748	107.825749417481	77.167118162609
ENSMUSG00000010914	33.4428634016836	34.792196914776	44.524292200599	36.0407614099548	39.5870617635971	35.6500861704436
ENSMUSG00000010936	51.9724128587512	36.1435512958009	37.155093853849	43.8142551180906	37.328837715685	43.2480588055708
ENSMUSG00000011008	0.596608441227333	0.114877248150876	0.784924837741757	0.707980943012552	0.624642274461133	0.332898130155688
ENSMUSG00000011034	12.3320011483165	8.19121805089845	27.7955196635172	29.7132244895376	34.5306632776672	27.604263371594
ENSMUSG00000011096	62.19549779726	29.3861385640949	109.55097844757	157.847414623729	122.681206709497	153.389315385838
ENSMUSG00000011114	203.154579882392	255.619398787238	166.321810468295	172.959717852937	157.02459571423	168.960009600197
ENSMUSG00000011118	0	0	0.300621184216063	0.260723236036162	0	0.212496418550165
ENSMUSG00000011148	12.5770768582408	19.6990845546837	10.3727253964388	15.9359031783695	13.2663259707085	16.4970933667392
ENSMUSG00000011154	0.369193579941431	2.96201687515748	0	0.280841779343846	0.161058955334709	0.114446785022156
ENSMUSG00000011171	0.175814345037461	0.0846328460497606	0.115654620949805	0.3209764167773	0.345141798974043	0.122627050409131
ENSMUSG00000011254	33.83274455963	21.7985579416564	35.2671025205936	36.2880739666294	36.4443028908487	31.7055933235377
ENSMUSG00000011256	120.869532874884	79.1001298609869	60.5761192838578	58.2620974490243	57.2270650791836	60.9717780637531
ENSMUSG00000011263	11.9183826533948	4.5145385488456	1.6708579314957	0.757993081340591	2.17349381058762	0.863081506768182
ENSMUSG00000011267	56.6249067352094	63.0454458776768	65.6294268455747	68.7425674396345	52.1774087229551	76.9297018185799
ENSMUSG00000011305	2.25584884111793	1.99083867327307	0	0.686400454277475	1.47615510188898	1.31117519400084
ENSMUSG00000011306	26.7804042341801	24.0516739985123	31.5158179473759	32.125541248414	35.9730146393547	30.6386164484818
ENSMUSG00000011349	0.726985258093441	3.73283648593039	0.637636285730673	0.44240819891201	1.90286330922934	1.0141158603631
ENSMUSG00000011350	0	0	0	0	0	0
ENSMUSG00000011382	8.3677233167215	19.8851772204147	3.34449183563054	4.5926426183627	7.00041183994495	4.70353421802585
ENSMUSG00000011427	16.6241402945379	8.26060999278473	17.6382782018514	19.6295659164473	20.7740515423301	15.9088539991187
ENSMUSG00000011463	0	0	0	0	0	0.055550601499792
ENSMUSG00000011486	0.294763118670995	0.567567831585397	0	0	0	0
ENSMUSG00000011589	6.45227362575004	8.78762564435007	8.07480800588055	9.19385638557297	9.26815793514533	8.63478727973822
ENSMUSG00000011632	0	0	0	0.849654654849994	0	0.432807058897549
ENSMUSG00000011658	22.9767350207217	24.4613453891878	2.99197094256854	3.14964925621587	5.54199905632236	2.66185424720131
ENSMUSG00000011751	18.1744287306635	20.6967885983606	3.61635056060145	4.56883732263424	3.54366753885448	4.92172636556852
ENSMUSG00000011752	1673.04274316783	2261.53401761635	579.450366089924	594.473182539559	632.36426487932	583.733344053057
ENSMUSG00000011831	49.1142280830836	46.8630759206057	49.1190771365158	43.6775727779088	43.5099768711682	44.0226800257744
ENSMUSG00000011832	3.59006539819161	3.36772005935314	9.8703837925544	8.99104874731632	8.49334689049674	8.71049593587564
ENSMUSG00000011837	66.3123705903771	72.3831864674436	51.0622670024429	55.3693618003228	42.9573095205447	54.2437649638873
ENSMUSG00000011877	113.692900941181	83.4598641923454	80.5510051345039	91.0868690062453	71.6376118199172	92.1944788487804
ENSMUSG00000011884	313.952833394462	318.765195678298	149.108277984779	163.00783682716	146.576811947983	159.75407180872
ENSMUSG00000011958	43.4912530518868	35.7491346332465	142.076530016593	140.038457138361	139.844297707738	135.540702188159
ENSMUSG00000011960	40.574012915877	27.2242894689586	47.3495600711088	44.2333071168283	44.9701508774549	45.0641621257908
ENSMUSG00000012017	8.99323119658668	3.44362430768504	75.2938997258215	106.860450665688	81.0508740458122	102.595058746382
ENSMUSG00000012042	0	0	0	0	0	0
ENSMUSG00000012076	30.3189675322553	31.3761518034916	36.3034666603913	36.3312207453705	41.7600931518325	34.3735867255517
ENSMUSG00000012114	20.8936970271155	24.5278811451281	21.3258994809147	25.1939536951369	21.3903225871345	24.5389557257727
ENSMUSG00000012117	20.8399238639455	14.0745272887768	35.7388060793691	38.8983083020404	35.2797428376938	40.3038991997793
ENSMUSG00000012123	3.5707485549965	3.63142281681914	1.19100093826197	1.35429026946142	1.05310795971194	1.14587624547372
ENSMUSG00000012126	6.28786546442074	6.21296469206376	5.87789855717944	5.8530222203698	4.00629905851136	4.96272345359888
ENSMUSG00000012187	0	0	0	0	0	0.234182510045336
ENSMUSG00000012211	0	0	0	0	0	0.14364423253962
ENSMUSG00000012282	0	0.865329649301447	0	0.410228450193897	0	0.208966982045036
ENSMUSG00000012296	68.4344528780891	69.6617978716679	50.2880856351697	67.6873015936234	52.8637905998325	66.0482353549647
ENSMUSG00000012350	0.140720843239273	0.135479337130589	1.66624790519757	0.995517624425883	0.184166409471683	1.2759502937029
ENSMUSG00000012405	853.35281650058	953.531514256801	779.572240708326	754.852280818017	848.147009358999	765.490163910559
ENSMUSG00000012422	21.1648210867482	20.6560921277661	43.7979779508804	36.8336142543649	38.7218098389698	36.7489717482386
ENSMUSG00000012428	0.746110385326962	0.957759472380556	0	0	0.162743565644073	0.057821925618167
ENSMUSG00000012429	6.18596701699482	3.85852854282118	1.49015444212452	1.43156337249543	2.05245549476503	1.90409154792136
ENSMUSG00000012443	75.090045200129	63.1805464570784	68.6285002965538	63.98425674128	70.814391119911	62.3987003659307
ENSMUSG00000012483	186.840117627238	198.83310067624	90.420024724029	74.4001295216094	69.605824154477	67.286448469461
ENSMUSG00000012519	0.851779659034073	0.49203177410345	11.8787791510403	6.29797750728638	5.57377279208696	7.5252612487647
ENSMUSG00000012520	0	0	0	0	0	0
ENSMUSG00000012535	59.3885356348106	53.0532947429733	52.010677614859	51.8604230553862	53.2661553828994	52.0129186900808
ENSMUSG00000012609	5.14044597655607	4.80621802632167	6.92557355040521	5.95566433846223	6.53342373673224	6.8719400846954
ENSMUSG00000012640	12.6459078544502	7.52628872354919	19.1583607983603	16.8955380035464	13.9422498525845	17.3554446929926
ENSMUSG00000012705	0.248467201362314	0.239212407802458	1.30757839974409	0	0	0
ENSMUSG00000012777	5.8322312662827	13.3896033728102	0	0	0	0.104304274056785
ENSMUSG00000012819	0.393742551872519	0.602062847974627	0.213304564206438	0.20085185971327	0.212184405646694	0.269242835063045
ENSMUSG00000012848	2018.89158639943	2438.1658447298	1796.16441942678	1840.62834066653	1783.17862083833	1866.57479043931
ENSMUSG00000012889	1.9898379253648	0.532144818146072	3.34512008618668	5.55004762920822	3.47222958314151	5.65429678382216
ENSMUSG00000013033	47.6991054189987	26.4801756068346	31.257321313086	36.2842215216917	31.9302989507587	37.3481695844774
ENSMUSG00000013076	4.56106679066753	3.6405494849213	20.7718066560102	26.4575950341642	23.3667353855355	25.1962603042717
ENSMUSG00000013083	1.91069664424234	0	0	0.581378956200117	0	0
ENSMUSG00000013089	700.800500014762	506.046065411818	181.40682395738	189.407964497154	177.325635045867	196.033591276949
ENSMUSG00000013091	0	0	0	0	0	0
ENSMUSG00000013150	3.74620383720663	1.96727287458376	5.04068919237285	7.03357509770923	9.91700944336535	7.79912121073946
ENSMUSG00000013155	19.8362931199651	23.6395336839843	11.8496835630266	12.0387867595984	11.6471286737866	12.3147743387137
ENSMUSG00000013158	0.791519255449416	1.01604947389397	0	0.12042012004683	0	0.122682027791067
ENSMUSG00000013160	172.642577769332	232.359832843196	408.212047371976	456.100707994149	413.51388244985	442.385781547394
ENSMUSG00000013236	36.2492761619256	45.9357560020219	27.8227212291912	33.0415618010443	26.7860275245306	32.5303877681502
ENSMUSG00000013275	42.092377376064	28.6824540281332	46.236419432319	47.7554522083924	42.021435615235	48.763883184475
ENSMUSG00000013338	0.682708313720001	0.492959328201963	0.0748501411396432	0.233698153507356	0.0744570692585631	0.105816807033246
ENSMUSG00000013353	0	0	0	0	0	0
ENSMUSG00000013367	1.94518926100847	0.576226379740781	6.69323550425832	6.3512657594951	5.67895596438005	6.81844438668232
ENSMUSG00000013415	247.667753907569	189.443379380698	188.457843070842	194.563193422988	195.475999819416	192.923165374501
ENSMUSG00000013418	5.92367740111989	6.36107744813146	1.49874150202956	1.35182423961979	0.596348373527353	1.27127648310325
ENSMUSG00000013419	5.61026487414137	1.33695452329068	24.0434380030248	29.0539667863575	20.7912220851786	27.4559182175863
ENSMUSG00000013465	89.8517345010372	96.6302424550792	63.0168398054407	63.7578921966129	60.4417842777531	57.620088010677
ENSMUSG00000013483	2.98187619615381	2.13260069270839	0	0.233309079491383	0.222999326648013	0.0396152389414369
ENSMUSG00000013495	12.7732176473619	15.3558789562651	13.844548777756	14.8314400789864	14.7246139394735	13.9098406287185
ENSMUSG00000013523	4.88463481184144	3.00171967088807	0.683664335495337	1.09099033793951	1.63217785305553	1.25645895588298
ENSMUSG00000013539	7.39028153371846	7.59252924339987	11.6153792727204	8.73817716115292	7.33508499438644	8.16429507777019
ENSMUSG00000013562	3.42895595878596	2.47592682249143	0	0	0	0
ENSMUSG00000013584	1.55961457533562	1.50152275939962	13.6793261474995	15.6602536505777	14.7414473164569	14.9068959519362
ENSMUSG00000013593	383.339881863153	346.689105078397	274.485466994269	268.24870282572	275.041902967201	275.33798532671
ENSMUSG00000013611	0.534691258536414	0.900856812075152	0.351731906847686	0.427070878898621	0	0.248624429744895
ENSMUSG00000013622	19.032325074957	17.0534778292448	67.6817841069267	68.1168381650489	76.4511740529231	64.3142558543624
ENSMUSG00000013629	441.520751331862	317.571645656869	126.97584162909	149.742132318397	138.35639360669	149.456004812529
ENSMUSG00000013643	0	0	0	0	0	0
ENSMUSG00000013646	11.9205973258125	8.44391178410762	20.8026830548707	21.22728794675	21.340108736817	20.4197784408533
ENSMUSG00000013653	0	0	0	0	0	0.197006668817837
ENSMUSG00000013662	59.3566385041939	55.3816027519186	74.5621772271754	56.273215958658	60.7239813630357	57.8779632141372
ENSMUSG00000013663	37.5725507489446	29.9691549337824	89.2200672887521	76.6242003946683	87.2344122257569	79.2842013384818
ENSMUSG00000013668	0	0	0	0	0	0
ENSMUSG00000013698	33.5324539274439	30.9138512941585	136.494708971318	157.82368222955	137.107765875387	150.062648234449
ENSMUSG00000013701	340.707380562792	316.808037567907	362.992842140828	358.730998223672	355.624305522913	351.781990940869
ENSMUSG00000013707	1.39867989643884	2.69316500477777	0	1.11715956289434	0	0.650367826471718
ENSMUSG00000013736	73.8785383640061	62.9955278615862	49.359232706134	49.1788893799409	58.640788262396	47.2502615900379
ENSMUSG00000013766	14.7932648276925	7.12112600634875	40.9527289106025	36.0098726932183	26.6206541037434	36.8295687813091
ENSMUSG00000013787	223.361331157254	269.197763744099	116.135128078747	137.503696213904	111.22228531295	138.358260863417
ENSMUSG00000013822	79.0652707733403	80.7807089652818	58.2279565648673	69.8583860695643	76.9278890421845	72.1352303137123
ENSMUSG00000013833	64.78530504661	53.7859069772537	24.352701292253	32.487401213629	30.9416945827968	32.3934225111221
ENSMUSG00000013858	99.197239805134	90.5612108442315	60.1068945531516	85.8266450501902	65.847449681539	75.5064075440406
ENSMUSG00000013878	8.93231023810411	8.17567947878964	15.9724464721345	14.8718172499586	16.2178646901698	14.7124213866658
ENSMUSG00000013921	4.38691417581909	2.01576727581238	40.5325212577852	53.4691344977948	44.7561348704494	54.0098663923746
ENSMUSG00000013928	10.6471056425873	8.5421059027979	0	0.220885754740505	0.84449991711686	0.22503475574669
ENSMUSG00000013936	0.603584170693991	1.54960571044136	0	0.183656121548345	0	0.0935529104232394
ENSMUSG00000013973	17.872723566617	16.4981054993245	23.1618851352383	20.2559133888225	19.623636361027	21.0098990521394
ENSMUSG00000013974	0.262603554853477	0.505644433627954	1.38197208379914	0	0	0
ENSMUSG00000013997	36.7510799796037	41.0494700059132	13.8146771442549	12.1627495338054	11.2435609403004	14.351608277823
ENSMUSG00000014030	0.354528147250508	0.170661421854775	0.408128997299543	0.384302456984422	0.0579979610987294	0.39152099075805
ENSMUSG00000014039	9.57576261639378	8.48688694507188	6.50381707478669	4.79651726380557	4.88617874328677	5.27239770082861
ENSMUSG00000014074	54.2508811422736	34.0300290344852	49.1642298637531	45.9099143825692	52.0130186513642	48.8165041099122
ENSMUSG00000014075	16.1208853975712	20.4299432107717	16.8809193783314	14.265113843535	17.007555563504	15.1449805930452
ENSMUSG00000014077	69.8546470198718	52.5715584067104	99.8698971487309	96.7225830189232	111.818643498306	104.639424943673
ENSMUSG00000014104	0	0	0	0	0	0
ENSMUSG00000014158	5.77521654981983	3.61406753799882	1.64626237803894	1.23008148142046	2.39344039316339	1.38745668181669
ENSMUSG00000014164	0.857317041138692	0.464278547839488	0.563962385467336	0.29346853620809	0	0.274065819254095
ENSMUSG00000014177	61.6141962164805	56.7842092550995	107.852254913031	90.2133660142507	104.988531977818	91.2548993349907
ENSMUSG00000014195	91.0460307902779	84.2784569182213	101.50605544133	103.835374244643	108.916681494688	106.266607286109
ENSMUSG00000014198	3.03641182290431	3.16692234437992	0	0.115488370531852	0.165577539376669	0.235315285811437
ENSMUSG00000014226	729.175136420401	822.441884331425	510.983310638237	453.505749430472	437.619150355466	456.452087215646
ENSMUSG00000014232	19.9693929224778	22.5403375608298	9.73899194903735	11.000026586814	13.5179275894792	7.60450928297723
ENSMUSG00000014243	99.1543668387328	98.557145979147	73.3351415616037	51.1264018695546	67.3384851943674	50.092982568837
ENSMUSG00000014245	177.828458050143	90.0990158856985	61.2208149106814	79.8211774308828	73.124458431692	76.7356610495381
ENSMUSG00000014294	303.163867553118	387.621542057846	357.346089206986	298.023797239814	320.461143373632	276.512636375961
ENSMUSG00000014301	73.7934322856678	85.3158174768151	28.4050598858576	30.0769896798526	41.5403786745746	33.6387066616293
ENSMUSG00000014303	80.9241708844927	55.1934082865155	37.6531298610507	45.6977420207533	33.9329452175709	42.0506747605578
ENSMUSG00000014313	194.020075726866	226.290981085846	190.143783940246	165.259616858347	195.62283025399	150.770468421372
ENSMUSG00000014329	6.74885136429781	5.07615094637927	20.1860600497249	24.9068651602571	24.9103074597696	23.2662731331442
ENSMUSG00000014349	264.628696703565	252.031427883627	189.446175388942	200.165414636241	193.975102303389	204.335987223278
ENSMUSG00000014351	2.28430690510098	1.64941655860298	0	0	0	0
ENSMUSG00000014353	14.5809255290937	13.0029824020135	22.50350992584	22.7590297379133	26.422033380613	20.0355899523457
ENSMUSG00000014355	35.8669258306373	32.7004678178987	46.0454924487722	44.3751384508145	43.7454392868518	46.3874443659565
ENSMUSG00000014361	6.51469999734289	4.44269741418915	1.78563159582212	1.5279969061016	1.89467140076403	2.44022928248809
ENSMUSG00000014402	84.070652346663	97.127072208021	116.279282995924	101.404415683479	113.97593606662	99.9679671379758
ENSMUSG00000014418	11.8357123820863	10.9297647654264	28.3625468166439	22.021349867508	23.7879391768081	22.7157755638266
ENSMUSG00000014426	48.824451799925	34.5402181394358	20.7358931813459	22.1962159669149	19.3157478341519	19.7461790795108
ENSMUSG00000014444	81.1117489978407	54.6329597573384	155.447447137448	184.525877010735	161.608128275918	185.604831020463
ENSMUSG00000014470	28.856492593884	25.3079496853254	30.1638904295625	44.83383632206	34.6615099482846	44.7569377246495
ENSMUSG00000014496	35.3427075507321	23.2193841840841	26.7935726350733	25.4259311739752	26.3590563519356	25.5157858237241
ENSMUSG00000014498	27.5065110998922	25.8974695567155	44.2375827610124	49.9190061599295	40.6437574680025	49.3148894374235
ENSMUSG00000014503	6.35406492581027	5.79199842882275	0	0.0308519501222667	0.353863507654756	0.0314314568100132
ENSMUSG00000014504	47.3389568585618	51.0905643065455	80.1977816365357	65.5584052064205	66.339074480911	64.7293360382942
ENSMUSG00000014529	0	0.161073088238841	0	0	0	0
ENSMUSG00000014542	0.476320976468345	0.152859729631761	0	0.0724664987898163	0	0
ENSMUSG00000014543	0	0	0	0	0	0
ENSMUSG00000014547	2.7764214710747	1.97391255439999	4.32714492585971	4.17200324018096	4.63983057347689	5.10441383327234
ENSMUSG00000014550	13.534771993417	8.60107917386045	20.0989375006548	21.2847052401298	27.1255334871538	23.2630714293926
ENSMUSG00000014551	24.5802677785661	25.8473808339472	19.1521660408989	19.1699455338783	20.8474359101403	20.0571123418802
ENSMUSG00000014554	3.82885209125986	7.04480800371438	11.5300709281707	11.1842634853123	11.469521320652	9.33703087763496
ENSMUSG00000014592	13.5174684212388	11.1215052940093	3.75522695742566	3.69927798705563	3.66502530948067	3.34305578667533
ENSMUSG00000014599	3.64024916428775	1.85961488163646	93.3419953608266	104.841528049952	105.977463562145	100.592851078834
ENSMUSG00000014601	39.1394393466707	55.8989782284075	27.4506338266466	29.5868900379942	32.1086519009727	30.5106355944781
ENSMUSG00000014602	3.3640275322709	2.14565581690936	65.6134572275016	71.5683103239478	63.7830059586894	68.6305354117752
ENSMUSG00000014603	0.622087279520762	0	3.00096844941267	3.78572343572169	1.62829582327817	2.89262434448177
ENSMUSG00000014606	148.419069897537	149.126707564674	82.0510071706397	100.935065386328	92.2767532076823	105.412506968638
ENSMUSG00000014609	0.232147757959227	0.22350082362135	1.22169603147687	0	0	0.431782663491874
ENSMUSG00000014633	27.8452315653004	30.5057291565411	23.2439181319169	23.9278845585564	25.1324498094494	26.5203955318743
ENSMUSG00000014668	90.0138935650696	96.0252625841452	68.8687427074591	64.6925273317437	74.8717600621506	71.2937696673652
ENSMUSG00000014686	0.719871029268062	2.3101919995112	0	0.766637938573366	0	0.446307462569582
ENSMUSG00000014704	0	0	2.90798069464214	1.61410450487559	1.4463547876255	1.33609367843894
ENSMUSG00000014725	0	0	0	0.0194974649945161	0	0
ENSMUSG00000014747	0.676819512854101	0.65160964678565	0	0	0	0
ENSMUSG00000014748	47.1217925824333	57.8401324222043	61.9955448849802	65.9666012904873	56.1435443919647	70.3294531097601
ENSMUSG00000014763	1.92756358885499	1.04103978599903	16.5148562098056	13.3252474768705	12.7364148075086	12.7666931563793
ENSMUSG00000014767	25.344221899242	25.0679485209188	9.54315040498261	9.06139228168238	9.68213929724551	8.89565793056569
ENSMUSG00000014771	74.7584112269319	68.4629246392712	54.7752289248336	48.5458183411097	51.7035425630648	49.2457158023803
ENSMUSG00000014773	7.99723990087558	10.922351224046	0.244686690352681	0	0.12170086504078	0.0432396718002647
ENSMUSG00000014776	8.02941788785299	16.7688952332278	2.76285634322502	4.17216283681142	3.71835227989993	4.48028894060917
ENSMUSG00000014778	13.7054742574	16.4330106214695	13.7172428394928	19.0347407588469	16.1761732945213	19.3140845715188
ENSMUSG00000014782	4.0822916254495	3.5165271975035	7.63225491734526	9.11994459003076	7.59217450130908	10.1904019075478
ENSMUSG00000014786	2.32103454951983	4.39708013494751	6.10731441689632	5.02338046200697	3.42957218248984	4.17774447309886
ENSMUSG00000014791	4.61564365824816	3.3598875608386	2.36977479850321	2.51769618564481	2.50466316881488	3.08845404424496
ENSMUSG00000014813	0.373914425495443	2.33991569929047	0.245969298689054	0.46931424913176	0	0.260797963295664
ENSMUSG00000014837	9.79611886429184	17.6485532936701	8.54960702374082	9.42911867553832	9.01245300917197	7.57674498260896
ENSMUSG00000014846	20.8053634595277	10.2195993484871	11.7310584840677	15.3096458466031	13.3365181716117	14.1164659477924
ENSMUSG00000014850	10.737297936106	8.49140280396132	9.67754993478627	9.48307910358478	12.7291816190126	9.41805312457874
ENSMUSG00000014852	0	0	0.104805395593701	0.0363583184791139	0	0.0370412538731608
ENSMUSG00000014856	40.7649004760567	46.9958184520022	76.8613361960757	87.2214644759048	90.7298071112393	81.9779821614098
ENSMUSG00000014859	205.925097061198	164.673255694359	137.882995722199	145.763938884679	140.718759435538	155.421067803665
ENSMUSG00000014867	208.182269663473	206.644597225403	426.022273847497	438.247390927272	413.612945690776	450.204491194481
ENSMUSG00000014873	24.5206069344434	31.5871982679646	25.8992030616566	26.9017417479266	25.0098848693575	25.1588152590666
ENSMUSG00000014905	28.7821325805628	11.8545748739139	58.3193303688137	56.0587074816358	63.2503602105194	53.8195323046835
ENSMUSG00000014907	112.347809923293	85.5782775487968	58.3898838573506	57.122455452169	68.2063333188423	62.4996334340129
ENSMUSG00000014932	72.9478258507894	70.482240953654	98.242146143346	80.1593658645295	96.3584753591282	81.8351218028326
ENSMUSG00000014956	93.8312604767117	88.2249686616227	154.334420294563	125.573379524809	150.700944432455	132.997210930837
ENSMUSG00000014959	115.379956007089	131.767889678272	149.931134922068	147.35579127536	130.810490418588	152.412248769981
ENSMUSG00000014980	20.4815748982812	26.7417803099557	19.933011889019	17.7997586694918	13.4636840183017	16.4381049518402
ENSMUSG00000015001	0	0	8.63877110123815	3.83977691364806	8.8619489210422	4.96143573060485
ENSMUSG00000015002	26.3985339327563	19.020020086159	61.4020417048352	56.2532465113613	64.9533712898822	57.1018273147408
ENSMUSG00000015013	33.8007135588635	36.2220334815668	50.028452488978	46.0976865086345	57.9283635454109	54.3542409559021
ENSMUSG00000015023	130.820796414535	96.9518909257159	107.701987056297	88.23040069954	95.8497410155875	87.8517827741803
ENSMUSG00000015027	7.99464316655059	8.69460373853773	27.8535169742468	34.1236539046665	22.4758076054407	28.7754631267858
ENSMUSG00000015053	9.59383509550656	8.3268341308799	4.58984726164339	4.24606964972831	4.28038490780239	4.83275825704341
ENSMUSG00000015083	3.9416916706406	5.05983110408683	0	1.43923417422347	0	0.73313399326986
ENSMUSG00000015085	1.84365465672507	0.887491522368613	7.51934387794566	6.39516851820129	4.58442812149153	7.4582947618903
ENSMUSG00000015087	46.3120038166129	38.9025975061128	43.2094293998519	47.1311588615267	43.0630087850403	47.4730790155238
ENSMUSG00000015090	0	0.229057848344501	0	0	0	0
ENSMUSG00000015092	276.44796641049	318.061866848421	285.322145301182	335.831324767503	267.059472650592	341.723848540286
ENSMUSG00000015093	1.1630327399736	0	0	0.353882842904419	0	1.26185496766524
ENSMUSG00000015094	17.0752818386293	15.9557615634443	57.0875472773065	74.4956906242086	57.9708330201509	67.6282636638656
ENSMUSG00000015095	43.8350037465016	34.0340785642275	46.5091112900457	39.2510801713455	36.3389531831989	42.4988311455768
ENSMUSG00000015112	213.828989380928	183.587272112815	79.096615497632	84.7705012849726	90.5780637800748	90.0132702895323
ENSMUSG00000015120	144.203028577567	169.468662505612	183.496556748231	182.205057014738	178.968569939761	174.696473338566
ENSMUSG00000015126	87.2209508406375	112.491039539957	64.0877960136317	66.8488252825403	79.6890525816312	73.001878884376
ENSMUSG00000015127	20.7472084056634	18.1101460606843	8.46174710326196	9.56400664699802	8.8698542325914	10.7726844234058
ENSMUSG00000015133	3.27353790063006	1.28263061193391	17.6278872418008	20.9693524052713	19.9264946000602	21.6110218368305
ENSMUSG00000015134	0.59482520612035	0.245429754334036	2.57133012472959	2.83121603881383	2.33540717819971	2.64732244894872
ENSMUSG00000015143	204.354640694208	138.580205240876	774.949525464418	833.769084215391	780.623793257638	815.569012262252
ENSMUSG00000015149	25.7916850694761	26.7814800229333	57.1012475327769	57.5425450940598	51.2946062864641	59.6378900864889
ENSMUSG00000015165	591.229604727409	575.869976997591	317.087377549869	329.192722890888	326.634920403478	334.793854431226
ENSMUSG00000015176	342.633955572499	285.070769726639	224.092463451886	219.46814026351	225.630982640218	221.982609713405
ENSMUSG00000015189	11.3704672235021	6.73658167407626	17.3888169355118	14.54873115461	14.2450003358904	15.4546534459396
ENSMUSG00000015202	31.6972140721499	24.216375400662	27.577312360253	23.2406124101639	19.8049206520312	25.388753094532
ENSMUSG00000015214	9.10681698060228	9.9924971407429	14.3599848861126	15.7090399921408	17.439449389282	18.4638859818933
ENSMUSG00000015222	1.62119715269047	0.619733992576702	8.56304536403874	7.52994562522291	8.08125248834627	7.67138413497322
ENSMUSG00000015224	0.235139173479829	0.113190408127085	0.928078945098555	1.28784933899648	1.53867530598457	0.984029714071233
ENSMUSG00000015242	0	0	0	0	0	0
ENSMUSG00000015243	3.710152626962	1.16635381081179	33.7204255643548	31.6728388524716	32.601950674654	34.4682396301236
ENSMUSG00000015247	38.3724969217134	35.8237241892194	82.6111290994217	84.8089567807939	94.0473553222162	89.7542297095513
ENSMUSG00000015289	60.5674764061065	83.72931399317	62.0625815495557	58.7431510994007	61.7366629166321	63.7280018701998
ENSMUSG00000015290	40.7063926702917	48.0861097288455	57.1693085639863	48.8980039723959	62.4252618554722	49.58423352254
ENSMUSG00000015291	83.835818122231	115.354726768889	118.949000830072	123.461288693096	113.782603357987	120.132520483082
ENSMUSG00000015305	33.6099448924023	15.8263520890884	104.341795629532	102.071905368938	96.0033183088814	105.351845414294
ENSMUSG00000015312	159.252777572974	482.545170294377	226.411643542724	263.695054318785	232.654678236046	264.285500062227
ENSMUSG00000015314	0.0362195080272428	0.104611260686876	0.333564070632649	0.545525822638293	0.474017678736199	0.555772690706745
ENSMUSG00000015316	0	0	0	0.0581756720304211	0	0
ENSMUSG00000015335	93.192043385582	103.898458505748	59.5688034171372	73.0303165686359	65.0089885776995	71.4382602534434
ENSMUSG00000015337	300.060258704835	244.467429577626	32.5335469529931	38.9124646996481	44.4383324213064	37.9272123677282
ENSMUSG00000015340	0.405299288172618	0.325169070179134	0	0.585783342231937	0.176809900002428	0.628196196023818
ENSMUSG00000015341	25.6070090852706	28.8088773498367	70.6793657461136	67.2224820453213	76.8733483874963	71.4415423441696
ENSMUSG00000015342	12.3665787533836	7.06916021127024	0.10168766219444	0.176383686475213	0.202307308749823	0.035939356841079
ENSMUSG00000015354	45.3830044019103	27.0322434001183	22.8787346002791	18.4291472455323	18.3178879319272	20.0375163384348
ENSMUSG00000015355	0.329966115181744	0	1.30235468452224	0.150601108923159	0.431838477381876	0.153429920374531
ENSMUSG00000015357	55.5819138296484	62.7004886415705	47.1256831374855	50.5317150688326	60.3979379761013	50.4366391998443
ENSMUSG00000015363	14.9465620519734	12.0928696393659	18.0025901973352	16.0777121609439	17.1733612191949	16.70599638107
ENSMUSG00000015365	13.5997628706451	22.3035976103897	1.7275476993033	2.26880948625645	2.94595811393001	1.74447215228608
ENSMUSG00000015377	5.65604230509549	9.03290557339408	4.37726062838348	4.73780462813827	3.83176081796307	3.92950784706839
ENSMUSG00000015396	0.457616303597699	0	0	0.139241616259437	0.399265901716214	0.141857057018131
ENSMUSG00000015401	0	0	0	0	0	0
ENSMUSG00000015405	0	0	0.274410724773514	0.0475982771157991	0	0.145477013816042
ENSMUSG00000015437	0	0	0	0	0	0
ENSMUSG00000015441	0.426909369914139	0	0	0	0	0
ENSMUSG00000015443	0	0.381531709010183	0	0	0	0.921354420834934
ENSMUSG00000015452	0.183246011653944	0.882102736852129	4.3395601678569	1.42181233753564	0.239820621021509	1.10769092911215
ENSMUSG00000015461	69.1593179260906	61.5142038346451	63.6549274289638	69.5605054493364	68.5352881593742	73.1830112113894
ENSMUSG00000015467	3.11903234146242	2.57387660592901	0	0.508417712974549	0.874712009552046	0.310780537181119
ENSMUSG00000015468	11.0967837857399	22.210342360764	5.1866384365733	6.33090742776905	5.79636415013542	5.47669252310218
ENSMUSG00000015474	4.35254843824856	9.39233568278703	9.28073027737263	10.5493368976603	8.05344067861098	10.6079122606917
ENSMUSG00000015476	0	0.163797221127529	0	0	0	0
ENSMUSG00000015484	2.22340382300981	2.6270846424117	0	0	0	0.0469933475850893
ENSMUSG00000015488	12.5398373412879	8.93384178630494	25.5168644801541	25.0682974772706	26.3675439708714	27.0940631156501
ENSMUSG00000015501	4.63246451706102	2.7255045772659	10.0825540556944	9.33172549084474	11.2645948128078	10.5441357895755
ENSMUSG00000015519	0	0	0	0	0.276348734987649	0
ENSMUSG00000015522	34.3478365650952	38.9179497107615	46.0920569387749	43.4299592039108	37.6418936454776	43.8128364119626
ENSMUSG00000015533	0.330012374275419	0	0.434179088713568	0.32634814813196	0.0719831697191996	0.153451430247007
ENSMUSG00000015536	6.02317537245439	6.50803591114786	13.169259822406	11.0357977610313	12.5329981072629	12.1497890127199
ENSMUSG00000015542	19.7494142976349	13.1633979759177	25.7333770812173	26.0883253975801	21.3732873505355	28.6092588603111
ENSMUSG00000015568	14.9772747070469	5.40727799083911	18.7195359661779	17.49973962148	20.2383381549639	17.8284454603096
ENSMUSG00000015575	39.0004480983173	53.0146121202485	127.094894395277	119.730234736238	126.704108254326	118.73557962984
ENSMUSG00000015579	1.36938817085897	2.41703333980273	0.600542842698057	0.520839786240943	0	0.742872150830261
ENSMUSG00000015597	25.1245627702671	19.181338071282	15.8544354591979	16.0203511561432	16.552296260152	17.0877738840651
ENSMUSG00000015599	0.139153618128358	0.107176389847508	0.146461395559049	0.101618624393636	0.364230651633008	0.245877515157907
ENSMUSG00000015605	205.318763352906	94.2658952527822	82.964900305574	94.5768717188814	82.5292141608292	101.271914819377
ENSMUSG00000015619	0.0986248644924821	0.189902660593304	3.89265892382338	5.80677443130796	5.67925132798146	5.86998653636012
ENSMUSG00000015627	0.35916665634827	0.115262859908478	0	0	0	0
ENSMUSG00000015652	2.27933020160403	1.09721537231687	17.992734581228	15.474728760092	19.7626472978749	13.2482335022017
ENSMUSG00000015653	2.00300082995453	0.559856312134508	6.37557526308028	7.04816662117968	6.97630366313928	6.27923067242939
ENSMUSG00000015659	8.83084795191492	9.65752138432027	11.1670652877183	11.4263325622408	8.63988376742634	12.3585520871609
ENSMUSG00000015665	0	0	0	0.128823538496141	0	0
ENSMUSG00000015668	68.4317455396595	67.3034849730658	79.3542404648643	67.096652868914	70.0057477132322	67.6708182095322
ENSMUSG00000015671	180.623343647781	187.36707489202	207.28170313531	190.277592252412	219.193827656917	200.109751806616
ENSMUSG00000015672	16.3798835563684	22.5932325957817	29.4241884417724	25.0158659339034	25.4563668311806	23.7647301858954
ENSMUSG00000015697	63.0315207583765	49.9910648579475	56.4145284402358	59.1569418803176	55.2191791712238	57.7125761134229
ENSMUSG00000015702	2.2710837102813	4.19077521184847	1.2449748511794	2.07310817377292	3.96299816387497	1.4960342404874
ENSMUSG00000015709	2.09201692664779	0.933360833200878	8.72696768485724	7.68518105191572	6.87813276232621	8.58876309894196
ENSMUSG00000015711	78.5093175037568	84.6677705492499	66.6251491792768	56.4217189333845	61.0243389527451	68.019792292386
ENSMUSG00000015714	66.3844070216487	57.7466301031246	119.91465005368	121.438613505039	135.487560152024	126.20099288691
ENSMUSG00000015733	94.5188217045165	94.5894190292225	171.412872219491	155.381965416426	173.302279765504	159.384616336856
ENSMUSG00000015745	9.57342296519704	2.95634376733029	82.9383674407661	84.4209354299574	64.0637948174543	82.3110551651982
ENSMUSG00000015747	7.56937803639044	9.55884630015741	21.2105532500708	17.9917193992393	20.970513602092	17.1412091573525
ENSMUSG00000015748	42.3447188466911	52.9777098011915	44.4043669310375	44.8215343805254	42.6292697960279	43.0854037113493
ENSMUSG00000015749	285.830787731616	275.819821805915	179.196359434699	149.28755135422	178.543291506658	159.611863997473
ENSMUSG00000015755	60.751951981017	47.1606774589703	85.4808864664651	90.53932466453	80.6799568738708	90.3071505237143
ENSMUSG00000015757	35.15760820616	36.4247435308978	42.1736099424128	38.5891408881231	39.7231812176618	39.3988291826615
ENSMUSG00000015759	176.70549519732	179.898195289108	222.304642474422	197.158750447763	190.1337188625	194.90477881337
ENSMUSG00000015766	2.38160488234173	1.86488870150749	11.7396039738578	12.3337980940267	13.9221159950111	13.0379667189199
ENSMUSG00000015776	23.8828268979637	25.919663861699	40.2764177283653	43.4036229702383	45.7478737613366	43.9160244972401
ENSMUSG00000015787	0.613015173361084	0.590181862375127	2.15069405541242	0.746102993790151	1.06969989501469	1.99530816762065
ENSMUSG00000015790	37.8230012268881	36.8451243687016	61.8339876741504	57.4069434126729	63.5595784738905	55.3632568585674
ENSMUSG00000015804	46.0366932826269	45.3018462470503	48.3101422624669	42.2737102368588	40.8838403299169	41.1018579010742
ENSMUSG00000015806	135.603893382425	151.044306612337	133.371899812152	133.998094723654	133.245839271628	140.698240365555
ENSMUSG00000015812	1.22221093754235	0.588343289595143	8.03997777724267	3.62592109131662	0	1.70493621799362
ENSMUSG00000015829	0	0	1.00288834479478	0.709745911556031	0.558668166200258	0.623831484752774
ENSMUSG00000015837	303.8334084511	336.748344643887	631.058239048186	696.943788192154	641.666940599515	685.192833723367
ENSMUSG00000015839	122.783903216517	93.5335638579759	122.106844789906	116.797745792903	114.16143874298	119.42413479542
ENSMUSG00000015843	0.170800919003524	0	0	0	0	0
ENSMUSG00000015846	21.8479658168862	14.2624942530508	26.2055058631879	30.8242455311685	29.570761495694	34.1528235576509
ENSMUSG00000015850	5.23355498172017	8.4576800477579	6.02481231339924	9.42670385674835	9.17322444509977	9.86450590730036
ENSMUSG00000015852	0	0.323664431808125	0	0.153440204378437	0.219989695632841	0.312644687789746
ENSMUSG00000015854	0	0	5.07039855892907	2.63847817057421	4.79158302678486	3.13604427130947
ENSMUSG00000015869	176.991712865228	163.192993515222	64.9942647329798	71.6363989811077	62.2416516547438	69.5550923826201
ENSMUSG00000015879	0.501933800937664	0.395376544228976	0	0.0416526444544397	0.0597180681096826	0.0636525384945279
ENSMUSG00000015882	9.01456878309207	11.4790511872237	3.12104505648997	3.50239630293836	3.64459504689794	3.31879429320993
ENSMUSG00000015889	47.38561077859	51.9963568031577	45.4246886039908	45.2797215110404	48.047090663	45.741577883929
ENSMUSG00000015890	0.486158253966659	3.74440041556463	0.21320387166418	0.147926244121963	0	0
ENSMUSG00000015932	843.375433064937	749.898477731444	1843.45204749636	1690.10482875893	1895.03129909918	1643.57189669073
ENSMUSG00000015937	74.7322125280612	104.40038913109	55.9452094425976	57.3827604329602	51.0515021124943	58.8624909957
ENSMUSG00000015942	1.83509058348092	1.88858195960041	2.5808328664949	3.61017577640395	2.56727974803526	3.03066162233994
ENSMUSG00000015943	75.0575325017342	72.2618235928437	32.4393040520616	58.5849448728384	41.2852750608257	54.7958936975305
ENSMUSG00000015944	4.61869633262531	2.69797422800058	6.00828815480294	7.46102993790151	8.08217698455543	7.72182752699754
ENSMUSG00000015947	0	0	0	0	0	0
ENSMUSG00000015950	0.642636709174601	1.64986684977377	0	0.0488847170378477	0.700868072081697	0.796847066668051
ENSMUSG00000015957	0.853509160879827	3.56077816893478	14.0988210739146	16.2313921781759	15.7623653855682	14.6401146260588
ENSMUSG00000015961	199.411901196285	190.483768602381	127.019582703236	115.398141259796	125.106018178368	113.217397707965
ENSMUSG00000015962	0	0	0	0	0	0.237536686621506
ENSMUSG00000015966	0.317504486877066	0.101892741278684	0	0.241522415038624	0	0.147635426483936
ENSMUSG00000015968	0.0775201958014412	0.0995103449700538	0.101989048270891	0.0589688199004268	0.270542553965383	0.0841070425658446
ENSMUSG00000015970	0.252423812739967	0.12151082255753	0.0830250238537847	0.0288024318014535	0.0825890219731464	0
ENSMUSG00000015971	8.97102014162786	10.9847590945789	15.3549385774366	14.728266890403	13.3935118390118	13.4254501321662
ENSMUSG00000015980	4.42274351085918	2.28478433385807	11.2117567474895	9.9945388664988	11.9999328338189	10.1321120197179
ENSMUSG00000015981	0.68171974100972	0.656327353466693	0.672675812292328	1.01122560409438	0.446095525288489	1.50570605177282
ENSMUSG00000015994	94.5655279384111	91.2940017655443	127.670682970697	125.380973219397	138.762663672025	123.556931495235
ENSMUSG00000016018	83.7468324281926	81.3352442938464	80.3588497156594	75.3838977360992	80.9791550754406	75.3755390241706
ENSMUSG00000016024	0.406054347910468	0.781859639660695	0.320533992940786	0.370657666134623	0.106283574747889	0.264333932369534
ENSMUSG00000016028	17.1355423577642	9.54764158064689	8.25440483480442	10.7922248882517	10.2858942703502	11.167471484105
ENSMUSG00000016087	0.11254438065149	0	3.99784781384752	4.0579784171719	4.71330762691498	4.76218128359261
ENSMUSG00000016128	0.456515837736902	0.395560568685215	14.4747666005416	12.0432170466104	10.0970509057007	11.8448826892631
ENSMUSG00000016150	0	0.0212833939212307	0.0872541680225919	0.151347877255003	0.231455885324641	0.226146382890459
ENSMUSG00000016179	0.853199806345257	0.136903367857949	0.187084658680312	0.064902036429734	0	0
ENSMUSG00000016181	18.9255526722197	18.9725844639796	14.3862659020543	15.1368644130657	12.5808502200809	13.6052865824547
ENSMUSG00000016194	0.184582315196939	0	0.971379107596292	0.0842459273157545	0	0.0429141790932291
ENSMUSG00000016200	3.12364419547049	2.56411563405352	3.9798294287216	4.41208743226894	4.2171206052205	3.9904252229222
ENSMUSG00000016206	1.6369807132869	1.31333933212824	1.79473773747907	2.24142206757542	1.07118765564753	1.90293646027799
ENSMUSG00000016239	13.8941529324233	9.61135624770407	2.70811423556652	1.97290613258256	2.02041952888399	1.48354497247766
ENSMUSG00000016252	202.420682301646	268.445362822473	143.150980180298	115.433520132636	154.680066823536	121.75730152692
ENSMUSG00000016253	126.013635914226	111.886853520551	47.8031477873145	63.2285409097501	59.8408598917687	60.0500653429503
ENSMUSG00000016255	0.558079247441101	0.268646082446715	0	0	0	0
ENSMUSG00000016256	124.696049698543	190.299861578056	334.917242216895	360.614721106845	338.503228401595	330.295010009543
ENSMUSG00000016257	156.088164571941	147.025090188247	153.739936348191	143.733131577896	162.870435628043	147.511814886708
ENSMUSG00000016262	4.58567194618162	3.72810984232808	20.2444552125054	19.4878226118279	18.5377602585403	21.0858540311081
ENSMUSG00000016283	1.2647637361415	0.974123512366426	2.32957189754536	0.808157981668248	0	0.235239426596153
ENSMUSG00000016308	74.0798617949029	83.6229512041378	82.241329020348	76.2916582382605	81.8094426750671	67.3667425607134
ENSMUSG00000016327	0	0	0	0.0852486162864252	0	0
ENSMUSG00000016344	190.291656209812	210.345056578249	52.1575504456304	65.6749341839234	63.7976703853072	73.0531989513806
ENSMUSG00000016346	0.530403345475577	0.23211232834762	0.47578802921924	0.726250317804706	0.441736821391183	0.571734587451064
ENSMUSG00000016349	3.20038631773925	2.89993391109468	0	0.343694277369743	1.47828008524103	0.78783760937037
ENSMUSG00000016356	0.152598098386268	1.76297032401438	4.81835774374777	5.60665493583264	4.09406727613557	3.476849704761
ENSMUSG00000016382	56.2851496598077	37.7003383157609	264.538413686971	239.612085575306	266.905015805647	239.119517209093
ENSMUSG00000016386	6.18563631864498	5.51410791124207	6.0282227538567	7.05802540110975	7.04596485592158	8.14934622621124
ENSMUSG00000016409	36.0043678334684	41.8229661880996	33.7667915496096	28.7265174862893	33.589466883679	29.9829941415396
ENSMUSG00000016427	179.778769695967	200.126584740473	289.496765454082	232.48498059485	308.808828880613	234.674908115384
ENSMUSG00000016458	0.50664046611925	0.243884675977454	2.24963639694471	1.32961695745654	1.65764632641502	1.67851589887701
ENSMUSG00000016477	27.9667707014318	16.9760176143857	39.3613854016905	34.8300502387504	37.35772703901	34.6106134803972
ENSMUSG00000016481	7.50616318178728	5.73016460831508	22.3943174617105	17.4064264006855	18.2579755971973	16.53470175429
ENSMUSG00000016487	39.8495647135777	30.2580172063505	151.952764012039	147.416818552118	153.27593861642	143.845476367874
ENSMUSG00000016493	0.154805883579282	0.149039744279922	0.0678898557541733	0.423933307006899	0.0675333354737671	0.0959769434830024
ENSMUSG00000016494	0.376722630542889	0.362690636960298	1.62850907899541	1.64572512210502	0.986060808573212	1.576539786762
ENSMUSG00000016495	3.9243298278867	3.08218166610227	17.7988473551372	14.9888340316042	19.0569331125544	15.1743362471177
ENSMUSG00000016496	0.433274114799662	0.41713571719501	2.42264819052531	1.68089465194026	3.40224814758952	1.30953411332364
ENSMUSG00000016498	0	0	0	0.182625924028186	0	0
ENSMUSG00000016503	113.47998311262	112.662660070354	61.5834530152629	62.1244941768125	55.2146507819199	62.7902314600875
ENSMUSG00000016510	42.699430214689	41.9193733182224	8.75882423971352	10.3031191652707	6.50958391348904	9.78501037925924
ENSMUSG00000016520	19.5433057682463	15.1683343694042	17.1036103945898	20.7867535860429	21.8587786315049	20.5366806982417
ENSMUSG00000016524	0	0.328734892880837	0	0	0	0
ENSMUSG00000016526	67.4046639960029	43.856937891287	49.7001168752321	46.3720148940939	44.1074494155837	50.1706183871388
ENSMUSG00000016528	61.4103723816905	62.4766014915492	96.4099354271031	104.635976583895	105.865465440191	113.680168445076
ENSMUSG00000016529	0	0	0	0	0	0
ENSMUSG00000016534	31.6262434497846	33.5326110079804	288.938721464577	260.59240494163	287.690142619026	256.8547455978
ENSMUSG00000016541	464.233194372694	639.797357712849	498.845547349349	501.787966995511	544.204989438965	499.534869347176
ENSMUSG00000016552	16.1846740500115	8.39511091656016	4.60630213585552	6.96480046737261	5.10084206546826	6.72701976700529
ENSMUSG00000016554	344.473067465514	339.701457145516	214.653812487056	222.605414958839	213.629921062354	236.884895133579
ENSMUSG00000016619	124.977936120301	123.718711942765	95.1332752586187	95.1670071196493	98.4106417514127	93.5624683421629
ENSMUSG00000016624	12.1452912395742	7.35235941120234	1.81578297361273	2.85562871919682	2.64916296701574	4.40668434768003
ENSMUSG00000016626	4.76962894286034	1.92222082402077	0.875600633246785	0.658140045412856	1.30650368856756	0.825233476167676
ENSMUSG00000016637	18.6301818049402	16.6174110970427	13.5169319125082	21.5077734522747	17.5693725773362	18.3447327142777
ENSMUSG00000016664	88.8896981616985	77.8828420177511	114.423233852749	104.819261670372	108.696155591224	107.308504923429
ENSMUSG00000016756	0.0368039128471946	0	2.27578132692796	1.49500562357951	0.963331988005724	1.45463366816622
ENSMUSG00000016757	98.6895237252566	82.7628142731548	65.6869568397315	64.1511878394265	58.0959071479134	66.5756698265702
ENSMUSG00000016758	5.17845627276742	4.98557148354602	0	0.675291207453059	1.29090119322954	0.573312933140531
ENSMUSG00000016763	0.399155265999689	0.38428771179172	0.630175895776555	0.710501986150759	0.417911038443016	0.538245710085888
ENSMUSG00000016831	65.8775212489103	60.923751847829	42.1845487242907	43.1301206885081	37.6041839352502	44.7014651192827
ENSMUSG00000016833	23.7002148808746	22.1153649544286	26.3839791184423	14.3118641187999	32.448889008624	13.563433109689
ENSMUSG00000016918	12.4709019153039	4.91626612469028	38.9844242096715	41.4921523233326	42.0530151750064	41.8030917072711
ENSMUSG00000016921	268.105563387993	233.775820945132	243.05972734349	228.838009288718	249.04214769922	239.432239257531
ENSMUSG00000016933	66.661596553355	64.1305417871183	53.8700000133847	48.5436999396112	48.4897944009713	49.9663272623243
ENSMUSG00000016940	29.4671035809064	26.7376508737047	18.01179468142	17.7934034012566	16.7227261753044	18.2488802834564
ENSMUSG00000016942	0.817596896891235	0.337347179446337	0.307333476212551	0.0533089367399929	0	0.217241054272482
ENSMUSG00000016946	101.290485695953	90.2266233782286	94.1000723440499	96.3493002811903	91.1281068739592	98.1101661401034
ENSMUSG00000016982	0	0	0	0.557360470743067	0.290580616642361	0.309725255221251
ENSMUSG00000016984	59.5291198217311	30.3256171290675	43.0447154316234	37.0109872188376	33.8623278593897	34.8727694767631
ENSMUSG00000016995	0.606617256978885	0.0730027815848631	0.0997616106105488	0.484519918657694	0.0992377173573736	0.564138153305966
ENSMUSG00000016998	0	0	0	0	0	0
ENSMUSG00000017000	0	0	0	0	0	0
ENSMUSG00000017002	0	0.640197274440816	1.31228789821774	0.151749761448844	0	0.463800445742331
ENSMUSG00000017004	0	0	0	0	0	0
ENSMUSG00000017007	0	0	0	0	0	0.0318262692472639
ENSMUSG00000017009	304.221114695096	257.446272623974	192.118536115992	177.096201776904	189.900080302254	190.5933940089
ENSMUSG00000017049	0	0	0	0	0	0
ENSMUSG00000017057	11.097688483261	6.30884059780309	31.7041968513382	30.8249879115457	33.4742294733045	26.4894360184121
ENSMUSG00000017064	0	0	0	0	0	0.171939844792947
ENSMUSG00000017119	89.4175996724513	90.2649273079281	106.148066958442	95.7739543767884	97.6694696749259	96.74985750043
ENSMUSG00000017132	8.13795303125188	4.64286474063096	17.8444269898495	15.0405192499771	17.356257451506	16.6778126993952
ENSMUSG00000017144	30.5401061096858	10.3122029382513	112.387351812616	105.370213419028	108.900855737958	105.414836870067
ENSMUSG00000017146	74.0244737643574	51.3035624323655	38.7744958964779	38.9900676187629	40.6167544808109	41.2403551157314
ENSMUSG00000017165	0	0	0	0	0	0
ENSMUSG00000017167	0.734574777950984	1.73588809903697	1.58144652244794	0.76197752557292	0.349587029519694	1.02470294225284
ENSMUSG00000017176	74.1067231796511	57.982779461416	21.8842553006877	24.870099793005	22.3698644711844	24.1637319948446
ENSMUSG00000017188	189.522704612944	190.137145368348	215.554889526662	187.351009095297	191.821579367871	190.664210328717
ENSMUSG00000017195	0	0	1.53347169726375	0.10639614884708	0.305083749023797	0.108394637745286
ENSMUSG00000017204	0.719606953321889	0.969924704123467	1.70414495953442	0.525501741774428	1.8835508056018	0.803058732173075
ENSMUSG00000017210	52.4067873696927	45.8837467513212	38.2697030448386	38.6218020314902	29.5740559209944	37.3631235309358
ENSMUSG00000017211	0	0.245031717106767	0	0	0	0
ENSMUSG00000017221	349.439629806249	305.929745257598	173.856790241432	193.160612396745	175.218005754772	188.047565465195
ENSMUSG00000017264	133.833117870351	134.628463564169	103.980133296734	118.778600146626	109.005812340061	116.339838020486
ENSMUSG00000017286	28.7468897283066	29.9405499673537	37.304961334181	29.1930656820872	28.4730776384926	28.1009262574385
ENSMUSG00000017288	9.57637387868325	7.33218442896949	27.5791480640239	26.7065580556367	25.7566793864002	27.5588210274263
ENSMUSG00000017299	53.2473877256904	51.0860530070987	38.9192515211295	51.5591625868934	57.5883675808097	52.6135925066418
ENSMUSG00000017300	2.45206069344434	3.30501842930071	1.93562464987117	0.44766179627409	0	0.456070438313292
ENSMUSG00000017307	44.5963166679511	47.0963352969957	28.690280238451	25.8240555487107	30.8536374325719	24.8475030988914
ENSMUSG00000017309	0.143342970753049	0.276007593657349	0	0	0	0
ENSMUSG00000017310	0	0	0	0	0	0
ENSMUSG00000017311	3.10879327219567	24.5425864797517	0	0	0	0
ENSMUSG00000017314	3.1014206399296	7.46475082846011	5.79841792347512	8.00892749731054	3.95212609433345	8.57681872758927
ENSMUSG00000017316	0	0	0	0	0	0
ENSMUSG00000017344	0	0	0	0	1.51760379194202	0.0898660962193679
ENSMUSG00000017376	23.408693970829	18.3067977725173	30.7975282397959	28.8305045222968	26.9595009340218	31.2810566832836
ENSMUSG00000017386	138.960037353881	104.296537137106	60.5225690441696	69.4610101873649	59.8927960659501	69.3249232478649
ENSMUSG00000017390	28.2554342854757	102.561055237877	2.68919146370906	3.12800764788516	2.98978334126079	3.68993551071741
ENSMUSG00000017400	27.1218691546312	41.2732470304517	14.1415499533967	9.52653965948048	9.3236664949353	12.1463805807554
ENSMUSG00000017404	1264.51474351556	1535.25821138554	1338.3966920179	1339.48118689449	1398.18777666969	1443.00329680026
ENSMUSG00000017405	9.24101004346698	8.60747810005548	4.34916300749811	5.48647165100379	3.63804483635789	6.60262832946857
ENSMUSG00000017412	0.612809991444306	0.337133898846441	0	0.219760337343077	0	0.122120835875477
ENSMUSG00000017417	4.62423356580074	7.18567164115953	2.13468392596766	1.92542708074878	1.69877898960149	1.39574906679833
ENSMUSG00000017418	28.4427753623923	20.8997274777414	26.8279902884587	22.1856172146576	25.3576730003482	22.2174705277285
ENSMUSG00000017421	156.861173107812	140.182818329006	143.655250874588	150.233631359992	155.316954417032	151.959546463534
ENSMUSG00000017428	126.494523756439	144.624606274899	149.601779821888	158.164951113478	159.8365928042	156.334344200138
ENSMUSG00000017446	2.63140336313413	1.08573859063581	74.18555029848	86.9873640540264	68.2202730873629	84.892319210791
ENSMUSG00000017466	99.1901348272145	36.453122012821	2058.57192400399	2256.83133290007	2103.2452514833	2210.3495934886
ENSMUSG00000017478	55.1139996559154	45.786296039061	52.1783184542712	51.1474304774532	51.1221103254028	52.5845741498111
ENSMUSG00000017485	22.1495936176454	18.3262110361553	41.1859456967502	34.9968408994403	39.4236348086711	35.2921680452112
ENSMUSG00000017491	0.149033128566417	0.573928040904208	0.784298686874043	0.884270214862401	2.04797244857513	1.31667059114189
ENSMUSG00000017493	8.88427787479832	12.402372470202	17.1821753340014	12.2052718005889	11.7434444996178	13.136811538372
ENSMUSG00000017499	52.4456813835943	54.5373639127293	38.3003691795762	33.0802291222621	31.520244754994	36.3530615201721
ENSMUSG00000017548	425.810628650055	431.719524192579	233.918966787263	207.526774879419	249.096223075291	213.380094253111
ENSMUSG00000017550	40.8372933331994	35.5049396547289	24.0539653781123	20.802128079651	18.5422222906423	20.4904721621373
ENSMUSG00000017561	60.9533603965323	82.1739252076779	40.2176255187189	42.9066129073782	47.116000069551	41.7431285947392
ENSMUSG00000017588	0	0	0	0	0	0
ENSMUSG00000017607	1.06301837687542	1.02342355078017	0	0	0	0.317757611365948
ENSMUSG00000017615	61.7392695096273	41.9573881529845	151.532635906339	166.372482444949	140.959342949516	155.698418877228
ENSMUSG00000017631	40.5772026544097	53.8316417863138	23.9880583545179	26.3196091631167	26.2015064497857	30.3548248718816
ENSMUSG00000017639	62.5010558178699	47.6010860304599	27.502097651281	30.977643559109	31.6990654703051	33.0040505084589
ENSMUSG00000017652	1.61262946368623	0.665384131391806	2.72783274203806	2.26065264119623	2.11050595845529	1.33902066445476
ENSMUSG00000017664	36.085512504444	30.5917466118206	26.1116457621865	33.6718530462678	28.0734729728945	32.1136977003432
ENSMUSG00000017667	4.73377713396201	3.2684782238057	11.260672348631	10.7155121009423	14.893664351795	10.3831758533727
ENSMUSG00000017670	31.8487738895957	19.4763563482544	47.7213533642322	45.2507203569901	42.9166428114132	47.7735840975198
ENSMUSG00000017677	61.9934080509629	77.4948604441	134.252504768257	116.232628919724	125.94931495252	113.153969796716
ENSMUSG00000017679	2.50521408437936	2.09454561138677	23.592221128772	21.1230771960619	19.1542968934238	21.8570473881618
ENSMUSG00000017686	42.1751793401702	44.985645274539	49.9875370419028	45.7443454083155	46.0545193537482	44.8565637467025
ENSMUSG00000017688	0	0	0	0.0680854443002419	0	0
ENSMUSG00000017692	8.12173884098167	4.78727999898709	3.70715325140797	1.24823314550443	0.759229329794963	1.92678681163199
ENSMUSG00000017707	160.303467833924	187.087650372915	518.854940868245	512.106442362715	501.956675735643	493.26868343822
ENSMUSG00000017713	0.269642413024807	0.908596131766519	0.709507317249457	1.47682242069803	2.64668015261367	0.877661324589153
ENSMUSG00000017715	55.6162125406014	53.8987763456182	35.1337832566153	42.0044933162488	35.1418379161023	41.2883569506202
ENSMUSG00000017716	119.590214654992	142.781681366615	22.4552183563342	17.685404297248	17.9603932990121	18.6074593879732
ENSMUSG00000017718	3.65834429539025	2.56151268891833	0.145850967306861	0.860158297446684	1.16068030428268	0.824767110823699
ENSMUSG00000017720	0	0.404407271863042	0	0	0	0
ENSMUSG00000017721	65.0152192162212	47.5084154774999	39.6227452532412	44.5804278447227	37.550461044914	43.5727047392678
ENSMUSG00000017723	176.892518797248	91.1157962965109	29.8833279278357	32.3573087833202	36.932796375244	33.1251160459128
ENSMUSG00000017724	1.76952833547529	1.58193076512921	16.2964961930735	19.5563593990872	22.1659462781394	18.8070283840533
ENSMUSG00000017733	0.50427983412737	0	0	0	0	0
ENSMUSG00000017734	0.536335900138201	0.172119567974519	1.41125515597807	0.530380802147476	0.233974003010732	0.415648610902978
ENSMUSG00000017737	0.332576754126386	1.81440482131715	1.89606257498919	1.72031659489337	1.45085038035335	1.6495342216474
ENSMUSG00000017740	1.21170717763867	1.31873589229517	0.138624029353828	0.6011303830725	0.137896051995985	0.465440490288844
ENSMUSG00000017747	13.4079990369616	16.5566620529605	31.2537709686975	35.4537499872348	37.5745995811995	31.2404861905539
ENSMUSG00000017754	64.0100777429966	81.823808554116	92.4748076285057	91.0001028491594	87.7805253426574	92.9942220823044
ENSMUSG00000017756	66.2708644277639	60.4632443613486	29.4975609020808	33.2999034500515	32.0985959498606	34.0981860581222
ENSMUSG00000017760	108.254709214713	160.53948025617	235.367578492642	269.527530702627	260.26717275946	270.682399697967
ENSMUSG00000017764	135.71419702803	88.4190475152726	43.8027009343974	51.8328293420558	49.2962022815831	53.2000180470449
ENSMUSG00000017765	72.0661726589296	73.9720346877841	95.4166299321086	126.713710597611	104.035126971094	123.93519646429
ENSMUSG00000017767	73.7772918660229	51.1145205234557	0.4535734387513	0.629401471035628	0.451191519865598	1.60305953712932
ENSMUSG00000017774	75.3082391256162	40.3815246638933	212.815830904591	244.082750697418	206.941851215963	240.051653636123
ENSMUSG00000017776	92.8154221044977	63.9642346570794	158.232881878123	144.766064181998	166.411833139029	155.584621408526
ENSMUSG00000017778	871.728172962068	1066.6897929202	701.457138072972	585.64137379942	680.976060486805	594.06098118757
ENSMUSG00000017781	77.3447286786608	65.8648104098956	164.38824022479	162.281466859544	169.618288995887	164.622761264745
ENSMUSG00000017801	56.9162662210191	55.9299909996719	77.9801426394657	77.7529643153398	71.9197928414078	81.7687068991916
ENSMUSG00000017802	50.1753517209674	46.7278010622781	49.0422963206888	47.0986609844237	52.9336030522733	45.0860383152845
ENSMUSG00000017817	1.29086156364637	0.532620059111748	27.0517381540946	34.9291930347821	35.2359899612829	35.3280414731048
ENSMUSG00000017830	0.839336178685103	0.461755980342398	0.473257860604199	2.13432885754151	1.72616608975476	1.50536697242774
ENSMUSG00000017831	75.7858910338166	65.8674315321736	86.1910027520118	77.4701248960096	86.6152446301079	77.1252323766235
ENSMUSG00000017832	3.78279335627777	1.04054102457323	0	0	0	0
ENSMUSG00000017837	17.1054876770181	14.5681559767946	41.835747975602	53.2489828100204	54.244368069163	54.8100303171368
ENSMUSG00000017858	147.578699265686	115.930084600739	67.4221862339138	62.1166689476682	64.6859208462844	67.6455653686667
ENSMUSG00000017861	565.540906740167	494.162637097516	284.493363910254	323.530360364237	309.603296038967	336.657176744561
ENSMUSG00000017868	0.114985261122829	0.664214053786779	1.66407746374231	1.41698341141857	4.51455993206669	1.60399919688145
ENSMUSG00000017897	1.85373471256001	1.78468764322685	2.09044849125473	1.14823815446611	0.693156867508675	0.800393614319649
ENSMUSG00000017922	0	0	0	0	0	0
ENSMUSG00000017929	115.1125242902	67.5119827712309	104.479399237862	106.241741065606	106.433649721239	112.895430691108
ENSMUSG00000017943	0	0.292803404589211	0	0.902264085513671	0.995069669781107	0.919211736135317
ENSMUSG00000017950	0.162522664022823	0.312938187174881	0.427644219800315	1.11266395097123	0.744447317160182	1.13356364120951
ENSMUSG00000017969	26.4406077111567	20.305750714831	19.3034635904566	21.2059503026605	17.8019398188654	22.4570718359175
ENSMUSG00000017978	1.55849142966146	0.592279519004937	0.107916908488183	0.299501933530648	0.375725658294936	0.266986666794317
ENSMUSG00000017999	131.210953776669	130.165914591517	84.8669142729483	84.9786062929268	76.6399891566265	83.8859058222082
ENSMUSG00000018001	14.3844526850777	9.60601187462325	10.7204247500901	10.3412389093729	10.9361710152609	11.8886645994564
ENSMUSG00000018008	0.987058329988186	0.750231180985332	0.136696656064348	0.213398102037437	0.543915200854927	0.0483125464314928
ENSMUSG00000018012	10.92333301952	16.6510706414885	20.7584391427277	20.0807302272987	11.1189223426121	14.6732639086102
ENSMUSG00000018040	84.1794112759601	71.1315844329261	65.820538823932	74.9219225107773	76.1975840943378	72.8903557666485
ENSMUSG00000018042	138.474679272408	144.038428654494	281.741922047326	302.926842318186	264.373666002886	312.649125045669
ENSMUSG00000018068	20.4873842838068	19.1190218174271	27.927195124292	27.1069787846617	27.6353423721016	26.1029286590471
ENSMUSG00000018076	36.7483264616796	22.8436762598973	30.98270868444	34.7752574482965	35.9455775961376	35.3102049342968
ENSMUSG00000018126	1.00671113513844	1.38459087947244	0.378421241421539	1.11587251270668	0.188216990325165	0.267489993145626
ENSMUSG00000018143	19.3097422462471	14.6206550063913	28.3157258872037	31.2594394527204	26.7191893797056	33.3898275268588
ENSMUSG00000018160	38.5471896970114	24.7265500480072	42.0457862175451	45.5179936803314	48.4536289701159	45.2475229785517
ENSMUSG00000018166	11.9994459466425	15.94746734503	11.9260561317417	13.8703721451946	13.4850465488554	14.7980301793143
ENSMUSG00000018167	12.3533673394778	8.70754684774998	21.6218215972865	21.7475283655223	15.7342419193614	23.2330512854564
ENSMUSG00000018168	0.0896343867834348	0.0431478629106787	0.0589635107721019	0.0409103766300288	0	0.0833576309459981
ENSMUSG00000018169	32.4753371164167	37.5188525964998	3.09081780418551	1.009170657328	1.08514818515051	1.67070537458902
ENSMUSG00000018171	37.4856715020595	37.2630619682939	113.872066403607	119.252836873844	130.690626220541	123.287813982154
ENSMUSG00000018189	48.0842302363888	60.2587602310024	64.3220241974764	62.4059854306092	71.0154753992635	67.5752433077689
ENSMUSG00000018196	6.21680686527611	5.12405958031118	13.4160942444331	9.34925228880681	9.07269404800421	8.19387837188496
ENSMUSG00000018199	7.36055112254961	5.38407182697108	37.8698879896537	29.6157767328588	31.7512850087161	31.4722541227829
ENSMUSG00000018209	57.7112987781302	38.8029467467388	62.3627873542112	56.8362417112497	52.3970405912997	52.362489914195
ENSMUSG00000018211	0	0	0	0	0	0
ENSMUSG00000018217	6.49993998602067	2.40685891198013	90.9979302969739	82.7622828115905	70.8892028981697	84.7818282947734
ENSMUSG00000018238	0.772682837914513	1.30182902188113	1.01657621526141	1.6751500008287	1.51685657195584	0.628752943021772
ENSMUSG00000018239	83.4864086567389	113.776540772476	126.907956914631	93.5873834338645	126.241505942208	90.3616195536616
ENSMUSG00000018259	0	0	0	0	0	0
ENSMUSG00000018263	0.16784158757266	0.242384850429999	2.09778928185682	2.91099863245612	1.64745224472851	3.70709661088879
ENSMUSG00000018286	376.192217498512	376.90930561256	346.31688892282	370.181869995882	365.343656451171	360.763410819617
ENSMUSG00000018287	155.34135852523	173.800583038902	126.251553739345	131.152807340842	133.91486253265	131.027804304603
ENSMUSG00000018293	872.913215509066	952.693402655807	866.859371956166	922.053003751906	899.2417712037	914.264780538896
ENSMUSG00000018322	158.867721769999	129.343014470002	57.729156224228	66.6780464976672	57.0881943970997	64.9900374596441
ENSMUSG00000018326	323.07458456499	256.873950743994	487.168451203531	472.228925011072	498.273928625175	477.431040746416
ENSMUSG00000018334	24.9106996535187	21.9089333339538	8.06623815798772	8.1175333464878	7.44558113607296	7.8590766788043
ENSMUSG00000018339	76.3885206650503	77.5016534993218	251.962171742745	253.93016618217	244.408430507934	261.919768544843
ENSMUSG00000018340	191.746124942651	183.186004409023	343.347662580106	348.167816160204	342.245552758557	358.941443942134
ENSMUSG00000018341	10.340793646576	6.96893712029671	0.408144364759341	0.424771340692337	0.270667342966289	0.288500013693174
ENSMUSG00000018347	21.3456485502704	17.6830533543353	16.3274959921651	15.708756410799	15.5920828223145	16.0038213697452
ENSMUSG00000018362	506.491784865161	512.868654674639	190.979835508811	186.481600341396	188.547172584559	197.159583844451
ENSMUSG00000018363	38.6472143049844	33.9589226101469	54.9505472385801	53.0045515354717	54.3286723699768	53.4672646279653
ENSMUSG00000018372	12.5201670082035	12.683498752258	7.74434249055387	11.002309448794	11.2498088506427	10.2531672723922
ENSMUSG00000018377	26.4338644631252	20.0310366504021	46.2205234077765	46.2353587458048	40.8443550437254	45.2402842960631
ENSMUSG00000018378	6.65310809365067	4.64057169515933	16.8810317275493	20.1715057535513	15.4596530942424	20.771368638875
ENSMUSG00000018379	362.028939930178	381.751540765462	367.373196827855	320.779860881798	369.13076587337	328.147073339112
ENSMUSG00000018381	0.188937977823787	0.363801003534873	0.124287641054414	0.086233912116367	0.494539802173899	0.175707368480922
ENSMUSG00000018387	0.597023473186447	0.0821122591130612	8.52796947189618	11.7949151540043	9.37615212325919	10.8267156225677
ENSMUSG00000018395	21.3341588498225	20.2235212628711	35.6969632398625	35.3036129353912	31.357181529265	35.2545246794324
ENSMUSG00000018398	30.0354271896188	21.1600607269177	83.5262156562338	86.7818169218707	88.5705186606544	89.8204766633768
ENSMUSG00000018401	37.0952771572348	32.8080584007507	39.1260880080797	37.506023572451	43.7754110882935	36.2517527890053
ENSMUSG00000018405	31.0525956715127	26.9985566051662	17.6374909983612	18.4808775030866	18.7980734688774	18.3191473130025
ENSMUSG00000018411	59.6491195112206	54.8694373603199	16.7920343192471	18.4985195857784	13.9085133076402	16.7627535951559
ENSMUSG00000018412	60.3847591193275	51.1021595120273	62.8500759166782	59.3669615192698	62.7441078949553	64.0382873232455
ENSMUSG00000018415	72.997201564708	47.2145489900102	62.5045459854233	59.8968538271336	64.6042436594398	59.3341639318773
ENSMUSG00000018417	44.4242871369752	37.9396375872284	30.514665841804	31.0443002531069	33.161489703124	32.1683485585691
ENSMUSG00000018425	53.0150235445371	40.5110422706631	48.4096691707288	49.7472499332228	62.226057677396	51.7590925031197
ENSMUSG00000018427	4.04713958067974	2.02612465234622	19.9139981858694	14.8512516692539	18.3263625504477	16.522791204418
ENSMUSG00000018428	192.85820415318	140.675694940623	180.717089558208	194.686993495784	180.820705715832	194.520794691984
ENSMUSG00000018433	83.9294098842549	76.6432178490067	85.7547601710084	73.1701827174899	78.0200005563076	76.9283643942301
ENSMUSG00000018442	17.4986167513285	15.1574598819961	27.062031796766	24.4937576194694	27.2388732118537	23.7979356555575
ENSMUSG00000018446	575.02818922839	667.218764495771	308.677108589977	330.439669861201	300.333575619411	328.254519295554
ENSMUSG00000018449	10.3535286141211	7.97430806305591	13.6215668534213	14.1764819368994	14.9953708013319	15.7907569071175
ENSMUSG00000018451	0.49882989313553	0.240124851824591	0.984424488173515	2.39056521850118	0.326418276927559	0.231949364685718
ENSMUSG00000018459	0.225693026433995	0.0724288383355861	0.296931873422232	0.206018851593062	0	0.0699628668553468
ENSMUSG00000018470	23.827354172946	17.1389636822376	2.52227993933184	3.75004646093479	2.86746778140063	3.18373778927255
ENSMUSG00000018474	22.3511300447088	16.1501382782363	86.5677919923434	90.0943887515024	82.0386208717176	86.5793791932423
ENSMUSG00000018476	104.767942656914	66.1574008281075	68.7331387510577	74.3914253342449	52.3497653539544	74.7918791849983
ENSMUSG00000018479	0	0.379614464241288	0	0.539893623647144	0	0
ENSMUSG00000018481	101.436321677128	71.1249959719541	94.7197208622296	94.0068992578053	103.835204415351	94.6718397092856
ENSMUSG00000018486	0.0868370320830221	0	0	0.0396336251681355	0	0
ENSMUSG00000018500	6.16670006372993	8.80314626155204	5.87506668795587	5.33797263849864	4.73103042998367	5.93262358781518
ENSMUSG00000018501	82.5022434862421	69.4047604855103	111.686343078977	110.281838189137	103.645077330718	106.529168652618
ENSMUSG00000018507	2.97418287008633	1.1790478231619	12.0841672678691	11.9775731444573	10.1889809398055	12.6499804963598
ENSMUSG00000018509	52.2095308333593	55.4790503869363	45.6027894687116	50.8223441821938	43.6621845607321	51.1725638129547
ENSMUSG00000018537	100.140879142367	118.906748449033	51.6752128118377	42.5062874057191	40.1911066623784	43.097751005669
ENSMUSG00000018541	21.6623766782813	15.772443834383	25.1290277125567	25.6566111618794	26.2164328119175	24.8388253757803
ENSMUSG00000018543	6.28733511139574	3.02657365320578	18.1981804688743	8.89584338749795	7.40561465779401	11.4017609578323
ENSMUSG00000018548	51.9915724520718	46.1281038649282	46.1501857191353	37.7291893726985	38.5768124046329	39.9298709230213
ENSMUSG00000018554	52.6575155812343	44.6847508743651	1.64297052508959	2.18487454945445	0	1.64524083847766
ENSMUSG00000018559	61.3127550111471	51.4123594868305	85.1603878953404	95.7692605411299	88.2428877647315	92.5517828071154
ENSMUSG00000018565	84.1439484690228	65.3676580611475	99.2281860613993	99.9140539199365	95.1258842994754	96.7807713037971
ENSMUSG00000018566	3.04568780784345	3.9096578807139	0.148409020499994	0.41187974355293	0	0.209808137234407
ENSMUSG00000018567	92.7634240643584	95.4532747476996	642.688965452526	603.712231547944	608.127870901193	601.498539033583
ENSMUSG00000018569	12.6882812063239	22.8801510506004	1.58983544137263	1.19499042126554	1.58148649776299	0.842840645753517
ENSMUSG00000018570	2.48519664876115	2.07361194888558	1.52583024201556	0.604948373343365	0.650493179400825	0.61631140312607
ENSMUSG00000018572	101.04917394799	100.170433298696	97.4613328135562	110.130546397769	87.5369446626136	102.1664666579
ENSMUSG00000018574	53.4596702189503	57.2340176885604	100.312342242021	116.465399566766	99.7855568484291	114.034589118096
ENSMUSG00000018581	3.20202696723123	3.60526089950002	0.0357011048069567	0.260088469269772	0.284108977511164	0.151413619027791
ENSMUSG00000018585	546.795937259011	676.538232477928	362.556927640688	334.629261392315	395.769188514123	348.670486666132
ENSMUSG00000018589	0.373647343762947	0	0	0.170537827152034	0.163001888764143	0.0579137064524815
ENSMUSG00000018593	652.294751734422	529.979573140241	5709.58172856403	5838.60652390765	5661.70579702664	5770.42279284692
ENSMUSG00000018595	1.17113346552565	0.939593014726571	0	0	0	0.181520572463002
ENSMUSG00000018599	25.7123300991512	17.3838545618594	24.3259651628385	24.3939417704585	24.3872671205116	26.9343513643049
ENSMUSG00000018604	241.356215598688	60.044589476426	120.08041809386	122.566339632049	122.472886530667	126.686232864803
ENSMUSG00000018620	0	0	0	0	0	0.110999802449234
ENSMUSG00000018623	0	0	0	0	0	0
ENSMUSG00000018634	0.159483622337843	0	0	0.218371607938581	0.417443861469147	0.444946769086139
ENSMUSG00000018648	27.029399109227	23.1096404311001	61.83383628723	56.159114802508	63.3570323422582	57.9643251162189
ENSMUSG00000018651	141.286187097721	113.670534891887	61.9608159609064	52.0214918602305	62.6713213541895	51.4651106583527
ENSMUSG00000018654	1.56198430878919	0.392296754633978	0.982834049902852	0.123984572276016	0	0.126313432802712
ENSMUSG00000018656	0	0	0	0	0	0
ENSMUSG00000018659	18.3757847522393	18.3370009068894	34.9405065002386	25.773075723951	25.6289123564545	27.2550812366371
ENSMUSG00000018661	47.3596322423418	47.4133670226531	28.5666681833805	33.9673598777052	26.3574740524173	34.4224810469467
ENSMUSG00000018666	194.741707682488	214.006876863683	130.823402500069	123.7067748749	135.063067483811	123.084584475284
ENSMUSG00000018669	66.4860947729293	76.0981608065642	52.9436333053256	58.3886267333362	57.918693161341	58.0496790843676
ENSMUSG00000018672	13.1487312547015	15.0539141707279	93.9759793778034	87.5860036188438	76.7393402945321	79.1513550550967
ENSMUSG00000018677	431.050204920142	391.284578712566	229.05359910909	256.837021868139	227.105516172349	253.519561500712
ENSMUSG00000018697	78.9035354544375	80.1775122618786	65.6677585409995	61.8519121795223	74.8081515983783	68.1641700762425
ENSMUSG00000018698	0.28904448252782	0.37103771308456	0.126759963973227	0.0879492723524735	0.378282870535647	0.134401897341835
ENSMUSG00000018707	162.464289552107	112.460966862398	169.967738659442	174.284475034286	161.205099518985	177.977570971359
ENSMUSG00000018727	67.2515310401475	39.1842917708722	8.96282117482645	4.46465905455905	11.2018439584797	6.660334094691
ENSMUSG00000018733	17.5305696635387	7.26377676769388	20.144509930786	12.9639615210596	16.5537268821278	16.4061537764284
ENSMUSG00000018736	46.5537253080609	71.5257600438888	127.256560647335	119.670057805087	117.74919717395	124.048916022011
ENSMUSG00000018740	49.7214156386211	51.7729294337017	2.80754187271678	3.11670981360259	2.09459865219085	3.22486575908229
ENSMUSG00000018750	2.90005946249423	0.977213777297242	22.7655085919718	30.2890056072108	28.2758173554702	29.307175141581
ENSMUSG00000018752	0.526617061679321	0.507001868349103	0	0.160236884572381	0	0.326493378658285
ENSMUSG00000018761	104.242976917997	94.4290979800204	68.466723152468	74.4376474465678	71.289751680979	76.0619954145639
ENSMUSG00000018765	222.313224421039	241.21293748481	121.023654865374	144.925454598346	117.661307623708	146.436636752106
ENSMUSG00000018770	665.575392259994	628.141840208224	393.337388731272	392.366020063068	455.071229064846	401.994411102005
ENSMUSG00000018774	36.5175625944932	73.3196496646777	20.9423192030612	26.7813580587204	24.1001599258679	26.2684962083392
ENSMUSG00000018776	0.242478189710194	0	0	0.553352034949432	0.317339894689154	0.338247543866471
ENSMUSG00000018796	35.8160386702468	25.6903355374433	13.2943789745993	13.6651507018705	15.1347790163673	14.548311988168
ENSMUSG00000018800	2.6413734146397	1.71734304274235	14.6225382310807	12.5096362760513	12.3459286650292	12.2660896061177
ENSMUSG00000018809	27.5509891728188	17.4505147572225	12.7581019503328	12.6987453412932	14.5888384850236	11.50447952502
ENSMUSG00000018819	1.44071598532485	0.146005563169726	9.17806817617049	11.5938694821662	11.1146243440258	11.0712112586296
ENSMUSG00000018820	16.1973068651965	13.7104523566028	14.964820053896	20.7244101904925	18.5780188191349	18.934618684467
ENSMUSG00000018821	147.282351036657	223.390519816812	103.149792560557	117.493112225983	120.05563870262	119.552444994746
ENSMUSG00000018822	5.7817010034898	9.14471264648619	1.90166632268045	1.88489177378564	0	1.05616312030447
ENSMUSG00000018830	1.54887371082153	0.0994121310488437	21.6003382430682	21.6084151695402	20.1355274355706	20.9579940859326
ENSMUSG00000018841	50.7049707206583	29.3915016868346	17.5113053946342	21.6960482846894	16.0368578767953	17.7319793463757
ENSMUSG00000018844	1.08678590291162	2.26699588871702	0.714912151383628	0	0	0
ENSMUSG00000018845	0.174640423303403	0.252203244104217	0.689294333361647	0.757228945400197	0	0.852657841493802
ENSMUSG00000018846	39.4670072567397	36.1022310606911	57.7328393399754	48.0920834283608	55.6197537603083	48.278172211906
ENSMUSG00000018848	156.299878650281	152.584316934258	208.833192295064	187.330097399951	180.854837268655	181.806517974456
ENSMUSG00000018849	88.0368887678564	51.5552413971563	24.3514068854761	27.0402165652656	21.3249850038412	29.6813583644215
ENSMUSG00000018858	43.0950402785415	32.7611156257214	25.4055576293615	33.6955517723715	35.2885391536659	32.5217095267822
ENSMUSG00000018861	19.2949038172669	18.3069954743874	12.508669630909	12.6353578991119	8.9662656916413	15.2781971494831
ENSMUSG00000018862	0	0	0	0	0	0
ENSMUSG00000018865	3.43600861501754	11.1269956218495	25.6850404706897	22.5969409902686	22.4841379206909	26.5072786599286
ENSMUSG00000018868	0	0	0	0	0	0.0839908726175492
ENSMUSG00000018882	183.77231452871	216.21207950433	130.234632323125	137.540465604089	135.088757157787	140.405044029269
ENSMUSG00000018893	0	0	0	1.08014910629137	0	0.489083579960635
ENSMUSG00000018899	18.0574288491072	17.194835748877	11.4242098718084	9.90800756341045	8.91057860233564	8.90117354454514
ENSMUSG00000018906	12.1993851457785	29.1203052594261	54.4378274131637	54.0724362353189	56.2916925038024	52.1348672231191
ENSMUSG00000018907	0	0.133657605067262	0.36529835336092	0.950449673618026	0.545070010198568	0.710088438987433
ENSMUSG00000018909	9.93550856368318	7.46982752701012	4.8960766684288	4.50265645648392	5.1000993652244	4.96269935560593
ENSMUSG00000018914	0.623735629492995	0	0	0	0	0
ENSMUSG00000018916	0	0	0	0	0	0
ENSMUSG00000018919	1.04621256253625	2.35023532750273	1.37644419546395	0.795843193376161	0	0.324316756133897
ENSMUSG00000018920	5.45443490895265	4.12599832286087	2.56289261816772	4.1491328353772	1.35969797976048	3.0193342490122
ENSMUSG00000018921	283.037075943095	232.93041186647	137.99229929251	160.308430948812	139.863035978332	168.083921157642
ENSMUSG00000018923	49.1349829202613	48.3881419859378	62.1768529977738	49.3027140829591	44.1788101956354	58.4258496500776
ENSMUSG00000018924	0.159873557844782	0.307837320228265	0	0.145937015900274	0	0.148678219499036
ENSMUSG00000018925	0.20924251250725	0	0	0	0.547686346247521	0.097295026840169
ENSMUSG00000018927	2.18568084095317	0.420853918573907	0	0	0.286047882789443	0.101631295445859
ENSMUSG00000018930	0	1.14459512703055	0	0	0	0
ENSMUSG00000018931	43.9719666618132	22.6789922155924	43.9963031632283	49.6675861559575	43.8861572185918	52.1039266940451
ENSMUSG00000018932	80.3837880916695	73.6284819494184	76.3191372711225	79.2120933419211	73.5943198742756	78.0026325998715
ENSMUSG00000018973	0	0	0.222293959215754	0	0	0.314260422610365
ENSMUSG00000018974	96.6780302396721	89.4714451428159	53.3776640233168	67.7704723933412	61.4477068912805	68.5274655411523
ENSMUSG00000018983	42.6724859719441	22.3596962853141	6.87235298329244	5.64849788006636	3.57589149664886	4.70830604075992
ENSMUSG00000018986	0.115018971255085	0.553673984051717	3.32913063986442	1.36490257439183	1.80635338472138	1.8718810133058
ENSMUSG00000018995	13.3460803065034	10.4092934187822	6.44559952303879	7.27362068870777	7.73831989503952	7.30550608809579
ENSMUSG00000018999	15.7752711497171	8.19064639774395	21.598339778447	23.5709033409219	26.3525936869261	24.1329197826016
ENSMUSG00000019027	0.360956569149209	0.492308415444406	0	0.0411863954250486	0.0393663995711915	0.139866729529492
ENSMUSG00000019039	68.7933707973643	87.5908638708082	34.8590932333729	41.6700646816566	32.1693312609788	41.4137192154299
ENSMUSG00000019054	86.9809160801725	85.9448032957012	105.702723003467	140.096725508414	131.209863435174	128.359614610462
ENSMUSG00000019055	20.3559096147574	21.4402209160845	60.3529577944557	65.1144430944131	51.3076455187534	67.092579484019
ENSMUSG00000019066	7.19956809895954	8.82178417735176	5.90467004727145	6.52929026024174	4.03814259700493	5.56501583451872
ENSMUSG00000019080	15.6548500298075	14.1489853650845	9.03711834358963	12.759090284685	15.888702023671	17.232628939525
ENSMUSG00000019082	21.6724189460634	19.793549242808	15.7640992846651	18.8567819391823	16.2811465996895	17.1711433383643
ENSMUSG00000019087	79.2179290783603	83.881498800494	408.873521545821	383.989080769673	405.36889081667	398.67730450308
ENSMUSG00000019088	2.40466112322688	1.24658875221149	15.5750404012893	11.6506040331588	12.5882646768348	13.5896519101368
ENSMUSG00000019102	2.02023538079863	2.72298119818802	1.06316492955506	0.82985708887061	1.58637265584053	0.939382983137574
ENSMUSG00000019122	19.4554306580017	4.96179168367923	0.508538495861064	0	0.337245287098227	0.179732192438736
ENSMUSG00000019124	4.19068076251023	3.24521223755788	16.4804142177197	18.1081353560772	16.0361837274233	18.6812551534807
ENSMUSG00000019132	179.295147439267	126.056145841682	168.819739223961	161.461331068528	162.227149063743	160.844947880434
ENSMUSG00000019139	392.973930509306	319.260283646736	72.8905177400858	93.5752818812672	81.5712038168837	90.6898687680454
ENSMUSG00000019143	31.0819752307597	29.2180709804971	18.0941776103872	18.9986871239483	15.9592524650007	18.4602477017673
ENSMUSG00000019146	0	0.137102138627979	0	0	0	0.0662171235300606
ENSMUSG00000019158	112.85588514335	131.323819161342	110.481859969997	101.395650345207	100.597824781449	120.448047808222
ENSMUSG00000019173	205.642282403718	185.415020099329	306.312159724372	344.662856092157	359.465970189804	370.26101400348
ENSMUSG00000019178	0	0	3.49943439524732	0.606999045795377	0	0.51533382860259
ENSMUSG00000019188	12.9392847038125	10.0338888443426	60.8895282324776	70.0819480254395	56.8708525904253	67.3530408675191
ENSMUSG00000019189	36.5321141073135	38.0336053513157	61.9850688459473	59.220607521489	60.076852053946	57.7556450265741
ENSMUSG00000019194	20.4712113836773	19.099161291279	78.8549256680528	87.172442308349	72.0882210045402	85.9640030042913
ENSMUSG00000019210	78.275027489026	84.7334582360864	140.407354975246	135.191684071874	136.92158656188	133.958207574649
ENSMUSG00000019214	62.0442154702806	60.8024310828137	33.8006795498671	44.8422120140191	35.2704219016733	43.7565976294542
ENSMUSG00000019230	0.289267745592759	0.119354242233015	2.55528006583653	2.65937700756885	2.10920392191647	2.20973669290198
ENSMUSG00000019232	0	0	0	0	0	0
ENSMUSG00000019235	24.3642772090054	18.9081169036735	2.07197916082235	1.90269476574584	1.69737504002331	2.19689183980901
ENSMUSG00000019254	63.4371831013664	67.0141985664661	41.6263365563693	50.2897485653071	38.5091962205288	45.7909432016168
ENSMUSG00000019256	15.1508147341166	8.21255825365746	26.7170431417126	25.5391672188821	25.2437372596035	27.1141016709379
ENSMUSG00000019261	40.6469937881015	32.9665819897597	34.1604651674698	35.7769643537399	28.8226559681467	34.5474932048949
ENSMUSG00000019278	1.73597217234997	2.12712368740191	0.207629353700314	0.792321763316974	0.206538998232925	0.880586526107724
ENSMUSG00000019295	13.8222483883367	6.77251787966173	20.9454193002732	28.0510317136832	27.296022486188	29.0370106054138
ENSMUSG00000019297	88.7904082678792	71.5673163638049	56.0991565190733	68.9399166262099	65.668313555007	73.6913813485161
ENSMUSG00000019301	1.46501012304367	3.6671494361173	1.92743305936886	0.80238111356073	0.383462247652764	0.408726307674347
ENSMUSG00000019302	13.704012173246	17.6874515435426	53.852644316123	52.2499704864146	45.9729472878796	51.0887934559612
ENSMUSG00000019303	45.7502193188294	51.7334332167769	28.6759207388322	30.9275696435785	27.1131854577981	28.0967486749663
ENSMUSG00000019312	5.94615609465254	6.28591915231042	0.153392740950663	0.957849905846494	0.457761619263344	1.08426850119059
ENSMUSG00000019320	4.42721877608271	5.2652135614482	1.1991921716206	2.91210461565621	2.04496229514922	2.48242787531961
ENSMUSG00000019326	0.339605895651239	5.55825895922215	0.223400377969695	0.581253143831323	0.111113600867139	0.118434218995012
ENSMUSG00000019338	43.636133845703	35.4109117425077	25.843017278746	27.3771663043967	21.5665301414252	24.6425156185408
ENSMUSG00000019359	0.0851225235302873	0.40975959201571	0.55995505890538	0.116553299095012	0.111402896421578	0.474970298091517
ENSMUSG00000019362	212.724226392314	217.677466122774	454.997482632055	440.394559321589	455.942214991976	459.920383571781
ENSMUSG00000019368	4.0504357884254	3.03299655112196	0.148025974562369	0.924337520267695	0.147248623345871	0.941699786594696
ENSMUSG00000019370	314.284758132923	294.628138971917	488.472947822765	530.690773263598	497.986579272212	527.633781543467
ENSMUSG00000019373	108.362056817413	102.685492765766	136.289494744838	126.548053816451	122.640752294678	125.175094244644
ENSMUSG00000019428	148.56380090111	141.695771665317	155.112101183465	169.496676584414	146.588329176842	167.403730768827
ENSMUSG00000019429	4.24369617037419	4.69847323643152	1.67495913455591	2.32425810937332	1.66616316800557	1.67727365090881
ENSMUSG00000019432	315.37791461863	266.588095804023	173.829292726117	188.815533210399	170.880528827723	175.725157516641
ENSMUSG00000019433	149.080751934568	137.847913997439	164.79117898267	227.015536710886	203.719364621421	251.537750130454
ENSMUSG00000019437	914.443876093835	1168.21368409381	9.37735239972193	8.68690888357788	12.8133347376485	6.70129452183236
ENSMUSG00000019461	14.7061327484845	11.2786978527597	79.6877238320534	90.6131183563693	76.8226659037233	93.4162066786566
ENSMUSG00000019464	17.0328158079152	22.4872371082664	0.661873239254966	0.590431385450348	0.188113555452299	0.66835748424736
ENSMUSG00000019467	6.87608406774576	7.56567635293103	34.2474065909438	40.036252786456	34.7103421116434	37.8650368915092
ENSMUSG00000019470	102.667284018365	98.1981996496605	59.9348166221227	65.2430041613552	63.0175391726904	68.4543718723388
ENSMUSG00000019471	105.144745575861	97.9093991259767	100.222237993492	109.943202199412	98.5053396121899	110.627972076092
[truncated: 24,809 more rows]

## Sheet: TPM_E_MTAB_7730_8_strains
ensembl_gene_id	CAST_TPM_ERR3211436	CAST_TPM_ERR3211437	CAST_TPM_ERR3211438	PWD_TPM_ERR3211401	PWD_TPM_ERR3211402	PWD_TPM_ERR3211403	PWD_TPM_ERR3211404	PWD_TPM_ERR3211405	PWD_TPM_ERR3211406	PWD_TPM_ERR3211407	PWD_TPM_ERR3211408	PWD_TPM_ERR3211409	PWD_TPM_ERR3211410	PWD_TPM_ERR3211411	PWD_TPM_ERR3211412	PWD_TPM_ERR3211413	PWD_TPM_ERR3211414	PWD_TPM_ERR3211415	PWD_TPM_ERR3211416	PWD_TPM_ERR3211417	PWD_TPM_ERR3211418	PWD_TPM_ERR3211419	PWD_TPM_ERR3211420	PWD_TPM_ERR3211421	PWD_TPM_ERR3211422	PWD_TPM_ERR3211423	PWD_TPM_ERR3211424	PWD_TPM_ERR3211425	PWD_TPM_ERR3211426	PWD_TPM_ERR3211427	PWD_TPM_ERR3211428	PWD_TPM_ERR3211429	PWD_TPM_ERR3211430	PWD_TPM_ERR3211431	PWD_TPM_ERR3211432	PWD_TPM_ERR3211433	PWD_TPM_ERR3211434	PWD_TPM_ERR3211435	WSB_TPM_ERR3211331	WSB_TPM_ERR3211332	WSB_TPM_ERR3211335	BL6_TPM_ERR3211342	BL6_TPM_ERR3211343	BL6_TPM_ERR3211344	BL6_TPM_ERR3211345	BL6_TPM_ERR3211346	BL6_TPM_ERR3211347	BL6_TPM_ERR3211348	BL6_TPM_ERR3211349
ENSMUSG00000000001	216.187105077029	203.139521881833	207.012136653966	17.8016138345131	19.5427654642781	16.0594202535073	10.1843457490231	15.8592805267142	18.8146828356389	13.0186280942221	7.36222087608741	12.8911518576379	10.2116759560959	21.5470746573884	16.5930923623543	11.1193983792877	9.76554654360257	13.7597969204108	19.11674492871	14.2709820637581	16.6974706230685	28.5633472136573	6.53144028978395	8.10845450334695	4.88731728465653	11.2607468786242	16.8652136231736	15.2464317736775	17.0348285899876	12.1101826312509	17.3842483874962	18.7930755461132	9.57113914166338	12.5501161671856	15.7268703944391	22.3537706853472	13.8823248733043	18.8694691056429	268.166960208181	255.134432906664	252.030908233659	132.613186757026	143.33009700686	141.341324757829	134.561227785438	144.18468128772	130.332547178189	139.670323064549	138.507541862507
ENSMUSG00000000028	102.348176259599	103.432985411296	111.79432352901	70.7679464664353	80.3068679895697	68.7321200193748	41.9632226726719	79.14342715372	70.0211014373693	65.9463610738505	86.3080754912276	69.2986227641496	69.2215318803696	81.5265261357001	74.618432748336	60.7800714176455	66.1973699815341	80.6537600092965	60.0288146338851	79.6667601117724	88.7737742196224	77.5118214342855	59.2496271239115	78.459126450412	66.6920398585456	71.8426657675604	64.1924158000741	69.5082476280965	56.1929373946232	80.2800448288294	73.5199634911743	40.7987342669661	81.6294957884497	59.8430418009032	66.6585250774253	89.5916450619539	62.9664006607253	68.628972503555	118.909449696709	104.551686386855	102.341979458086	59.1606631195893	62.8059228968873	60.1825589468114	63.8116413859466	58.5541376888691	60.5589341105774	58.7105804898629	64.2185576105263
ENSMUSG00000000031	57.2068660459259	59.6265029547706	52.9893691805774	0	0	0	0	0	0	0	0	0	0	0	0	0	0	0	0	0	0	0	0	0	0	0	0	0	0	0	0	0	0	0	0	0	0	0	75.3000915331458	76.9715392214022	81.91957090883	156.056696550421	157.564245402765	161.854128125981	170.292160476502	138.463139681365	135.833595429252	143.264049795484	148.036267198079
ENSMUSG00000000037	2.4353359330621	2.20396236393569	2.44289756416935	15.6793443266795	7.47403090641805	13.9215115012974	16.3216996434242	12.4981957782542	9.59410589492797	11.8018556874515	9.76089849840121	15.3382607220731	17.1093861024599	10.9874249698923	14.8072014617008	9.21387384070806	14.227746410251	10.5247282056542	19.4962707386125	13.3414459489284	9.73083796823498	12.1376737286945	9.99166401060275	11.5772049479083	12.4608636724633	20.5076912827845	8.60001982785562	10.8843840275176	7.89682818090006	13.1225196895691	7.25292770986561	9.58308776479933	9.76115550417569	16.7990475551928	12.4748530938677	14.0292685226204	11.5033193015738	13.9956987161839	2.62617603661862	1.92206560385093	2.02636099836514	1.2684263896457	0.785890524013064	1.26862382407331	1.4865569603493	1.11762249185542	1.6595249569461	0.878293309469292	1.41729772438951
ENSMUSG00000000049	0	0	0	19.8707189442848	16.6636608491413	9.85931534509552	23.8188462687316	11.8017504455667	20.7322878037342	35.5221788735698	15.0662261592203	23.4495677454984	29.853456684697	23.5170414161108	16.9782519717691	25.5993803026293	19.9844497021528	14.0791899480489	14.6703627566152	38.9393086507562	39.0515498637385	0	16.7076209420289	29.8680059359172	26.6707302092005	16.4601883483027	34.5133794471721	18.7203991640161	12.6765394913972	18.5869271062455	16.1707021330023	22.4341848086548	13.0577398076562	19.262145045809	17.8799146893421	35.1886883387716	24.8579835443091	35.1044874088098	0	0	0.0838364957931275	0.318151020018959	0	0	0	0	0.317141099049538	0	0
ENSMUSG00000000058	3.1142116869162	3.98361558564602	3.23816953969178	0	0	0	0	0	0	0	0	0	0	0	0	0	0	0	0	0	0	0	0	0	0	0	0	0	0	0	0	0	0	0	0	0	0	0	4.59550067873939	3.5024530687984	3.8067048149785	8.66763579516718	6.0297951209734	6.84393547820208	8.10405213081577	6.73752339981927	6.66956765305499	5.20722470282001	6.64540989319449
ENSMUSG00000000078	106.762327399369	94.6576893389191	84.6617771214267	114.211757751957	147.599580870454	137.1981398246	144.830627636529	156.373865332161	175.251471573082	167.636208293808	138.919457582338	156.418122722321	123.544767363161	121.652889375142	154.084113203142	130.101519205984	139.911303360974	148.217862568551	129.588761184639	171.393703739542	143.535123238065	175.058646900556	147.988960571828	156.614494041872	137.966818796831	137.431889142672	145.790642747882	138.181074342514	159.911759789963	129.323981167762	158.495713596027	145.427703520983	132.724446161538	160.826408943168	141.496864386902	146.90135411934	136.646528014466	129.983338620441	122.765290991262	121.771473782725	123.561744394132	56.360913287221	57.2459767947116	65.3795948683369	57.2195693035748	58.3826398536025	57.3332749074725	53.3915450199759	57.1256087498924
ENSMUSG00000000085	13.1486168495387	13.6424103687839	12.3254301797257	0.682833742879102	2.06145715122478	1.35521481999588	0	0.608329783023974	0.610663317610959	0	0	0	0	0.606101474862252	0	0	0.588635970678929	0	1.00825931246689	0	0	1.00432930853006	0	0	0	0.678761873682433	0.646915333060434	0	0.653421418616191	1.27743551103158	0.666824452205555	0.660792183324939	0.673070665289224	0.661920821002447	0	0.725530580933927	0.732184447948496	0	11.0557358522701	10.5563411874597	10.8553893489569	8.72444089329443	8.51871375445112	8.66019136870067	8.28664245821928	8.78535703838982	9.21985908366056	7.06921750887492	8.60009390524006
ENSMUSG00000000088	354.867923544715	375.465026735254	369.54108284729	82.9160366418588	65.7409576612863	67.3211508523276	65.5074956936212	49.246047670768	71.9053876584533	85.3422742634407	64.0110238875126	53.3726001708583	56.6235244590754	64.6774605248178	77.2870070718704	73.3716227659474	75.8096449910318	68.3628101732583	77.9114267674021	62.778283306651	37.0348467889096	62.8253155793334	68.4495564115221	57.910034037897	50.5867967080742	64.9382242653076	71.4131714406028	85.2174667323415	84.1532767997439	77.5590623229198	58.8887559067241	82.6710464329813	69.3471017486091	80.3765947723024	81.3914821936545	56.0640720348424	91.6028609619485	69.2465671666212	220.311525429533	242.280714825484	247.616616909803	364.720394502781	373.521197799913	371.295353248278	365.429506720954	397.163608668395	384.014548961638	399.910760443533	375.6711804367
ENSMUSG00000000093	0.608660478453233	0.336482045215297	0.24527130172319	58.234833603953	64.4634593113831	53.4549274152458	70.678123670275	51.8808334534842	55.9858352629244	58.5586939373313	55.6345123501092	42.5225511082703	47.2451946606357	50.3985244302931	63.4413502386926	42.5134526837439	48.9462335585861	65.6060741969701	30.0959565431719	62.0521401575377	51.5015199802531	53.5333003602169	42.5993649016121	62.7325140301414	52.7603827332033	49.2044328585004	57.9301440913925	41.1477058293458	43.1879841718077	58.5578763429068	62.5564459349284	59.1727919222213	47.3568139383847	55.0400123606252	62.8804942411723	49.5009546272493	51.5160212117937	52.4689133923843	0.121923883837847	0.0423864232895559	0.221128584050047	2.2377616146066	1.94105856452184	1.53870057619564	1.65637150556295	1.5492030156093	1.39416136758125	1.83121270392558	1.80584507044732
ENSMUSG00000000094	1.1069942050136	0.75734568339582	0.85920678880626	0	0	0	0	0	0	0	0	0	0	0	0	0	0	0	0	0	0	0	0	0	0	0	0	0	0	0	0	0	0	0	0	0	0	0	0.649950018812165	0.858621066189551	0.864445232129784	3.42959502967805	3.39984882941976	2.83358470761067	3.38474151771387	3.90400319423651	2.97278983760637	2.40290494268533	3.40632545145468
ENSMUSG00000000120	21.5493778953681	25.8855743707854	33.7719934451634	0	0	1.52019236410159	1.37722145068043	0	0	0	0	0	0	0	0	0	0	0	0	0	0	0	1.54567311558874	0	1.54211926702937	0	0	0	0	0	0	0	0	0	0	0	0	0	21.8524915291907	16.8143718542279	16.9080160163351	31.7877738817782	33.1168474126328	30.3208364795229	30.6458369535967	31.2687579380693	30.0731854139343	29.940519831593	29.2334221413545
ENSMUSG00000000125	0.337642912089256	0.264430840041323	0.371734333105824	0	0	0	0	0	0	0	0	0	0	0	0	0	0	0	0	0	0	0	0	0	0	0	0	0	0	0	0	0	0	0	0	0	0	0	3.01821068228762	2.44829823522385	3.99689676042606	1.64867596199681	1.63437635959414	0.989359550056521	1.13897977769286	1.82620615559145	1.97213099565005	2.49073869577154	0.818744901650743
ENSMUSG00000000126	0.857951755290783	1.09950486267708	0.725130715397909	17.4433356347797	7.9789352338634	11.0153440092696	14.2562484801585	5.65094328934616	11.3452402726352	9.92181014997725	14.4280952224675	9.82465743858031	5.71780233768783	18.298292738985	2.70985617733052	9.53365660080565	12.303004567098	10.7862919926416	14.048998638657	9.32250795874216	7.01203482458687	11.6618652511953	7.99998431408653	11.1233673853664	7.9815905590015	4.72890481715731	15.0234377887961	7.46978979359207	6.06981194030852	7.41653194336522	9.29147462901978	3.06914050422656	12.5046784340066	9.2231478531149	10.2735658809774	10.1094807831785	8.50182932876212	13.4470538731494	1.41654872228628	2.44690238958855	1.92685430042769	3.50377071070443	5.88964630827129	4.72320863398366	4.6607113110621	4.75544701309645	4.2519199557762	5.67689901758588	5.29564891028651
ENSMUSG00000000127	18.1142897228637	17.2063113531504	21.4737120994565	10.1518993580737	17.0268432009816	8.95484254135741	12.1689874847302	10.0491400695691	10.0876882659195	9.07409505199843	8.21044940095629	11.9803240340783	5.08401815762895	11.0135631461027	14.456908997329	9.68789463494567	15.5581015019446	13.4269744820795	6.6622673031466	6.63133098176339	14.9635025199037	8.29537380795498	6.82870455938309	10.172991765353	12.4905070376101	10.091361625844	11.755198042477	9.56420393187231	7.5558134425753	7.3857881998393	5.50771350427473	5.45788928342426	11.1186096439124	10.9344227930981	12.1797367584664	13.1837278062398	9.67609908904243	13.1521812441468	25.159167110686	23.5137415228884	24.0429455461014	30.5579975868979	32.7636583983767	30.3459969114202	28.9819593029809	28.6981131585008	28.192623932046	28.8125246188465	27.7676283721899
ENSMUSG00000000131	16.5041830999459	17.1619365978876	17.5858363660342	6.86393195368579	5.6514628496875	8.66904969429282	9.53668877349421	13.0638820904398	8.64965610886289	9.48167851769103	6.81292609866586	11.045688825746	8.15606317202602	9.96972447268101	7.73085771913907	5.35926086188484	5.64808738036021	6.89713886769431	2.76413217896508	8.71244017284871	7.8178110092168	5.04782321079813	4.72197655702023	6.8781930139266	5.96741825587948	8.06354664192738	7.38963126461321	6.76051294475135	9.2552973171971	6.12863276156878	9.44514273286261	7.85007054381872	9.53361635424827	11.4927762974265	7.74838572506691	6.96162029226974	5.35273566627879	7.60638721856846	49.2698401855234	44.0187414851694	42.2941743112106	35.3374399437441	36.1005918662267	36.6319534145002	34.964025017634	37.0932573362484	34.3289495127555	35.5303384262548	36.0502864475825
ENSMUSG00000000134	27.868428355497	27.6370249859609	32.1570513315931	182.977544633373	175.530371891169	173.092145916034	172.187033797542	180.27903370675	166.696842831579	171.193811411852	190.340398891946	192.725264506748	155.178661122265	167.475438528775	170.954002603984	157.642475964558	186.236069242179	160.907460404429	123.727821344151	155.826611408201	183.161931287796	147.559302410892	149.536905803141	154.797322057396	162.390936978063	161.487937906283	180.913110610433	185.810557328848	183.278040356345	181.819792252604	172.007659060615	175.416243324983	191.036947040205	187.319732747069	160.029194338645	172.614936026569	167.474562464379	164.951289815273	50.3311253948047	48.7416955815106	48.7875175994863	18.2350931571216	19.1083497689588	17.5807087479323	18.1046956009283	17.6455639295951	16.9217258054571	17.8694162756694	18.3833117224373
ENSMUSG00000000142	23.7436370498015	25.7046371104753	23.3748985176928	0	0	0	0	0	0	0	0	0	0	0	0	0	0	0	0	0	0	0	0	0	0	0	0	0.903266626330112	0	0	0	0	0	0	0	0	0	0	42.2611447157609	40.195816567566	38.3479642907569	25.7895320114169	24.104943771839	24.135389687164	24.4523372729305	26.3405950240433	23.5041528228388	25.1394819450342	22.3212522144771
ENSMUSG00000000148	6.63930880476919	6.42830701684101	8.03961141097451	0	0	0	0	0	0	0	0	0	0	0	0	0	0	0	0	0	0	0	0	0	0	0	0.809403210857779	0	0	0	0	0	0	0	0	0	0	0	9.63515051678255	8.30773896475295	6.96400558710907	15.2656881403627	13.2619630067031	14.036768783825	13.6890343688291	16.364036643921	13.3355291531395	14.879130399469	15.9772787255422
ENSMUSG00000000149	17.4441095320634	18.6917614816798	18.2988474449547	0	0	0	1.3893164868398	0	1.38203691699365	0	0	0	0	1.37171267627637	0	2.65452850653078	0	0	2.28186555757656	0	0	2.27297127758954	1.55924752819637	1.54858188465561	0	0	0	0	0	4.33658691559651	0	0	0	0	0	0	0	0	18.6363654574441	16.2871568638614	15.2178456090344	65.470003549885	63.7247935700911	60.283353349209	63.4416308860546	64.7311738418539	64.9662055964575	60.257404917289	64.4359907340602
ENSMUSG00000000154	5.50165178238903	6.94181537817723	9.04833116504186	3.10711457692663	0	3.08333307044973	5.58670408363127	0	0	0	0	0	0	0	2.6548296687267	5.33718032861045	0	2.64181621862154	4.58790626526281	0	0	0	0	0	0	3.08858625393696	2.94367418474998	0	2.97327898017762	2.90637255320339	3.03426712183705	0	0	3.01195401246022	0	0	3.33167626079448	0	7.37260353887835	7.77964255027778	7.31494397255139	15.2229364458041	14.7950020073913	14.3296997102948	17.9696972645402	20.4389688668604	18.1500280311847	17.1358131060238	16.3055047040933
ENSMUSG00000000157	0.0600479647078256	0	0	0	0	0	0	0	0	0	0	0	0	0	0	0	0	0	0	0	0	0	0	0	0	0	0	0	0	0	0	0	0	0	0	0	0	0	0	0	0	0	0	0	0	0	0	0	0
ENSMUSG00000000159	0	0.0537316200268933	0.251784649807001	0	0	0	0	0	0	0	0	0	0	0	0	0	0	0	0	0	0	0	0	0	0	0	0	0	0	0	0	0	0	0	0	0	0	0	0.0584087729945878	0.121833666942473	0.370767982584113	0.201003854899017	0	0	0	0.202407312168029	0.20036579939951	0	0
ENSMUSG00000000167	0.230756664945466	0.481922777560796	0.361323951063242	0	0	1.86227617728194	0	1.67187968452127	0	1.67740114718777	5.12240977556996	1.66097631471402	0	0	0	1.61177912874318	1.61775495532129	1.59560816048276	2.77101057400694	0	0	2.76020969934087	3.78698155443926	0	0	0	1.77792479199794	3.53600145366058	0	1.75539529608694	1.8326412513335	1.81606269793285	5.54942337008638	0	4.05269591394402	0	4.0245417469533	0	1.72877925018002	1.20200844602007	1.28267156272471	0.540845424006633	1.25102708051123	1.44247895531407	1.42339212683286	1.08924347372898	1.07825718852107	1.45259148774846	1.61152746941338
ENSMUSG00000000168	73.4144253513007	68.9200072211183	79.8291322714533	12.9651764212812	18.4834990458466	15.0102661509859	19.4265457185623	17.3258198825318	11.5948541345485	17.3830392318267	17.6946443291178	19.1253637875176	14.6090083776321	15.3443160119855	18.4631830010915	21.3427134364624	17.6963055867902	24.8031181737261	12.7627552102849	19.0552367957343	17.517649286502	14.3021344572683	18.5322600199386	11.9094377605033	16.3143972396128	18.25780531569	23.5427662950215	24.4292396786259	17.5761802669812	19.2019263999097	18.9918045681581	19.8655552632863	22.364653209245	21.9941684835383	22.1658246533531	27.5517491012698	23.170355984813	29.7763073305508	92.7744101924276	89.743474504532	96.3564108961576	71.2020159587415	75.7290928783077	67.0607314940344	72.0122145698149	72.6398251692502	76.1491737919224	74.2212263885553	70.9250925265922
ENSMUSG00000000171	747.830913534346	742.027736340427	712.762786210221	132.939575671932	155.357841456885	140.433172429655	188.910926753203	137.536890245411	207.096716373938	149.490371774596	167.777298684854	136.639926432543	173.955194800432	133.226618664178	157.557994401435	195.20596143395	221.807214751525	138.554783677209	145.639003353107	138.659999569935	183.305944760477	233.375617966772	186.055849652079	141.810348248137	172.677270322768	161.986438445717	186.888637071446	141.404152363993	110.798721899015	184.520422845701	138.198419756326	116.19850718114	160.628232256164	178.752497390988	194.480020897169	177.704305383272	156.342494623114	150.005381533567	207.460702097354	213.122861606349	209.843361909647	234.40984650115	235.643879007179	232.798204227624	250.859998635842	246.417666343106	265.286597138656	248.122627265615	250.822999449849
ENSMUSG00000000182	0	0	0	0	0	0	0	0	0	0	0	0	0	0	0	0	0	0	4.29705222970315	0	0	0	0	0	0	2.89278282549002	0	0	0	0	0	0	0	0	0	0	0	3.08470523316664	0.243713342224937	0.0847261140286271	0.442013365912608	0.279566001053043	0	0	0	0.281517998125655	0	0.281569725402178	0
ENSMUSG00000000183	0	0.0582198313626162	0	0	0	0	0	0	0	0	0	0	0	0	0	0	0	0	0	0	0	0	0	0	0	0	0	0	0	0	0	0	0	0	0	0	0	0	0.0632876677111209	0.0330026134524221	0.0286955925046694	0	0.107952365946136	0	0	0	0	0	0
ENSMUSG00000000184	4.71885485140027	5.44622421404272	5.19868803301688	0	0	0	0	0	0	0	0	0	0	0	0	0	0	0	0	0	0	0	0	0.562222948026735	0	0	0	0.528577536887406	0	0	0	0.542946579794357	0	0.543873936355608	0	0	0	0	11.0574902743473	12.5287131512767	13.5353928900431	67.1038626589674	64.4380281499262	66.1439802409028	64.3644713022745	53.5151681921074	52.545584846795	52.2221615015547	53.5329858109828
ENSMUSG00000000194	25.3220282193964	25.2737277173968	24.9304079902079	37.6302583130228	37.8682541251973	40.2147205777864	35.6890875315915	42.3660283992018	35.5020882352523	38.07054135869	37.2480163760288	37.3317632833806	24.6020919399723	28.2629115358237	36.3925448486735	39.0672736806363	38.8556455534818	33.7529995708951	39.0780648331206	38.2888458926664	36.5706782563837	38.9257459338661	40.4715484069344	31.9071432151601	28.3065739937692	32.0621672837407	33.3002277448432	29.2185456167178	34.4265459734446	26.6894062967716	31.9021124361656	28.812319801702	36.6846183770632	34.0726412901021	35.7206128965206	36.9076031161535	39.4631128835182	33.7510150053462	27.7045904932499	29.3396723606771	24.8093245399782	28.721366194038	27.6452597590657	30.3150946742396	30.1099950702616	30.0419794844551	29.5409754242662	30.2475494517422	28.0135690961798
ENSMUSG00000000197	0.0529352496221484	0.0921269978442758	0.138145331205015	0	0	0	0.322521584712522	0	0.320831675735666	0	0	0	0	0	0	0	0	0	0	0	0	0.527656804909674	0	0	0	0	0	0	0	1.00671293942764	0.35033773972145	0.694336985291894	0	0	0	0	0	0	0.430629247258568	0.376007757426127	0.417752444276947	0.137854631576003	0.170823706493767	0.206814133603388	0.170064647161945	0.0347042914441004	0.206125550207936	0.312396013381989	0.17114912113338
ENSMUSG00000000202	0.0407353936926009	0	0	0	0	1.64373482481772	1.48914500126914	0	0	0	0	0	2.98628239444035	5.88110511723887	0	0	1.42790859407556	4.22508229253655	4.89165531514372	0	2.44148770327891	4.87258856871406	0	1.65985432004504	1.66744367561443	1.64653531391242	0	0	0	1.54939660115863	3.23515521807414	0	1.63272962452181	3.21136483663001	0	1.75998648296209	1.77612738220578	0	0	0.0482250300746563	0	0	0.157745267716083	0	0.314088645495829	0.160236475870705	0.317240609905844	0.480797755142345	0.47413730482793
ENSMUSG00000000204	0.0655013621081327	0	0.0961532802416342	0	1.34015516617211	1.32153957787439	0	0	0	0	0	0	0	0	0	0	0	0	0	1.95727983064157	0	0	0	0	0	0	1.26168073660197	0	0	0	0	0	1.31269155230852	1.29094598061804	0	0	0	0	0.260231417723868	0.38772242898065	0.0674245077165718	0.383803778438612	0	0	0.126261416901515	0	0.382585452990638	0.257703068556787	0.254133129917022
ENSMUSG00000000214	0.109833925294686	0.286727743925236	0.214975523337754	35.7291889421208	11.2359878991249	22.1598260858464	22.0833148517311	19.894236685949	9.98527518707767	5.9879815063949	24.3812837541088	3.95289879297001	14.0907305282508	13.8749549556347	13.356129124436	15.3432645995079	26.9502646575563	13.2906600203325	26.3785202865703	16.4100195614703	13.1658567010997	32.8446272599233	6.75937760954164	4.47542784939387	6.74383628703451	8.87903222578493	25.3873220298996	25.2456144394599	14.9582093533217	25.0656191263582	21.8071905245395	12.9659501758505	11.0057303581874	15.1527787944964	16.8785184520879	16.6089418140445	14.3667968707863	16.5691992600465	0.0623372818381324	0	0.113058692296316	0.42904629941643	0.637987523110605	0.643669622667906	0.423435073263624	0.864084007783313	0.85536871723344	0.864242778137989	0.639202872456266
ENSMUSG00000000215	0.0989509906237187	0	0	0	0	0	0	0	0	0	0	0	0	0	0	0	0	0	0	0	0	0	0	0	0	0	0	0	0	0	0	0	0	0	0	0	0	0	0	0.117144185097507	0	0	0	0	0	0	0	0	0
ENSMUSG00000000216	0.0434047809088328	0	0	0	0	0	0	0	0	0	0	0	0	0	1.50804266371336	1.51585914047294	0	0	0	0	0	0	0	0	0	0	0	1.66278369928907	0	0	1.72357734536982	0	0	0	0	0	0	0	0	0	0	0	0	0	0.167335425141292	0	0	0	0
ENSMUSG00000000223	0.0607149302926781	0.0633999192460432	0.118835996064644	0.617208893510855	0	0	0	0	0	0.551681214432267	0	0.546279243925003	0	0	0	0	0	0	0.911358908532856	0	0	0	0	0.618491256633176	0	0	0.584742480987983	0	0	1.15466548997838	0	0	0	1.19661168412719	0	0.655802282380473	0	0.654233051907433	0.534119649506102	0.341420582966288	0.35936088024876	0.533636681070032	0.411450856714381	0.948835099099375	0.409622564735558	0.656776585361781	0.650152230882099	0.716615197305579	0.76557865374044
ENSMUSG00000000244	1.31198156576742	1.00031831201174	1.5285194212297	0	2.55648463845344	0	3.04517492399407	1.50882180062828	0	0.756902378415012	3.85235234164215	0	2.29001010372507	3.00658999176136	2.89416465009089	0.727291416290435	2.18996375809374	2.87997802723002	1.25037740530663	2.48914252443477	0	1.24550367087678	0	0	2.55733541587257	0.841756183098956	2.40678654470174	1.59556818882695	1.62066120863708	0.792096080829734	1.6539043439208	3.27788538292275	0	0	1.82871889732508	0	1.81601474722163	0.897602709811402	1.22922640067339	0.961506843610724	1.1790095582585	1.70833930768602	0.887083068707528	1.13907014393204	1.84656815876562	1.55643235858178	2.1083727476755	2.29411124360402	1.85834341681061
ENSMUSG00000000247	0.29552401479244	0.185155762341705	0.173526793934823	1.20168169046172	0	1.1924841535839	0	0	0	0	1.09335599807863	0	0	0	0	0	0	0	0	3.53228192518241	0	0	0	0	0	0	0	0	0	0	0	0	0	0	0	0	0	0	0.134181956990981	0.174929627643899	0.212940500810316	0.80808765794936	0.457759315466567	0.46183625100142	1.3671757521446	0.929977051855111	0.690447865083036	0.930147929669112	1.14657833711709
ENSMUSG00000000253	13.859783695731	13.5389804305044	10.6650254787169	2.27248715720979	2.28685969810859	0	2.04300693889142	2.02453618276295	0	0	0	2.0113329200562	4.09697890274705	2.01712031948346	1.94169419163438	7.80703347250034	3.91798940104933	1.93217639063194	6.71102259550712	3.33992993915763	3.34955717191128	3.34243214991212	4.58578524005064	2.27720866034591	0	0	2.15294982345683	4.28186486833715	4.34920446605404	6.37700426331368	4.43841570383224	4.39826463132596	4.47999079926904	6.60866534718457	2.45377391431867	0	0	4.81761110027058	5.64593833388536	5.88837374320522	7.19088324872176	19.4295362057725	14.2834503236919	15.7207230786424	19.3908838113579	17.3668610587151	18.0621617246887	20.4482892013768	18.2135671690164
ENSMUSG00000000263	0	0	0	0	0	0	0	0	0	0	0	0	0	0	0	0	1.88514693012378	1.85933958385998	3.229019363994	0	0	0	0	0	0	0	0	2.06022619907771	0	0	0	0	0	0	0	0	0	0	0	0	0	0	0	0	0	0	0	0	0
ENSMUSG00000000266	0.511998815669979	0.467810767214672	0.485403816005791	0	0	0	0	0	0	0	0	0.575835145833196	0	0	1.1117958114781	0	0	0	0	0	0	0	0	0	0	0	0	0	0	0	0	0	0	0	0.702503919517164	0	0	0	0.762798131518916	0.64401870949342	0.494091844814809	2.8750437998361	2.78814857893789	2.62544858661782	2.77575937230616	2.32868190759153	2.1182867887711	2.64385435530455	1.4898452950324
ENSMUSG00000000275	126.710096890122	130.310972627798	153.878201857007	0	0	0	0	0	0	0.82004334846006	0	0	0	0	0	0	0.790883679061313	0.780056613736182	0	0	0	0	0.9256846639414	0.919352749041284	0	0.911975676996679	0	0	0	0	0	0	0.904329042987659	0	0	0.974813507334061	0	0	180.63394205309	182.246872557425	169.657005425697	108.759434093363	111.136229051893	116.797958468467	110.381443451922	119.547689375064	120.801877622841	124.806930747767	115.987438152865
ENSMUSG00000000276	24.1165284523645	23.9869176051666	20.5565249833165	0	0.633405875605849	0	0	0.560748486056796	0.562899500232541	0	0.572685453625781	0	0.567382973118004	0	0.537803220122411	0	0.54259505059244	0	0	0	0	0	0	0.630732767137659	0	0.625671640090484	0.596316017633268	0	0	0.588759624167469	0	0	0	0.610147832022167	0	0	0	0	25.7410533800799	26.0950369962384	24.378457454417	25.2750064898619	24.6361920990563	25.0370368835336	21.4235831785549	25.2079278073655	23.0851645703995	23.081063029969	23.0015480766413
ENSMUSG00000000278	615.811321363462	579.431566757051	561.336766915143	10.0695997447751	5.06664289814616	9.99252815773789	4.52637588845471	11.2136326956565	2.25132957007645	9.00053300341284	6.87140615101492	13.3686019264393	13.6155679414612	4.46902289190279	4.30191283468446	15.1347366829194	2.1701214541339	4.28082570857224	7.43428969449835	3.69988423875211	3.71054902734855	7.40531224057783	5.08000911427641	7.56789086979049	10.1366580718802	7.50716458574949	9.53991881714872	2.37166716479428	24.0896565919016	16.4833041369804	0	4.87227884528861	7.44421933240485	7.32090109752492	0	16.0488610048646	0	8.00522931754546	569.081772475328	625.693180509669	580.679795216577	591.775765523275	569.861286522613	585.821004753512	576.160047413741	559.622338809088	548.915436510282	532.201691896433	532.27523581598
ENSMUSG00000000282	73.3993512882651	72.7485607099754	68.4266115100909	427.841014658392	443.176308705557	409.848066778314	429.767504836775	429.947690670452	431.596956964445	446.664337376953	450.518910397405	469.55516826888	423.721653374275	409.131463771919	423.077833047402	445.848343108997	455.369524779469	395.782552024789	463.277394594212	405.79102100205	408.64235539551	431.266211422344	477.728909849213	396.718096853316	435.284243526136	429.826139879261	452.895120448239	475.088962978502	465.092288869478	464.231301282313	417.810123190065	433.903967393354	420.59919671348	444.598782494555	439.797211726287	377.009492650369	420.838163103285	408.759777182175	49.4933497835198	52.9804641241512	45.8929348937877	21.5917758816324	20.8612406087189	18.9642571084028	22.6074246010156	17.9900161490793	22.6157862027636	19.8699258133389	23.2958847607618
ENSMUSG00000000290	1.57387840394423	1.86557170634658	1.91491630978381	29.4045839860327	22.6280720914749	27.4630819748052	27.9902661018367	26.1962511118912	26.2967391361912	34.0129906274122	12.5900731312174	24.4945026122703	34.3021303741466	21.4943601016517	19.2127204761358	34.1679219693824	34.2946028356266	19.1185435192313	20.4321172861901	25.4215506181624	33.1432755683318	10.1762383804009	29.6686181053145	29.4656773282177	27.859203114984	25.7905048104795	37.690024940195	35.850095996271	28.1380133631947	38.830356235066	21.9586690432552	31.8031137013162	20.4594075230052	35.2108477098848	24.2796587282141	25.7297106477073	24.1109874089671	25.6681435457077	1.30369070287166	1.15823818135727	0.525433974944608	5.81574226961262	7.08308297283085	5.48426765001842	4.42775456360921	3.3464852463954	6.79110071667218	4.01652017205414	4.78606292312273
ENSMUSG00000000295	20.9094613254134	18.7039340440936	22.4547694587856	0	0	0	0	1.3406492453131	0	0	1.36918839782196	0	0	0	1.28579122211136	0	0	0	0	0	0	0	0	1.50796913283454	0	1.49586888410459	0	0	0	0	0	0	0	1.4587542380758	0	0	0	0	29.1958116631741	36.5831806322752	35.7326057833529	17.3477557323906	17.6272242559784	18.6517401606152	19.4036587506483	20.2347882426999	19.3101682419	18.7824986209983	19.2402251164202
ENSMUSG00000000296	55.0499588289924	52.3610372747787	52.6256181348085	15.9606580988612	0	3.95962425298117	3.58722987078213	10.6643935432162	3.5684339444069	3.56653773774693	3.6304708235521	3.53161479462627	10.7905691508859	7.08355329124728	10.228017249811	0	0	10.1778815316054	5.89180101638815	11.7288847296495	0	5.8688358913423	12.0779808533306	15.9938192531627	4.01673695705457	7.93274080943143	7.56054790610766	0	3.81829250742386	0	0	15.4454553871054	7.86622723106726	7.73591816654561	8.61695661823472	4.23966509538941	8.5570944324865	4.22952025167368	62.4882483165975	72.374032833152	74.140865254706	55.1981198269627	48.6394357755315	55.2067115822922	66.9603517897021	46.705602026147	51.5839706005064	47.4863191770104	52.9200068222825
ENSMUSG00000000301	4.50433939067362	4.12364645864188	5.19313020397561	0	0	2.48982076363787	0	2.23526499646309	4.487678810314	0	2.2828483362925	2.22068743977688	4.5234229995634	0	0	0	0	2.13329170885836	0	3.68757473795778	0	0	2.53155397163442	0	0	2.49406275923902	0	2.36377663715475	2.4009510396016	9.38769385530905	0	0	0	0	0	0	2.69036025051797	0	4.20243348665432	5.33251020527512	5.27173767415511	2.65135930846598	4.30095771283309	2.89284218248466	4.51972665178444	1.94172489961953	1.92214034937248	2.42760210018798	4.06975364991641
ENSMUSG00000000303	372.980594170444	368.016852160021	407.789438992096	55.3982090025187	46.4571497919217	54.974197324293	48.7664059018592	52.4383198907905	43.3501531602347	57.7694901430245	51.4544232790581	42.9028656926548	41.6147004419825	52.2462386554796	49.3064670656609	51.5445133004018	35.8169673842319	50.0460720435806	51.1249633450908	42.40630328303	37.4251134297547	33.9504586106071	46.5797075323027	46.2610906688548	41.8253493202001	30.975670578673	41.5499546820788	45.6672964302779	46.3854922316385	52.8986491969251	54.0993774202131	43.5581089641712	32.9912046539525	41.3949420824851	43.6169847187756	42.9203524796691	39.601350010248	50.1578196352285	605.183742641067	647.433322233911	616.493229773255	459.124752512947	456.461521771083	455.647731062403	451.697651778511	455.854942552152	449.930864513267	458.842060131849	458.652516715984
ENSMUSG00000000305	4.50814004739925	4.37125276212172	5.35723625376043	46.5557683115191	51.9744564679818	40.4245062222501	44.4703800599482	46.6605792730055	45.5384687324683	35.7612124138287	46.9920099033649	51.5069739373356	46.5569120412553	46.4896618651682	59.0468213698267	35.6117234782707	49.5395935587963	63.7053758867457	32.2234507841319	38.488584945828	47.177199621799	29.9579932146733	47.7077747224367	51.7551131289558	35.1493542401534	54.2322038594346	38.5934872032317	49.3432265687335	39.6777258202206	43.5479297154642	41.9123564227735	54.2043539251693	53.0604504875256	42.309300265977	39.2732313832318	64.1523197546666	53.8205511546366	44.7220624213763	1.01533232923622	1.27071658410855	1.1417105148468	1.60728299516812	1.73189392383615	2.5860316271883	1.03451892641092	1.4777658289374	1.74150100552902	1.1965064340571	1.66578541048545
ENSMUSG00000000308	45.4070872742919	43.6132197493049	49.4764099889501	0	0	0	1.90140429448909	0	1.89144154985991	0	0	0	0	1.87731189990388	0	1.81648024405231	0	1.79825551099279	0	0	0	3.11076517798312	2.13397017480722	0	0	0	0	0	0	0	0	0	0	0	2.28370064221245	0	2.26783572399432	0	20.1918847430881	28.2017116379614	25.8061900680393	41.8547041416287	45.7214167403576	46.535044370861	49.7291921619414	42.5561373833281	43.9497082848706	43.7917632701218	47.0193125779087
ENSMUSG00000000317	0.55853164699465	0.364519702414229	0.478275740816503	1.41946428238729	1.42844180658947	0	0	0	0	0	1.291506560785	0	0	0	0	0	0	0	0	0	0	0	0	0	0	1.41099974332855	0	0	0	0	0	0	0	0	0	0	0	1.50461287791457	4.43799877325051	3.26479174428245	4.4557102480469	0.272725316434644	0.811079593779764	0.409151650440153	0.672896284750744	0.549259100403267	0.543719184603348	1.37340005883181	1.21893701840813
ENSMUSG00000000320	0.826295273477673	1.32744065926905	1.8972050408444	1.29228584239861	0	1.28239483150406	0	0	0	0	1.1757926314711	0	1.16490599646039	0	0	0	1.11401338783814	1.09876273082937	0	1.89930410003994	1.90477877854343	0	0	0	0	0	0	0	0	0	0	0	0	0	0	0	1.38568371287388	0	1.47906455443798	1.58019906379756	1.70111125172601	3.97264314054518	3.93818687460392	2.73161727749592	3.92068744458343	4.25040490878773	5.19754279049411	5.50153468854351	3.94568901636651
ENSMUSG00000000325	26.6220751280097	27.597496248276	26.6399333259864	97.4824230243625	102.845682834224	92.0555146135372	79.1573154628464	79.8424007433584	93.5067860646155	82.9168238854242	100.139360526928	89.7587642821267	93.542905645774	117.929294842152	82.6207505110199	91.826525349966	103.010155290612	86.2262848029041	75.4527815940877	103.987960145895	85.7476659666258	94.815566717522	96.7713366896344	88.231577127946	103.671292961727	91.4308922287938	81.9275157688643	93.3204231744264	87.2651845911132	81.624704904851	96.7323454713543	100.421911652365	104.61262208524	99.831361518877	88.281779226817	97.7307520149549	84.2966190184634	82.4973751308211	8.29547227882359	7.59882840231015	7.18426956369658	30.2089486767071	30.2464041634114	31.8754015850327	31.6772314302281	31.4845704423491	32.0704036430371	34.4568383159251	28.8788335734597
ENSMUSG00000000326	41.5825515226448	41.9758545912464	49.0238436034291	35.4434400969083	39.8637940345256	55.861665853373	41.2361424245596	37.148479878028	29.8327842556103	29.8169316084625	36.0423163868993	47.9780749232047	30.0704012356442	42.5642660148822	46.3169217165613	28.6504561715929	30.5539730325512	35.4537579418483	24.6282867130538	42.899368673493	52.2422441848137	33.7318991811629	21.036293666346	31.338600225021	18.8891338655801	31.0871329706096	45.4304724002666	35.3558249614237	47.8824738134765	40.9543705867867	44.7925894470873	24.2113003283654	41.1019692997709	34.3579256484552	45.0246192967004	48.736055397474	31.2982825984429	37.5695655530777	28.3439643709412	33.3851674432707	30.5588000459589	13.6196782629917	14.295758337758	18.0288505685655	13.8368949296336	14.5215255526049	12.9774839148983	14.9276436252318	15.1187131222989
ENSMUSG00000000339	43.9881365467177	45.8613095641031	48.3197510740521	81.4311927232723	64.9918227714063	103.099769578554	103.50112227704	105.066966599708	105.470000295167	107.92381136313	71.5357240359915	77.0436795595782	75.9357605671388	94.7123824904696	95.9692682375885	94.0550281260789	118.609834987564	102.661259299912	107.801154979638	115.554469660941	120.02639255327	86.7307806218952	144.492482644819	126.621280483649	101.760184994997	89.3192858798109	106.41069021043	108.462142461446	91.3587412600746	81.423263832271	87.7484228085301	108.693284452875	94.1060194967733	76.2152533408286	127.343034959795	98.4572012763863	120.436552491273	127.985732764608	71.2527068336163	71.2057190470993	72.0067202979098	91.4457415338109	85.036949729334	83.6359656517639	81.9968505489691	80.4039361625434	79.3240739393958	84.4939823747556	83.3234944399532
ENSMUSG00000000340	69.2548171031057	70.9002688772606	65.8401066301323	1.57675856218588	1.58673090761835	3.12938045800125	1.41753438442197	8.42831102609022	5.6404278476109	5.63743061772901	4.30386460533999	6.97778729583416	4.26401522897912	5.59829211727607	5.38895532516924	5.41688732276532	1.35924273874516	6.70317466463261	2.32821169195983	2.31740061190656	0	4.63827352702859	3.18183366566237	3.16006912663295	3.17451791767216	3.13471209404952	2.98763586612319	1.48547970268029	3.01768278812531	7.37444290306536	1.53979087216283	3.05172304019421	6.21685700519832	1.52846770226103	6.81017539183067	6.70140611851874	6.76286495470707	1.67134268009686	62.2385252841093	60.4122499509783	57.7170702597009	59.3775473586637	62.6165317037194	70.4460642586541	71.9058015004323	54.911145010746	65.5307478369397	63.6170967573993	64.0898249250594
ENSMUSG00000000346	240.93487992288	233.545561079292	214.54016083825	0	0	0	1.63651900656716	3.24344658797127	0	0	0	0	0	0	1.55536400247126	0	0	0	0	0	0	0	0	0	0	0	0	0	0	0	3.55532402758699	0	0	0	0	1.93416445558627	0	0	153.768103961012	152.89820617113	153.127706475785	52.8117528361677	64.1419455993545	52.4701719995493	56.6083048841428	55.4697238996484	56.4791115347338	54.4231558278556	50.5428731990349
ENSMUSG00000000355	94.454798698395	91.9873706120242	85.3203778986036	0	0	0	0	2.99363306973797	0	3.00351968621208	0	2.97410972201817	6.05810438642992	2.98266741066841	0	0	0	0	0	0	0	0	3.3904452936466	0	0	0	3.18351523863158	3.16574541347778	0	3.14317439076547	0	0	3.31222744325334	3.25735828591338	0	0	0	0	99.0565200408684	102.722997702308	99.1844980439783	34.540548486565	34.5609740081508	35.8373612702205	36.3189237760196	39.0075352208737	39.2576672501372	34.1378647978058	40.7185656676851
ENSMUSG00000000359	0	0.188633873832818	0.235715276980728	31.8306306403425	24.6399586210865	34.01677199152	22.0125469343449	19.6321790227389	26.276649954269	30.6398014742804	15.594522401167	36.8411634257604	17.657294974177	15.2135405914288	41.8418887492269	23.1323198426254	16.8858801087896	33.3094304670723	14.4616934038618	28.7890807000489	32.4810722602732	21.6079866908512	24.7049608363581	26.989569989712	27.1129744601184	29.2069093438157	30.1562763073158	16.1473572875766	30.4595606842222	16.0322304152356	33.4754535065009	33.1726257745786	45.8565291992898	35.6028051983065	37.013745473781	31.2193520660493	28.8801937096419	31.1446491259607	0.0683512682121266	0.0712862573506167	0.18594903658754	0.235219260626262	0.932716453081924	1.41153523931997	0.464285952316887	0.710584854267075	0.703417780915997	0.236905140018345	0.934493253238474
ENSMUSG00000000365	19.3872277069113	17.5076576071541	20.0316817407356	131.953545253476	155.770652043462	128.425441702323	129.274774913894	133.380959269801	138.43133694062	139.11383024759	123.137007519549	150.478705500945	152.496106250303	136.646407850206	174.900569930192	122.047913439828	140.729646697409	138.803081365091	144.881095719125	126.803883890986	162.078636491826	129.387096292512	155.328136396415	142.399064352065	136.23824372205	145.460485797297	142.642498686182	154.596521814978	148.124175721821	139.252547083655	117.295500285237	129.331249855319	126.731840350801	134.471850379085	148.873423951747	132.115735846247	134.234362943325	133.592795810235	76.8821548418464	78.7551290452938	68.5199804104446	111.080025047151	115.916434554696	114.266879939626	119.731915254001	118.156184678467	121.257458595063	113.512978267415	121.060374177745
ENSMUSG00000000374	13.8800190745373	12.3923110057325	13.958677057493	121.453087300577	103.267133665796	117.945456233393	117.946953007756	119.1950659236	126.04149477531	123.652407475313	111.095623168943	111.519600937299	121.776245948876	103.769523915947	118.757246546957	133.318207518202	111.976985465522	117.070681613294	117.958524556573	111.683427422932	109.133418968982	110.811824135399	112.058638549522	94.3705190831219	100.032465318655	102.651793703837	113.833778466989	96.6775338389061	101.926988425292	114.213861954208	112.263030472466	117.53263743311	110.753827658676	102.62321707046	99.5837335163192	98.6833168961155	108.641831061271	105.331601848368	20.161202227247	18.8523734418536	16.5728909065698	23.5846666331278	22.3904735349949	24.3371737743972	25.8624640466281	26.3881560546228	24.6293150967575	27.2099310597743	25.9654147151366
ENSMUSG00000000378	13.5631415669548	14.0150268705008	14.659677033763	38.8796145628356	43.4727911514423	51.4427124716277	40.1317672368761	51.314757802055	36.0581197590314	39.9002761151704	37.9951647810211	31.8625639204211	41.5375100538195	37.0669243215063	31.9897560791962	46.9965952503747	35.9987986880101	37.9546695086137	36.1463438787741	25.3965867386683	42.4496525387338	52.9491945188615	36.3228965924633	44.7323042164457	30.4410809814095	45.8047619896466	46.3841470148029	42.0553648068144	46.850636543628	47.1433289351445	33.7493933878962	43.1986130517835	44.0013062503766	51.6476991503783	38.8715002929778	35.1906080708141	29.3371089401818	33.5800372190982	21.7068413811474	19.1173174868128	19.6479723798686	27.6668153797174	21.5300775802378	21.4451193978882	24.3014308986289	19.9198940943238	19.5810838755223	23.128042005457	24.4563970818892
ENSMUSG00000000381	0	0	0	0	0	0	0	0	0	0	0	0	0	0	0	0	0	0	0	0	0	0	0	0	0	0	0	0	0	0	0	0	0	0	0	0	0	0	0	0	0	0	0	0	0	0	0	0	0
ENSMUSG00000000384	108.432294634391	106.295187904793	111.478593807073	304.227373620197	323.39945690176	293.39465842686	282.494352324093	310.479275655908	310.392927584802	292.354772400426	297.595469155603	323.624337543934	292.265017853825	327.091122715719	292.893221244588	294.411343451596	283.190280991159	306.030392416227	354.311488394614	293.888532146332	284.209382277391	264.697836962927	342.987206278105	343.50361805088	358.014503666563	345.006616623823	317.994067471375	290.652431176379	280.188907576018	308.620435493285	324.990861125613	334.490643227001	325.219332084437	294.909903059305	265.26517589543	288.345404498927	289.458305135275	343.672551813553	130.499658834003	119.802495999157	133.599217537131	78.3476153935973	80.6605415988139	77.3991822893784	74.4792048508339	85.3886133210935	84.2538186474938	88.4445856068487	83.4035228515338
ENSMUSG00000000385	0.142233579510621	0.111392668305548	0.0347988316331451	0	0.727523292071522	0	0	0	0.646540414742581	0.646196853881017	0	0	0	0.641710559046847	1.2354301854743	1.24183365903987	0	0.614687175491371	1.06749558267345	0	0	1.06333468696876	0	0	0	0.718639830928361	0	0.681099157021857	0.691810598099393	0.676243079689477	0	0.69961440280541	0	0.700809349105713	0	0.76815624776776	0.775201036303728	0	0.0807260116490523	0.0631442772588043	0.0366024032578048	0.208353626092942	0.344244157909584	0.347310094948172	0.548343200873847	0.489552936209198	0.415384479774004	0.279795936389784	0.137959973567663
ENSMUSG00000000386	2.40096670512083	2.0057154901875	1.87974370419717	0	0	0	0	0	0	0	0	0	0	0	0	0	0	0	0	0	0	0	0	0	0	0	1.3213480686632	0	1.33463698476137	0	0	0	0	1.35199732289826	0	0	0	0	0.077868076230037	0	0.07061314361651	0.535939472560338	0	0.268011446585104	0	0.404761148163755	0.267119107997338	0	0.266151579125779
ENSMUSG00000000392	0.160502631205975	0.0718287940627968	0.157074132823788	0	0	0	0	0	0	0	0.848306764316395	0	0	0	0	0	0	0	0	0	0	0	1.88145162709955	0	0	0	0	0.878379732351395	0.892193745553121	0.872117090761667	0	0	0	0	0	0	0	0	0.364379138063375	0.570038252879993	0.613655904565591	0.806109949345104	0.621536414249046	0.447908568228815	1.14915283217394	0.90193155881303	1.51781870399936	0.902097283432623	0.622720424667743
ENSMUSG00000000394	0	0	0	0	3.55580661225318	0	0	0	0	0	0	3.127393824157	0	0	0	0	0	0	0	0	0	0	0	0	0	0	0	0	0	0	0	0	3.48293796074364	0	0	0	0	3.74541853612067	0	0	0	0	0	0	0	0	0	0	0
ENSMUSG00000000399	302.715994679707	310.876524971723	300.905977458372	50.2521434193083	55.6269641749346	54.8542710648596	42.9187040751311	47.0075909584604	69.6583442941266	65.1296303589416	36.5777279357215	51.1487418304058	49.8287015239864	64.6774605248178	57.9652553039028	38.8438002878545	64.9796957065987	44.8630941762008	44.5208152956584	66.4711235011599	48.1453008255824	70.2165291769021	68.4495564115221	57.910034037897	53.1161365434779	54.947728224491	42.8479028643617	40.2415815124946	57.705104091253	58.7568653961514	24.5369816278017	58.3560327762221	47.0569619008419	36.534815805592	56.9740375355581	61.4035074667322	48.4956322739728	53.2665901281702	259.099259769721	274.906680650414	290.041554869947	139.757186245606	130.88795336102	146.779957590997	135.547189911488	142.92056419646	137.629274439885	138.084688104515	147.199811606978
ENSMUSG00000000409	5.18585621874473	4.02667952458966	4.59793671390131	36.0463480109139	18.1371631229302	16.0967039877934	21.0641060251219	19.2679995325026	20.9537369101585	20.9426024416215	19.678168246744	17.5471458198006	12.9973123811286	22.396991133575	23.0994653832366	12.3835703356902	26.4126526863843	21.4538206132236	15.9676054858618	23.8401895657113	23.9089080891598	10.6035778548936	25.459014608557	18.06062040964	19.9575189266013	21.4988380147718	22.1976550763308	13.5838471685179	25.8702679446318	10.1152481418079	15.8405525981599	13.9531153821375	21.3185769068665	20.9654211014131	35.0297379492389	28.7252146869248	30.921231639958	36.2982077727283	9.05625133757668	8.18577488981803	7.98436002099451	11.9467934748396	11.3282537049971	12.1218219140873	7.51861088777554	9.06624435889271	10.3555393353014	12.3811851189649	11.1778665507716
ENSMUSG00000000411	0	0	0	144.347318997611	186.763186360767	167.79835808942	107.524412853358	161.665540869193	180.727240089114	147.454044594974	168.859437875136	131.409179248797	163.578284221712	113.483504349189	123.335504883463	187.733233222807	131.544963675621	129.744135118129	103.525388015301	163.659176338989	158.051995366482	145.58381032961	203.90085020283	140.514448758938	203.432036496076	172.183857740964	144.568898653077	135.991024656309	161.80909412515	100.301641535318	173.183166500038	99.7770384625997	142.283457786941	139.926441680427	173.675433840257	131.462740340629	119.401550868301	157.37780511462	0.115129167394801	0	0	0.396197442117359	0	0.39625911145493	0.782031650933756	0.398963787968701	0	1.5961483808736	0
ENSMUSG00000000416	0.235267776098437	0.414571490299241	0.330973189345349	2.98957280903746	0.601696123989835	0	0.53753597452087	0.53267613008929	0	1.60330595550091	1.08803101133977	1.58760665079529	0.538978479503987	3.18434964468914	1.02175911364065	0	1.54629449178349	0.508375326247366	1.76573853090532	1.75753930199641	0	0	1.8098503419364	0.599156837465574	3.00948181797667	0	2.26585227767141	2.25320468663432	2.28864015735498	1.67785489904606	0.583896232869084	0	0.58936564881085	2.89801215719216	2.58245183054129	0.635301497474254	0.641127870323912	0	1.61903244124345	1.1663203586829	1.21087665007811	0.746712587703348	1.30964841645222	0.574483704453856	0.566882157206483	0.520564371661506	0.400799680959876	0.520660022303314	0.74164619157798
ENSMUSG00000000420	72.6626940329964	76.3181869646015	81.0554323689598	41.1299999359537	47.1654971655384	44.6119579044432	40.416296538341	51.9809477633736	49.6140986211485	35.0533985339022	52.2172085474843	30.4772149734481	35.3513826448938	39.0551627286399	40.0466071301262	32.8605521953584	59.3682945517219	42.2901212688486	33.8968048328241	36.5510216461754	47.9352644594848	35.1715432335833	42.4644211773922	47.9249476171729	40.4410229671488	42.7863493467567	35.3416914578218	38.7489762487162	47.5961680269491	41.1568473497115	40.1656918137433	53.6868804889538	44.3132701082618	34.3070239328297	42.3454953653657	49.7997407390486	41.0256783264346	41.5694631294683	83.3352433850592	78.865566197017	73.3917049258665	66.7110634192462	75.6059720266825	73.614158686811	73.274906202367	71.4332409347983	70.8959474178223	73.4824027201239	69.3614452358413
ENSMUSG00000000435	0	0	0	0	0	0	0	0	0	0	0	0	0	0	0	0	2.18470700399366	0	0	0	0	0	0	0	0	0	0	0	0	0	0	0	0	0	0	0	0	0	0	0	0	0	0	0	0	0	0	0	0
ENSMUSG00000000439	40.5316818330084	38.9180540051834	39.2668674865819	0.753602807451583	0.758369033362777	0	0	0.671377238052583	0.673952620763786	0.673594493510233	0	0.666998768492584	0	0	0.64390515448489	0	1.29928470787118	0	1.11275556669258	0	0	0	0.760369672565141	0.75516855360222	0	0	0	0.709976594514433	0	0	0.735934309778893	0.729276855001443	1.48565576398315	0.730522464977861	0	0.80072475677376	0.808068232275492	0	21.5630931651647	20.931232689354	21.7670181398621	34.677598245681	32.1520210362025	35.9139164426132	36.9391338559545	36.0861464749421	33.34069740055	31.0616627095916	33.9389806666515
ENSMUSG00000000440	0.439633253296034	0.183630040403457	0.0860484485557823	35.7533875123491	30.5825859593655	35.4797350944401	22.5000581329586	31.8523369628063	33.5732476388272	28.7617777469371	39.0364746323827	17.4045344077874	22.560438177301	31.7356620532345	44.2960083331639	30.7073124900411	23.1158721096451	30.3992262474635	36.9549402050597	31.5285766962269	47.4291850952584	34.1815470691487	21.6446578651628	35.8276716422861	41.390209572033	28.4321465381044	32.1790539647525	47.1570637480734	39.3453514081953	40.1321528037323	31.4236224585237	24.219499210969	40.5285181872919	29.4596233463896	21.2330798620335	39.888457617746	32.5867949341439	30.3184844860916	0.149710803520499	0.208185805415414	0.135762317264726	0.515204259306014	1.02147138817032	0	1.01693245499005	0.518801539383614	0.513568823452384	1.21075935426917	0.170569544021516
ENSMUSG00000000441	86.5997096891928	83.6759104032394	94.4758538421327	3.08487226658778	6.98486131604913	6.8878372505839	8.32006741103538	7.55777546795351	11.0352972586129	8.27207496339959	2.80678620865416	3.4129484100004	5.56159648857934	4.79187633529883	3.95373756654491	5.96134582942165	2.65931026402852	5.9015356901303	6.83259553953091	3.40043414842798	5.68372630412703	4.5373089170173	8.55957415916829	6.18256329347968	8.53989378174071	3.06647657878095	4.38390279610538	6.53914892639334	3.68999341659735	7.93530995570755	9.03763887217147	4.47794101033026	8.36210408281387	8.97117872988152	7.49467512442081	8.19441478626762	0.826956605856803	2.45244205681415	98.3440243862813	90.8013415498944	90.4113102055003	74.0139654031132	73.3720137389256	74.988780513405	76.9944149302084	80.8722038104211	76.0684586181902	78.9469679807984	78.3684199594956
ENSMUSG00000000486	86.267214131782	82.6734774873074	100.564429423794	1.91059995157378	0	0	0	0	0	0	0	0	0	0	0	0	0	0	0	0	0	0	0	0	0	1.89920667587365	0	1.79999494917611	0	0	0	0	0	0	0	0	0	0	501.351481033023	507.471153690069	490.383300748951	139.126531393394	133.371026166767	134.191721102479	126.80064408915	147.490977771535	151.67516972589	146.963499129295	154.042571354951
ENSMUSG00000000489	3.2448124894557	3.02992876507816	4.15257694395465	11.4181420321521	11.4903570556011	8.81280466398909	10.2651156143722	13.5630787384523	9.07673753126715	7.93792501544684	9.23453573575473	8.98308363045528	11.4362917460723	16.8917465831293	5.42003798025313	10.8962621705229	9.8429950021315	7.55085803606487	14.9864989083038	9.32306807097232	13.0899180899902	13.0620738259363	5.12029757877319	3.81395509587855	5.10852486823667	6.30558525046731	19.2311557409862	17.9285726192271	24.2807064999845	18.9874625057152	7.43362630137151	6.13864980687948	12.505429736484	11.0684423947439	13.6989108458598	6.74005878538835	20.4056163197182	13.4478617951557	2.72702012459302	3.21348374519824	3.50066229225492	3.16881780189034	3.02051290682022	1.95034525416894	2.64624024156387	4.90914346166727	2.55130525104163	2.70052501834899	4.72097637018168
ENSMUSG00000000530	1.12625483911789	1.52570084683163	1.07240779238782	143.578562550764	160.679105545863	160.903718207954	164.687915033675	144.45314874212	156.076523632238	159.312599646809	156.537559915301	145.702088545755	169.592832666398	151.614614137888	157.57861323982	144.575643077379	140.843680888647	177.854005315128	111.485584390521	170.999714272998	160.546277915778	118.333069748178	144.867805048765	137.675283633335	147.026699487366	139.031279984665	155.960896718734	152.758164557829	164.635999352339	167.877939119442	132.9599489801	143.735081902512	163.486576316303	124.78317143861	161.714919849574	157.816935649243	156.609875760047	146.94335118687	0.760149438179974	0.936933749600509	1.1279890913465	4.04279312566178	5.89371826742271	6.54083035086214	4.57667292082217	5.38811587033932	4.62260106999146	3.95201099695784	4.25156086420618
ENSMUSG00000000531	32.43996037715	28.0731988957332	32.9343982155469	0	0	7.73032398430018	2.3344343920535	0	0	0	0	0	2.34069896485032	0	0	0	0	2.20779427222725	0	3.81635870568774	0	0	0	0	2.61394146295288	0	0	2.44632860038052	2.48480127266196	0	0	0	0	0	0	0	0	0	20.2237718937684	21.2433748196105	21.9548524418485	58.3714008179988	58.6069837019401	61.3743576069494	55.3923058211809	54.7598895203081	54.7048896284761	62.5583389021192	59.2141443066569
ENSMUSG00000000532	18.365733886702	16.2628757319514	16.0754297577117	43.0157437716479	32.4658504130984	45.0579786542271	29.0039470833428	30.8707399330448	35.2635259345543	43.7889783858322	40.2252551570165	37.0148082990424	28.0046776559661	25.4546156749302	32.6703891872642	28.7347603658506	22.6610192768252	41.6537519178265	31.75811439662	45.6598208386696	40.5078067311108	47.4514909177542	34.9627200392136	34.7235662792039	44.5050454469847	30.8816679903602	26.0366582429776	45.0283933415446	44.5931277740039	40.2366163069561	33.839152412864	30.0640999550504	28.2671397737492	35.9068822730347	42.5766986187766	44.435874205977	39.7184375237176	39.2633123770694	15.3436065554682	16.0372457584644	11.0404960655046	59.3453189894938	56.2133723622253	59.2397505508719	58.6824655766317	60.2220395927043	64.3059928654027	62.7765374967398	61.2228453366011
ENSMUSG00000000538	7.58440600702183	9.23462251993696	9.26349742274982	15.6610770562708	13.9416507086084	21.5185969786612	19.494817923963	15.0255512861289	16.160559476667	12.3831785511069	20.2778613970446	23.4575947540831	15.2033258643473	13.9011904445643	14.4107207896698	13.4507418893221	14.0198661126891	23.5587066122943	23.124848398188	18.591031745998	14.205424573893	23.9206625826835	15.1939455622969	15.6936157767654	10.3081276701408	11.3763866799793	18.2612594792888	16.4568912930893	20.7505289301214	15.7761244980593	19.4114850205429	20.9846003302446	14.8434199947256	16.9331339739762	14.3088281224521	17.2803602090832	10.3341268226195	20.4314205128773	7.33127404606235	6.40095930619515	6.49574046660754	7.75396910907913	6.65417201192312	7.6394271418787	8.50918966602498	7.10887552820543	7.26790128908094	7.22674209870657	5.63233713173923
ENSMUSG00000000544	6.34441129087336	9.24530709712191	9.26699739552244	0	0	0	1.73081878885659	0	0	0	0	0	0	0	0	0	1.65964430682669	0	2.84276175954833	0	0	0	1.94251989654224	0	0	0	1.82396150251284	3.62756093696105	1.84230524701742	0	0	0	0	0	0	2.04561521560911	0	0	53.475021004383	54.4259915730633	47.5667853067773	102.4622648265	97.5399626142726	104.882936808727	101.487287625189	112.489746081095	106.008633965665	108.971180488526	99.0116391043379
ENSMUSG00000000552	21.9900183186815	18.4346672151592	20.8635668639559	4.19800212023725	8.44910549297217	4.16587108285812	3.77407961753063	7.47991658458584	11.2629139764222	15.0092387341207	11.4587186470603	3.71556769247758	5.67631132668871	5.58938827295436	5.38038442206758	10.8165439900308	3.61888245671475	3.56934056098449	9.29803508311911	3.08495318038297	6.18769090286274	12.3490574699735	4.23569746029329	2.10336211450638	8.45191728697129	8.34593724920699	5.9657683179605	5.93246844283133	10.0429443087908	5.89017133347025	4.09957840159137	4.06249254018696	2.06898978662067	6.1041469588508	11.3322401649349	11.1512463642151	4.50140593804359	4.44982528267537	14.2970741792223	13.5665542458212	12.1148569936731	13.5100964755407	14.9920726106707	16.5373186235823	18.1095520279849	18.4776548797592	13.8692170656312	16.4501654203752	13.418431353559
ENSMUSG00000000555	24.9752059626403	26.0796814482326	32.6318724809933	4.28054949620786	3.23071665033828	2.12389332523579	7.69658239455871	4.76687365959694	5.74219109075653	3.82609319038247	0.973669754623845	6.6301002661735	3.85861828140337	0.949882526284223	6.40054515511182	4.59551458458805	4.61255289815406	4.54940782022906	4.74043345510735	1.57280706439553	6.30936250585842	1.57398538095395	3.23923954367655	3.21708233406662	9.6953754201599	7.44629157066131	1.01384602470915	6.04912148133825	3.07212709547239	2.00199755438579	3.13514281775865	3.10678149358511	6.32902004461909	5.18681316356164	2.31101431297882	0	5.73739911523395	1.13433109526947	39.8212022249554	46.3291597508355	43.0732303117474	74.1217708050413	72.1540221150414	72.2825458851822	66.4560446120881	64.1835925667872	64.0486154324147	61.5033213534266	66.1650775481671
ENSMUSG00000000560	0.0509778925516959	0.0532322816732402	0.066518604341682	0	0	0	0	0	0	0	0	0.611561043624418	0	0	0	0	0	0	0	0	0	0	0	0	0	0	0	0	0	0	0	0	0	0	0	0	0	0	0	0.0402338143580968	0.0349830822759804	0	0	0	0	0	0	0	0
ENSMUSG00000000561	103.703418040363	98.9083137207132	107.314528965605	0	0	1.08212825587566	0	0	0	0	0	0	0	0.967934414823399	0	0	0.940042282445527	0	0	0	0	0	0	0	0	0	0	0	0	0	0	0	1.07488314673642	0	0	0	0	0	103.1344252202	113.277676840614	112.655641911757	34.0462995085357	33.3356058656851	36.3566302300809	35.6687850704758	41.0353334652708	37.8019611861922	36.7170179083007	39.8500276221423
ENSMUSG00000000562	0	0	0	1.41565772759408	2.84922235382475	2.80964488425534	1.27270182865239	2.522390749562	1.26603328196576	2.53072106572228	0	1.25297033341125	0	0	0	0	1.22036596656444	2.4073187210716	2.09033326486498	4.16125355251444	2.08662411111555	0	1.42836941708737	2.83719802519901	2.85017055198884	2.81443177551027	4.02357396612246	5.33482010680997	4.06403941055653	2.64839204499467	1.38246710646317	0	1.39541681773961	1.37230084933492	3.05718251700846	1.50417723818723	3.03594420331983	3.0011559629736	0	0	0	0	0	0	0	0	0	0	0.135074246043319
ENSMUSG00000000563	559.459500039772	592.588589225572	545.528067586258	0	0	0	0	0	0	0	0	0	1.15923044958361	0	0	0	1.10858579520555	0	0	1.89005048688506	0	0	0	0	0	0	0	2.42308698883001	1.2305970736472	2.40581094659808	0	0	0	0	0	0	0	0	386.488474713935	380.732242229621	397.260042025012	212.489229857632	216.279790757833	217.217564667562	217.635312552186	220.06861982297	219.573045527622	217.496116522644	215.096671548764
ENSMUSG00000000568	128.040698111491	120.891278966012	123.197900467857	1.43567790758726	2.16713696438928	2.13703408486297	3.87210099459731	0	1.92590621775238	5.13302086161456	3.91877582232208	3.17672448551166	2.58832798234468	1.27434607075335	3.68008344343214	3.0826316896618	3.09406084397525	2.44136293469567	3.17984202257881	4.22010184860656	2.11613307325262	1.05581586677262	1.44856936533011	0.719330394069017	0.722619390016752	0.713558341778473	4.76055440294146	2.70513246917248	3.43459408982987	2.01438413158522	1.40201790590186	3.47333721055555	0.707575375761625	3.47926969483949	0.775104270187961	1.52544925787332	2.30915881170376	3.80449775153949	171.111312114738	176.389769099337	201.688743444633	58.8919428783421	56.8088242838553	58.9700804427896	56.7605675825947	59.3031405907461	57.5363988642527	58.758402185219	58.0814115099559
ENSMUSG00000000581	83.9060807562102	98.9844173129772	79.4741640043151	1.32139866488069	2.65951192926471	0	1.18796123130032	3.53166274284732	2.36347339597012	4.72443497075262	6.01140538117575	7.01726113635627	3.57344755610065	1.17290876149188	2.25810042911973	2.2698046003277	0	2.24703166730312	7.80460850531316	1.94209192707463	0	0	1.333263969041	3.97243232889879	1.33019849666663	7.88111345998332	5.00756189225554	2.48980527888541	10.1158467831224	1.23602677544244	1.29041798247838	3.83623356892499	7.81503276097771	1.28092862757695	4.28043814990909	5.61609704250332	7.08450308772193	0	56.8435494625523	59.130514040868	63.5227974429967	20.310697408169	16.6109912900808	17.6476648585885	18.2911232698999	18.6629168199226	19.613529747727	19.4334561315874	18.5338432875705
ENSMUSG00000000594	128.754156255202	120.750300231932	129.205498528252	0	0	0	0	0	1.14393944958816	0	0	0	0	1.13539387016236	0	0	0	0	3.77749103207246	0	0	0	0	1.28179203246512	1.28765277300296	0	0	0	0	0	0	0	0	0	0	0	1.37158177055726	0	38.457103223595	43.3856418797766	41.7064119435396	54.6823511097766	54.4517017665101	54.445060954544	49.965133442746	57.5389499876353	57.3260777228405	59.1584338111038	56.1420540847946
ENSMUSG00000000600	12.5528521238525	13.3126905571578	13.7439922696077	76.5770873648869	80.4647485952395	78.388166565184	84.2635421310286	74.2476619060371	74.5324736839501	83.5615653806875	72.9709185308072	75.0462891605264	70.5532275914148	71.1882033001027	78.6400808278267	77.3878936097861	74.9676514965802	74.3521421987166	79.1862586061089	78.8185562258373	79.0457479933042	84.5624780327879	90.6702473322015	89.0817601344413	84.3823556940269	86.4459294539881	74.8375919939643	67.8199350790707	71.891635338721	71.403693856864	76.9048491209615	81.585866694756	82.1493942756643	85.0035913505093	79.2950857136562	87.0121757327078	95.0629247207232	83.2191447496175	17.2700599942135	14.628737260957	13.0253671004778	9.35223944272268	8.83402373097901	8.49491916599119	9.50476394490484	8.64637578282053	8.83676165011925	8.95181190499557	8.13633038090535
ENSMUSG00000000605	8.2057662083369	8.37893702434536	9.20097746888775	11.6968822924511	15.4879739903972	6.72004801791661	11.6226247813341	12.0659995517532	10.4606092198899	13.2063797374858	10.6424658998984	11.4424319345891	9.43404045763171	12.0218018714311	17.3584064182507	14.8046846992802	13.2674772283347	16.2264511275309	11.8172694671557	14.4767948663103	9.07407732985411	11.771207987778	11.1807594185118	7.40285348289243	13.6339528713738	11.6271315292524	12.2480876078944	19.7195481650732	14.727699671492	15.5479916190203	12.6250281795946	15.48958525964	10.3159951401711	12.5321874298039	16.618416335167	12.428275393913	9.24166198708542	13.7036456154227	12.5110161335477	10.9870453329191	13.1531493765998	6.20978848053331	6.03867280766754	7.03885572674226	7.12081997724871	7.50377606106031	5.54159227022583	8.16036676588904	6.99000953422378
ENSMUSG00000000617	0	0.0500147121667042	0.0234367338669272	0.973803295738488	0.979962198617645	0	0	0	0	0	0	0	0	0	0	0	0	0.82797376045711	0	0	1.43534796353992	0	0	0	0.980288322114591	0	0.922579310070138	0	0	0	0	0	0	0.943978946166744	0	0	0	0	0.10873664214377	0.141757213473464	0.493028497672921	0	0	0	0	0	0	0	0.0929149351587414
ENSMUSG00000000627	0.858946973429332	0.999438604118378	1.12880436895138	0	0	0	0.897146525339275	0	0	0	0	0	0	0	0.85265701458727	0	0	0	0	0	0	0	0	0	0	0	0	0	0	0	0	0	0	0	0	0	0	0	1.69929780532817	0.9297129427474	1.31361804599258	4.40984979052365	3.89642739067248	4.31465497538827	5.3929139179704	5.01985439077443	5.92484320167632	5.3104369571598	5.99859875240432
ENSMUSG00000000628	128.431721681785	137.041124107264	156.317494361693	0.884400681219357	0.889994149557087	0.877631577599948	0.795092162681314	0.787903761527617	0	0	0.804676310866046	0.782765349856015	0	0	0	0	0	0	1.3058892184087	1.29982530552239	0	0	0	0	0.890290332414675	0	0	0	1.69261215859332	1.65452403011981	0	0.855852633487202	0	0	0.954953393024337	0	1.89663862190981	0	177.386484619954	175.502203467832	148.568326992228	247.406684176673	242.565656633964	239.457608541194	241.068560515683	280.960338750577	276.602082462102	282.46665399303	280.494514032362
ENSMUSG00000000631	7.14002014927464	7.45577238904816	7.65297849514646	17.1171265599747	18.2191575312617	18.9460502231251	16.2764096494021	16.1292551843056	16.4855106362299	15.5940674460982	16.7721096449042	13.4019463223399	17.2102748482485	18.9920236104262	14.625484290869	14.4185738696067	16.7421548088676	17.0727187804276	17.4979546553928	18.868094574912	11.644603819193	14.0406327020721	13.2852517461341	15.8332527569502	14.5801765756725	13.0885029505241	14.9692908346156	20.1577659722694	16.6948214957943	13.8558778796013	13.8226883531863	18.1573429599832	15.8989808788551	13.7210403621816	20.6152506436248	18.1874415353501	12.3538148561541	16.0503924347669	9.80475223926689	11.3662219009568	10.0495268066883	33.678141366489	32.8217667966004	35.45452851808	33.4249407505165	35.3462461773356	35.62018397643	35.6075353707887	35.1770834392344
ENSMUSG00000000632	0.0673942029927248	0.187665516287042	0.0219848649061451	72.1647388180774	73.5404060038934	62.5475374947036	90.3356226154913	85.4498603596861	84.9607134934822	89.8145417847915	65.6594426484158	69.5310725217144	62.5811932273911	72.1636225458118	53.0745425311183	68.2561546905084	51.1850501480744	71.454751600674	66.0923662379987	60.4152234279014	68.6679506537195	55.0862199782108	63.5959299854643	62.2455422777092	66.2083916908099	57.2059191664043	64.0415955272324	67.1265117627169	75.1752353192027	86.3005059278679	80.2854794255239	87.5151155146609	79.2366879347443	70.8400742989433	76.9353020645539	83.4712952454086	81.2983199980023	82.3032877490852	0.229501299253868	0.265951152185377	0.0462486154332048	0.351017633438463	0.521959683209369	0.438840338001652	0.433033618790105	0.530202784495523	0.26242753688439	0.44191683844917	0.697272003454628
ENSMUSG00000000673	0.499215251990972	0.376488657394162	0.379984507604481	1.12774784580182	0	0	2.02773130486852	0	0	1.00801739522307	0	0.998147056887535	0	0	0.963588038275295	0	1.94434722893347	0.958864720238836	0	0	1.66225620814995	0	0	1.13009094594821	0	0	0	1.06246230390378	0	0	2.20261475753093	1.09134466338071	0	0	0	0	0	0	0.85000299618977	0.262667243491441	0.399678538799281	0.433354177235821	0.429595529340873	0.325066222599216	0.106921652765991	0.436379960350299	0.323983921310594	0.436460142601625	0
ENSMUSG00000000682	0.218742543720841	0.114207984269462	0.214069981958909	0	0	0	0	0	3.97728568529935	7.95034444319997	0	0	4.00896461292393	0	0	0	0	0	0	0	0	0	0	0	0	4.42081553954414	0	0	0	0	0	0	0	0	0	0	0	0	0	0.647401730614699	0.337747365528842	2.56343416635326	4.65886760768553	2.56383317268227	2.52990862644113	3.87199902055555	2.5552969429737	2.58180698506934	3.39472191066916
ENSMUSG00000000686	0.128326556538701	0.0893343507926536	0.167447162164893	0	0	0	0	0	0	1.55470491829957	0	0	1.56792125059002	0	0	0	0	0	0	0	0	0	0	0	1.75095321060402	1.72899770854659	0	1.63867744467005	0	0	0	0	1.71450059747973	0	0	0	0	0	0.0971105991863888	0	0.088062849617295	0.167094802606333	0.496936574838047	0.33424162284172	0.49472842497292	0.336522997429942	0.499693158370639	0.673169663103198	0.497883225860498
ENSMUSG00000000690	0.132203360181588	0.0690248866231425	0.0646896814117172	0	0	2.66730289546542	0	2.39460160517227	0	0	0	2.37898491511739	2.42293329711848	0	0	0	2.31707978071222	2.28535934594602	3.96886595961381	7.90087296197878	3.9618234777749	0	5.42402195144482	2.69346014153949	0	0	2.54648800401742	0	2.57209826238379	0	5.24971470468548	5.20222440864064	2.64944466056568	2.60555492218428	5.80459959568459	0	0	0	0.225099797757655	0.156510357278951	0.204127353809947	1.0328568755809	2.30377164658881	1.29127205362095	0.509674395720574	2.86018845957195	1.02957823194493	1.04025963722923	1.02584900915588
ENSMUSG00000000693	2.62298589440445	3.26910740460386	3.4502100340162	66.5177676818388	72.7090223676936	67.1467282891486	69.0800875463826	82.7596788523193	68.718130190348	56.3804298255822	70.9562626917317	54.8133009249815	56.8597120909708	50.899093006301	84.2728182090664	54.1747573112104	53.3869678955496	66.3076931066225	67.7371518112667	62.3659174887111	54.0935654858129	69.1599533465306	60.172117516528	63.2082477708223	51.9522995303593	58.1409755197444	72.797580593666	79.954500825211	73.5297123942122	66.5112908992698	69.4381121181992	47.7230345164587	49.7402584808698	71.1509518789647	69.3474996667145	69.4584802321118	52.8790511807218	64.4296612051068	7.45950964236919	7.6462602920217	6.79354281660947	32.1709224344524	29.9259530936035	30.7434399050151	33.924849024213	25.184209913575	27.8954637451185	27.9629383953176	25.0587522790524
ENSMUSG00000000706	0.0945547703556584	0.0987362544266947	0.12337997989086	10.2529500678773	9.02807126752701	7.6308563535238	9.2175870241219	5.70890695867728	5.73080615252528	9.16441743537593	8.16260992884583	5.67167561700722	2.31058072131134	7.96319337584863	4.38024336699845	3.30221026158381	4.41927136617509	7.62785149018353	9.46206936717834	7.53450570397006	3.77811182828352	7.5401504095614	10.3450149188032	5.13712621314256	5.16061470666006	11.4657859696407	8.49942148075541	9.65940479645273	7.35848650738787	8.3917185664598	6.25785365380085	3.72074608105252	6.31647161125394	7.45420228284038	8.30315630438787	6.80878480359333	6.8712284135589	1.35849849307217	0.357769687461386	0.373132242893735	0.227105515916416	0.98496280827428	0.854367365253241	0.861976605641216	1.0935912380137	0.743880041660506	0.4909180984559	0.744016725243338	0.489139949983527
ENSMUSG00000000708	71.3536874240812	67.3507033858117	78.809443811259	11.9311412221454	7.64056411566545	4.30538967470235	7.80095355503557	4.83151587482879	5.8200593077259	8.72544993699459	3.9474936507577	5.76000785694336	4.88867988035823	5.77658167515111	11.1211562124512	4.6578330482377	6.54514337892574	5.53332125182411	3.20314474817404	9.56481271665893	3.1974609863776	4.78598924444988	10.943886493361	15.2166385970351	3.27561721441331	5.39090614900236	6.1655670103434	4.08743459591009	5.18964555919639	5.07286518172649	1.05921919868526	3.14891167204753	3.2074230408985	5.2571500587322	8.19823661819106	14.9821245070069	9.30432375934221	6.89828061594117	73.9400341639557	70.8624358707117	68.0395433534292	52.0991088874276	48.7549881643037	49.3976429221152	48.4355087029939	51.0988425864331	47.7790300939147	51.4230668011054	52.9875147133173
ENSMUSG00000000711	45.2420605470933	43.7576704728796	44.9712317289014	36.4414763912763	25.2910025170495	27.4336642483385	33.8912529329548	33.5848432698763	33.7136737094762	22.4638392146593	26.2965000451956	28.9170401584276	31.7167217031991	34.5772162739734	21.4737234333095	32.377538841856	43.33010891996	22.4368866613182	29.6876086443476	24.0091750137161	25.9305637574146	38.81310820499	20.2861777912642	31.4803363364886	25.2994191582156	21.2348575987768	38.0960909489376	47.3543065420005	38.4792267541768	29.3854258979562	29.4513868507563	41.3453626650068	37.1590762676815	32.8891612505565	27.1369521683517	41.3904747815296	32.3381174030363	30.6355800376526	56.8624629478991	54.7310125180916	48.3199556184143	63.3765010956595	70.7250400887393	66.0425564094938	69.4576647456327	65.0346112832579	65.8226690790466	65.046561010607	70.2602789831909
ENSMUSG00000000724	0	0	0	6.62357298142828	0	3.28643844836517	0	0	0	2.96018157279748	0	0	2.9853456684697	2.93963017701385	0	0	2.85492138602183	2.81583798960978	0	0	0	0	0	6.63733465242604	0	0	0	0	3.16913487284929	0	3.23414042660047	3.20488354409354	0	0	0	0	0	0	0	0	0	0	0	0	0	0	0	0	0
ENSMUSG00000000730	377.044868133204	359.328590507559	385.913871900854	0	0	0	1.58832165965354	0	1.57999936695125	0	1.60746750319927	0	0	0	0	0	1.52300692413614	0	0	0	0	0	0	0	0	0	1.67379599728588	0	1.69062951382924	0	1.72530784471256	0	0	0	1.90766961277184	0	0	0	311.153913614478	319.371117066531	336.503532861413	73.829563511026	68.1416794262111	68.0695705246273	71.3564622860037	72.9777938260286	79.5166561532572	81.7091219338773	72.9914915975795
ENSMUSG00000000731	27.6278409292632	28.8141817692924	27.2037614603006	0	0	0	0	0	0	0	0	0	0	0	0	0	0	0	0	0	0	0	0	0	0	0	0	0	0	0	0	1.335577612885	0	0	0	0	0	0	38.4498310057031	33.1896886589255	30.3256221927856	4.6404301717275	4.46874816187695	6.09980038757288	3.66379272803475	7.07600088256123	9.38356254740716	9.88151468211419	11.7198891113994
ENSMUSG00000000732	18.2090383992447	24.0026124792603	19.5250821099037	0	0	0	0	0	0	0	0	1.01132605482479	0	0	0	0	0	0	0	0	1.68420374682898	0	0	0	0	0	0	1.07649048583844	0	0	0	0	0	0	0	0	0	0	47.1441480615108	35.8617398645169	35.3757711605762	8.34244311021141	5.98493057394235	7.13609482100652	7.47500383230187	8.73229832021538	7.2217558840709	8.95501429269343	8.50388860447011
ENSMUSG00000000738	21.4648746513157	19.9236561632788	21.4844196988836	4.67373852695736	9.40659597823152	5.79745782059992	9.45399426104535	4.16378712045891	7.31457874261892	7.31069189669639	10.6310599813179	4.13663246860607	5.26631362941645	7.25993659033212	5.99011368813633	4.01410773718864	5.03623803598804	8.94112700286453	10.3517300726182	5.15183084240582	8.61113469494234	1.71856349806239	3.53677925386375	8.19603586230298	9.40972641732306	3.48440109258891	9.96275386432314	6.60476234339123	6.7086334492985	6.5576719361123	6.84624148738532	3.39215429567404	5.75864244505422	5.66324686495122	3.7849381161768	7.44897333492721	7.51728813690547	12.3852485457377	41.1631367514089	42.9987091526744	46.5860368555636	40.1844877989949	41.7276036031837	39.0680961944409	44.7547816877893	48.0381364884846	45.3157988741501	47.3686531446507	46.0435457334345
ENSMUSG00000000740	1224.99541842506	1166.32811222413	1282.15776187088	2133.9722781665	2280.53404149471	2267.02450164064	2115.99700298065	2107.74032895004	1932.07802357389	2100.15471608102	2291.42727154319	2216.42919673244	2338.06060474543	2150.5790628411	2275.2667783357	2164.75725620906	2158.75403181173	2098.06732229144	1997.52488447523	2057.01587170723	1975.98961214666	2100.44618833934	2280.39260002705	2411.56748145454	2322.2497708685	2357.83983852861	2148.92185760216	2190.5896913093	2211.41376554818	2056.99385444773	2209.09613182323	2041.46512175285	2133.53907876896	2127.77547078086	2299.81591240905	2200.4008885479	2100.60840165992	2277.07591112535	796.738204139803	859.91181022778	907.845091881792	1306.03776772948	1313.30825676433	1314.45026258344	1295.12879501075	1436.18354045562	1432.02270723174	1422.6695025146	1385.6864021174
ENSMUSG00000000743	69.9508504181346	65.8351436656346	71.0582144729465	124.230455469827	107.156710022803	129.683745055691	124.739559974893	120.737100982549	119.757384780372	135.556774493179	104.224026854743	139.941315581441	143.980885867521	103.109864350711	136.474634813417	141.339039820833	150.207954292919	119.344370636646	85.7624385111659	132.788754867096	142.683764859717	128.142229140977	141.624661185739	134.188974508751	139.674907548825	137.923499971805	108.52459450862	156.558301525391	111.159923926396	125.25914985791	110.288933007359	140.517296221167	122.454222838639	132.93745070582	128.914622071885	101.141668200126	108.989190686632	121.421615464689	84.8071284907227	83.9393937363234	87.0345301409036	63.5465824031755	58.2323501687129	61.5412683609221	68.2222232403824	67.2678308516422	60.7183693064763	60.7238846122083	59.5748017031702
ENSMUSG00000000751	227.878064493769	215.669186340509	221.917059091596	0	0	0	0	0	0	0	0	0	0	0	0	0	0	0.804669371717102	0	0	0	0	0	0	0.95269684370441	0.940750814886858	0	0	0	0	0.924205779849613	0.915845171976534	0	0	0	0	1.01479346846357	0	209.793495769291	196.097937777826	200.836382701445	158.467612273488	163.311995840555	165.857668106141	156.395114243389	160.764239322605	159.505257245883	159.237119216303	155.676725110489
ENSMUSG00000000753	21.3529442488121	23.8488444642045	28.6523460125773	8.95122961627527	9.00784243951887	6.66203843157366	22.1301213690091	13.9554823518052	14.0090151586063	10.0011221429402	10.1804003805838	5.94191569303589	6.05168418254434	9.93168821992385	5.73618771576938	5.76591948599564	11.5745943772415	15.2215201540924	6.60860766823359	6.5779205160349	16.4922028621236	16.4571214163753	6.77370439548811	4.48491370748923	2.25271004416414	11.122314636369	12.7205657648755	10.5413014933735	8.5656650908381	2.09322889694471	8.74136471386374	4.33114401804587	6.61743448073462	4.33854164236534	7.2489827930847	9.51094009529493	11.9977065856079	4.74409096478531	32.7339699682241	41.9577795786633	39.7677120621281	129.416660024567	136.392483109428	130.081838029121	125.178105719621	98.4978847447951	104.790463718418	103.062874681927	99.4999611652905
ENSMUSG00000000759	25.2738014818856	24.6826807459674	27.5809983408333	49.2902676582478	45.2618324866429	51.9700683203778	42.6511080959905	46.1078191427289	46.8356955203405	39.6515077902452	47.0893421525434	46.8977670521694	53.3181063926129	47.5796024378999	47.9062278538942	40.7461450822715	50.9887360147764	47.6714009972989	44.5784062195838	47.9935614121321	42.6830067211071	45.3108653375692	45.381236882735	50.0100855691722	45.8971267004618	49.6087945472164	58.3718772162724	47.0173050432378	50.7046784441728	45.5294386628749	40.9144431746122	32.7932003163727	39.4757359206133	38.8217952107895	51.8918196348106	36.0059793027556	39.6394815622536	55.512453303217	23.5289189163156	19.3372126720434	20.0577837701213	22.8470158965155	21.6513664880855	20.71943066431	19.8611212935557	22.1721051913138	26.0195616411378	21.8781122607137	22.5156376889345
ENSMUSG00000000766	0	0	0	0	0	0	0.590507044798403	0	0	0	0	0	0	0	0	0	0	0	0	0.965367332171602	0	0	0	0	0	0	0	0	0	0	0	0	0	0	0	0	0	0	0	0	0	0	0	0	0	0	0	0	0
ENSMUSG00000000776	28.2482542090596	25.2224771762752	27.1106430918714	36.9936066306821	18.6137879422083	22.0262770288469	16.6289597724063	32.9572358273185	33.0836587838145	33.0660786758177	10.0976444980226	18.0082656293609	15.0062259845362	36.1201650481856	22.1260611423732	20.6521201678379	28.7012629319335	31.4537193793833	24.5808250533054	27.1852040948254	19.0844951550278	27.2055707226554	9.33144631450388	20.3887571470985	16.7579842143128	18.3865033126801	15.7714512820645	31.3668355999736	14.1600588292131	20.7621316099197	14.4505111142289	34.009496501898	18.2323381687141	16.1372770863803	19.9723784266372	21.6187267460414	23.8003558532158	11.7638163131695	61.7550594889112	60.2063647540243	61.9011789828284	51.7083473160035	54.6067246480234	52.7827133183973	48.7523024996965	53.3219156561953	52.9612300818514	52.0789548798001	47.2983249533301
ENSMUSG00000000782	81.4032009039145	71.3522987989256	73.7305518650736	3.49717632739208	3.51929452050762	0	0	0	0	0	3.18192308682307	1.54764040188491	3.15246173934462	1.55209357474663	0	0	0	1.48673261193706	0	0	0	5.14373625985151	0	1.75222117190578	0	0	0	0	0	0	0	0	1.72358705311394	0	3.77616217486735	0	0	1.8534797260564	90.8891197091992	86.0865027836532	85.2982332775788	45.3546989055182	47.792218044585	50.5699604045562	49.237686720599	49.9002074650486	47.3875402661294	49.0634547019112	55.3910893277636
ENSMUSG00000000787	431.712390052322	475.77440365962	425.909409065059	498.187579641231	490.264669950719	507.279866420443	522.526222127157	489.2828607835	481.318647403122	488.216234065453	516.992254491142	496.716902675005	492.3664930008	526.560907292197	508.580744033383	495.751433701381	483.791504776927	488.225860076067	525.860825678723	517.537872186741	566.214171531999	516.454221976558	478.436355826249	537.315949372595	489.420787411983	537.9764738644	480.511718215717	482.541909194937	445.138233675312	459.450851096314	509.953525958044	485.978653284276	504.869579009988	504.264000554928	495.803223907463	560.163641741993	497.722254449436	455.965847256896	892.96075961127	734.360358112507	700.085261012774	402.284932852034	416.039437668774	409.268004475292	428.986670568687	406.44861173389	409.821303210891	405.555381670517	401.082662574995
ENSMUSG00000000791	0.0632514980259776	0.0660486613046781	0.123800764231535	7.71593812355421	5.17649215951888	5.10458746571896	2.31225584362717	9.16540326929763	3.45021055428769	8.04621339568192	7.02038426244983	5.69101872507984	5.79615224791803	1.14147880685994	3.29638655822167	1.10449078907541	5.54292897602777	6.56045664619439	3.7977358073966	5.67015146065518	3.79099698433613	7.56586590425906	5.19014816693672	9.02063094418632	5.1782148542589	5.11328433173096	7.31006446756183	3.63463048324502	3.69179122094161	4.81162189319616	8.7908742704039	2.48895706177106	3.8028082679788	2.49320821786598	4.16573700581895	9.56480839181518	2.75786502659675	8.1787897095702	0.2871918816377	0.112321440327354	0.195325760235194	0	0.122468737688467	0.370678437999252	0	0	0.12314809059317	0.12442569595117	0
ENSMUSG00000000792	1.81788650533848	1.25008595896585	1.6054883090255	0	1.81433575092427	0	0	0	0	0	0	0	0	0	0	0	0	0	0	0	0	2.65179982385446	0	0	0	0	0	0	0	0	0	0	0	0	0	0	0	0	1.71120948258939	0.78736255557341	1.64305788066695	1.73201067592288	1.37359062352775	1.55905224178989	1.7093587998552	2.09292478934401	1.20855887404192	1.74442445997114	1.20418136764643
ENSMUSG00000000794	0.173909845543629	0.272400959131651	0.230978868200138	52.5322665089109	47.2730726552178	55.6389532506979	54.0391071826932	55.3505596559828	56.9180749846657	48.7609968539118	55.6096699690643	54.0954445668507	48.264849825597	49.3191804839353	53.5172610552737	57.2652740377384	47.4625558449669	45.5243756651447	52.9551760474967	48.2549728411736	51.3721625121178	46.0623033990281	56.0618937130485	45.0489004784744	43.7294323509478	41.674784017934	71.7821611313303	59.008694816489	67.1871148442949	62.8403297990346	46.3678753191185	45.9484193582241	53.2748537487854	44.0683081088214	50.723458298296	42.9361930624835	46.5797096134078	53.0063988138421	0.112804772186658	0.088236439105117	0.204589607569412	0.679347255070623	0.769662873541146	0.339726498769129	0.335231250232822	0.488636157879569	0.725561542271021	0.586471130279841	0.433760096781154
ENSMUSG00000000804	30.3091007238393	29.9725470967047	32.5236133358433	6.87368185702909	11.067448080638	9.54950005386943	11.7411715184701	7.96080314886178	11.0649330666804	7.98709408222778	8.75567455648854	9.73401327768865	4.3373029907272	7.93164277709388	8.22236699223089	7.67462903112102	10.6658078655909	11.6886608214531	11.1645026291011	8.08193463402413	10.1315381645181	11.1209855112896	9.01602398856049	13.7759263489155	8.99529413077885	9.56576987449798	2.60484502077616	9.71364461830781	3.94656327134513	8.35847012794314	6.04127325000134	9.97770384625998	12.1957249531664	12.6600113901339	8.1642297959095	8.76418268937529	6.63341949268338	11.6576151936756	43.9409655556823	42.565803957493	35.1662879490455	39.0914809555795	37.3777617250743	37.9748315144308	35.7779480302193	37.1701262457507	34.3597604171811	37.5094869505295	36.9898712254535
ENSMUSG00000000805	0.792413222980584	0.758501348222975	0.710862602857954	0	0	0	0	0	0	0	0	0	0	0	0	0	0	0	0	0	0	0	0	0	0	0	0	0	0	0	0	0	0	0	0	0	0	0	3.89776062146385	4.69053420695614	8.56462724368001	0.257951539120153	0.511428451893344	0.515983380124425	0.763733860525336	0.259752618819907	1.02853084818914	0.519600693671975	0
ENSMUSG00000000811	21.6525422980624	19.8375966470587	20.4284356972607	0	0	0	0	0	0	0	0	0	0	0	0	0	0	0	0	0	0	0	0	0	0	0	0	0	0	0	0	0	0	0	0	0	0	0	13.4582586652766	14.0903471158187	17.1991930949928	9.11980571982413	10.6361248563714	11.6250909989599	8.29460933007312	10.2638920910425	9.62561256762624	11.8866903399331	9.0579284338055
ENSMUSG00000000817	0.0670230767673304	0	0	0	0	0	0	0	0	0	0	0	0	0	0	0	0	2.3172151551048	0	0	0	0	0	0	0	0	0	0	0	0	0	0	0	0	0	0	0	0	0	0.0793459839173617	0	0	0	0	0	0	0	0	0
ENSMUSG00000000823	11.7813577699796	13.1981664711257	13.2087780145624	0	0	0	0	0	0	0	0	0.686097852171887	0	0	0	0	0	0	0	0	0	0	0	0	0	0	0	0	0	0	0	0	0	0	0	0	0	0	32.5675224771431	30.0164342478335	27.02142590355	12.8831074276752	15.0598781666778	14.4492015501451	14.1845153485077	16.1225894932433	15.1434176247478	17.1755878634974	16.1240567168909
ENSMUSG00000000826	49.9652265774057	48.8992826604706	53.4112917787008	0.759238841679612	0	0	0	0.676398324832208	0	2.0358964880077	0.690797195391835	0	0	0	0.648720783426817	1.304166457401	0	0	0	1.11587188963946	1.11908835184092	0	0	0.760816297710851	0	0.754711354154882	0.719301372053821	0	1.45307090099864	0.710186533567174	0	1.46946192126711	0	0.735985886260595	0	0	0.814111601767556	0	81.026560174948	74.0945647464778	70.0946656193172	35.0098818404869	34.995446197929	35.2341770553568	33.0403592374946	37.6046178747545	33.0811052650163	36.2892472383861	37.8149220113146
ENSMUSG00000000827	101.576230715385	105.496794339639	100.758061218409	4.2384485477305	7.4641962165684	8.41201587586365	5.71566252795435	7.55198322369867	4.7380952513552	11.3653860145464	6.74865321094259	9.37841504072772	6.68616759710656	6.58378031214784	10.8644454608591	17.2912001392888	6.39406118531344	5.40559504870091	3.12920624033782	6.22935146420166	12.4946147095141	1.55850459338536	12.8295212115267	8.49450938255086	5.33334302908791	9.47964119007428	11.042618795422	13.9757937824228	19.265439333423	3.96461418538142	5.17384568446522	10.2540834389504	12.5335431072284	4.10863899411475	11.4414227277444	9.00694808703362	7.95335723998971	8.9853958939611	93.264331380697	93.6905178372465	97.2088712248785	65.3511059884306	68.0134141658611	63.1214835107652	59.2724109579659	64.0648394971821	63.2157314541012	65.9220174324672	59.4481765827732
ENSMUSG00000000838	67.1127423713706	68.5837925004613	72.0274220175496	1.17755691862555	1.77750671828226	0.584272015022762	0	1.0490737346773	0.526548974843891	0	0.535702977867436	0.521116035388195	1.06148583438338	0	2.01229337816938	1.01136174194838	0.507555731576935	0	0.869379070341459	0	2.60350924950365	0	1.78219592560299	0.590001753065308	1.18539883876493	0.585267459897267	1.67342263212923	1.66408187973687	1.12683492913713	1.10147824400905	0	0	0.580360173249051	2.28298454926162	0.635748026205919	1.87678237381224	0	1.87229153233246	103.842759523583	92.6855871932585	88.3847612720136	38.6882427529099	40.2030335274816	39.8822465064609	39.7452802473225	34.9144486495385	34.5622958939864	37.5983201026661	37.4145417229565
ENSMUSG00000000861	0.13795307747829	0.154343313845752	0.144649564659521	0	0	0.39761539936957	0	1.42785504441999	0	0.358142651008667	0	0	0.361187172337055	0.355656205097539	0.342357161834281	1.03239499563292	1.38163026620685	0.340678994720151	0.591639677015675	0	0.590589852777981	1.17866715510374	0	0.401514665501598	0.806701023784926	0	0.759210996567775	0.377486606798755	0.383423224844157	0.374795215779322	0.391288033396671	0	0.39495326856554	0	0.432646436657478	0	1.71856332966674	0.849435338590403	0.29081583991643	0.198313768836038	0.213005150677734	0.0769840950148342	0.152632764542287	0.153992155647001	0.227931805661148	0.193804041214398	0.191849302423136	0	0.191154407398686
ENSMUSG00000000869	0	0.220969645196172	0	21.5117671809223	21.6478202066269	12.8082711166115	27.0752533278837	11.4987715221475	15.3905072810116	34.6102402961309	35.2306569649836	7.61585390919405	15.5130920800023	22.9133031890468	14.7043377576745	29.561106367756	11.1265151328088	25.6064550024987	12.7055464460986	18.9698221238708	25.3660026417275	25.3120452624152	17.3639431338837	8.62258470738965	4.33100488523488	4.27669767354433	0	8.10657871976137	8.23406843899229	20.1219517844033	8.40296632437024	4.16347544359014	21.2041944309331	8.34117337762008	9.29114393310883	4.57137483390398	18.4531963067313	13.6813087847537	0	0	0	0	0	0	0	0	0	0	0
ENSMUSG00000000876	8.7966604484089	9.83868409636946	7.99675809934235	0	0	0	0	0	1.51606875672779	0	0	0	0	0	0	0	0	0	0	0	0	0	0	0	0	1.6851342470902	0	0	0	0	0	0	0	0	0	0	0	0	7.85569861530098	7.65010966006072	7.51001621756356	10.2599106398021	11.3010249758449	10.7501508464073	9.96500189757592	9.51158369261284	10.7143584407218	11.4816068502147	11.6460546472957
ENSMUSG00000000881	8.73044387088285	7.26074719432197	6.13077526874003	0.903317533572611	0	0.89640364248701	0	0	0	0	0	0	3.25711224883005	0	0	0	0	0	0	0	0	0	0	0	0	0	0.855801238858696	0.851024306052977	0	0	0.882138918549135	0	0.890402004337952	0	0	0	0.968603348235766	0	8.59883281733105	8.78396972334163	9.12397576033604	22.3020380833208	22.3666809950207	20.5696721510896	18.0707655958409	18.6128485886014	19.7226598066002	18.878469556123	19.1340851635882
ENSMUSG00000000884	24.7400461145884	27.0551378786564	26.8314828288025	6.25620723654698	2.51831006338291	9.93331668489042	8.99910901928374	5.57359273827725	8.95195659341137	10.0655996310388	5.69224093334846	6.64469263800505	11.2790732295347	5.5531767031999	7.48373767484394	4.29858704826222	2.15726223717412	10.6386483892818	9.23779656871476	3.67796029801525	3.68856189160934	11.0421472636822	7.57486071057428	5.01536451100597	0	8.70646037403941	7.11254198609654	8.25164785778981	2.39469115303236	9.36321776324733	8.55333938848258	7.26511168895725	4.93340536937757	9.70336073414538	4.05317620499806	5.31792075961146	14.758401905188	10.6103916434497	11.0724842289913	13.4058039516563	11.0227803399851	9.49596713602924	11.2009982962429	9.85810768862513	11.1512263854408	13.0724707392257	11.2631319547728	10.8957272740364	11.102949349392
ENSMUSG00000000889	0	0	0	0	0	0	0	0	0	0	0	0	0	0	0	0	0	0	0	0	0	0	0	0	0	0	0	0	0	0	0	0	0	0	0	0	0	0	0	0.0570925597503453	0	0	0	0.188414436353013	0	0	0	0	0
ENSMUSG00000000901	13.365578874629	13.7614454306891	13.8575636755441	1.90028353714843	0	1.88573898009146	3.41677834344475	0	5.09831329206299	0	0	0	0	0	0	1.63208592122195	0	1.61571121506047	0	0	0	0	0	0	0	1.88895178021558	0	0	0	0	0	0	0	1.84208418544633	0	2.01910616313902	0	0	19.627492324758	20.8022434265016	19.5786887464931	76.4897811938021	69.6733818435189	69.5635865638373	78.1919047384305	71.6928448358444	80.4323711494434	75.3832496654485	70.1687369232444
ENSMUSG00000000902	34.1012315853214	33.6433390392449	39.3808591792234	0	0	0	0	0.593064004105718	0	0	0	0	0	0	0	0	0	0	0	0	0	0	0	0	0	0	0.63068126606434	0	0	0	0	0	0	0.645310197625463	0	0	0	0	44.6927653099817	46.3986697364368	51.0948871198173	39.7136724830071	39.7495994285492	38.6325150375832	40.9614964100687	42.3736772734879	42.6475193002573	43.7984725949678	38.5549761843368
ENSMUSG00000000903	2.87153701311765	1.73598795181184	3.549723891761	0	0	0	0	0	0	0	0	0	0	0	0	0	0	0	0	0	0	0	0	0	0	0	0	0	0	0	0	0	0	0	0	0	6.58966003153646	0	2.40176330583799	1.78921037075587	2.02242126405726	2.36150279818496	0.585255143435573	0.5904675933205	1.16530909568709	1.18899568940614	2.35400657455163	3.56764248111444	2.9318501949682
ENSMUSG00000000915	9.24921187971468	8.18650704449641	6.91372835545361	117.485951588618	108.136281965794	126.539252792991	116.570610197734	134.024899720078	134.539015168214	124.22237872786	121.886566999269	133.150839787083	128.507200178124	117.637066481153	129.764932652915	119.977916187426	122.892956055698	124.865162147481	118.472453169267	120.028080655123	103.479452899212	115.903336581225	119.986520063635	109.115656009431	121.152941107718	136.012218303546	133.024193000201	142.405272819247	144.644837606852	137.369389119009	122.426851947374	128.945134032709	141.227013525607	111.804435963408	142.32887661081	112.653465102134	142.108267595551	128.330267948292	11.5988456878681	11.1374885646349	10.6269954317313	14.2456879174129	13.849238179789	15.9686668120038	14.8744139224963	15.9390608193765	16.6701136637327	16.3578675157517	15.5160880734817
ENSMUSG00000000916	15.2769143958179	16.7061651003978	19.4534174582851	2.44567415621883	1.2305710166102	1.21347762026734	2.19870517444742	3.268240133814	4.37436933838344	2.18602243550576	0	1.0823086340724	0	1.08542286359974	1.04483567458111	0	1.0541451677829	2.07942819339263	0	3.59446710616779	0	1.79858000561637	0	1.22537774333647	0	1.21554506496152	0	0	4.6806587790797	2.28766595686475	2.38833441742003	0	0	0	0	2.5985994538801	1.31121565139908	1.29619070951223	26.5237120046729	22.3579595303451	24.7025778751002	16.4462778845103	17.0023601016514	12.219136649729	14.6080686428765	16.0879351886939	16.9795742931016	20.4685601957754	17.5014546037365
ENSMUSG00000000934	22.5586947591303	21.764698856356	18.1589603590029	18.0875739908901	10.4011259494983	7.69248588354491	9.29203155955901	13.8120339282183	6.93250823560987	13.8576488312458	7.0530292210858	4.57398568114591	13.9754507945395	4.58714684499273	6.62342967278511	8.87701358620573	6.68244447770748	8.78795057354477	11.4461861155382	7.59535707162327	0	11.4015710488192	7.82142372440354	10.3572309701097	13.0057342001547	7.7055918435226	4.89603763082743	4.8687088052605	9.89055504125652	4.83399605275826	7.57007318649213	7.50159231906771	5.09398855932549	2.50480169709737	13.9503592828249	5.4910199913854	11.0827566658636	5.47788085459058	16.7345851931278	16.0238107638811	17.4648286522582	23.085337009129	21.9008032162472	26.0681471265504	27.438095320084	21.9967112465955	26.9711196257763	24.0008214686426	25.6407018127929
ENSMUSG00000000938	0.238208623299668	0.248742894179545	0.233120246408463	0	0	0	2.9026942624127	0	0	0	0	0	1.45524189466076	1.43295734011011	1.37937480341488	1.38652436977204	0	1.37261338086789	0	0	0	0	0	0	0	0	0	1.52091316347816	0	0	0	0	0	1.56492656488377	0	0	0	0	0.540790217487504	0.141002909034798	0.163468347760545	0.620345842092012	1.84489603013269	0.775553001012706	1.07140727712025	0.468507934495356	0.927564975935712	0.780990033454971	1.23227367216034
ENSMUSG00000000942	0.0814452319311913	0.0850469744842232	0.318821917923745	6.62357298142828	0	0	2.97735578359145	0	0	5.92036314559496	3.01324523184406	0	0	0	0	0	0	5.63167597921956	4.89012091887172	0	4.88144373296731	4.87106015322827	3.34152418840578	3.31866732621302	0	3.29203766966054	3.13757994974292	6.24013305467202	0	0	0	0	0	3.21035750763483	0	0	0	0	0.184900042992905	0	0.251509487379382	0.954453060056876	0.946174720598163	0.636401082386838	0.941970370008037	0.320372426976122	0.634282198099075	1.92258776115264	0.315992386132708
ENSMUSG00000000957	7.55852748243569	8.14299095358573	10.4667470365223	71.7446310339036	86.4597957440447	77.3482036961543	86.795915767765	91.5348516940886	81.5884102634871	102.920943878371	91.8716225754656	89.3700010998528	83.0366885127907	98.2753880486593	102.925429962192	80.6370934648297	88.5715409330504	85.8528214966327	70.6245047336916	71.5983470933681	87.4712127170207	82.0740944140082	64.3456456468045	64.793081780671	71.3307784454121	93.3281632242488	85.5927598773158	110.148818436865	99.1673348182294	93.621769693265	76.11733991948	91.7145180391789	75.9572668224054	103.033084573891	84.1627984329999	77.1718636809422	83.5781176348832	74.170598681909	13.1788126113136	16.0140032041215	16.7492658721143	72.3259760106857	74.2292060446004	75.6562362595291	76.3346867864466	66.9188120061328	66.6679544868424	61.8748526706436	64.7362361472452
ENSMUSG00000000958	38.4184161098193	36.1097395717928	38.9008423248874	11.1471836088653	9.61515851349548	7.90133165413889	8.58987351863306	11.3496170197486	5.69657690310748	11.3870996730961	4.34670850638862	7.04724943181079	11.4838998384089	8.48103258309516	6.80325129286072	5.47081108796932	9.60941563355402	8.12388372024976	11.7569422996705	9.36187903307773	9.38886432621406	11.7111159641717	8.03377006986246	14.3618707275571	4.80917918025629	1.58295868640691	10.560819631744	6.0010691337238	9.14316920782221	7.44785364689677	9.33071464253601	4.62315327537114	7.84843033687933	9.26209930709487	8.59746124127039	11.8442046601512	11.9528282864642	8.43990240266105	66.725600824218	64.9081264516143	78.649356032601	20.0405390932847	19.4117567212754	19.4316383584052	20.6843243299764	19.4102201277804	21.5018795100392	19.8760196568513	18.992905863331
ENSMUSG00000000959	71.1015595610493	70.0180272848811	76.9372654376849	3.55327866246242	5.9595861327196	4.70144302148897	3.19446160133145	4.22077411044052	2.11848243592117	2.1173567094634	3.23296807239809	5.24155976361964	8.54142426841499	3.15398508110393	3.03604819867623	1.01726154120587	6.12619881891694	7.04938754500021	3.49780244320463	5.22234053084799	1.74579791571683	5.22625300712084	2.39012320229698	1.18688708054376	3.57694166088167	4.70945303606811	4.48849220542088	5.57929778390576	6.80045006146076	4.43161495884457	4.62662763293798	5.73096743244908	7.00494859324791	4.59260477197211	1.27891335045149	5.03394832506187	2.54005742297053	1.25547572200231	76.6749405791642	77.8293665254156	79.5155962818798	60.3052153314823	57.9774203411566	59.6317952064282	56.3722523697548	56.0285874277248	53.5352960308958	56.8410749410495	58.2008772044428
ENSMUSG00000000976	13.6315895928754	13.3051678947728	14.2310849285541	0.822400321887886	0	3.26442304825928	0.739352721458913	2.19800477608273	1.47095750380132	2.20526379204199	2.24479493670015	1.45578014434976	2.96534724757171	0.729984499479681	2.81075283200913	2.82532150749623	0.708949164872846	0	1.21434066749985	0	1.21218590284311	1.20960739745223	0.829784944121953	2.47232702195835	0.827877082751705	0	1.55828086614433	0	0.786976318324002	2.30780197907426	1.60623768188227	2.38756085182354	1.62128347510547	6.37770352661775	3.55202791896698	1.74764820725976	0.881837975866929	1.74346636328533	19.720645292714	16.99986778346	15.6973161267894	23.2274530951246	22.8693530328179	24.1792753972062	24.0152794877803	21.4802749839513	19.846046704317	22.8369321232951	21.1081338651347
ENSMUSG00000000982	0	0.176977646642104	0	0	0	0	0	0	0	0	0	0	0	0	0	0	0	0	0	0	0	0	0	0	0	0	0	0	0	0	0	0	0	0	0	0	0	0	0.3847658858103	0.401287652344464	0.348917426355732	1.98615950095386	2.62524369823059	2.64862487029927	0	2.00002734438618	1.3199031641905	1.33359655843225	1.97268353849427
ENSMUSG00000000983	0	0	0	51.9244688478525	47.8984638244006	25.7635223935775	46.6810339578174	19.2745801334358	65.784957248898	50.2794119274667	51.1807112248136	65.1061871688028	46.8063048741708	53.7711369100336	55.4576509077868	44.5960789097171	52.2216603692321	33.1114850810999	38.3353413672862	50.8764409748404	57.4009768796304	31.8215978862535	65.4883961842477	60.7044098784998	60.9819687857088	34.4098888225501	61.4914234412732	57.0716431344511	37.2659089228655	52.6172545759043	50.7070803934539	41.8736423711894	55.4472303881663	46.1396791302206	65.4111764274359	59.7688524390184	46.3976882548346	45.8660269915105	0	0	0	0	0	0	0	0	0	0	0
ENSMUSG00000001014	0.467833152066014	0.366391560345545	0.572299704020777	0	0	0	0	0	0	0	0	0	4.28706395994658	0	0	0	0	0	0	0	0	0	0	0	0	0	4.50567787377497	0	0	4.44858285395726	4.64434219819923	0	0	0	0	0	0	0	0.79656937440727	0.415386948237648	0.842745603657402	1.82750531859539	1.81165466022039	1.82778977535968	2.70540679241948	1.3801990502701	4.09883442068889	3.22105619203321	4.08398808239625
ENSMUSG00000001016	96.3237380279136	99.7776457255692	93.7478942431854	0	0	0	0	0	0	0	0	0.544560183367197	0	0	0	0	0	0	0	0	0	0.904949869958725	0	0	0	0	0	0	0	0	0	0	0	0	0	0	0	0	96.680590510446	91.3919064878947	91.7847623212106	92.3832693004282	89.8827755286614	92.3385334590359	88.5500453980376	86.9573660378216	89.9100190601927	91.6166846867866	90.5823479456427
ENSMUSG00000001017	326.147688793935	321.039397422268	309.434597955447	1.4514676013743	1.46064753332589	0	1.30489555101588	0	0	0	0	0	0	0	0	0	0	0	0	0	2.13940646421498	0	0	0	0	0	0	0	1.38894720575248	0	0	0	0	0	0	0	0	1.53853596177187	262.153894060154	283.55270178433	271.679944330946	231.883894195407	226.140527685855	222.994624304931	225.410893677997	231.67762446794	216.136411322826	219.642656491509	227.402265564936
ENSMUSG00000001018	62.1906543969677	60.9745954793395	57.3669224709875	0	0	0	0	0	0	0	0	0	0	0	0	0	0	0	0	0	0	0	0	0	0	0	0	0	0	0	0	0	0	0	0	0	0	0	54.8276265476305	57.0476835025066	61.5072858105391	63.1147715652457	60.3720070995931	55.8154318737564	60.5408607325486	47.7223409608675	60.9276522621178	57.5449826746394	58.2874863870382
ENSMUSG00000001020	0	0	0.217552284747624	0	0	0	0	0	0	0	0	0	0	0	0	0	0	0	0	0	0	0	0	0	0	0	0	0	0	0	0	0	0	0	0	0	0	0	0	0	0	6.07864568728003	15.4952312119877	6.07959184697974	6.85616789859731	6.99552943287586	11.2530785179872	5.24761111520087	12.0748049468108
ENSMUSG00000001021	0	0.152320086885227	0	0	0	0	0	0	0	0	0	0	0	0	0	0	0	0	0	0	0	0	0	0	0	0	0	0	0	0	0	0	0	0	0	0	0	0	0	0.115125970672606	0.0500507019828634	0	0	0	0.187453279624571	0	0	0	0.18864863801331
ENSMUSG00000001023	0	0.313807586407064	0	0	0	0	0	0	0	0	0	0	0	0	0	0	0	0	0	0	0	0	0	0	0	0	0	0	0	0	0	0	0	0	0	0	0	0	0	0	0	0	0	0	0	0	0	0	0
ENSMUSG00000001025	93.1653616708493	104.524784713647	92.2905490508883	0	0	0	0	0	0	0	0	0	0	0	0	0	0	0	0	0	0	0	0	0	0	0	0	0	0	0	0	0	0	0	0	0	0	0	85.1635801533449	109.620220612093	125.912481412573	206.266126997866	213.67121560401	201.845753100436	216.383066312497	174.458371540725	166.412077796806	157.676574508537	171.704761074558
ENSMUSG00000001029	0.204554148684326	0.427200243680205	0.400369330754031	5.54515511155288	8.37033888451615	5.5027131162753	14.9555833583343	14.8203704387343	7.43861046499526	4.95643847378065	5.04528665920108	12.269764635742	19.9942898972298	7.38304175760516	7.10696786843486	9.52507287637515	11.9504850034632	11.7868848619695	20.4696763253191	12.2247750766752	4.08667085627621	8.15595576076245	5.59494701293993	8.3350142615287	2.7910414885416	16.5362648490721	10.506937898929	7.8362175072063	10.6126071162222	12.9672451887935	5.4151468907575	5.36616005177007	10.9317422549391	8.06298823608706	0	0	8.91888335150707	2.9388945866409	0.69657983633829	0.968654438117203	0.701866461629439	0	0.528082109465501	0	0.262867781826473	0	0.265505731032018	0	0
ENSMUSG00000001034	38.7934723950598	38.1025542785382	41.2032342664936	186.21827224869	158.379866934574	174.063063599758	187.935250503821	192.658069972804	180.503960450536	201.885191689433	175.990254171385	178.641518141286	173.27777862688	173.823530234887	213.517425191321	195.019038746066	185.385366269473	162.417586507656	184.493556087137	176.573901881274	187.707842261513	192.609744511333	221.831881840315	195.032504850554	205.599524126341	211.381184351999	196.910633159082	165.251334207498	156.353603613054	183.17753658773	188.891760182108	202.297150718163	151.581518459018	192.161157961547	180.317759583922	204.244949338195	173.912135993884	197.388841695372	38.4343816722998	34.208448131378	35.2488390548544	36.7019132543127	36.7268247600777	36.8230588050243	41.6893704858268	35.4473060589397	38.541232471885	36.4999975671778	41.8405849285096
ENSMUSG00000001036	91.9543152224321	86.659873762372	101.582102781775	39.3803594073709	37.597145736827	36.0728737415813	38.1270112853634	29.6860977877631	31.6060317130377	34.2968856594279	24.8056710574033	36.6421922924469	33.6782166861144	25.9922235200157	44.0012119291315	42.494797201334	40.9114384846946	30.9074306036281	23.8557084764545	26.7130509709137	31.2550588212219	32.6737447309504	32.6022314082253	31.3673732321136	44.7249984208226	34.1268694615383	39.2221499685346	39.0032187887371	32.8527990759258	38.7251349815599	36.4849147054404	34.2005457010288	31.850095261521	30.3436507043358	31.6188575527746	30.0409628526406	33.5646627734859	35.3207009693614	110.608563821196	104.216199436861	98.2838588678984	77.5055562360876	78.6603958677748	78.3907848950165	80.2255575801056	79.9026481550782	83.4480246665499	76.00939190939	78.617551762119
ENSMUSG00000001039	31.94657268157	29.7851268454163	33.1782939521198	0	0	0	2.97922480793771	0	0	0	0	0	2.98721970843735	0	0	0	2.85671355261695	0	0	0	0	0	0	3.32075060764818	3.33593408297753	0	0	0	0	0	0	3.20689539817019	0	0	0	3.52107779108612	10.6601091658942	0	22.7569819392811	19.7784683137637	24.9150697836728	23.5579546248313	22.7224482807303	25.7904235252022	25.7633528192112	25.0047360896391	28.5606164906759	25.9712278921806	24.3466876893637
ENSMUSG00000001052	28.8329379562546	28.374044091876	31.847052532816	0	0	0	0	0	0	0	0	0	0	0	0	0	0	0	0	0	0	0	0	0	0	0	0	0	0	0	0	0	0	0.850051472951814	0	0	0	0	43.9892866569476	39.0870838153123	35.8728845281562	18.6173309678004	17.370217107628	18.3674655249807	20.3691964894374	19.0018101804628	17.3825984651474	17.3932448148352	17.4033069114737
ENSMUSG00000001053	38.9756635091361	43.0348914097946	53.2326835397567	77.4045112345798	62.3152501901027	63.3699542745252	59.1498438590623	72.4068538150478	65.7622610414635	93.4019754619193	65.1448597081007	61.6582659231891	88.9628631864281	70.4239701570979	72.7508968897848	83.0999759742407	81.7399156072658	87.2022085917205	71.4337678214949	93.8547247822157	94.1252577864907	74.0015458175925	76.14706477142	73.68706645285	56.491989307666	53.8600532523054	108.165998516687	114.854589739053	101.846794099229	124.896246621916	66.1410170088123	86.1418185436638	82.0201248072187	73.1580222945846	83.5794252633764	71.9639634318206	85.0737671006901	82.0477315683912	37.7596659279605	35.3809792127932	37.1808097834795	42.7567914073866	37.0416304290479	36.2559656228557	37.6109063792188	41.3705558433234	34.2821622795888	41.0036944764009	41.5435004715894
ENSMUSG00000001054	57.0118884838985	60.097710541454	63.5546633828386	7.32853447413004	0	2.42414756441189	2.19616155439369	4.35261226520902	2.18465437688585	0	2.22263438202657	2.16211308342922	2.20205506503503	2.16833433695515	0	4.19614501541377	4.21170262778232	0	3.60705818819135	0	3.60065770955571	0	2.46477998904156	2.44792027671613	2.45911290799778	0	2.31434633960676	0	0	2.28501942058888	0	0	2.40791731298056	4.7360572579083	13.1886089841792	0	2.61939748592773	0	60.0781395130814	63.2979741113639	56.2740354501449	57.260705748308	67.4654830084385	57.0349069999728	59.0594934902309	55.7700051224365	70.1790252501106	64.5254616164357	65.7293408170946
ENSMUSG00000001056	595.421785003809	608.977302341868	596.00669490147	4.60644648010326	4.63558034791121	9.14237851080992	12.4238353901695	12.311511917692	8.23915900253111	4.11739042499056	4.19119799263475	12.2312208724884	12.4571753809966	4.08880497570687	7.87182479435717	3.95631299228148	0	3.91661933284293	6.80179122572558	6.77020702326629	6.78972191130009	0	0	4.61601720591933	4.63712303157347	4.57897735204092	0	4.33977839840628	8.81605756949698	4.30883679571777	0	0	4.54058404306369	4.46536637623902	0	0	0	4.88277076174893	483.116545231153	456.385567535344	520.431653992335	326.582854905534	340.420344268637	319.109606264856	294.360534857578	290.540330617068	288.05101349117	302.627504534219	335.355053967797
ENSMUSG00000001062	2.64534998414972	3.49895763334063	2.81074343282706	1.024449382146	0	0	0	0	0	0	0	0	0	0	0	0	0	0.871035465833105	0	0	0	0	0	0	0	0	0	0	0	0	0	0.991380626680595	1.00980192380186	0	0	0	1.09848980537353	0	4.69006691626559	4.17563437196005	4.17529502452425	8.4636938537316	6.53661736272997	8.56344161684862	7.28459523477979	6.14433654438116	7.06339019128999	8.42523500092409	6.94005866644346
ENSMUSG00000001065	4.34310749442839	5.24609109369987	4.87065339421951	10.5006987935229	13.4490508321677	6.63111757809378	16.306003121492	12.7567745548599	9.39085338028093	10.2391235306456	11.2912238145158	16.0532009208898	8.60513742412423	8.4733643800363	11.4191281194093	17.2174735031186	20.5729868414051	15.4214230295338	11.2764596668087	18.2391580890816	9.84939406373405	14.0406327020721	10.5949882675419	9.56592354065741	12.4925603841558	18.029412814347	22.609866364784	14.3895437094354	12.7888632590425	18.7516213970604	13.9834172875257	12.0093303437082	5.64576055698119	14.8059598326797	14.4306754505374	15.2144943613025	16.3776288378729	13.1543433650155	7.4348875696259	6.30892401129838	6.83884465194781	7.51987043845172	9.09103378320357	8.89684109913997	8.50759929840411	7.57237598285622	7.58741440984664	8.58976054517148	8.47076732460849
ENSMUSG00000001076	0.792682019867619	0.919707444558018	0.68955513863019	0	0	0	0	0	0	0	0	0	0	0	0	3.07593940919578	0	0	5.28823117006887	0	0	0	3.61356143576582	0	0	0	0	0	0	0	0	0	0	0	0	0	0	0	0	0.312808353150467	0.0906617193312383	2.40836436999426	3.41067956723987	1.37642242242146	1.69776206444235	0.692908614111177	2.74367930466737	1.73258982998491	1.36687072861747
ENSMUSG00000001082	51.9025641157412	54.6194357167502	59.0912298403098	103.974532471771	106.467779739102	94.1279578811653	95.1148918122309	99.1302179357495	99.5104784434934	78.2617182093576	116.177575317609	101.712702666657	88.792886578852	113.339300328682	120.011327488539	104.966698055756	117.935677850349	94.6078752873938	96.9643050478696	93.8331042512822	118.301637061298	88.5374934969293	106.748650403072	93.2231311738635	99.1581622964384	92.4750899507199	91.5926155197587	109.985040377578	106.47811341625	117.732191010569	99.7554633863386	86.4964181392433	118.670219309318	113.167875431539	78.7853048094301	116.290468304081	111.489123747104	92.809762979366	74.8029288306122	74.4567469000682	76.8842080856663	65.3629947354914	69.6601248972612	67.4763269263957	72.290638306081	70.5837800414565	73.8894926493916	75.7150137271346	71.7073420042023
ENSMUSG00000001089	30.7114989794224	33.08906029452	30.2434149061927	0.650762779363701	0	0	0	0.57975808093668	0	0	0.592099716415117	0	0	0	0.556034961435732	0	0	0	0.960903937953836	0	0	0	0.65660620763299	0	0	0	0.616531365864179	0.61308999563284	0	0	1.27101080867878	0	0	0	0	0	0.697795607382867	0	62.5103692316386	52.2731087733528	43.8696994262297	68.3928996728033	66.2503483503115	63.9641926656241	64.7219883100205	62.7640073538138	61.1961907631945	60.3828914105633	60.9124405928405
ENSMUSG00000001095	2.58355621290187	1.74233465885713	3.10778670118746	6.56590505746062	6.60743168993315	13.0313007131694	7.87048941798468	9.74916573913421	3.91462529722249	5.86881769532237	7.9653613591367	13.5598194913076	7.89161027452853	15.5415273703485	16.8304313700248	11.2784445003845	11.320260421191	1.86088132480845	6.4633936523064	12.8667616064066	12.9038496025703	6.43820056736804	8.83315017631644	8.77272921721982	8.81284078637346	13.0535026005943	16.5880677939974	4.12386902535124	10.471809675211	16.3778672235243	4.27464331675053	16.9438950888395	15.1013951880004	8.4864176901657	7.08969751612223	16.2784156087899	14.0808904653976	13.9195405297619	0.427677172411863	0.50976176068965	0.720256992464837	0.420508064602172	0.625291253993976	0.210286758981057	2.69755528016951	0.635166229601913	1.0479330677549	1.27056587532227	0.626482417283006
ENSMUSG00000001098	42.331718866721	41.0823000369623	46.4604206858601	0	0	0	2.35003967271343	0	0	0	1.18918368397114	0	0	1.16013134492698	1.11675058360155	0	1.12670083914801	1.11127649305224	0	0	0	0	1.31873967722674	0	1.31570759945115	0	0	0	0	3.6676852943	0	0	0	0	0	0	0	0	66.2943333399683	66.8578611487527	67.1320065469234	54.3670389500186	47.7964646182432	49.1012032931327	57.0017623260455	51.5857510841234	48.1867593651178	47.422086086861	48.6357580498291
ENSMUSG00000001100	91.731099469629	91.3441375386451	91.4172757981738	0	0	0	0	0	0	0	0	0	0	0	0	0	0	0	0	0	0	0	0	0	0	0	0	0	0	0	0	0	0	0	0	0	0	0	69.6508637764834	76.0949799096411	71.1097035300861	98.2628305821283	95.1513783873086	85.8090045212472	95.2577807957374	104.888560656133	95.2783072096163	95.456677158034	99.327023570624
ENSMUSG00000001103	0	0	0	0	0	3.85473354429293	10.4766117418207	0	3.47390589289943	6.94411983375892	0	0	3.50157541982392	0	3.31902546517046	3.33622861600778	3.34859800538543	0	0	5.70909289820689	0	5.71337003991601	3.91934478021988	3.89253548048826	0	3.86130099002126	0	3.65959238011302	0	0	0	0	0	3.76549659100068	4.19434643337915	0	0	0	0	0	0	0	0	0	0	0	0	0	0
ENSMUSG00000001105	80.7035195501681	96.5399716577358	83.8950085460071	0	0	0	0	0	0	0	0	0	0	0	0	0	0	0	0	0	0	0	0	0	0	0	0	0	0	0	0	0	0	0	0	0	0	0	55.4673454874151	50.7943331851518	53.1912604567914	39.572979923486	43.1856892037125	37.2509548971664	35.4452640737975	43.8677035846504	38.1213999126366	41.8661870393075	42.2770875589697
ENSMUSG00000001119	63.7855255138773	59.5804540767385	67.4412082717635	161.503275632552	177.079169290208	160.267147675116	141.943737578736	173.946484820651	136.888547893423	161.593473528739	154.620757725543	133.342647639571	155.362023370393	146.564054519619	157.560504085959	145.955431774154	150.652506838179	122.971116587342	158.388560337136	182.452442148928	149.225066225888	168.40745182725	167.817753144291	163.046580348808	167.431902556457	168.926628860019	141.589384143011	164.644058553236	139.553360608661	162.342804423865	140.061908895008	159.789054473073	149.689993945713	142.536941505646	165.277359355299	156.234562645302	156.375039730107	152.028077594235	41.8208014821516	54.8453027477886	49.3657615543582	141.024579944897	137.046711608247	147.068221822177	144.77941212538	129.767070979847	127.534889870522	125.826053184483	120.748049468108
ENSMUSG00000001120	39.305641095161	37.5773083080612	38.5093504896463	12.5990159097812	12.6786994718526	8.93041746794082	8.09053037682367	9.62086100080125	19.3155326632812	9.6526343546659	9.82566566565174	15.930195612992	6.48979337953045	20.7688430030961	13.840777519434	15.4583521621363	23.2734982406348	16.8335844902209	5.3152763345936	7.93589217387981	15.9175342182405	10.5891167872429	23.6082728374172	12.6251926443521	16.3066099378277	7.15650602855628	6.82073295586801	11.8696564309632	10.3339945188989	20.2029061079818	10.5459662598046	12.1923254636876	10.6447514081507	10.4684143208386	13.6040973817715	17.2116236927384	15.4395307660138	11.4469593446252	29.5434083014057	29.2399554494186	30.9826302489215	23.8610010827175	22.6256086613954	26.4587058940789	23.0370046507591	24.5499435569694	21.7169747349149	20.0266827194505	24.3860363506193
ENSMUSG00000001123	10.0238233271982	7.73931447543188	9.86915708590252	34.5839154547388	32.3167412368654	41.6733313401027	39.9748676381871	26.4089708145532	50.8113600815898	35.3282502726378	33.7139417376656	32.7959268129894	46.7624992542605	32.8902936511002	29.5497325691779	36.0678005220532	44.7195313409896	35.7059325420898	36.4756796662682	32.6756739531907	32.769860455381	43.6002052461162	32.4019954291739	22.2787091538849	27.3540350659874	27.0110381374955	25.7437186891869	44.2182193948986	26.0026255781654	41.5922720739664	36.1854457650993	35.8581027324645	38.9593584527917	26.3408556569345	21.3387620138971	26.2474352887234	42.3810423366575	34.0400181602881	9.17154396691197	8.48656722510795	10.5057290039463	6.64469645553868	8.23383055095484	7.59512082601493	8.89986417908701	6.69109132465992	6.62360389928824	4.30220621143281	6.12821172245389
ENSMUSG00000001127	33.7410624502587	36.0829309628176	35.1180807217617	92.8120442765341	102.332863463842	110.522005559362	83.4397016801938	99.9413942525011	95.2724400421102	113.256248286982	101.334594120043	95.003731485651	103.306378438584	107.455370023545	106.885203961295	99.8144924687752	107.837551879592	92.6372384932165	86.9934643573996	86.5895091197693	88.0286771083768	93.776658134142	84.6880467599995	83.3000212432817	87.7430734401139	91.4563395780513	89.4591630434422	100.364922471138	92.675755768019	110.973133202906	85.1190556061953	96.8452013134618	89.8939844685311	111.875143098196	122.002194223317	83.1800124379175	103.846836271331	120.621830959786	41.5668921754413	38.8873563298155	37.1629331663709	44.0378211767321	41.5806734447693	41.4857421685271	43.8444652240371	47.0778489689287	42.2750394130981	43.0259719485756	39.9657662672655
ENSMUSG00000001128	22.5845376203297	23.9737427071719	24.6636117837618	51.6951557173801	52.0221061854875	36.2114024425859	49.2086936306485	29.8000996993904	40.7923799693288	35.3346097646943	52.5686319652241	26.9143224267889	57.5642055912181	45.886001461245	51.9649263498463	49.6225570817609	39.3209506565564	38.7826534168029	62.8617156829155	53.6312713041233	76.1966372557306	8.94524180212656	33.7501642393473	39.6137236945773	48.9782764440848	63.4779199045027	51.8568225334239	28.6485371231198	37.8288092368566	45.5108476303462	68.3007236866511	44.1409939742377	47.9586111829585	56.0074236614219	36.1182516316734	48.4655263928588	58.6920065712078	58.0194673233623	27.5885562420721	24.4350893744404	21.4771137258608	11.1008315579426	9.2669892757817	10.8103868194156	13.5504101728614	13.2375081722334	12.2303930294749	15.5937076841107	14.7973992155947
ENSMUSG00000001131	99.414544814028	116.329320409711	111.169217506036	0	5.98240436791245	5.89930505258343	5.34448774667203	0	5.31648435636298	0	0	0	0	0	5.07945451257506	0	0	0	8.7779873250918	0	8.76241138552917	0	0	0	0	0	5.63209734221871	0	0	0	0	0	0	0	0	0	0	0	179.394061194637	188.654905657932	189.91874139565	244.428836362133	249.102515780303	239.897408015957	250.250128298802	204.729525790065	206.080286151303	214.54534993364	194.556654480821
ENSMUSG00000001134	50.060145338217	55.582426823866	50.0760495137448	0	0	0	0	0	0	0	0	0	0	0	0	0	0	2.73852700148749	0	0	0	0	0	0	0	0	0	3.03440271175936	0	0	0	0	0	0	0	0	0	0	42.9778095050853	44.6357225891486	52.6714165918746	41.4617359804573	38.3415320478308	36.5167639988728	39.0872683614968	42.0628081519168	38.8626521644328	37.7076664474837	44.8682196890472
ENSMUSG00000001138	8.95823971438556	9.05877451302935	11.3395570326584	0	0	0	1.47847511496722	0.732554135912515	0.735364191347402	2.93989372401195	0	0.727776693658964	0	0.729870794728984	0	0	0.708838736654018	0	0	1.20851359013445	1.21199708883955	0	0	0	0	2.4521065632892	1.55803814326798	1.54934144690766	0	0.769147502787003	0	0	0	0.797088764356685	0	0	0	0.871597397657987	15.3333400762072	15.225678607365	14.8830673863529	14.2976671946651	14.4085805219397	13.9048680106801	12.3955671026509	14.3974969465091	14.7247327916648	16.5482299425151	14.8283118692611
ENSMUSG00000001143	4.0046174523058	4.14486987345654	6.02536166165536	0.717351225193415	2.16566452454393	0.711860699374112	0	0	0	0.641191660149366	0.652685541453924	0.634913218275656	1.29328468420728	0.636740114439472	0.612930507836208	0	0.618391722967631	1.82977813103872	2.11845434017707	1.05430863550254	1.05734764374914	0	0	0.718841652124412	0	0.713073521597893	0.679617127312165	0	0	0	0.700532659328868	1.38839091433214	0.707094620648321	1.39076229573853	0	0	0.7691966255048	1.52076512921981	7.28916723367109	5.99401277800731	5.9381393387985	6.68458682066739	7.37807992482742	7.7194871882292	7.00523528054806	6.59247134352413	7.41900726777769	6.38546111331957	7.3236892776223
ENSMUSG00000001150	50.7245023692751	55.3222238032376	53.6835729864992	209.780529739159	205.202205346719	192.889324020277	207.060470665563	196.693381036552	181.704537451819	188.164227533729	216.230176387002	202.551872789586	189.76378570518	202.483621810724	203.68633768642	194.032497465556	185.267221616008	178.989013729429	199.284827708962	188.657081911359	201.093506144933	197.429205060024	196.862529106684	197.721007105402	207.48564420807	196.863578194873	195.271083174816	189.34386219441	209.869208727138	192.796648322608	181.940508456342	190.232126020343	194.48992709343	182.735672622297	188.499068932197	221.33914764775	198.200712478343	209.924542045346	83.767067177925	74.8071665249823	68.5166779416097	144.874931842631	143.408815803461	143.065120912115	142.493403608238	142.054834583448	147.435402535298	153.081208616673	147.321296742824
ENSMUSG00000001151	20.3270117266662	24.5721099846353	19.0251746266706	43.4341588464567	41.0863302121431	32.3262889996755	36.7052066143005	35.9864054951395	34.5707085446831	40.7639945564517	39.123595281914	36.1361427587059	36.020649299798	38.1677867133328	31.5449421268032	38.4231753318184	44.5564108959138	33.2368041788234	25.6536210126099	37.0250222496679	43.5337707013159	43.4411676920124	44.7006528504623	43.5244011682043	35.4159603857857	35.4036251214406	31.6850656468279	47.0577089950604	39.0694827059607	38.596598811074	36.9017711107536	42.452445392282	49.6632450509063	32.841053944319	40.8022183526179	38.3045404360388	37.7243669026062	37.2920913880292	41.9398297863936	32.1953935312513	29.4890631773215	66.3436756785626	64.692795711885	68.1067495034466	65.5171884356416	68.0674107891969	69.2941559322321	68.9204105876637	68.3800867835804
ENSMUSG00000001155	0.081343170237042	0.127410598992342	0.0398027989638511	0	0	0	0	0	0	0	0	0	0	0	0	0	0	0	0	0	0	0	0	0	1.66483176509499	0	0	0	0	0	0	0	0	0	0	0	0	1.75302484115422	0	0	0	0.158876167265107	0.314996345996966	0.158900896824032	0.156798326001756	0.319970957769385	0	0	0.157798202849479
ENSMUSG00000001156	8.42605743234282	7.3226503307748	6.93460212626534	53.7453495427433	63.8506620036809	58.5192375634662	57.7132127033159	55.8613962690754	58.078381707463	58.7147326894016	55.6922027381042	67.3893226916907	56.522319517169	55.656776326562	58.040237592218	61.5466247396548	70.1401542895573	67.2759120583183	63.9283737544582	82.2821399391597	61.6144221407797	59.2875245686194	64.7722711882661	60.5891421318817	74.3919904445895	71.975152772564	66.4765878605318	63.9957763088515	50.7160166996388	55.8589023517258	59.7748906787463	51.2881066486486	57.3916468384301	65.1241357530108	52.3907794389914	73.7618995576382	57.629707809738	78.3328441746979	3.41740876972802	2.89044000604845	2.22977575886891	2.86839777098541	2.84351905096808	1.8647487597879	3.1139721847136	2.52737241247141	2.78781017583619	2.81673243683576	3.13382946744961
ENSMUSG00000001157	22.5936825287387	22.2148512978337	23.3437990776354	17.8866053682987	14.7270524282631	12.1020704297569	12.4257488100664	6.51886307916604	9.45225556905193	13.0807838728947	10.3563192043481	7.91553828834068	12.4590939356525	12.9899690495736	10.4201962278608	13.9656081600326	11.9147789493947	13.134216749318	6.00250480877985	13.1441906261042	15.5788198112658	11.9582163626149	9.84393572706388	15.4796178410115	9.82130231483111	8.08179276981194	10.7836491850397	13.787301525077	12.4481157857921	8.36550079267183	8.7336236316052	11.8017504295821	12.0210441552849	15.7625438693052	10.5346375536035	9.50251750087819	13.0768164956641	15.512366436679	25.3514674841199	24.6410889962567	23.2776233369461	19.9166556456347	17.9630874826719	21.0133893818206	18.1916002706044	17.3029728464479	21.4884219436701	19.6660820067593	20.7124176117832
ENSMUSG00000001158	159.223078617481	165.895396969521	141.712871402049	126.442818352056	153.269395302902	219.581318603944	139.509459133597	148.48876322721	146.488389864817	161.822185031828	185.640182835449	203.476379892893	124.341190955881	142.843303277607	120.31422142143	138.214666626378	173.40888854236	178.365019132811	165.486802962754	143.600624090663	173.664601918533	169.068478698875	159.47274120715	187.178618219342	156.213239894335	157.111019324518	125.236751352722	135.367067081481	131.996106364423	145.154086154708	207.668082830748	141.827873072151	178.454592673442	181.069755779012	155.147436117645	170.989824489499	132.499876202973	140.119838582666	112.389130814234	114.956133230841	111.738668979837	97.4511988276035	97.974323472833	87.8025632697956	106.257539506296	95.3516937777783	87.5102264449745	87.862016480097	93.4996872356985
ENSMUSG00000001166	0.647768979783712	0.394575526525972	0.686759644824933	0	0	0	0	0	0	0	0	0	0	0	0	0	0	0	0	0	0	0	0	0	0	0	0	0	0	0	0	0	0	2.12777957054882	0	0	0	0	0.612745672620977	0.766868212131042	0.889050307155062	4.84991796088776	4.80785275212333	2.95258348327332	5.20270537003746	6.58248777821126	5.04471928700171	4.24754662685698	5.02644687064154
ENSMUSG00000001168	0	0	0	0	0	0	0	0	0	0	0	0	0	0	0	0	0	0	0	0	0	0	0	0	0	0	0	0	0	0	0	0	0	0	0	0	0	0	0	0	0	0	0	0	0	0	0	0	0
ENSMUSG00000001173	15.3418055409884	15.7630254788763	18.1883434081138	31.7206722510337	32.4813150500699	28.7166677322467	29.0177626928733	28.259631087479	35.3356215159153	27.3581191742731	25.316850619647	31.0306305626507	35.1154195327692	25.6862814792667	32.3337319510155	27.7217174753284	22.0677056408038	28.3899162266793	28.7602620771509	29.4446195395187	35.2713384297961	33.559273166148	30.3210031669003	35.6901924890309	30.8114974362298	30.9783312823717	33.2154810998402	36.7000867721012	33.5495321738637	34.8767770239091	30.9769693105698	30.6967435219535	28.5244027297335	32.3675513419982	32.4484827493108	33.1128302326808	34.0132325663209	33.6234821525368	29.7806605299037	27.4301642679259	25.8789987959655	23.7367626295739	22.4179372921484	19.9975924347147	24.217754351497	20.9954377982264	19.931010862848	21.0531399341034	18.7437516143711
ENSMUSG00000001175	190.95615157496	193.725839360349	210.6349911923	0	0	0	2.01695925161273	0	0	1.00266243668491	0	0	0	0	0	0	3.86803628501385	2.86131263627581	1.65636479912484	0	3.30685138561407	1.64990860268718	0	0	1.12922715558504	0	3.18825059916504	1.05681811401904	0	2.09856649719191	0	0	2.21143617226986	3.26220348523369	0	2.38379809655767	2.40565999451331	0	206.048427425833	191.316318492812	197.556587115398	133.195080583305	134.49688010579	130.413538423586	131.027691484966	116.762610687109	123.104389507048	117.218206636191	121.374112453026
ENSMUSG00000001211	13.0823625498306	14.4266088966353	14.7111144970394	10.1649313213062	9.54727228522305	10.0871300770746	10.9661479002318	6.64094647986416	7.27245921712502	13.3257570468372	4.93259347836655	8.39699219846826	7.33038407528734	7.81964268653157	6.36920560703893	10.4763574332198	5.25759976943122	5.18562410769473	8.00498356321594	8.96378886238363	5.99308444956347	3.98689082631366	5.46997643781136	8.82791069753352	7.5039246387696	6.73621058464556	9.63023576358835	5.1074567851847	13.6179230723693	9.50820340415769	7.94128858536761	7.86944960608746	11.3555402216902	11.824336021702	6.58550079931456	5.76028438634166	7.99302922182131	5.74650094271043	16.4201681825827	17.7368627204478	19.4363131033864	30.2717224067076	29.5574132273055	29.7555494013704	32.8955239252854	33.0397328490845	29.9809480476063	29.9641513759891	31.4241650396446
ENSMUSG00000001225	0.0203836865596356	0	0	0	0	0	0	0	0	1.48171751516382	0	0	0	1.47143052352334	0	0	0	0	0	0	0	0	0	0	0	0.823913965369586	0	0	0	0.775306479493258	0.80942374627118	0	0	0	0	0	0	0	0	0	0	0	0	0	0	0	0	0	0
ENSMUSG00000001227	1.01424765389312	0.614961641104167	0.928544731473227	210.201625821406	176.722154835994	196.710899727172	210.503856086663	196.748385515294	223.67821683182	203.343884078554	215.462221804833	180.157745744318	232.655330931173	227.911720493169	225.073087252772	231.952807938099	255.750016562019	199.084287539588	196.442861509111	246.368652553316	213.742772890156	226.985510728962	245.64750221934	226.636207675707	231.690206147604	228.785002989145	225.613189702709	230.620723841114	227.882201797025	195.376646663088	236.454135806504	189.254511664544	208.507555650909	272.115015618158	252.827761421714	214.863833675007	229.673234047747	198.837549472773	0.445661293141164	0.774663159515774	0.875635013016728	3.96197442117359	5.32127899820277	5.240846312791	6.05443858787424	6.04880581758999	6.62479622429891	5.14886574475354	4.56978505187483
ENSMUSG00000001228	369.230916751758	369.898905711896	382.434338960153	19.831839084098	7.48397522240843	30.7500756438958	25.6294476961798	19.876486486511	23.2781874330727	18.8342334490881	20.299608403867	19.7468595255294	15.6423982008851	18.7034746505568	20.1222250613211	19.1619686322569	22.4385157256855	20.0235898927734	9.15103632857656	16.3953780788844	21.9235162536273	9.115367321256	16.2580568753568	14.9047824878616	22.459397486569	13.5530848790392	8.22003218577871	16.3482988081781	21.3498045953961	16.2317392698981	10.8938667668491	10.7953179909758	18.326517891586	14.4183419596241	25.4290254182398	14.4869326445649	14.6197928241343	19.7076378010012	0	0	0	482.484575108761	482.313174761866	484.465142923286	477.467138425937	523.143725954808	529.380649684653	525.038749863507	524.270023685306
ENSMUSG00000001229	13.1750551514214	13.5857228325514	14.489208464932	0.669667343168634	0.6739027120013	0	2.40817207613587	1.19319993722145	0.59888850798558	1.79571080567266	1.21860025359874	0.59270916824693	1.81097589580389	0.594414626685281	1.14437539189818	1.15030691085997	0.577285892340327	1.13876589000076	0	0.984226468180029	2.96119040099578	1.96992766313481	0.675680522176686	0	1.34825396275103	0	1.2688830242015	0	1.28164429463955	1.25280400048016	0.653966743625668	1.29610157789804	1.32018503446683	0.649157664235687	1.446179577055	1.42308180164917	1.43613293596088	2.12951489012975	25.3491555580119	22.3238209591373	24.0384321640543	13.7671449124429	14.4768053005116	13.7692878104445	13.3331287435617	13.8632704300884	15.3266492376641	13.0882952352746	14.4404872700738
ENSMUSG00000001240	0.943886335280114	0.821356421253268	1.00070096686093	1.59920862350753	1.60932295628787	1.58696846007091	0	1.42471904045997	2.86036843892779	0	0	5.66171023724999	0	0	2.732841931031	0	0	1.35972304012057	0	2.3503960159537	0	0	3.22713696232585	0	0	0	0	0	1.53032444329651	0	0	0	0	1.5502301930233	1.72678485397221	0	0	0	3.03569910028581	1.76926400854933	3.319630624698	2.45808046487838	1.21838029254446	0.921923652218679	1.06134559108853	0.928216265252841	0.9188541264192	0.928386819532659	1.37328893409871
ENSMUSG00000001247	40.2859915270106	38.5723269744993	45.4503983173849	0	0	2.41187057398439	0	2.1652843243823	0	4.34487055896794	0	0	0	0	2.07668306038981	0	0	0	0	0	0	0	0	0	0	0	0	0	0	0	0	0	0	0	0	0	0	0	42.7440886681249	45.8532111922	53.0972965082567	56.2702518160051	64.1148087451614	63.9852649951533	58.9908221404174	65.362465152294	67.0306623493874	68.4315548927023	61.6860201150152
ENSMUSG00000001248	23.566012294923	24.0647711232873	23.1111202864783	42.320573006362	44.6162442189492	32.9973726399895	39.8587183122675	50.2706361792837	33.3419373950491	32.4235654463467	33.9215837533306	36.5652569774599	38.1490593267245	39.3536747652306	34.4382943856969	34.6167947253642	34.7451398306455	33.4127475590918	29.7570251753446	19.2522512373776	37.1302792057163	32.605141716627	28.4670562277012	35.3404180434099	39.5593771279146	20.0324796542809	34.3666516197839	46.5157312815626	41.4618901421714	49.0116820634497	45.2643849284315	44.8549114310202	45.6883810677888	37.1173458584571	53.3127931561655	41.7549150461552	37.816020013007	41.6550021808755	24.6687150507172	22.5889943792529	23.9263182072919	67.2756717899605	69.7628822846939	65.7371099346647	64.8672789138715	74.5686850885574	71.8867282600301	67.6603612186312	71.3379199682551
ENSMUSG00000001249	3.10234639610711	1.78505324937918	1.85882274019916	81.0963723410133	94.5631262486117	84.3078445554279	75.2216124696195	94.0370151938025	86.3393948143805	96.6487373497419	93.696423302793	90.0057994367114	102.111779470271	87.9795973339004	74.7909732473379	76.2841974034786	96.5410358377799	77.7077904501579	87.4331202768471	94.5946994472466	79.6885869384774	85.1990111658287	75.3305521254551	87.7144571623705	89.4113305531921	85.7310507301648	106.09932023176	111.570718385948	93.6165996187404	96.3263002758851	85.4803582345959	82.2156957748883	107.851326904373	91.0908608396498	83.3960029694553	101.212312160159	80.0560941456253	105.063510743294	2.8028520050468	3.59779185598665	3.87773946379302	7.29598410843769	6.1294095124501	6.67871977170562	7.81078186350808	8.46764401482462	8.13570158117717	8.22010578006593	7.61494648542387
ENSMUSG00000001260	0.0494943574907812	0	0.0161457026677612	0	0.675101674762518	0	0.60311413382193	0.597661399486383	0	0	0	0	0	0	0	0	0	0	0	0	0	0	0	0	0	0	0	0	0	0	0	0	0	0	0	0	0	0	0.0187273267588442	0	0.0169825103944904	0	0	0	0	0	0	0	0
ENSMUSG00000001270	220.991776204945	208.989999141348	276.175824629848	0	1.83501729834413	0	0	0	0	0	0	0	0	0	0	0	0	0	0	0	0	0	0	0	0	0	3.45513121926785	0	1.7449398919937	1.70567425488517	0	1.76462327091023	0	0	0	0	1.95527390918474	0	317.840810760903	285.513600283304	307.292119750187	643.594347148238	659.198239215735	669.449313655505	629.644882393255	683.191378593285	680.840702397054	682.25832553652	692.467570539633
ENSMUSG00000001280	168.101420887511	148.461753820189	154.591989983495	196.795957539226	190.324742592236	187.046956133473	188.986054728362	175.323559209389	193.138571853814	206.171523016357	201.728416381883	181.531925178682	206.772224328142	192.830061817287	198.722130356895	170.667355159413	191.129073734401	174.387689118324	207.560833191713	189.693629173319	223.20286256995	183.257277587502	181.801241210591	204.247866622701	209.040967454556	185.460221407426	178.574705854226	169.752464847465	174.867814375941	169.737504100882	185.942327804447	188.588505523113	166.270450099814	192.626890424818	185.588407164954	189.413272938133	194.576023075951	188.960037126245	196.3087471465	182.824556172047	166.550889507122	129.514651618321	124.862080993621	126.219702061693	127.336182445917	118.984116866967	123.29080942244	121.231545868531	121.320117206018
ENSMUSG00000001281	2.95266898230834	3.52370800274561	2.61439727605737	3.81154344129844	3.8356498763222	3.78237031530259	0	5.09349915439532	1.70434588752719	0	0	0	1.7179209370183	1.69161389969678	1.62835942496991	0	0	1.62037752903899	0	0	0	0	1.92288431636058	0	3.83692634959076	0	5.41657303959229	3.59089245095567	1.82368266690317	0	0	0	0	1.84740428417687	4.11560779997276	4.04987503335754	0	0	4.73484286989736	6.10333891453872	5.01735701321354	14.6464325172627	15.6083532368807	18.8602170592844	17.1651712551525	15.4861323041136	18.2499246167857	19.9144000155204	20.1840421833952
ENSMUSG00000001285	33.5711302797637	34.1433325469722	37.7146113132162	149.599367090282	129.845512019388	155.877067829367	151.304095187399	136.608501349552	137.132527415135	158.788627548254	192.26062970252	167.164351293782	158.452799709821	175.944623885571	132.616406445212	142.940200968741	148.306238546698	146.275950938822	187.76124216732	197.8828628777	143.327349677008	156.774631031532	137.735188668535	176.144469532573	146.830730976369	172.872209785978	111.612488031556	149.747720081033	116.31387324687	164.422647885902	177.136494679458	162.866664270514	182.482260723255	157.706680284727	157.495257042528	156.966729286155	146.375420332114	132.805138019343	57.4740464137955	56.2942751175201	55.0068384448859	25.1500466267909	26.1785061023876	24.2556055470818	24.8211250172386	23.1548802765824	27.7563058243603	25.8730959648515	28.904740306864
ENSMUSG00000001288	4.11316579659072	5.0904436452608	6.201950512289	102.829377210622	95.9992680263744	110.648312556317	82.4212576412374	110.373094404092	94.1770099080679	114.059735035211	91.3053613856638	77.8538306744025	90.45996729378	87.9750387638596	95.27106422084	92.5727101517127	96.1199300724459	79.003386918059	107.931544692844	100.146948762374	111.39223185434	89.2886703421842	108.752849424956	98.0770949825629	96.0312158066431	107.14226706247	88.0304348725103	105.046877261587	103.142287232338	96.1858573891299	90.7396122976028	116.294926970349	86.7048019826145	106.885843271092	115.045774478938	111.891935766725	104.947411264984	102.431615313592	33.8929893405393	35.0597892664134	36.5058849280689	22.4942701706246	25.1308091595814	23.6881297511851	22.317542537795	18.9360329685027	23.9651791130633	23.0151036190739	24.1147946850715
ENSMUSG00000001289	299.879708054941	321.018407503041	251.002275065893	15.1477407925347	26.6762019734173	18.7897521043547	20.4271382455298	6.74748572820423	13.5467377573897	30.4639633022616	10.3366848627534	13.4069623336888	3.41365925074656	16.8069243262556	16.1784634403395	9.75739172701845	9.79356819796011	9.65949588688234	11.1834329191987	16.6972537632636	5.5817943402797	11.1398420146999	22.925636540827	18.974016205106	22.8729253695116	22.5861178426351	10.7632046769517	28.5416702701498	32.6143535766829	10.6268155693527	3.69814909612708	0	7.46558007654375	14.6838159746626	8.17807288803769	20.1186403199433	12.181889455717	24.084599539301	227.390842184187	240.242051131735	241.29141829169	153.886042367305	153.272612259499	156.093115697368	152.232502724092	133.712971118348	138.891876077432	152.424155281129	139.472782861748
ENSMUSG00000001300	11.4578174059056	10.0857895604966	9.34113337468661	16.1719534631897	8.52459895926605	12.9913798794748	18.0005154041085	9.60495488487481	16.5287986291477	14.4550135620456	13.3127855713536	16.3582542609735	14.5778936406061	12.9875477083941	15.7918795874544	14.55092095717	14.6048699000749	11.1310835656376	10.233942334374	14.7137190711336	14.7561308584316	9.06137987949918	11.6551193792534	13.8904745329984	14.7292074237025	9.18600970755167	7.29584601005138	18.1378046848052	8.10614308687665	16.5678074779765	18.0489097242928	16.3951650071878	9.86807017849204	11.9441222282595	11.6413764028405	15.5466756386293	6.60600200389767	8.97916968965821	10.2973005270752	10.0892672329057	11.033934624441	8.95157692708047	7.5538467287745	7.84309792008823	8.46944270828914	7.15166597601663	6.85829771047433	6.0353269193645	7.12736845500614
ENSMUSG00000001305	89.1009831520108	91.8275211044479	94.3366887847278	0	0	0	0	0	0	0	1.48289993811653	0	0	0	0	0	0	0	0	0	0	0	0	0	0	0	0	0	0	0	0	0	0	0	0	0	0	0	106.918349960963	102.161592107315	107.725212189649	58.8706097382657	65.3445769734168	65.6133642036146	66.7539706237001	58.0203466146271	60.5566192687143	60.2387088848375	59.7152440822125
ENSMUSG00000001313	31.2490211836657	29.1566670835782	27.2615970567566	496.065675165372	509.881226147183	558.080186924194	527.057804677836	515.202746963678	514.806668107397	474.224063019013	502.033911109729	474.276345429493	468.690268907526	468.577050216007	498.654388731992	521.744243123818	503.097402839264	523.276088071163	423.037234384726	538.037537846993	461.387193277029	433.093546307181	540.668688631357	611.401917153878	494.028368805976	482.559785083074	505.156678601977	417.364557509443	444.236267729301	558.308325515491	499.978607598101	518.559820399795	522.965760135778	470.586786779947	532.774736357277	555.270428882632	517.695613070526	492.080239331029	21.1791384924064	26.4908329652462	26.4584610411722	27.2679405388912	27.0314351751728	27.5270651093113	24.8992589965642	31.8208705660263	32.5160465936057	34.3933882270653	32.1451591276046
ENSMUSG00000001323	10.8755818606925	8.47280483299074	11.3676793840759	1.15767273381543	5.82497267402001	9.19049629244577	11.448455331029	11.3449502364346	5.17657687330079	10.3476522522789	6.31988539415714	10.2463297659881	3.1306848654873	11.3033937552107	3.95662772558479	0.994283923060214	1.99594065321	1.96861655940263	1.7093975317284	6.80583969180979	15.3572789020064	8.51367311869063	5.84033942578817	6.96046804997836	4.66152894226596	4.60307723284113	12.0645453593843	8.72523867469052	1.10780723406179	5.41439360514535	7.91371466666842	3.36091076926652	7.98784324417916	3.36665122840126	8.75017930279296	12.3006072833337	1.24134165944952	8.58982172165569	5.23534740153199	6.20165426228488	4.65965449841776	8.00735883016137	7.05591815033203	7.34122143327027	8.12215328689094	6.94336978359564	8.20366128936124	7.84072888850188	6.29614829369422
ENSMUSG00000001333	1.67836369281544	2.55782787411041	2.39717989231344	0	1.85617577872336	1.83039234335922	0	4.92976682658107	0	1.64868253914716	0	0	3.32539552448686	0	1.5760152366061	0	0	0	0	0	0	0	1.86107252142516	0	1.85679349901579	0	0	0	0	0	0	0	0	0	0	0	0	0	2.57451667130232	2.84616983051721	2.14787813331072	7.26500410982495	6.49935856876758	5.31668409499277	7.16998969968615	4.81767593018809	6.53541150934439	7.67400479413721	4.92780299716109
ENSMUSG00000001334	0.798770501220204	0.637836918299701	0.689742314292142	1.91059995157378	1.9226837056483	0	3.4353276286969	1.70213447432441	3.4173276210281	1.70775585488208	1.73836876567478	0	6.88909300838321	1.69589956647125	1.63248483791772	3.28189264506303	4.94109086788143	4.87344816008468	2.82115553553439	0	0	2.81015920530071	0	0	3.84664711848223	1.89920667587365	0	3.59998989835222	3.65660585401503	0	1.86580522620382	3.69785332557735	0	3.70416928495832	2.06301730110831	2.03006765153825	4.09737094975738	2.02521002278837	0.6400231672762	0.500629221003028	0.725490631347694	2.75316355000119	2.91123658754199	3.12073770005764	3.07944421359365	2.77238680021682	2.37850085215509	2.58803646265426	3.46367911922375
ENSMUSG00000001348	78.8535082404075	77.3988634595962	87.746231073026	0	0	2.58058270280497	0	0	0	0	0	0	0	0	0	0	0	0	0	0	0	3.82486201194377	0	0	0	0	0	0	0	0	0	2.51654402427838	2.56330508046847	0	0	0	0	0	247.254349018603	253.934431046284	247.982490131242	10.2425821489256	13.8685287782388	10.2441764380072	15.5327665840636	11.5719151899493	12.949355378334	13.335308640205	15.8799405239972
ENSMUSG00000001349	12.9064496776107	13.1799186290967	12.7236280687777	0	1.94165755800667	0	1.73461444409531	5.15679556201573	0	1.72460870871315	0	3.41544325532935	1.73926936971517	0	0	0	0	1.64051379950219	2.848995886214	0	2.84394053740859	0	0	5.80039004164863	0	1.91794884701714	3.65592283617706	0	3.69269078020597	0	0	5.60151794877753	1.90186743909028	0	2.08337602447451	0	0	2.04519564801326	21.3291931173526	22.3012386062237	27.2057395767159	40.2221496792828	47.5906979410416	49.4976293606859	50.854923733236	32.2904024882271	38.0620321082977	33.4164397867104	37.7400701815004
ENSMUSG00000001366	14.7688578773789	15.3346026239368	17.1966562690613	0	0	0	1.52945701548333	3.0312584934311	0	0	1.54789329666756	1.50574488343234	0	1.51007750633583	0	0	0	0	2.51203762316517	0	0	0	0	1.70478753399405	0	1.69110797468221	3.22352719296824	1.60276701404241	0	1.59133966093863	0	3.29267442428947	0	0	0	1.80763033232362	1.82420817502089	1.8033049606717	20.1362880207884	17.3356783102724	17.5280687520973	9.96941549485125	7.45271406307226	7.35563158872186	8.06478015787309	8.88700516416263	9.12319789415338	7.07798959742852	10.0640978204071
ENSMUSG00000001376	13.7525105612626	14.8851633911937	15.4248898487162	41.3332674674704	41.1053340651552	28.4705591668157	43.2797169109646	29.8919335967691	50.01099691155	31.7292417256688	39.377030956226	38.7352039053196	37.259071906868	32.8038465515996	41.1334750469325	30.4879543393777	39.8232079481656	47.9605478657707	40.9272850448458	40.7372386858696	40.1379139074792	42.1982058926405	38.2699323316938	42.3937129204651	47.482670452816	38.1865452827628	38.6983608097622	37.1079835676549	31.6423053737915	40.4822678834228	34.665719263088	32.9403929485959	40.2629681578375	34.8821785345039	35.1794238944797	39.7843517808046	43.2777257984944	41.7509284018153	28.7916243530579	26.7434045441911	24.5088458198086	15.2289304206643	16.0230307849171	14.7173612507947	15.5830035676115	16.1349540779089	15.692816995692	13.9266004639229	16.2391444568384
ENSMUSG00000001380	121.122806052825	115.953121474129	121.962282408397	0	0	0	0	1.92194423888776	0	0	1.9628577439965	1.9094100422111	1.94468369249722	0	1.84330020726059	0	1.85972402505876	1.83426471411442	0	0	0	0	0	0	0	2.1444658951528	0	0	0	0	0	2.08769283583372	0	0	0	2.29222595880678	0	0	166.997986071844	163.931007729095	167.167094693373	152.326339821827	142.58173793974	141.364263970452	143.584462661021	138.155273957155	146.058315775508	147.36487217285	145.323439161361
ENSMUSG00000001403	262.793127504713	250.065058332453	261.528638282332	14.2126591013032	24.5186542094135	22.1632352898596	14.6027849816762	12.6619164876571	19.9736227665206	9.07409505199843	16.6261600369365	12.5793402357823	16.4722188307178	10.8133165434463	17.3482907967948	12.2067472400315	5.2508592569063	17.2632529055307	11.9920811456639	8.95229682538058	8.97810151194219	8.95900371259137	16.3888909425194	10.172991765353	10.2195057580446	22.2009955768569	23.0829343379549	21.0412486501191	9.7146172833111	13.2944187597107	15.8622148923112	9.82420071016367	18.0121476231381	11.809176616546	17.5388209321916	19.4160354964622	6.53136688510364	15.06522578875	197.412868940845	190.461306335396	191.818160333124	154.675481402617	163.001886077694	158.015941060181	157.657580828245	156.933940473596	149.712554673624	152.640897469389	147.426733892348
ENSMUSG00000001415	96.3412791608284	96.9963189276478	95.2148411827759	3.03564558148266	1.52742239180743	1.50620554534045	2.72910012596019	2.02831981852718	0.678700130599529	1.35667896119585	0	2.01509188037258	0.684105951055305	2.69452012775162	1.29688200321065	0	2.61687446194295	3.22631236014807	0	0	3.35581712637287	1.11622626283005	1.53145185633088	0	1.52793070563059	2.26315758141413	3.59495575035237	0.714977867247498	1.4524442171713	2.12964072795826	1.48223687176571	0.734414084141045	1.49612113667366	1.47133693708163	0	0.806365284818888	1.62752097961179	0.804435781047193	126.921466012605	123.378761646757	115.999193500381	107.900579980898	107.181537012241	98.0006432746038	101.884468565585	99.5505272428861	99.9999319657431	100.082817395317	101.013535016716
ENSMUSG00000001416	577.888697793695	547.196880039831	568.237005023004	1.6574529564202	0.833967830252159	1.64476699739218	1.49008010017104	0	2.2234088422843	1.48148490644872	0	0	0.747039402753642	0	0.708093501909993	0.711763687465396	2.14320785996176	0	1.22368174955754	0	0	1.21891206974032	1.67233581046117	0.830448307375754	0	0.82378462251788	0.785133821018873	0.780751341377331	0.79302998231111	1.55036953466014	0	0	0.816877443226215	0	0	0	0.88862134491206	1.75687764300291	679.430534072043	659.843145423733	679.022945020696	289.710516418727	287.197745387818	272.238096490179	287.650147473128	307.205874636572	297.282390568457	298.762894424365	306.405960917615
ENSMUSG00000001418	34.8549084073217	33.4656262104838	33.7266559002802	0	0.844440483024361	0	0	0	0	0	1.52697914466998	0	0	0	0.71698547244741	0	0.723373818044635	0	0	1.2332947462507	0	1.23421870676297	0	0.840876763310054	0.844721505990017	0	0.794993234762394	0	0.802988553063387	0	0	0	0	0.813433455280547	0	0	0	0	40.1500847132095	47.3710154624282	44.3964285924293	46.9164276712364	43.1531474859362	43.2956068748467	42.8022791367844	39.775884249558	43.7943072607383	43.599131738884	40.4330616857807
ENSMUSG00000001419	51.9511713913908	51.7570166573336	52.7307480673099	0	0	0	0	0	0	0	0	0	0	0	0	0	0	0	0	0	0	0	0	0	0	0.876776615779264	0	0	0	0	0	0.853564639813719	0	0	0	0	0	0	62.2455413571917	58.8836158319637	54.43659858469	23.7255076449226	25.1157086541581	26.5258563764917	28.6836404365878	22.6966066044417	21.7075001427628	24.407602308697	24.4902810822392
ENSMUSG00000001420	3.52200284209038	3.91052530753419	4.75566903773859	81.5777626988068	65.6749666323575	75.5564839427032	70.0803297111692	77.5219376795332	63.2281889524597	71.2964611228448	72.5745080977386	60.9712919591487	71.9025425150381	65.9741039109076	92.9372721256866	79.4061363828583	73.4495193674394	69.361283995436	72.2737033332421	71.9380994896653	77.4895666209296	66.6592538139239	78.6520435857517	78.1140439125318	65.6968227302868	73.8831833320723	58.3943279382786	68.3157423705165	58.9816049343888	50.871500356036	70.813459340675	68.4185406600684	73.2636956893512	57.9914923133954	58.7237307997487	82.8263418995907	66.0912125278344	76.8633968813774	13.4612564953921	13.1420328094555	12.8954464892455	11.6682323612585	12.4302404228033	10.1024300942356	10.8281305513905	8.94380359841924	9.54799455826682	11.4010598633828	10.5512375251469
ENSMUSG00000001424	64.8519742061706	60.7728577874371	68.2064875089377	7.033600457167	13.0672339744747	8.5904813146567	7.78256450801642	10.6042785852499	8.70950968044541	7.25406799278341	10.3377442749562	6.70416821011251	7.31573382526499	7.68395285790317	11.5572296996173	6.5055945114445	14.4586538248317	10.1205090314273	11.9834776232677	7.15669931720493	7.17732825593411	10.3451991898325	8.18856650043889	8.67472496543372	4.90184349161103	8.06729739485328	15.3775825762741	12.7431230003423	19.1564247751261	11.6400861188407	11.0955843640488	9.94804786475526	4.79979336068043	11.5384664423223	7.01049519683788	9.19803533250005	13.3434368395066	6.88201942354938	63.4047015728111	66.3635675701883	66.7149644549829	100.262276138241	101.350631225925	105.216399019014	101.874911304995	108.39449894952	106.990346729778	106.686904588554	103.81514169207
ENSMUSG00000001435	41.1974366796546	38.6942051224918	39.5392988789857	20.3009068490749	34.0488361404047	26.1145707213065	22.3066328056512	19.4255702925783	22.1897532515113	28.226497071022	24.6278399635578	18.6334052773302	23.7220388611201	23.3587761822536	23.1277598430423	23.2476354948817	18.1485331578018	17.9000827734317	26.6452735895679	17.681030619372	21.0567447509825	27.6473076636015	22.0004696102045	27.1241142070087	31.0325968895472	21.6746522315522	21.3700431842624	19.1256834074188	15.8289733258907	13.3628560589601	19.0906873436875	19.6456029013955	22.9751871120753	22.5945885033852	17.8610696005085	23.1681000875666	24.9930290528108	25.5036275993244	83.3901827426599	71.1878922656982	73.5080210118751	211.564129638375	212.306909093588	209.718766088689	211.007087242402	224.751684115341	223.564825723232	223.629004315303	226.055129165993
ENSMUSG00000001436	5.67489471118836	5.48798383670029	6.56591908488954	0	0	0	0	0	0	0	0	0	0	0	0	0	0.979919183746511	0	0	0	0	0	0	0	0	0	0	0	0	0	0	1.10003970053512	1.12048004163458	0	0	0	0	0	9.26586511745924	8.0420845211126	9.17951860462193	11.2477757899984	11.2584740512404	12.0140574704681	10.02293795512	12.865808976355	12.4094771651348	9.12870391817458	12.47298972911
ENSMUSG00000001440	335.788309765986	332.720231547902	357.129605043453	86.5145171395176	98.3474597271871	92.2117776717017	88.5806266528841	85.6388021710169	87.4000985175932	81.6255469927871	82.3599025265881	79.4082782714024	77.9868327038537	80.3478098245961	91.7169121942841	104.576338809028	87.0096860173245	93.9917320562129	98.1749283472786	91.8323619720375	103.904381686008	87.1882809460081	83.2500947345733	95.5242383065315	118.540063754921	91.5725986685088	53.8835315982102	87.5436693733744	62.8575540152329	61.443097324308	82.9215937845404	82.1714632995784	93.1736113771498	89.3005515515236	91.6862490309561	98.7333722092901	91.908258342733	96.7988927766203	517.030939840522	464.018107312657	430.593860055236	464.57667167223	466.116201482575	445.099399874983	462.146291562431	441.395614935545	431.420463799853	445.972092676015	451.029694459357
ENSMUSG00000001441	111.555418891478	102.887082168474	113.051349692511	5.12807572347882	1.47443105154212	7.26975143865402	3.95162790927957	2.61060091732353	5.89638398224437	3.27402818973021	4.6658049260222	2.59357556108274	4.62260435314806	4.55181702957543	1.25188887237487	3.77513296349257	2.52608642204763	3.11438090163613	3.24515101776916	3.23008211851089	4.31919029161804	3.23250203340793	5.91328288239669	3.6705215917177	4.42476519082698	2.91285486840904	4.16428179840984	3.45086458824147	0.701027059023282	6.85252146529637	6.43865925062591	2.83573931128788	3.61053935147862	7.81160262820831	3.95511851440624	7.00550822797692	7.85528443948074	6.21221792169223	128.571448310606	127.267159374077	121.28439465506	74.1064058261812	69.7660516529499	72.3582555116368	73.6928632042822	76.1120592001572	73.0293299017828	68.825315695954	69.26986354761
ENSMUSG00000001444	0.469619492477842	0.272437454437001	0.255326636440138	439.208378980328	386.471016577907	320.042041309285	328.093119162259	361.04201468595	392.787334585698	350.855282959103	384.171811500131	383.100715494884	325.148299534533	344.652733880745	349.894385925709	382.687413473658	380.448109074883	380.651951124364	382.223486676505	318.079999744229	334.633955067299	396.337490072035	336.110594992787	374.209086159608	365.240535371916	390.188500163262	345.749204043858	333.824545596379	320.801027329919	365.184309522601	323.237256848946	347.005931836488	361.819578460499	372.280179243471	343.656559664124	320.13220370194	334.443786640757	319.366178296193	0.118460879634522	0.308868912475743	0.161135901480199	1.01915740737584	0.606190717296411	1.63090566772447	1.60932558391512	0.821018727652633	1.21910670068721	1.23175437752303	1.01224249094762
ENSMUSG00000001445	181.737977739274	179.298043257387	189.013704705813	0	0	0	0	0	0	0	0	0	0	0	0	0	0	0	0	0	0	0	0	0	0	0	0	0	0	0	0	0	0	0	0	0	0	0	136.149003202994	129.397411990236	130.662221938753	132.12767156326	136.279812577146	126.505953333808	123.659899463811	133.947186518016	121.349176740536	123.505251765957	130.641390824662
ENSMUSG00000001467	191.280445421872	171.981625801426	183.539820547742	1012.75256019705	1044.42617628925	1101.11096689742	1041.62674073712	1068.42730355969	1038.30758851761	1055.92459205316	1028.07286298611	1080.50854521623	1065.97869639632	1082.55626550471	1090.09350687357	1063.9085703203	1038.9922189883	1084.75008404356	1006.35697949456	1129.96978729115	1082.11711994447	1079.81529081018	1130.42514479518	1091.54012663262	1094.12366516705	1111.30691336022	947.018989750447	904.559228492095	954.254863743229	966.334971746132	983.169899270886	1048.3301106619	1097.27455735669	1091.84731480726	1115.49284660462	1051.94013380606	1059.0232935031	1059.56236124986	76.7034061476246	83.0604542793114	83.4804897629736	96.4873136499626	92.0066156091993	90.0688433810308	93.4115994193489	92.9969679443601	84.5019046367164	90.0061383697148	90.926934361482
ENSMUSG00000001472	83.3376625150619	76.8620157910789	86.6725073458138	89.125765792959	89.6894493807549	106.909854830492	103.018719652734	108.195119947539	91.0923865081324	100.673633415493	106.933867893716	103.155257592129	76.8092331376699	90.4118983719198	105.441559648052	96.7351557055243	110.602514712572	99.0955556395401	94.0010071251018	110.837960695188	105.383034444442	80.6698169791777	105.737232379613	82.4408683322112	102.536339776448	89.5678553210349	105.778938431815	115.338266339833	113.403287470489	99.8578923006102	120.511632623403	104.256823862961	89.7822571691359	91.1431813076646	94.1206670619002	91.5767660604112	97.6675641816982	126.654906445574	145.424158248121	141.888166630667	151.536068216406	122.596278638408	124.144559905204	123.744589313718	124.521492411389	129.042209534901	126.146255377602	130.29782701009	126.810734464461
ENSMUSG00000001473	119.915120238373	116.651435271442	122.254207187598	0	0	0	0	0	0	1.9362041145011	0	1.91724512650412	0	0	0	1.8604574021972	0	0	0	0	0	0	0	2.17068351168796	0	0	2.0522373573616	0	0	2.02623182925423	0	2.09625948678092	0	0	0	2.30163189216257	2.32274024090678	0	146.700164516917	131.430680364007	142.463973088407	111.331968962646	106.653083695186	104.897282717195	103.098534596634	99.1172079555891	102.26622714784	96.2011793938096	95.4885682950095
ENSMUSG00000001482	35.9606935870344	34.6293221123324	34.5007916398043	0	0	0	0	0	0	0	0	0	0	0	0	0	0	0	0	1.76013095477839	0	0	0	0	0	0	0	0	0	0	0	0	0	0	0	0	0	0	42.0566221655635	39.4692988656661	43.2617239378149	55.2231643459405	57.4814021729635	56.2673554995167	57.3395257671937	61.5171750014898	59.5205061860925	64.0776809163775	60.219058997765
ENSMUSG00000001493	0	0	0	40.2795288713518	45.3030190733478	65.8349734413979	57.5132128430021	56.9932378451864	61.4497778927556	50.827965102756	23.7137530947728	48.2331717170928	57.667552459425	56.7844719741122	54.6611316846947	28.4897152819408	55.148162752068	42.3058172640026	62.9745733412331	55.7174667767552	73.3399674673913	52.2742586461795	50.2038512938488	49.8604443795577	66.7845618658571	61.2366288965041	87.5452401955649	42.4121790156635	54.4158095582237	48.7587043508242	55.5319910951649	59.6154369844761	67.7296993209959	59.7172605684102	46.0512129503235	67.9735533538622	63.5156863452628	57.7648436885899	0.330712150505711	0.137965144387729	0.119959941018173	0.910471680269695	0.22564370206964	0.910613397957468	1.12320524371096	0.458414406283607	0.226895382354113	0.229249318617393	0.904294189399528
ENSMUSG00000001494	0	0	0.0614959023681571	104.762097925524	64.2833383192915	96.3534122431633	80.4001351241853	75.1204836565466	50.272429034805	77.652468789609	90.6686365357297	81.4151739779573	85.2225154090058	92.9896372645513	78.5963222933203	79.0037022311542	96.9180863165668	106.453940956661	71.685480226984	90.1296098586234	112.986756684655	82.6807054469549	69.609156834757	71.6934947258177	113.176327078442	73.6581477820561	96.8306377519887	62.5885949462312	73.353354123743	88.4333484085309	77.3532502613918	108.798505444601	100.745582059071	123.845834152225	93.806375266562	76.0184674702833	117.813297475732	111.046402232108	0.142657632396268	0.148783321246786	0.129366286828892	0	0	0	0	0	0.244686791812664	0	0
ENSMUSG00000001496	0.0456804010198167	0	0.044704621496345	0	0	0	0	0	0	0	0	0	0	0	0	0	0	0	0	0	0	0	0	0	0	0	0	0	1.77748099483525	0	0	0	0	0	0	0	0	0	0	0	0.0940431909178362	0	0.176894499722434	0	0	0	0	0	0
ENSMUSG00000001497	0.128385778973812	0.160876041132736	0.0753859974046356	0	0	0	0	0	0	0.933253446803636	0	0	0	0	0	0	0	0	0	0	0	0	0	0	0	0	0	0	0	0	0	0	0	0	0	0	0	0	0.145733123284558	0.0607963492278203	0.0528620942619641	0.802425199225032	0.397732728015156	1.10350638633018	0.296974044658388	0.707024434374914	0.599908518850826	0.404088197689518	0.996225995837692
ENSMUSG00000001504	2.13603893470726	1.77613946529483	2.78721464627304	0	0	0	0	0	0	0	0	0	0	0	0	0	0	0	0	0	0	0	0	0	0	0	0	0	0	0	0	0	0	0	0	0	0	0	3.86149261024365	3.41852573793384	3.62387212437167	9.11664559070779	9.49711103872387	12.3634774567291	9.91240605692999	8.86910358628777	9.70382189175889	10.7382560175774	8.13396367009856
ENSMUSG00000001506	105.670913269605	102.122924502346	122.714206442309	4.82613530354869	0	0.798199434206017	0	0.716592648569	2.15802442866844	5.03271461058575	1.46369431648924	4.27151580675656	1.45014200686902	1.42793554842605	2.74908158291431	2.07249795329327	2.08018193935036	0.683901532140483	1.1876965937348	2.364363019553	1.18558910716896	0	0.811578478793054	0.806027078772444	1.61942495632583	0.799559354782705	1.52409033670279	0.757791565530032	1.53941824998378	0.752388689302539	0.785497461526915	0.77839164547998	1.58571059373792	0.77972114386255	0	3.41860546774352	4.31244702658069	1.70521264451144	243.333555909423	268.34832313674	246.623747288115	983.51140261851	978.887693976897	992.938510115093	993.526945444702	890.702613975847	888.42012276111	892.111480235456	897.174750001955
ENSMUSG00000001507	2.66013535283771	2.63532423526997	2.20280260857594	0	0	0	1.66231352681078	0	0	0.826362421548018	0	0	0	0	2.36981905805604	0	0	0	0	1.358784106596	1.36270075487739	0	0.932817785695064	0	0	0.919003160322048	0	0	0.884693693051098	0	0	0	0	0.896201377788077	0.998269142375178	0	0.991334144849355	0	5.05842478388925	3.55297697932167	4.58713368855903	23.5359321131713	25.5329087182549	19.631134404268	23.4910803446861	25.4889649476326	24.4350829562609	24.151877426879	24.2583647042509
ENSMUSG00000001508	0.149652679767515	0.234406127944412	0.146455947311369	48.6823070081691	48.990202454928	60.3871226131883	41.0308799917415	65.0558739258791	54.4211885700325	73.4295645706386	69.2091195901935	48.4737030082017	41.1409884340695	43.211716446433	59.7941089134485	54.8775956612369	47.2123368344313	41.3920069665751	26.9562630939995	26.8310913498438	71.7558161185005	35.8015902443613	36.8395819457209	60.9793166338161	49.0065059982312	42.343004401236	51.8867111919446	40.1310689475679	58.2317116694152	71.1516854163193	32.6843909164338	67.7218677196297	56.9836754776189	44.2418720504604	49.2805487287804	58.1921524966014	61.9883811957963	35.4767770735487	0	0.0885839601428989	0.154046540973193	1.46147759628305	0.579520654998452	2.33872812754956	0.865418311119776	0	0.582735345112349	0.588780958938964	1.45156156626956
ENSMUSG00000001510	0.348586842304654	0.156001009583259	0.243671910802863	0	2.03773497457087	0	0	0	0	1.80994607864948	0	0	0	0	0	1.73913873768875	0	0	0	0	0	0	2.04311068520093	2.02913529650309	2.03841311629582	2.01285310527	0	0	0	0	3.95490589950222	0	1.9959759544883	0	0	0	0	0	0.0565267872134043	0.117908071229712	0.256301063088311	3.112437136388	3.85680221105606	3.69659439608128	3.26371475341744	2.54651224848454	3.29646701267525	3.13474480631869	4.44377171476692
ENSMUSG00000001517	37.3406713591793	40.4762702901024	41.7760880920443	89.9097656043513	78.4761699148473	91.9528800062744	84.1297049257153	93.9945635287121	88.6117684589216	95.945071769827	75.9616395307452	80.3893484455621	89.3175577890851	74.9202096278635	76.0382158316242	74.8564121428023	73.5521821527021	85.0261708972439	67.7342087650462	66.0712904387374	93.3073462659268	78.2654246239589	85.1629890826088	98.3707441474174	85.8907366108859	90.2855920226713	66.9274049133728	65.6894924205063	67.60049983034	60.9302771498735	92.2814813208408	99.4371653388829	86.8155881268153	92.4922186627861	92.1291036975132	82.8591481233952	72.7977632194381	71.9635890996449	56.7538374577693	52.9138288929003	49.2597547580977	33.0508815113543	30.4925659898668	33.3204741894948	30.7050035764606	31.7728825510563	33.7366698233969	32.3113248877575	32.1263319261144
ENSMUSG00000001518	7.70233618559643	6.41908100086784	6.48143931988807	3.71969254946332	3.74321806560474	4.42946692786986	6.68814137407661	4.63937188104684	2.66123906902498	2.65982493068725	3.38438056620591	1.97533527619386	0.670608933982624	2.64135879490421	1.27129526695791	3.8336539085298	3.20655629179735	1.26506362892841	3.29545634639861	4.37353847162523	4.38614504529307	2.18840752092611	1.50123719174713	1.49096835343392	2.99557102265118	2.95800904477953	2.81922347231692	2.80348706007531	3.55947081970249	1.39174942725269	4.35897957159059	0	1.46660352687458	3.6057707632257	0.803285907971007	6.32364929109378	2.39311638969412	3.94282362807517	15.9908832277784	15.3779807359118	16.7609192674575	14.2934815645496	10.5562839717393	12.0798718982427	14.8118734336946	12.7380546508158	12.4670954875801	12.5244562918605	15.2612388178608
ENSMUSG00000001521	9.85281557333635	8.99702675479213	8.06475774304424	459.976018013857	439.001665677716	446.92256055397	461.788455706668	484.798398963143	474.024164603554	433.870346588167	451.930661390788	475.635022586097	467.612120949086	470.984639427136	480.411349724987	471.738869391805	477.872033849469	470.369128085399	448.066358798327	445.985757068307	437.276406329875	472.085088230748	445.861339439233	472.823059785513	447.111581398843	438.69661565915	411.689314523183	428.556600929324	432.051936295236	444.00114033716	454.15820256058	453.877652162989	442.259301520091	450.270681953936	404.536227827444	425.093819333091	402.33182724766	443.842921439363	16.0111126396195	15.6128044460164	14.1474400746102	38.2710952437064	34.9793630204723	34.4222001849609	38.7349267309	38.6476417855016	33.6041242004455	35.7023298723343	38.1731791216913
ENSMUSG00000001524	25.1183191991013	24.5514417134655	27.5346464298508	6.37366455321261	14.4314445241039	9.48732185939165	10.0275689204085	7.09779286531594	2.85000791334158	7.12123366592089	11.5982201015622	4.2309022396232	8.61812435051138	5.65743495582261	8.16882995562932	8.21117058102247	5.49440952528681	13.5479799439722	9.41123180764445	2.34188265881774	2.34863305473888	2.34363715190035	11.2540678823519	4.79018024568387	16.0402746579632	3.16782858161116	7.54799643810779	6.00469187391923	10.673470241851	13.414229613955	14.0045211469998	7.70990698654559	6.28253463730877	4.63384533700868	10.3231816534179	8.46525342770931	10.2514662851008	5.06699845423871	35.8961137193279	38.3653040420277	41.6274392609904	33.0638903702407	34.2945735030853	34.2938160085594	29.9121795370738	37.7648789335903	34.7899860880687	37.0009645792612	37.8567081226649
ENSMUSG00000001525	2336.6705095686	2129.35057391009	2405.06241351029	1.58671105085613	3.19349268332206	3.14913308487772	1.42648185123077	1.41358507741459	2.83801509374832	1.41825350978034	2.88735371178805	2.8087324155639	2.86061977489672	2.81681424836794	2.71148518615369	4.08830900735309	0	2.69819402190441	2.34290734736445	2.33202802785187	0	2.33377513803603	6.40383475361444	3.18001546016444	3.19455545186847	1.57724918708713	3.00649380215823	2.98971207969558	7.5918259502882	1.48419806669449	1.54951002104032	1.53549274700484	0	1.53811537937178	1.71329029244432	1.68592633639921	1.70138802737897	1.68189218303705	3583.09929367623	3622.71480344619	3726.00487696335	1680.68693594412	1658.55432229806	1690.24818272829	1691.80218986975	1734.7861666596	1751.02075039444	1736.79366471397	1761.48326773988
ENSMUSG00000001542	166.770880005217	177.759928177048	166.660102574314	87.0162802120606	81.620740423753	91.680530780564	98.5108510668632	111.497601724267	101.837614874997	89.300617972048	91.8788385345108	96.0327561461835	91.0281346318327	95.3555250744826	98.6741407754204	100.569572877055	93.0707857705615	99.1038592724913	114.21029662537	92.3649672459901	87.0891681052594	111.395019706824	72.6227310283599	86.6588187418958	78.9443301944187	76.8865647683354	98.2144252033793	102.726634823814	113.59420209586	108.023432854793	112.776990801816	87.3262285347882	101.655859601485	98.9304919375544	111.357593220264	107.866863869234	103.096531960631	100.207095193499	84.0138347465128	86.8707330138634	75.6152133140311	30.2896733932946	27.6739097478873	32.2555239279552	31.7777940696891	27.3315363414293	26.4900589764709	26.1412335556995	28.1878840987531
ENSMUSG00000001552	22.9551538621328	20.3684332467422	23.2149515736657	226.382939072521	246.799277273643	218.952578701167	221.957340092056	229.45016027087	226.66264380223	220.677028828278	226.125420846256	219.968130998607	259.521906375821	216.232728269351	219.360457589056	219.79298058052	219.193731151154	221.074783168714	244.648889749171	202.525546577907	251.468681254316	242.48888233894	229.243304397189	236.716477125429	239.450197065433	240.524374363653	223.02265386086	223.323270180511	229.974998335189	220.196556834239	205.055357215707	230.187922171019	219.103639514935	225.810441621544	215.215721429433	219.622029854327	213.720613114174	203.446758631703	54.403361437921	53.8976828160002	53.4873716876904	68.7103382525966	62.3340376371199	65.8051178252065	67.578421843275	71.8085226822473	64.7220135788082	67.6949443821096	68.948497784271
ENSMUSG00000001555	11.8101968720447	9.56113444867643	12.0773761729604	0	3.62001708940801	0	0	0	0	0	0	0	0	0	0	1.54478183616851	0	0	0	0	0	0	0	0	0	0	1.70402127423858	0	0	0	0	0	0	0	1.94211816114558	0	0	1.90652650526892	16.7700244104345	19.5847515833478	17.8484043350406	83.4565950986836	74.3395669518372	75.1744712974803	80.8303651200219	59.1581058003335	70.7904316131925	64.3897677326862	56.2899254604893
ENSMUSG00000001558	1.44181804384991	1.8192417596056	1.88135913806738	0	0	0	0	0	0	0	0	0	0	0	0	0	0	0	0	0	0	0	0	0	0	0	0	0	0	0	0	2.36399091591166	0	0	2.63772179683585	0	0	0	0.954703692602883	2.56036749214506	1.11311278912375	4.22415042405551	4.1875127384548	4.45951947736413	4.6321171364887	4.25364445849092	3.74288134667256	4.25442604064411	3.96240707053407
ENSMUSG00000001566	0.288497110440709	0.180753169770469	0.05646690413005	0	0	0	0	0	0	0	0	0	0	0	0	0	0	0	0	0	0	0	0	0	0	0	0	0	0	0	0	0	0	0	0	0	0	0	0.0654957041179311	0	0.118786999372662	2.02853090364088	1.78749926475078	1.12713702813847	2.44689014336606	1.13483033022208	0.22467684972665	2.27007769724245	0.671589151327383
ENSMUSG00000001569	10.3217716181289	11.0425463334645	11.0646262533861	1.14362817725267	1.15086115223272	0.567437487726829	3.59849824884243	1.0188469567934	0	1.02221174762547	0	0.506101210278439	1.03090142884331	0	1.46573514097703	0.491110776554871	0.985863234254505	0.972366931420709	0.844329803366715	0.840409147385525	0	1.6820775312491	1.7308458263601	1.14600427166021	0	0	1.0834710658341	2.69355829970407	1.09436763156884	2.13948308834166	1.11681538994825	0.553356192513552	0.563638357165402	0.554301328766239	2.46972131844119	1.21513798119588	0.613141027631046	1.212230349429	19.3943762058486	16.6145780444361	18.8757071143518	14.9415187876495	15.5743037379106	14.6142008522719	15.071389875881	15.7649469076021	14.2917547662452	15.4912147883746	14.840141558794
ENSMUSG00000001576	44.8715577715162	43.6528666643015	42.4550052710463	70.6795153327636	80.6897654843996	90.7675252645015	76.8913520637316	80.9584412175323	81.2689953412353	71.6698326564232	65.929317478201	80.4304607463383	80.3100978095303	76.4442757440606	80.1831442318105	84.6796982897906	80.3855666317564	70.1950900096626	58.759578520889	77.6913248347234	77.915267396618	73.3815785639797	78.5055166379123	71.4215443472126	79.5208166321293	73.8004619351779	95.0967723156443	66.5878644581749	78.4339487230428	70.5576873224972	70.7624685508708	66.6736933885095	87.232548119858	80.6056909770239	73.111309128904	71.9436058749799	87.2514583136032	79.9559205902861	42.3625595238475	41.1554620407372	39.7688529487262	67.3856603622828	67.9890267990336	66.996680014126	64.1955774663893	67.6263371289521	66.7167389335128	66.7192896559585	67.8918600886199
ENSMUSG00000001583	3.1978201788111	2.97273536946025	3.05318195957014	995.855888967425	1035.66579335547	947.319584797189	1005.06551785117	998.804226391934	967.181733242151	943.989365697836	1077.77871311832	1090.53697568241	1109.25365351144	1061.30097886113	1054.13405298157	1099.09441097859	1112.73841306864	1047.61860978532	1056.01639767238	1044.12089137912	1072.84132816179	1100.88007971284	935.998164748124	972.500119977751	1026.43254588759	1049.81686940892	1036.61720742693	994.976000506463	1047.04255970322	976.015603746863	986.444889780934	1088.01030874832	1058.20841247781	1049.90166394625	1032.49337103822	1054.75582837829	1030.42171464597	1042.14667516908	5.88753062700237	5.17081259686636	5.61999170958075	15.3861235557021	15.5547069167165	16.3026878656855	13.0800607762065	18.4081819861798	16.5521169707002	19.0252831940716	15.7356424762799
ENSMUSG00000001588	1.75653222224048	1.61188251025326	1.87528463900535	22.7262691656755	20.6919078506394	34.3654473911871	25.295927243781	23.1389793483805	27.0990297328022	22.248088729377	17.7236638360126	25.8615850920141	20.4861543473462	22.0936288539733	26.8155212398182	20.4482499305864	21.4569757798959	18.402811625412	11.1857255458734	17.495947055206	15.9512531987493	22.2842514102997	33.8495441258473	27.1112941676074	33.7717164451987	18.2877484158387	22.5560995649005	29.5670757057471	26.9253025154502	17.2088475715813	26.4207658876647	12.5672432208736	29.8684421430561	23.0792982939193	25.7077838591984	21.8475730838056	23.2083557486257	14.9125704814546	3.0814399538879	2.5521006229361	2.84913467130002	7.06950089419741	5.05001521983327	5.82284811584448	7.18225050468066	4.92038980815848	7.77249249515626	5.75896094780142	5.47266682354725
ENSMUSG00000001604	111.833844168695	103.31980293487	118.701499181955	11.3121164275679	3.79455362764732	7.48368983813441	6.77986445577823	10.0778518983393	10.1165102323936	3.37037816217085	6.86158985651347	6.67475196184364	13.5961171301163	3.34697893011434	3.22182543369047	3.23852477796755	0	6.41206536491142	5.5677519604868	0	0	0	11.4136919063975	0	3.79581642441657	0	7.14471777127174	7.10483720653371	21.6497185170933	3.52709069135183	7.3645997714302	3.64898883520365	0	0	8.14302400423181	4.00648351514299	0	3.99689663783163	150.733684762839	161.597391062966	159.885179959186	97.8041685683996	105.215079489906	102.16692062198	115.115059017449	97.7575270177024	107.96525046686	89.7491432445497	102.537272211592
ENSMUSG00000001622	0.0312677504090364	0	0	0	0	0	0	0	0	0	0	0	0	0	0	0	0	0	0	0	0	0	0	0	0	0	0	0	0	1.18928876876025	0	0	0	0	0	0	0	0	0.0354926142257575	0.370166596454551	0.0965573513686743	0	0	0	0	0	0	0	0
ENSMUSG00000001627	76.1257098777272	74.2852946777747	66.4748869250354	2.70347610081854	0	2.68278399796556	0.810157924043149	1.60566662770855	2.41773887424906	0.805484709293135	2.459771030843	0	0.812332023820536	0.79989254048482	0.769982179441218	0	0	0	0	1.32445497587285	0	0	0	0.903031020481999	0	0	0	0	1.72468452964212	2.52881203545198	0	1.74413942276719	0	0.87355921255888	0.973048276367748	0	0	0.955215994019167	64.6515720488113	68.7919928240477	75.8970451138535	36.7926610638176	35.5295229838544	36.6252190689923	36.9095443581708	39.3161173640444	36.934756962575	37.9282783573924	37.2308939729545
ENSMUSG00000001630	18.9148873945707	17.0567284178895	18.5368812328566	15.1446367472903	18.5062246594275	9.66132089759155	11.6702584894543	8.67356106004613	13.5439617865378	14.5036765175385	11.8109333595724	9.57443928952982	9.75131351545226	9.60198873393458	12.0158243633538	14.8653596365724	13.9879447417586	19.315032963975	12.7784471224287	17.4887765851014	9.5668294799384	7.95539947156338	12.0062059671121	15.1761024696249	16.3344559247434	17.2049444112751	6.14914234412732	21.4018661754192	12.4219696409552	15.1780542045878	21.1279501639391	12.5620927113568	18.1269791653621	15.7294360671207	12.8486239411035	12.6434110928693	8.11959544459605	13.7598080974531	52.8461751976135	51.1470716100487	51.4550959628866	21.6154932355176	24.2095347396766	21.8267313850584	23.7942744939844	21.9757102881121	21.8576504933867	22.2937445984312	23.8427910793994
ENSMUSG00000001632	24.4748028049051	26.9369950967128	24.570475063817	5.4510862462588	3.91825865076431	4.63659792302176	2.10026779128696	3.46879890290481	2.08926306613822	3.48025477728218	3.54264117093924	4.13541204303633	5.61574390976923	3.45609271438271	3.99223095486059	1.33764115331305	4.02780176071881	3.97266182809086	1.14985289049735	3.43354060274222	4.59125022000289	2.29074196319394	3.92859533583037	4.68206731197836	3.1356500924521	2.32224872935782	5.16434829314523	3.66822986028441	2.98073520420225	5.098906737756	3.04187628853881	3.0143586778493	1.53518492796902	3.01950722358455	1.68169842247006	1.65483903856031	3.34003125363022	4.95263781646049	46.4986649938889	42.5552561855088	42.7380869552919	29.6993202812151	27.2910715299758	26.4118183979636	26.726817065693	29.9066880799787	28.7847535016368	29.8368377082611	30.3151320705383
ENSMUSG00000001642	68.3804219785039	66.6505754228775	68.6018331038475	0.629650246445413	0.63363252370065	0.624830974080879	0	0.56094913556278	0	0.562801696927383	0	0	0.567585996605522	0.558894382414131	0.537995659251748	0	0	0.535358510906249	0.92972957355457	0	0	0	0	0	0	0	0.596529394070875	0.593199671347042	0.602528743716814	1.17794059348582	0.614887862595556	1.2186508514516	0.620647580313811	0.610366157820839	0	0.669021579341625	0	1.33484143439033	43.836968470631	43.9411415222432	45.6024339045605	49.3583378271397	50.9090301540163	49.4265181768973	48.8919024515073	52.8703157186004	54.2062378082755	53.9766208188552	53.0486540394274
ENSMUSG00000001655	8.86240615575684	9.25432726171439	8.56984505996493	4.29011594164839	2.15862457485016	4.25727987541169	11.5706748127869	1.91101078933699	1.91834136873235	1.91732199392084	3.90338309594427	1.89854789650165	1.93362088400679	5.71203230657465	9.16407071752673	1.84231397365078	1.84914453040179	3.64766010194067	9.50205535718999	0	3.16173153610317	3.15500604804789	2.16431920207997	4.29902943355022	4.31868589531345	4.26453315354644	10.1611183256607	2.02088014814043	2.05266192089466	0	8.37906516050572	2.07581648487814	4.22877636192685	2.07936199397396	2.31617911538491	9.1167442847626	2.3000885685046	4.54746468343298	1.31736584877594	4.05934827513833	2.49785746344384	13.806539063789	12.8696678574981	11.953789692976	15.4563264938715	13.0729133936595	11.9139897965574	12.0375920150402	14.5315409622849
ENSMUSG00000001656	0.578136218349763	1.34156236841021	1.63449475091931	0	0	0	0	2.32706459800017	0	0	0	0	0	0	0	0	0	0	3.85692862181174	0	0	0	0	0	0	0	0	2.46085405471232	0	0	0	0	0	0	0	0	0	0	0.145834076462489	0	0	0.250931581350925	0.497510309956613	0	0.247649805342703	0.758050938050378	0	0	0
ENSMUSG00000001657	0.366733614967003	0.622296400163162	0.448624767982389	0	0	0	0	0	0	0	0	0	0	0	0	0	0	0	0	0	0	0	0	0	0	0	0	0	0	0	0	0	0	0	0	0	0	0	0.572393600606919	1.19394412381866	0.660626850324659	3.40237351422817	3.19534428947769	3.40290310401973	3.53460633190398	1.62290354427946	1.96354238373397	2.3446247402663	3.73500322507284
ENSMUSG00000001661	0.26956748276229	0.1688931195945	0.5803803476822	0	0	0	0	0	0	0	0	0	0	0	0	0	0	0	0	0	0	0	0	0	0	0	0	0	0	0	0	0	0	0	0	0	0	0	0.856775199217122	0.702086743906655	1.10992835792562	3.58025595534624	5.21941619820553	5.26590181335455	5.19622359424422	3.8173279380394	3.56889098922108	3.39380386630931	3.13761542875127
ENSMUSG00000001663	4.58801032965263	4.70218488113622	3.99111626050092	17.2741743003872	20.8601115656005	20.5703516493223	46.5893827131358	18.467267876538	24.7174770075933	40.144556643658	37.7207819337128	21.4046365268546	37.3715261429898	15.3330186589008	44.2790144682591	47.4757559073777	32.7605965854102	29.3746449963219	25.5067170964709	30.4659316046983	35.6460400343255	40.6516747866275	27.8868563158053	20.772077426637	31.3005804631209	24.0396310982148	29.4579332192487	6.50966759760942	19.8361295313682	22.6213931775183	23.6168448167592	26.7465150224351	30.6489422906799	26.7921982574341	29.8435434710066	40.3794804536663	29.6362197229833	36.620780713117	4.62927751618885	3.31928968454298	4.54780069587745	8.62922177595924	8.22536269978987	5.6430616919236	5.8959454311236	6.01578905418775	6.28595243836014	5.3483505955974	8.24103179802908
[truncated: 26,955 more rows]
[truncated: 59 more columns]

## Sheet: TPM_GSE219206_CTR9_KD
ensembl_gene_id	CTR9_KD_SRR22493339_TPM	CTR9_KD_SRR22493340_TPM	control_SRR22493341_TPM	control_SRR22493321_TPM
[truncated: 27,944 more rows]

## Sheet: TPM_GSE71500_EHMT2_KO
ensembl_gene_id	WT_SRR2133432_TPM	WT_SRR2133433_TPM	EHMT2_KO_SRR2133434_TPM	EHMT2_KO_SRR2133435_TPM
[truncated: 55,487 more rows]
