# Supplementary material for: Stem cell transcriptional profiles from mouse subspecies reveal cis-regulatory evolution at translation genes
Source: Heredity (Edinb). 2024 Aug 20;133(5):308–16. doi: 10.1038/s41437-024-00715-z (PMC11527988; doi:10.1038/s41437-024-00715-z)
Supplement: Supplementary file 6 — Table S3 [file 41437_2024_715_MOESM6_ESM.xlsx]

## Sheet: CASTx129 simulated results
ens_gene_id

## Sheet: CASTxBL6 simulated results
ens_gene_id
