# Supplementary material for: Stem cell transcriptional profiles from mouse subspecies reveal cis-regulatory evolution at translation genes
Source: Heredity (Edinb). 2024 Aug 20;133(5):308–16. doi: 10.1038/s41437-024-00715-z (PMC11527988; doi:10.1038/s41437-024-00715-z)
Supplement: Supplementary file 8 — Table S5 [file 41437_2024_715_MOESM8_ESM.xlsx]

## Sheet: DESeq_GSE60738_CASTx129_hyb
gene	log2FoldChange	pvalue	padj
MGP_129S1SvImJ_G0016249	10.1206	1.82369e-202	1.88734e-198
Hsp90aa1	-7.99806	1.08622e-161	5.62065e-158
Rps26	7.30984	2.55422e-124	8.81121e-121
Rps19	5.03322	5.13693e-110	1.32905e-106
Rab7	5.54019	4.02535e-100	8.33167e-97
Cnbp	8.05067	6.18553e-100	1.0669e-96
Rpl37a	-5.68513	8.18246e-96	1.20972e-92
Sarnp	5.08313	3.33113e-93	4.30924e-90
Rpl37	-7.5197	3.35223e-74	3.51995e-71
Mir703	5.89588	3.40124e-74	3.51995e-71
Tma7	-6.30212	1.75369e-68	1.64991e-65
Rab14	-4.16056	4.01956e-67	3.46653e-64
Ss18	-5.1947	2.01262e-59	1.6022e-56
Hnrnpa3	-5.88872	3.38941e-59	2.5055e-56
mt-Nd6	-17.0564	3.58956e-57	2.47656e-54
Sumo1	-9.04343	3.96643e-54	2.56554e-51
Usp48	3.77392	4.62917e-53	2.81807e-50
Cers5	3.18933	4.4692e-52	2.56954e-49
Lasp1	4.63979	1.94007e-50	1.05672e-47
Rpl36	-11.4345	2.59059e-49	1.3405e-46
Kdm2b	-4.65196	4.21396e-49	2.07668e-46
B4galt6	3.74268	3.70437e-45	1.74257e-42
Ctbp2	-8.04698	1.42498e-44	6.41178e-42
Ranbp1	4.03026	1.63607e-44	7.05489e-42
MGP_129S1SvImJ_G0030093	-7.85738	4.48937e-44	1.85842e-41
Rnf7	5.74557	3.27082e-43	1.30191e-40
Ube2g1	6.44618	5.24286e-42	2.00957e-39
Rpl9	4.04321	8.06591e-42	2.98122e-39
Rpl23a	-6.10353	1.66571e-41	5.94428e-39
Hmga1-rs1	6.35253	2.9084e-41	1.0033e-38
Uqcrb	6.36342	3.41397e-41	1.13971e-38
Rpl13	-10.2411	4.48177e-41	1.44943e-38
Ccni	4.00685	6.96937e-41	2.18564e-38
MGP_129S1SvImJ_G0022319	7.47859	8.56258e-41	2.6063e-38
Rnf2	3.10873	1.64406e-40	4.86125e-38
Hnrnpk	-3.9149	1.39468e-39	4.0093e-37
Strn	-5.22097	2.71907e-39	7.60531e-37
Rpl5	-4.0173	1.14165e-38	3.1092e-36
Rpl32	-5.53855	4.50445e-38	1.1953e-35
Tmem245	-3.03573	8.42256e-38	2.17913e-35
Tcp1	-5.49764	1.46536e-37	3.69879e-35
MGP_129S1SvImJ_G0032201	-3.46592	1.89715e-37	4.67468e-35
Uck1	4.46523	5.51193e-37	1.32658e-34
Taf9	10.5756	1.0131e-36	2.38286e-34
Tubb4b	-4.66847	1.53026e-36	3.51927e-34
Morf4l2	2.70508	4.61439e-36	1.03814e-33
Cfl1	3.7695	7.52441e-36	1.65681e-33
Mtmr9	-2.73522	8.47537e-36	1.82733e-33
2010107E04Rik	9.51003	8.76995e-36	1.85225e-33
Fam103a1	-10.9053	1.864e-35	3.8581e-33
Gm20379	-10.8252	5.35039e-35	1.08571e-32
Rps10	4.56529	8.55364e-35	1.70234e-32
Idi1	4.27834	2.12843e-34	4.15606e-32
Rpl18a	-5.09162	1.60127e-33	3.06881e-31
Fth1	7.08748	5.97344e-33	1.12398e-30
Ube2q2	8.00338	2.18639e-32	4.04053e-30
Ccnd3	4.50678	5.43066e-32	9.85999e-30
Psma8	6.01585	8.03191e-32	1.43314e-29
Nfatc3	4.02145	9.48592e-32	1.66389e-29
Rras2	5.47787	1.44704e-31	2.4959e-29
Gm5141	2.78281	1.60846e-31	2.72884e-29
Arpc1a	2.36318	9.55709e-31	1.59526e-28
Rnf138	3.10711	1.41249e-30	2.3203e-28
Elovl6	-2.85027	6.79807e-30	1.09927e-27
Oaz2	-3.34271	8.17449e-30	1.30151e-27
Zic5	-9.60018	2.78708e-29	4.37023e-27
Uqcr11	-7.00719	7.32414e-29	1.13131e-26
Zfp871	4.17578	1.13648e-28	1.72962e-26
H2afz	3.94401	1.18394e-28	1.77575e-26
Kars	5.0766	1.52756e-28	2.25793e-26
Rpl35a	4.15428	1.54906e-28	2.25793e-26
Chtf8	4.55503	1.9254e-28	2.76749e-26
Naa11	-3.1941	2.48933e-28	3.52905e-26
Cox8a	-10.2032	2.56397e-28	3.58574e-26
Atp5j2	-4.7584	2.84267e-28	3.92251e-26
Samd11	-5.81439	2.90546e-28	3.95639e-26
Ass1	-4.77092	3.54274e-28	4.76153e-26
Eif4a1	-3.33057	3.99235e-28	5.29703e-26
Rab3ip	-3.47419	6.73331e-28	8.82064e-26
Shc1	-4.41337	9.63341e-28	1.2462e-25
Aen	-2.72028	1.06776e-27	1.36423e-25
Gm22303	11.8619	1.62638e-27	2.05262e-25
Skp1a	8.46793	1.77569e-27	2.19829e-25
Plp2	11.5348	1.78429e-27	2.19829e-25
Adh5	2.05648	6.38057e-27	7.76853e-25
Nup54	3.00111	7.02583e-27	8.45469e-25
Etv5	-3.60549	7.40771e-27	8.81177e-25
Cd24a	5.31104	8.05529e-27	9.47321e-25
MGP_129S1SvImJ_G0016030	-2.90108	1.28722e-26	1.49679e-24
MGP_129S1SvImJ_G0016490	3.60564	1.38039e-26	1.58729e-24
Eef1g	3.8403	2.42792e-26	2.76116e-24
Eif2s1	3.90976	3.11342e-26	3.50226e-24
Armc10	-2.58167	3.95979e-26	4.40643e-24
Rbm3	-2.31712	1.05239e-25	1.15864e-23
Tmed2	3.06946	1.92307e-25	2.09494e-23
Srr	-4.77445	2.89205e-25	3.11769e-23
Isg20l2	6.7158	3.40511e-25	3.63293e-23
Fcgr3	-4.42013	4.29708e-25	4.53781e-23
Ube2d2a	3.58145	4.92219e-25	5.14543e-23
R3hdm1	-2.46025	5.13723e-25	5.31652e-23
Ssh1	-2.72337	9.25493e-25	9.48309e-23
Cdca7	-2.3846	1.5223e-24	1.54454e-22
Rpl15	10.8085	2.81721e-24	2.83061e-22
C330007P06Rik	2.29042	2.9894e-24	2.97474e-22
Ddx3x	3.2881	4.28827e-24	4.2266e-22
Tmem18	-3.08186	6.95552e-24	6.79082e-22
Zfp106	-3.89411	1.43585e-23	1.38875e-21
Nacc1	2.0763	1.97749e-23	1.89491e-21
MGP_129S1SvImJ_G0006979	-5.52227	2.00021e-23	1.8991e-21
Tub	-6.14149	2.14762e-23	2.02052e-21
Mrps10	-2.76329	3.24881e-23	3.02901e-21
Bbs5	-5.84869	4.40671e-23	4.07187e-21
Mrps18c	4.63861	4.64714e-23	4.25604e-21
Selt	-3.17631	5.03486e-23	4.57068e-21
Eef1e1	3.65475	7.56909e-23	6.81152e-21
Ggps1	10.6006	9.55625e-23	8.52566e-21
Mir6236	10.6926	1.37629e-22	1.21737e-20
Mir692-1	11.1435	1.56494e-22	1.37251e-20
Ifitm2	8.84023	2.13367e-22	1.85558e-20
Mrps33	-5.3109	4.03743e-22	3.48195e-20
Prpsap2	-3.42045	4.47801e-22	3.82999e-20
Psma5	7.22032	4.92777e-22	4.18012e-20
Chtop	3.17565	5.23768e-22	4.40689e-20
Aco2	2.75775	6.79857e-22	5.67407e-20
Xpnpep3	4.06818	7.32157e-22	6.06168e-20
Chp1	-2.89645	7.85994e-22	6.45576e-20
MGP_129S1SvImJ_G0019494	-3.85663	8.48887e-22	6.91742e-20
MGP_129S1SvImJ_G0015590	2.86278	1.81561e-21	1.46795e-19
Mrps36	-7.34821	1.86095e-21	1.49294e-19
Car2	4.28318	2.22995e-21	1.77521e-19
Klb	-5.20359	2.45484e-21	1.93933e-19
Slc39a10	-3.16503	2.72516e-21	2.13656e-19
Pou5f1	-3.32363	3.07993e-21	2.39655e-19
Fsd1l	3.56996	4.20154e-21	3.2449e-19
Ywhaq	3.54903	4.98463e-21	3.82118e-19
Twistnb	4.44091	5.31385e-21	4.0436e-19
Rpl14	-4.79091	6.96842e-21	5.26396e-19
Lamtor5	1.886	8.41515e-21	6.31075e-19
MGP_129S1SvImJ_G0025900	2.79036	1.21999e-20	9.08322e-19
Apoo	5.07342	1.29538e-20	9.57565e-19
Agk	-4.26969	2.46293e-20	1.80772e-18
Idh1	2.54838	2.59659e-20	1.8924e-18
Psma7	-2.78428	3.7694e-20	2.717e-18
Nck2	3.96442	3.78053e-20	2.717e-18
Gng5	-5.01807	4.38907e-20	3.13258e-18
Clcn5	-3.56591	5.89736e-20	4.18026e-18
Myl6	3.14684	6.06304e-20	4.26847e-18
MGP_129S1SvImJ_G0033454	-3.38036	7.87022e-20	5.5033e-18
Atp5c1	-2.85604	8.10146e-20	5.62698e-18
Txndc9	9.0813	9.80686e-20	6.76608e-18
Eif4g2	-3.30994	1.21641e-19	8.33687e-18
Bex4	3.35033	1.5379e-19	1.04709e-17
MGP_129S1SvImJ_G0016088	-8.93031	1.56948e-19	1.0616e-17
Rps17	-2.30442	1.64003e-19	1.10212e-17
Imp3	8.96071	1.97391e-19	1.31793e-17
Iqcb1	-5.84244	2.02289e-19	1.34198e-17
Mfap5	-3.73025	2.14659e-19	1.41497e-17
Rab5a	-5.63783	2.87935e-19	1.88597e-17
Tgif2	-4.75185	3.54594e-19	2.30798e-17
Wac	-1.84003	3.67734e-19	2.37855e-17
Tpt1	-4.37488	4.16266e-19	2.67574e-17
Mad2l1	2.86726	6.52718e-19	4.16974e-17
Ube2i	2.59339	6.78169e-19	4.30575e-17
Slc1a4	-3.26309	8.55881e-19	5.40092e-17
Ypel2	4.13591	8.76791e-19	5.49934e-17
Btf3	4.38924	8.96156e-19	5.58694e-17
Btbd1	-2.76273	1.08875e-18	6.747e-17
Rps12	-2.57397	1.12527e-18	6.93177e-17
Zfand2a	-2.45011	1.18258e-18	7.24171e-17
Siah1a	9.44544	1.38562e-18	8.43518e-17
Apoa2	-7.16675	1.58853e-18	9.61384e-17
Ago3	3.36411	1.75311e-18	1.05482e-16
Glyr1	-2.13186	2.1372e-18	1.27849e-16
Pgam1	-4.09875	2.34201e-18	1.39296e-16
Ube2dnl1	10.4001	2.46417e-18	1.45724e-16
Morf4l1	1.94719	2.71211e-18	1.59475e-16
March5	5.24012	3.99969e-18	2.33858e-16
Oip5	9.79214	4.15936e-18	2.41827e-16
Arpc1b	-2.50145	4.30425e-18	2.48853e-16
Klf8	-4.28449	6.88309e-18	3.95739e-16
Smad4	3.02664	9.76078e-18	5.5809e-16
Ifitm3	5.25066	1.00649e-17	5.70747e-16
Arid5b	-3.9877	1.00924e-17	5.70747e-16
Wdr83os	-3.79173	1.03164e-17	5.80243e-16
Pik3ca	2.91549	1.21584e-17	6.80146e-16
Rpl10a	2.24486	1.3005e-17	7.23596e-16
Rps28	-5.03551	1.42494e-17	7.88596e-16
Cttn	2.03887	1.88941e-17	1.04008e-15
Scp2	2.6328	1.97814e-17	1.08316e-15
Ttyh2	-8.65286	2.35267e-17	1.28146e-15
Tpst1	4.76802	3.20393e-17	1.73599e-15
Trappc3	3.39282	4.30626e-17	2.32112e-15
Psip1	1.66192	6.97382e-17	3.73949e-15
Rpl17	3.84656	7.88097e-17	4.20413e-15
Cmip	-1.88108	8.74094e-17	4.61878e-15
Glrx	9.02954	8.74753e-17	4.61878e-15
Dsg2	2.83806	1.08498e-16	5.6997e-15
Rps20	-2.8293	1.88101e-16	9.83158e-15
Sh2d4b	-4.24166	1.99788e-16	1.039e-14
Srsf3	1.56257	2.08576e-16	1.07928e-14
MGP_129S1SvImJ_G0019745	-9.04379	2.31359e-16	1.19121e-14
Api5	3.35967	3.66674e-16	1.87857e-14
Ruvbl1	-8.73954	5.61956e-16	2.86487e-14
Lage3	1.86772	5.90723e-16	2.99676e-14
Tmed10	-2.57241	6.94427e-16	3.50567e-14
Anxa11	-2.40552	7.72134e-16	3.87904e-14
Psmd2	4.79232	8.08315e-16	4.04118e-14
Atp2b1	2.14613	9.13159e-16	4.5434e-14
Rplp0	3.9159	1.19144e-15	5.89963e-14
Naa20	1.83233	1.2927e-15	6.37054e-14
Xk	-8.08773	1.79095e-15	8.78413e-14
Hnrnpul1	-3.36683	2.15485e-15	1.05191e-13
MGP_129S1SvImJ_G0015623	8.35742	2.37392e-15	1.15341e-13
Arpc4	-8.99793	2.6807e-15	1.29638e-13
Ncoa7	3.62639	3.00673e-15	1.44728e-13
Mageb16	-8.95071	3.86423e-15	1.85143e-13
C78283	5.729	3.90041e-15	1.86016e-13
n-R5-8s1	-7.9657	4.73659e-15	2.24858e-13
Rprd1b	-2.2415	5.34269e-15	2.52472e-13
Lbhd1	6.31877	5.56904e-15	2.61973e-13
Xpo4	2.30858	6.41307e-15	3.00312e-13
Ndufb11	-2.46606	6.54651e-15	3.05179e-13
Gm10146	-8.27239	6.62149e-15	3.0729e-13
4930461G14Rik	3.93062	9.04471e-15	4.17874e-13
Chmp4c	2.6347	1.01502e-14	4.66866e-13
Lncenc1	5.17028	1.02226e-14	4.68111e-13
Rps11	2.32705	1.10938e-14	5.0577e-13
Rbpms2	-2.00883	1.16912e-14	5.30666e-13
U2af2	-2.38537	1.32523e-14	5.98898e-13
Zcchc3	-3.42436	1.42799e-14	6.42532e-13
Mrps21	-7.89318	1.65831e-14	7.42939e-13
Rasl2-9	-6.59648	1.84065e-14	8.21075e-13
Senp2	1.48638	1.94156e-14	8.6237e-13
Brox	-1.77675	1.99816e-14	8.83714e-13
Slc25a51	4.23517	2.01275e-14	8.8638e-13
Ube3a	-3.22376	2.09769e-14	9.19871e-13
Rab2a	-1.76127	2.10694e-14	9.20031e-13
Pfdn5	-7.33202	2.2982e-14	9.99331e-13
Tnpo1	-1.98299	2.36204e-14	1.02279e-12
Wdr44	8.44318	2.40015e-14	1.03496e-12
Cyp20a1	1.64405	2.88594e-14	1.23928e-12
Slco1c1	-8.15559	3.19862e-14	1.36787e-12
MGP_129S1SvImJ_G0022422	-3.95822	3.26713e-14	1.39142e-12
Tfam	2.4353	3.8556e-14	1.63531e-12
Ulk1	-2.42745	4.18035e-14	1.76582e-12
Ing1	-2.40028	4.31233e-14	1.81416e-12
Cbr3	2.87575	4.59459e-14	1.92508e-12
Rps27a	-2.42506	4.7455e-14	1.98029e-12
Btbd3	-3.35091	5.81982e-14	2.41885e-12
Ormdl1	-1.92222	5.92499e-14	2.45271e-12
Sod2	1.90098	6.31629e-14	2.60427e-12
Ccl9	-7.65739	6.72191e-14	2.76052e-12
Trp53	2.62442	8.65688e-14	3.54111e-12
Dnajc30	6.41158	8.83706e-14	3.60058e-12
Gm38509	5.84384	1.02548e-13	4.16185e-12
Bpnt1	3.64388	1.18292e-13	4.78203e-12
D630039A03Rik	6.42449	1.59622e-13	6.42774e-12
Nlrp4f	-2.27734	1.74333e-13	6.99293e-12
Trmt2a	2.23448	1.82035e-13	7.27367e-12
Arhgap1	-2.75795	2.01487e-13	8.01997e-12
Ddx6	2.23171	2.18249e-13	8.65385e-12
Cyb5r4	-3.77105	2.26587e-13	8.93531e-12
Irak3	4.94677	2.27074e-13	8.93531e-12
Srsf5	2.61597	2.28907e-13	8.97334e-12
MGP_129S1SvImJ_G0020280	2.65058	2.88608e-13	1.1271e-11
Ptges3	-2.23113	3.3957e-13	1.32113e-11
Gm26799	-6.35643	3.42983e-13	1.32941e-11
Tmem234	2.09349	3.61622e-13	1.39643e-11
Platr10	2.10624	5.15834e-13	1.98452e-11
Gm10184	2.82316	5.27883e-13	2.02336e-11
Lrrc31	4.70218	7.28533e-13	2.78214e-11
Slc35e3	-7.89577	8.00302e-13	3.04497e-11
Ino80	-2.71354	8.07855e-13	3.06245e-11
Jup	2.25197	8.21719e-13	3.10364e-11
Tnfrsf10b	-1.70691	1.05556e-12	3.97235e-11
Zfp930	2.79299	1.38599e-12	5.19695e-11
Stk19	7.90335	1.42565e-12	5.31102e-11
Hadhb	-2.10557	1.42667e-12	5.31102e-11
Asap2	-1.96086	1.46253e-12	5.425e-11
Lyrm7	-2.1949	1.47783e-12	5.46217e-11
Zfp553	2.01998	1.49389e-12	5.50188e-11
Rinl	2.71758	1.57898e-12	5.79465e-11
Cenpq	2.0559	1.77386e-12	6.4868e-11
MGP_129S1SvImJ_G0020100	-1.99543	1.8294e-12	6.66636e-11
Bcl2l14	5.54037	2.06795e-12	7.50921e-11
Tmem135	1.69154	2.31221e-12	8.3668e-11
Srek1ip1	2.28009	2.54812e-12	9.18833e-11
Nup214	8.10921	2.58785e-12	9.29918e-11
Tfdp2	-1.87429	2.7312e-12	9.78035e-11
Atp1a2	-4.34029	2.76598e-12	9.87072e-11
C1galt1c1	8.40051	2.85887e-12	1.01672e-10
Fdft1	-2.67229	3.69251e-12	1.30869e-10
Cisd3	-4.19963	3.91741e-12	1.38366e-10
Polr2f	-8.03126	3.95339e-12	1.3897e-10
Rbm6	2.1319	3.96137e-12	1.3897e-10
Rps24	-2.5193	4.41696e-12	1.54429e-10
Plxdc2	-1.71472	5.10544e-12	1.779e-10
Txlng	-1.87398	5.17825e-12	1.79831e-10
Esco1	2.8985	6.38489e-12	2.20994e-10
Sox13	-3.35321	7.29364e-12	2.51606e-10
Usf2	-7.68803	8.84454e-12	3.04094e-10
Scamp1	-2.7471	9.5808e-12	3.28317e-10
Cdk6	2.86156	1.16638e-11	3.97913e-10
Zkscan17	-1.87688	1.16886e-11	3.97913e-10
Actr3	3.12324	1.51854e-11	5.15257e-10
Cradd	2.60128	1.6431e-11	5.55699e-10
Minpp1	3.67645	1.67393e-11	5.64282e-10
MGP_129S1SvImJ_G0019202	-3.4745	1.7559e-11	5.89993e-10
Ube2a	7.83786	2.17194e-11	7.27423e-10
Clca3b	7.66923	2.19129e-11	7.31538e-10
Platr7	2.64519	2.26123e-11	7.52459e-10
Gm11635	5.43069	2.3066e-11	7.65096e-10
Icam1	2.04517	2.50825e-11	8.29326e-10
Ppp1r2	-7.56143	2.70535e-11	8.91646e-10
Grpel2	2.13036	2.91917e-11	9.59064e-10
Bri3bp	3.03006	3.10444e-11	1.0167e-09
Rbmxl1	-5.85881	3.21766e-11	1.05046e-09
Myo1f	5.71949	3.52084e-11	1.14582e-09
Tmem258	-2.14729	3.62845e-11	1.17714e-09
Rab11a	-6.61519	3.64096e-11	1.17751e-09
Gm807	4.24369	5.09843e-11	1.64373e-09
MGP_129S1SvImJ_G0029381	1.67619	5.29618e-11	1.70218e-09
Psme3	1.98307	5.72865e-11	1.83547e-09
Dok5	-5.59778	5.90376e-11	1.88574e-09
Depdc1a	2.53807	6.40431e-11	2.03933e-09
Prpf38a	-1.95058	8.72937e-11	2.7602e-09
MGP_129S1SvImJ_G0035727	8.09484	8.76805e-11	2.7602e-09
MGP_129S1SvImJ_G0028906	-3.47901	8.77087e-11	2.7602e-09
Ythdc2	2.64475	8.7748e-11	2.7602e-09
Snora64	-7.27212	1.27346e-10	3.99364e-09
Lrrc58	3.90206	1.32742e-10	4.15031e-09
Cbwd1	1.52781	1.41234e-10	4.4025e-09
Actr2	1.96492	2.06841e-10	6.42823e-09
Fam129a	2.70379	2.10963e-10	6.53668e-09
Tulp4	2.79292	2.12125e-10	6.55308e-09
Naa15	-1.83015	2.63892e-10	8.12803e-09
Mbtd1	1.62403	2.75771e-10	8.4687e-09
Lamtor1	7.24611	3.03355e-10	9.28823e-09
2610028E06Rik	-4.15433	3.11599e-10	9.5125e-09
Pdap1	3.32318	3.20553e-10	9.75707e-09
Synj2bp	3.00099	4.42673e-10	1.34347e-08
Abcb1a	2.04513	4.9093e-10	1.48556e-08
Ube2r2	2.3454	5.01716e-10	1.51097e-08
Amn1	3.73615	5.02245e-10	1.51097e-08
Triml1	2.23867	5.06785e-10	1.51694e-08
Zfp710	-1.94831	5.0716e-10	1.51694e-08
Higd1a	-2.37748	5.26935e-10	1.57154e-08
Ugdh	-1.90361	5.43406e-10	1.61601e-08
Pwwp2a	2.3552	5.57432e-10	1.65297e-08
Cyb561	3.47794	6.65725e-10	1.96688e-08
Fcgr2b	-2.378	6.67095e-10	1.96688e-08
Psmd11	2.47628	7.05275e-10	2.07355e-08
Lrrc15	3.66549	7.49523e-10	2.1974e-08
Prkci	1.11698	7.66814e-10	2.24174e-08
Sec61g	-2.24146	8.10771e-10	2.36357e-08
Abcc3	-3.88315	8.2579e-10	2.40059e-08
Glrx3	1.27034	8.45328e-10	2.4505e-08
Pgrmc1	-2.53087	8.54625e-10	2.47054e-08
Rpl6	-1.97728	9.37062e-10	2.7013e-08
Coil	2.20179	1.05603e-09	3.03579e-08
Fkbp1a	-1.5822	1.10618e-09	3.17116e-08
Cd38	1.93316	1.14135e-09	3.26293e-08
Rasgef1a	3.74928	1.15588e-09	3.29537e-08
Cmtm4	2.22669	1.24899e-09	3.55105e-08
Fam92a	-1.55413	1.45233e-09	4.11787e-08
Lypla1	1.40886	1.56236e-09	4.41773e-08
Nkiras2	2.55684	1.66604e-09	4.69804e-08
Aldh9a1	-1.4561	1.72934e-09	4.86329e-08
Pxt1	-6.56789	1.8e-09	5.04828e-08
Slc36a4	-4.76529	1.82812e-09	5.1133e-08
AU020206	-1.60473	2.03748e-09	5.68353e-08
Zfp607a	7.26187	2.13237e-09	5.93223e-08
Arhgap11a	-1.55186	2.16849e-09	6.01655e-08
Sp9	-4.73509	2.36026e-09	6.53111e-08
Msrb2	1.91788	2.5299e-09	6.98185e-08
Dcaf17	-1.88064	2.54678e-09	7.00973e-08
Mir5136	-3.07864	2.66667e-09	7.32026e-08
MGP_129S1SvImJ_G0015777	3.4015	2.75136e-09	7.53277e-08
Pigp	-2.69806	2.9899e-09	8.16424e-08
Rps6	1.5617	3.19018e-09	8.6882e-08
Rab1a	1.68941	3.97037e-09	1.07846e-07
Rplp1	7.44619	3.9863e-09	1.07995e-07
Etaa1	2.16936	4.03164e-09	1.08939e-07
Clec4a1	-4.20148	4.1041e-09	1.10608e-07
L2hgdh	-1.85821	4.15349e-09	1.11648e-07
S100a11	8.2789	4.60012e-09	1.23333e-07
Tbc1d31	-1.37628	4.62888e-09	1.23784e-07
Tuba1b	-4.20857	4.99929e-09	1.33344e-07
Hnrnpc	-1.95022	5.40343e-09	1.43753e-07
Miip	-2.1682	5.67226e-09	1.50519e-07
Erich1	-2.97894	5.71755e-09	1.51332e-07
Rpa3	-2.12287	6.14111e-09	1.62128e-07
Mrto4	2.41234	6.16207e-09	1.62268e-07
G2e3	2.45927	6.47536e-09	1.70085e-07
Snord72	-7.15977	6.82716e-09	1.78872e-07
Dcaf6	-1.5904	7.00482e-09	1.83063e-07
Mboat4	-4.7205	7.10212e-09	1.85138e-07
MGP_129S1SvImJ_G0030334	2.57822	7.124e-09	1.85242e-07
Nek3	2.94907	7.8505e-09	2.03621e-07
Taf15	1.51803	7.88696e-09	2.04055e-07
Bod1	-1.54081	9.55465e-09	2.46586e-07
Klf6	2.15804	9.65333e-09	2.48513e-07
MGP_129S1SvImJ_G0026396	-6.78084	1.02292e-08	2.62684e-07
Fyttd1	1.34641	1.09737e-08	2.81107e-07
Tmem243	-3.42352	1.11479e-08	2.84864e-07
2810417H13Rik	2.67065	1.17728e-08	3.0009e-07
Crebzf	-1.26148	1.26131e-08	3.2072e-07
Psma6	-2.20915	1.37914e-08	3.49823e-07
Palld	2.42722	1.42167e-08	3.59727e-07
Gbp9	7.16252	1.45565e-08	3.67426e-07
Stag3	3.28209	1.48361e-08	3.73574e-07
Gm26829	4.92533	1.52082e-08	3.82013e-07
Gm4737	-1.72019	1.5437e-08	3.86823e-07
Gemin6	1.59504	1.64164e-08	4.1037e-07
Thrap3	1.70474	1.71558e-08	4.27821e-07
Rps4x	2.02973	1.73281e-08	4.31077e-07
Creb3	-6.11446	1.752e-08	4.34808e-07
Elovl7	2.79	1.84783e-08	4.57492e-07
Rpl30	-1.8276	1.92376e-08	4.75156e-07
Gpank1	3.24012	1.99698e-08	4.92066e-07
Rpe	1.97335	2.03034e-08	4.99097e-07
Rpl21	1.46632	2.04025e-08	5.00344e-07
Gm5134	5.49498	2.05032e-08	5.01626e-07
Gm20594	1.71793	2.10136e-08	5.129e-07
Pmvk	1.58636	2.12269e-08	5.16887e-07
Gm26377	-3.86154	2.15666e-08	5.23927e-07
Nrp2	-2.46426	2.3331e-08	5.65462e-07
Spcs1	1.96784	2.52612e-08	6.10813e-07
Gtf3c3	1.4368	2.75414e-08	6.64396e-07
Ap1ar	-1.93661	2.94155e-08	7.07955e-07
Nup37	2.3664	3.0887e-08	7.41648e-07
Zfp182	1.4339	3.25589e-08	7.79983e-07
Cd59b	6.66148	3.33006e-08	7.95908e-07
Cdk4	-1.54247	3.44398e-08	8.21239e-07
Dpysl3	2.29282	3.4679e-08	8.25042e-07
AI427809	5.71679	3.48936e-08	8.28242e-07
Zfp946	1.49454	3.57768e-08	8.47264e-07
Fbxo45	-2.17873	3.65826e-08	8.64367e-07
Pttg1	-1.25292	3.73881e-08	8.81389e-07
Nvl	0.986701	4.07343e-08	9.58088e-07
C1galt1	-1.84229	4.1374e-08	9.70929e-07
Pid1	2.30496	4.26848e-08	9.99424e-07
Magea4	7.04854	4.46856e-08	1.04391e-06
Itpa	1.29255	4.48325e-08	1.04498e-06
Pcbp2	3.1888	4.62972e-08	1.0767e-06
Recql	3.52822	4.79502e-08	1.11264e-06
Zbtb18	5.77628	5.00865e-08	1.15961e-06
Adat1	2.43663	5.15417e-08	1.19064e-06
Pcca	-6.61328	5.19809e-08	1.19811e-06
Capzb	2.05043	6.35463e-08	1.46142e-06
Rnf17	2.18566	6.43288e-08	1.47614e-06
Papd4	2.79738	6.74138e-08	1.54351e-06
Hnrnpa1	1.92592	6.9232e-08	1.58164e-06
Ctsb	-1.21324	7.15458e-08	1.6309e-06
Pafah1b3	2.25123	7.27095e-08	1.65378e-06
Klhl29	-6.2852	7.89908e-08	1.79271e-06
Bach1	1.2742	7.95243e-08	1.80087e-06
Arid2	1.07903	8.88019e-08	2.00657e-06
Trip12	1.37996	9.13711e-08	2.06013e-06
Cdyl2	1.88609	9.54822e-08	2.14814e-06
Ermard	1.74455	1.00178e-07	2.2489e-06
MGP_129S1SvImJ_G0020982	-7.04733	1.02888e-07	2.30473e-06
Dnajb5	-2.13099	1.03122e-07	2.305e-06
Myl4	3.673	1.06198e-07	2.36862e-06
Thoc2	3.42903	1.08356e-07	2.41156e-06
Immt	1.29564	1.14756e-07	2.54853e-06
Adgrg6	-2.16555	1.20274e-07	2.66535e-06
Cables2	-2.45264	1.21863e-07	2.6948e-06
MGP_129S1SvImJ_G0020793	-2.39579	1.24208e-07	2.74078e-06
Mpp6	1.89722	1.29343e-07	2.84802e-06
Echdc2	-1.89728	1.33971e-07	2.94367e-06
Ap2a2	1.74279	1.36313e-07	2.98878e-06
Zxdb	5.90852	1.45422e-07	3.18176e-06
Adam17	-1.2048	1.50388e-07	3.28346e-06
Cdk8	-1.59231	1.52151e-07	3.31497e-06
Nefm	2.72644	1.56062e-07	3.39303e-06
Med30	1.4707	1.59058e-07	3.45092e-06
Npm1	1.89378	1.61926e-07	3.5058e-06
Glipr2	1.62744	1.62932e-07	3.52021e-06
Tuba3b	-4.49378	1.65107e-07	3.55977e-06
Col6a5	-4.90852	1.67659e-07	3.60727e-06
Srsf11	1.20534	1.72071e-07	3.69452e-06
Nufip2	1.87462	1.75452e-07	3.75933e-06
Nckap1l	4.72191	1.78428e-07	3.8152e-06
Zmym4	-1.78324	1.84262e-07	3.93181e-06
Gna12	5.64537	1.87381e-07	3.99013e-06
Polr2h	1.53065	2.18988e-07	4.65361e-06
Tex40	6.69733	2.26043e-07	4.79369e-06
Atp5h	1.98092	2.39612e-07	5.07106e-06
Zfp40	-2.24838	2.53565e-07	5.3554e-06
Zcchc11	1.45931	2.71226e-07	5.71674e-06
Mrpl57	2.27158	2.74362e-07	5.77109e-06
Uros	2.05355	2.78205e-07	5.84005e-06
2410137M14Rik	2.57946	2.90613e-07	6.08816e-06
Fus	-2.20671	2.95031e-07	6.16823e-06
4930447C04Rik	1.92688	3.0154e-07	6.29161e-06
Mettl1	1.13393	3.09677e-07	6.44838e-06
Pgbd1	4.67729	3.32616e-07	6.91214e-06
Gm16244	-3.70597	3.54613e-07	7.35094e-06
Uba6	-1.87513	3.55152e-07	7.35094e-06
Lsm5	-2.88099	3.74751e-07	7.74112e-06
Baz1a	-1.46438	3.96382e-07	8.17163e-06
Gpr89	-5.86709	3.97263e-07	8.17351e-06
Akt2	1.84045	4.08495e-07	8.38792e-06
Slc7a11	3.14256	4.34081e-07	8.87134e-06
Mycl	3.16153	4.34114e-07	8.87134e-06
Rps7	2.41661	4.34609e-07	8.87134e-06
Golga7	1.82804	4.42183e-07	9.00817e-06
Usp1	1.6127	4.52183e-07	9.1938e-06
Gcsh	1.85969	4.92812e-07	1.00002e-05
Lrrc34	1.86465	4.96469e-07	1.00547e-05
Rxrb	2.31552	5.08472e-07	1.02777e-05
Zfand1	-1.32045	5.12744e-07	1.03438e-05
Gtf2e2	1.22689	5.64277e-07	1.13613e-05
Ppp1r1a	2.97409	6.47857e-07	1.30172e-05
Eif3e	-1.49334	6.49035e-07	1.30172e-05
Rpl19	-1.55218	6.93884e-07	1.38893e-05
Fopnl	-1.48701	6.95203e-07	1.38893e-05
Gm2174	-7.42971	7.22852e-07	1.44139e-05
Rere	1.53008	7.28162e-07	1.44918e-05
Ephx2	3.0151	7.34101e-07	1.4582e-05
Mpzl2	-1.40801	7.59704e-07	1.50616e-05
Mrpl50	1.12116	7.7723e-07	1.53796e-05
Ttc29	5.98867	8.16543e-07	1.61267e-05
Ptgr1	-2.15531	8.23221e-07	1.62276e-05
Snhg5	-1.84144	8.60802e-07	1.69362e-05
Cdkn2aipnl	1.19742	8.86977e-07	1.74181e-05
Dqx1	-3.8811	8.91798e-07	1.74796e-05
Orc4	0.957905	9.1475e-07	1.78955e-05
Mphosph6	5.2101	9.51215e-07	1.85738e-05
Slc5a6	1.56788	9.54826e-07	1.86092e-05
MGP_129S1SvImJ_G0030889	6.01572	9.60531e-07	1.86852e-05
Pdzd8	6.20281	9.63019e-07	1.86985e-05
Ddx19b	2.34452	9.80256e-07	1.89751e-05
Gm28888	-2.93412	9.80934e-07	1.89751e-05
Bloc1s2	2.66683	9.83251e-07	1.89844e-05
MGP_129S1SvImJ_G0019869	-2.58404	1.01581e-06	1.95765e-05
Srp19	-1.40845	1.02083e-06	1.96368e-05
Mep1b	4.45715	1.05444e-06	2.02149e-05
Sgol2a	1.18872	1.05479e-06	2.02149e-05
Ssbp1	-1.04905	1.13091e-06	2.16337e-05
MGP_129S1SvImJ_G0019274	-1.61968	1.16813e-06	2.23045e-05
Pde1b	3.93708	1.17344e-06	2.23646e-05
MGP_129S1SvImJ_G0019744	-1.71271	1.20211e-06	2.28687e-05
Utrn	1.10671	1.20686e-06	2.29171e-05
Fam83a	-4.91071	1.22895e-06	2.32938e-05
Polr1b	-1.86994	1.26631e-06	2.3958e-05
Acox3	1.98235	1.27796e-06	2.41343e-05
Dbt	-1.35681	1.3115e-06	2.47226e-05
Rnf181	1.12344	1.33314e-06	2.50579e-05
Asph	-1.06543	1.33413e-06	2.50579e-05
Trip4	-1.90341	1.41498e-06	2.65282e-05
Atp5k	-2.05208	1.48864e-06	2.78588e-05
Gm12031	4.17443	1.51378e-06	2.82653e-05
Mrpl19	-1.21532	1.51582e-06	2.82653e-05
Nptx1	-2.49472	1.52572e-06	2.83988e-05
Tas1r1	-3.06976	1.60186e-06	2.97624e-05
Slc1a3	-1.79617	1.60539e-06	2.97746e-05
AK010878	-1.79298	1.66435e-06	3.08129e-05
Wdr45b	1.5316	1.67885e-06	3.10258e-05
Hint3	5.56346	1.68725e-06	3.11255e-05
Rasa4	1.97571	1.71314e-06	3.15468e-05
Rnf167	1.28596	1.72481e-06	3.17052e-05
Grb2	1.43688	1.82626e-06	3.35106e-05
Grik3	3.12943	1.86216e-06	3.41088e-05
Dimt1	-1.2867	1.87989e-06	3.43728e-05
Golt1b	1.51289	2.10426e-06	3.84075e-05
Igfbp7	3.84947	2.23711e-06	4.07603e-05
Paip1	-1.29872	2.32952e-06	4.23694e-05
Cd207	-6.30651	2.60299e-06	4.72603e-05
Pot1a	1.16776	2.60844e-06	4.72762e-05
D16Ertd472e	-1.91817	2.65983e-06	4.81234e-05
Tpk1	2.2004	2.76181e-06	4.98814e-05
Cops2	1.14002	2.79097e-06	5.03201e-05
Trmt44	1.80432	2.86352e-06	5.15088e-05
Nqo1	1.32612	2.86685e-06	5.15088e-05
Prdm14	-2.09964	2.95092e-06	5.29273e-05
Gnl3	-0.894052	3.02652e-06	5.41893e-05
Erg	-5.11928	3.06065e-06	5.47059e-05
Pop4	-1.99779	3.10238e-06	5.52901e-05
Camsap1	-2.14606	3.10402e-06	5.52901e-05
Plekhf2	1.477	3.20427e-06	5.69777e-05
Ap1s3	-2.89624	3.48716e-06	6.18089e-05
Rbpms	1.03412	3.48791e-06	6.18089e-05
Pus7	-1.07925	3.52481e-06	6.2356e-05
Platr26	3.21307	3.5826e-06	6.32702e-05
Ppp1r10	-5.25169	3.65537e-06	6.44454e-05
Pcbp4	-2.32667	3.80783e-06	6.70192e-05
Tm2d1	1.99661	3.92884e-06	6.90315e-05
Crtap	1.2066	3.98563e-06	6.99107e-05
Rrm2	-1.8992	4.25448e-06	7.45003e-05
Tie1	4.4381	4.26238e-06	7.45124e-05
Ank	1.83496	4.38279e-06	7.64881e-05
Sycp1	2.51746	4.48541e-06	7.81473e-05
Mlh1	-1.05561	4.63216e-06	8.05684e-05
Tmem69	-1.32736	4.69106e-06	8.14559e-05
Rsad2	-3.51308	4.76645e-06	8.26264e-05
Rrm2b	-3.16237	4.83835e-06	8.37325e-05
Brd3	1.37779	4.96577e-06	8.57942e-05
Acot13	2.077	4.98627e-06	8.60049e-05
Fgfr1op2	1.19076	5.28869e-06	9.10692e-05
Calr4	4.27977	5.3419e-06	9.18327e-05
Mtmr2	1.60036	5.73333e-06	9.83984e-05
Snx6	-1.50801	5.79735e-06	9.93324e-05
Lztfl1	-1.73694	5.87054e-06	0.00010042
Tspan17	-1.61898	5.94492e-06	0.000101525
Fam161b	-2.5204	6.05095e-06	0.000103165
Sumo3	1.34567	6.32541e-06	0.000107667
MGP_129S1SvImJ_G0025895	-1.62843	6.35465e-06	0.000107987
Dynlt3	1.72511	6.38016e-06	0.000108243
Rpl12	-2.59259	6.52577e-06	0.000110532
Lrpap1	1.17249	6.97127e-06	0.000117885
MGP_129S1SvImJ_G0030885	3.36969	7.01897e-06	0.000118498
Tardbp	-2.41188	7.11082e-06	0.000119853
Fam69a	1.21636	7.18891e-06	0.000120972
Adrb3	1.8182	7.26406e-06	0.000122039
Aim2	-3.12048	7.4574e-06	0.000125084
Slc47a2	-3.44231	7.51717e-06	0.000125882
Dync1li2	0.936237	7.56779e-06	0.000126525
Cdc34	1.82095	7.68035e-06	0.0001282
Ren1	-3.47475	7.94638e-06	0.000132427
Serpinb6c	-1.88452	7.98646e-06	0.000132881
Hhex	-2.77028	8.07885e-06	0.000134177
Hexb	-1.5522	8.09029e-06	0.000134177
Rbbp5	-1.91195	8.52841e-06	0.000141217
Tox4	1.36853	8.8382e-06	0.000145999
Ppm1a	-1.54391	8.84542e-06	0.000145999
Btrc	-1.26812	8.90505e-06	0.000146749
Cul4a	-1.87725	9.13938e-06	0.000150371
MGP_129S1SvImJ_G0029213	3.92801	9.48386e-06	0.000155791
Cmklr1	1.7612	9.49981e-06	0.000155806
Hectd1	-1.37049	9.57343e-06	0.000156765
Rps29	-4.90723	9.80543e-06	0.00016031
A930004D18Rik	1.68695	1.01257e-05	0.000165286
5330411J11Rik	3.2743	1.02999e-05	0.000167865
Extl3	2.2273	1.03668e-05	0.000168689
Unc13a	1.86051	1.04703e-05	0.000170105
Zcrb1	3.25456	1.05671e-05	0.000171409
Phkg2	-2.74516	1.07726e-05	0.000174468
Fam126b	1.60098	1.08923e-05	0.000176132
Hnrnph2	0.945458	1.09341e-05	0.000176532
Slc9a7	-3.89063	1.09608e-05	0.000176688
Ankrd40	1.26463	1.10107e-05	0.000177216
Ascc2	1.12428	1.12051e-05	0.000180065
Tfdp1	-1.59415	1.14215e-05	0.000183257
Fam206a	-1.11045	1.18808e-05	0.000190332
Slc16a13	-1.96739	1.23122e-05	0.000196939
Dab2	-3.0757	1.24143e-05	0.000198264
Nudt1	1.16853	1.25998e-05	0.000200917
Ap3b1	1.22929	1.26812e-05	0.000201905
Rbm44	-2.18109	1.28093e-05	0.000203406
Zfp959	-1.78818	1.28148e-05	0.000203406
4931406P16Rik	1.3475	1.29829e-05	0.000205757
Ppp1cc	1.79145	1.33565e-05	0.000211355
MGP_129S1SvImJ_G0020116	-2.41041	1.35102e-05	0.000213342
Rbpj	1.86172	1.35233e-05	0.000213342
2410003L11Rik	1.58295	1.38604e-05	0.000218328
Upk1a	-2.34572	1.47849e-05	0.000232536
MGP_129S1SvImJ_G0035785	-1.21169	1.48241e-05	0.000232799
Gm15270	4.85863	1.4993e-05	0.000235095
Zc3h15	-1.34364	1.54767e-05	0.000242313
Rnf121	1.80167	1.59258e-05	0.000248968
Prr14l	-1.3142	1.69054e-05	0.000263883
Acaa2	2.22749	1.69419e-05	0.000264054
Slc35a3	-1.47416	1.70593e-05	0.000265483
Phkb	1.5148	1.73268e-05	0.000269241
Ppil6	-3.17789	1.75361e-05	0.000272086
C920006O11Rik	2.44546	1.77504e-05	0.000274998
Osbpl8	-2.59355	1.78302e-05	0.00027575
Herc1	1.70377	1.78522e-05	0.00027575
Ipmk	1.36233	1.85832e-05	0.000286614
Hp1bp3	1.1486	1.89185e-05	0.000291351
Smagp	-1.83861	1.92453e-05	0.000295943
Fuom	-2.12631	1.9568e-05	0.000300459
Gm30414	4.11221	2.00297e-05	0.000307093
Ubxn2a	1.35516	2.03219e-05	0.000311112
Cnn3	-1.26603	2.08895e-05	0.000319328
Cpe	2.25438	2.12295e-05	0.000323845
Zbtb8a	-1.29285	2.12475e-05	0.000323845
Plaur	2.34372	2.18098e-05	0.000331927
Dusp27	1.31891	2.19393e-05	0.000333407
Ttc39b	1.00509	2.22796e-05	0.000338081
Gnl2	0.983184	2.25864e-05	0.000342236
Sft2d1	-1.46403	2.28888e-05	0.00034631
Ptpn9	1.75405	2.31072e-05	0.000349105
Actr10	-1.32099	2.36391e-05	0.000356619
Haus4	-1.30723	2.38971e-05	0.000359986
Sh3gl3	-2.60921	2.45196e-05	0.000368827
MGP_129S1SvImJ_G0021975	4.98934	2.48134e-05	0.000372318
Notum	3.01273	2.48236e-05	0.000372318
Gjb5	-1.42096	2.5048e-05	0.00037514
Ldb1	1.32681	2.53526e-05	0.000379153
Med28	-1.09522	2.63296e-05	0.000393196
Rtf1	-2.39212	2.63901e-05	0.000393533
Zfp7	1.18966	2.66545e-05	0.000396902
Camk2g	-1.72903	2.70264e-05	0.000401862
Prrg1	1.98675	2.72209e-05	0.000404174
Zfp800	2.45608	2.76041e-05	0.000409276
Scn3a	2.91808	2.87903e-05	0.000426254
Abracl	-1.26447	2.89595e-05	0.000427869
Nt5dc1	-1.00149	2.89822e-05	0.000427869
Las1l	0.923056	2.9077e-05	0.000428658
Rdm1	1.66479	2.99796e-05	0.000441336
Ptgs2	2.9158	3.02974e-05	0.000445381
1700028I16Rik	-3.05545	3.12184e-05	0.000458269
Wipf1	-1.69954	3.24763e-05	0.000476058
Gstm2	-1.58039	3.31541e-05	0.000485307
Rsph1	-1.91082	3.48787e-05	0.00050983
Slc4a8	-1.62912	3.5137e-05	0.000512881
Itgal	3.26383	3.52894e-05	0.00051438
Zfp384	1.90647	3.59474e-05	0.000523234
Bex1	1.82932	3.64313e-05	0.000529533
Sult6b1	-2.73467	3.65359e-05	0.000530308
Mllt10	0.956862	3.66438e-05	0.000531118
Nuggc	3.02106	3.66943e-05	0.000531118
Fxr1	-0.853224	3.69228e-05	0.000533679
Arf2	2.52597	3.72221e-05	0.000537255
Net1	-1.33372	3.81974e-05	0.000550564
Snrpd2	5.43254	3.84949e-05	0.00055408
Spin4	2.10031	3.90623e-05	0.000561466
MGP_129S1SvImJ_G0024025	-2.84802	3.95091e-05	0.0005671
Itgb5	1.53268	4.08883e-05	0.000586085
Pus10	1.15267	4.20666e-05	0.000602141
Rpia	-1.58149	4.31273e-05	0.00061647
Frg1	1.17727	4.34523e-05	0.000620259
Idh3b	1.07956	4.44777e-05	0.000634021
Grhpr	1.10866	4.47737e-05	0.000637363
Shmt1	-1.01701	4.52604e-05	0.000643407
Kbtbd8	-1.95114	4.55593e-05	0.000646767
Platr3	-1.71791	4.63893e-05	0.000657647
Plekhh1	-1.56646	4.72442e-05	0.000668852
Pgd	1.00505	4.74132e-05	0.000670326
Gstz1	-2.08102	4.82069e-05	0.000679945
Heatr5a	-1.362	4.82249e-05	0.000679945
Ldhb	2.18001	4.92538e-05	0.000693507
Sept1	1.92393	4.97463e-05	0.00069949
Ssbp2	2.21271	5.07373e-05	0.000712314
Aox3	3.97542	5.0796e-05	0.000712314
Cyhr1	-2.69771	5.12672e-05	0.000717949
Kdm4c	1.07806	5.17867e-05	0.000724245
MGP_129S1SvImJ_G0027884	-4.86553	5.21703e-05	0.000728624
Lpin1	-1.33599	5.28326e-05	0.000736879
Tmbim4	-1.39569	5.31923e-05	0.000740898
Prosc	1.39952	5.33123e-05	0.000741572
Mea1	2.28558	5.35152e-05	0.000743394
Xist	2.81993	5.41138e-05	0.000750702
Cenpt	1.70662	5.50676e-05	0.000762912
Rps23	1.03151	5.57033e-05	0.000770686
Zufsp	-1.29524	5.63731e-05	0.000778763
Wdr59	1.46159	5.64375e-05	0.000778763
Shisa7	1.49837	5.75921e-05	0.000793636
Gtf2a2	-0.960458	5.82184e-05	0.000801199
Rnf128	-1.4445	5.85928e-05	0.000805282
Zfp868	1.46889	5.88337e-05	0.00080752
Mrpl20	-1.1761	5.91402e-05	0.000810652
3110040N11Rik	1.12247	5.93058e-05	0.000811846
Smtnl2	2.17287	5.95805e-05	0.000814529
Actb	-4.1158	6.14584e-05	0.000839093
Mirg	-2.43323	6.21359e-05	0.000845303
Zfp74	-1.06294	6.21607e-05	0.000845303
Ttpa	-2.43993	6.21786e-05	0.000845303
Prkd1	-2.3542	6.22399e-05	0.000845303
Axl	2.40889	6.39432e-05	0.000867297
Gm5814	3.51458	6.4543e-05	0.000874287
Fubp3	-3.50446	6.52775e-05	0.000883081
Gm38392	-2.9397	6.56303e-05	0.000886694
4930591A17Rik	2.51817	6.63258e-05	0.000894923
Mcts1	1.53239	6.67563e-05	0.000899559
Comt	-1.05635	6.79967e-05	0.000915081
Kdm6a	0.88382	6.89586e-05	0.000926685
Ulk4	-2.27417	6.9038e-05	0.000926685
1810022K09Rik	1.78624	6.9631e-05	0.000933435
Zfp27	-1.28018	7.01112e-05	0.000938655
Dcstamp	2.49726	7.16241e-05	0.000957672
Cenpa	0.818027	7.25848e-05	0.000969264
Ikzf5	-1.00005	7.29887e-05	0.000973402
Zfp330	1.25839	7.51942e-05	0.00100153
Hnrnpd	-0.895987	7.6139e-05	0.00101281
6030458C11Rik	0.902354	7.84498e-05	0.0010422
MGP_129S1SvImJ_G0006904	2.61463	7.86524e-05	0.0010431
Ola1	1.4428	7.8719e-05	0.0010431
Pecr	2.01591	8.1493e-05	0.0010775
Cbr1	-1.55492	8.15234e-05	0.0010775
Dusp16	-1.15486	8.35081e-05	0.00110233
Mtf2	0.984167	8.37795e-05	0.0011045
Mtch2	1.04423	8.42563e-05	0.00110937
Cdon	-1.22406	8.53891e-05	0.00112286
Kirrel2	3.15151	8.69354e-05	0.00114174
Nuak1	3.31806	8.71026e-05	0.00114249
Dcp2	1.26631	8.92789e-05	0.00116955
Kif5b	1.36908	9.04593e-05	0.00118352
Tlr2	3.39154	9.19976e-05	0.00120149
5730508B09Rik	-2.46859	9.20652e-05	0.00120149
Tmcc1	1.69741	9.28402e-05	0.00121008
Rai14	1.21362	9.29617e-05	0.00121014
Gm17491	1.18011	9.31433e-05	0.00121098
Zfp560	1.54011	9.42407e-05	0.00122371
Eapp	-1.54336	9.60101e-05	0.00124512
Szt2	-1.65602	9.76566e-05	0.00126489
Helq	1.09498	9.81445e-05	0.00126962
Mccc1	-1.05446	0.000100534	0.00129891
Myh10	-0.985121	0.000100781	0.00130048
Il6st	-1.39809	0.000101074	0.00130263
Arid4a	-1.50898	0.000101199	0.00130263
Pcgf2	1.23205	0.000101641	0.00130669
Gm26521	6.12334	0.000102275	0.00131321
Ddt	1.30728	0.000103728	0.00133021
Tbc1d7	-1.57657	0.000105519	0.0013515
Zfp286	-2.19228	0.000106414	0.00136128
Myl12a	1.74769	0.000108721	0.00138907
Tmsb4x	2.05384	0.000110986	0.00141627
2510039O18Rik	-1.51039	0.000114969	0.00146529
Hsf2bp	-1.07422	0.000116836	0.00148725
Map7	1.775	0.000118271	0.00150367
Gins1	-1.20288	0.000118492	0.00150462
Scara5	-2.22387	0.000118647	0.00150476
Akirin1	-1.31393	0.000123483	0.00156416
Tbc1d4	-1.67471	0.000124272	0.00157224
Zc3hav1	-1.05051	0.000127937	0.00161663
3830432H09Rik	-3.41642	0.000134985	0.00170361
Impad1	1.10951	0.000135333	0.00170592
Plagl1	1.4826	0.0001355	0.00170595
Cep164	-1.25539	0.000140478	0.00176648
Nemf	-1.21184	0.000142004	0.00178275
MGP_129S1SvImJ_G0027819	-0.850491	0.000142117	0.00178275
Prr11	-0.636925	0.000143206	0.00179424
Ptpn12	-1.15292	0.000143647	0.00179758
Bicd1	1.64824	0.000145021	0.00181259
Gm4221	2.92591	0.000146452	0.00182816
Cndp2	1.41333	0.00014662	0.00182816
Stk31	-1.7705	0.00014897	0.00185523
Cnih1	-1.10767	0.000149244	0.00185641
Wdfy1	-0.925715	0.000153645	0.00190885
Gfm2	0.991599	0.000153903	0.00190977
Apex2	1.3061	0.000155598	0.00192848
Meg3	-1.73371	0.000157132	0.00194517
Hint2	-1.35093	0.000160402	0.00198327
Rel	1.55817	0.0001614	0.00199323
Aqp3	2.16632	0.000168888	0.00208322
Ccny	-1.50218	0.000169341	0.00208538
Caml	1.17123	0.000169466	0.00208538
Scfd1	-1.0038	0.000171383	0.00210647
Stxbp4	1.57896	0.000173496	0.00212991
Tgm1	-3.37543	0.000175692	0.00215431
Ncf2	3.32174	0.000178695	0.00218745
Ppm1b	-1.96843	0.000178934	0.00218745
Farp1	-1.41952	0.000179029	0.00218745
Gm13261	1.76842	0.000180084	0.0021969
Prpf39	1.08312	0.000180227	0.0021969
Mycbp	-1.74507	0.000184305	0.00224397
Birc6	-1.158	0.000185174	0.00225189
Tnrc6a	1.02595	0.000185454	0.00225266
MGP_129S1SvImJ_G0028864	-2.17932	0.000188376	0.00228546
Senp1	-1.06564	0.000193545	0.00234543
Uap1	-1.47105	0.000194779	0.00235762
Sf3b6	-1.14421	0.000195108	0.00235885
Gatad1	1.27182	0.000197668	0.00238701
Gm23119	1.89313	0.000199521	0.00240658
N4bp1	1.26775	0.0002016	0.00242882
Echs1	-0.74996	0.000203288	0.00244631
Tdp2	-0.818529	0.000204366	0.00245643
Spop	1.06247	0.000205778	0.00247053
Tmc3	-2.50357	0.000209084	0.00250731
Gdap10	2.2138	0.000209689	0.00251165
P4ha3	-4.7956	0.000211563	0.00253117
Mppe1	2.32482	0.000216019	0.0025815
Gltscr1l	1.26528	0.000219516	0.00262027
Tpd52	-0.817578	0.000224316	0.00267448
Optn	-1.82943	0.000226236	0.00269427
Tmod3	-1.15992	0.000228538	0.00271855
Cyp24a1	-4.77511	0.000231124	0.00274616
Eral1	-1.13387	0.000232288	0.00275682
Timeless	-0.8911	0.000233183	0.00276427
Ddx39b	1.17912	0.00023751	0.00281235
Acer3	-1.71806	0.000238414	0.00281982
Psma4	1.17377	0.000240851	0.00284539
Slco2a1	1.97418	0.000242643	0.0028633
Papd5	-2.08304	0.000243304	0.00286783
Kansl1l	-2.37584	0.000245074	0.0028854
Cyp39a1	1.7873	0.00024591	0.00289196
Pkig	-1.51817	0.000251294	0.00295193
Trim67	3.22948	0.000255828	0.00300177
Hus1	-0.903487	0.000268563	0.00314763
Ino80c	-0.898673	0.000270112	0.0031622
Tmem186	1.21614	0.000270602	0.00316437
Mx1	-4.29524	0.00027132	0.00316918
Rgma	-4.02514	0.000276055	0.00322085
Zfp37	1.3545	0.000277317	0.00323192
Rhcg	-2.76123	0.000278431	0.00324127
Vprbp	1.63244	0.000279404	0.00324777
Chmp6	1.67588	0.000279618	0.00324777
Pros1	-1.45911	0.000281981	0.00327155
Mkrn2	-1.02242	0.000286027	0.00331478
Kifap3	0.823763	0.000288582	0.00334064
Msc	2.09543	0.000292376	0.00338078
Cetn4	-2.61395	0.000292728	0.00338108
Slc25a53	-1.3594	0.000293511	0.00338634
1810063I02Rik	3.56019	0.000294338	0.0033921
Eif2b5	-1.07411	0.000295487	0.00339644
Sccpdh	1.67588	0.000295533	0.00339644
Pes1	0.946507	0.000295699	0.00339644
Ptbp2	1.21354	0.000301559	0.00345991
Cyb5a	-2.54544	0.000304174	0.00348605
MGP_129S1SvImJ_G0028269	-2.55901	0.00030459	0.00348695
Cbs	-1.38009	0.000305045	0.0034883
Sp3	-1.04332	0.000311005	0.00355253
E2f6	-1.78438	0.000311478	0.00355401
Elk3	-1.47776	0.000312548	0.00356228
Cyb5r1	1.55028	0.000318691	0.00362382
Adamts7	-1.95524	0.000318949	0.00362382
Ttc7b	-1.49505	0.000318997	0.00362382
Nhlrc3	1.52032	0.000320646	0.00363856
Abhd17b	1.95916	0.000323743	0.00366968
Rab35	-1.34077	0.000326628	0.00369559
Lclat1	-1.72518	0.000326744	0.00369559
Slc11a2	-1.56664	0.000328322	0.0037094
Csrnp3	-1.26207	0.000335992	0.00379191
Mrpl49	-0.926659	0.000337119	0.00380048
Klhl22	1.38286	0.000338671	0.00381383
A230072C01Rik	-2.01478	0.000339372	0.00381757
Smap2	-1.17869	0.000339746	0.00381762
Mcc	2.18971	0.000343357	0.00385401
Mtcl1	-0.880833	0.000346216	0.0038819
Atf4	-1.26911	0.000348595	0.00390434
Chst11	-2.09834	0.000349521	0.00391048
Gys1	0.923759	0.000350765	0.00392015
Mesdc1	-1.10326	0.00035999	0.00401473
Obsl1	1.2543	0.000360003	0.00401473
Gm26518	1.18276	0.000364084	0.00405587
Rgcc	-2.45079	0.000367681	0.00408783
Fam168a	-1.70738	0.000367742	0.00408783
Prdx6	-3.65195	0.000370759	0.00411694
Pde8a	1.74532	0.000371993	0.00412622
Tomm40	-1.10564	0.000373265	0.00413589
Smim13	0.935163	0.000374045	0.00414009
Neo1	1.21454	0.000376902	0.00416727
Jpx	4.86192	0.000378882	0.00418469
Slc8b1	1.20207	0.000383167	0.00422751
Kansl2	-0.803706	0.000389443	0.00429217
Wbp5	0.948962	0.000390567	0.00429998
Mfhas1	2.37278	0.000393244	0.00432485
Gas2l3	1.27899	0.000397768	0.00436995
Vps54	0.945849	0.000401463	0.00440158
Acsl6	2.4527	0.000401497	0.00440158
Lrch2	1.39418	0.000402021	0.00440266
Tmem47	1.04324	0.000408192	0.00446552
Cep83os	-2.2309	0.000413552	0.00451938
Tmem161b	1.05128	0.000414781	0.00452803
Klf13	-0.97965	0.00041567	0.00452884
Cdc5l	1.0634	0.000415782	0.00452884
Dhx29	0.832841	0.000416169	0.00452884
Intu	1.24391	0.000417122	0.00453445
Pccb	1.03631	0.000421769	0.00458016
1700108F19Rik	-3.53224	0.000426667	0.00462791
Endov	-1.84381	0.000427069	0.00462791
Plk4	0.839362	0.000427508	0.00462791
Rnf144a	-2.21244	0.000430324	0.00465353
Mocs3	-2.61123	0.000432223	0.00466918
Rnf165	1.71435	0.00043515	0.0046959
Ap1s2	-1.77342	0.000438515	0.00472372
Prex2	1.68094	0.000438641	0.00472372
8430429K09Rik	3.24091	0.000440359	0.00473729
Platr6	3.18494	0.000444656	0.00477856
Esyt1	1.29861	0.000448109	0.00481067
Lemd3	2.62799	0.000448992	0.00481514
Flrt3	-2.29929	0.000451391	0.00483587
Daam1	-1.2019	0.000456246	0.00488282
Slc1a5	-1.4666	0.000460551	0.00492381
Pcgf1	-3.54051	0.000463236	0.0049474
Zc3hc1	0.896934	0.0004752	0.00506995
Chmp3	0.813088	0.000477929	0.00509381
BC065397	-1.33757	0.000492411	0.00524275
Gcc2	1.15224	0.000495545	0.0052707
Rufy3	1.59658	0.000496222	0.00527248
Poc1b	1.33739	0.000499958	0.00530674
Atg4d	-1.49072	0.000510959	0.00541795
Slc25a3	0.983276	0.000516515	0.00547125
Kif15	0.707918	0.000519874	0.00550121
Erbb3	1.58187	0.000523554	0.00553448
Fignl1	1.13789	0.000530351	0.00560062
D230017M19Rik	2.07056	0.000534958	0.0056435
Haus7	-1.29808	0.000537008	0.00565936
Gm281	-3.35924	0.000550483	0.00579548
Rps8	1.34811	0.000553823	0.00582471
Pla2g1b	-1.47626	0.00056176	0.00590219
Utp15	0.788307	0.000562637	0.0059054
Cers4	-1.42198	0.000564269	0.00591654
Rrp36	-0.860434	0.000567004	0.0059392
Setdb1	0.990111	0.000579174	0.00605841
Nudt12	-1.28045	0.000579557	0.00605841
Tmem123	0.723885	0.0006099	0.00636918
Dnajc9	-1.13689	0.000613915	0.00640465
Gas7	-1.57399	0.000618683	0.006439
Sel1l	-0.86375	0.000619019	0.006439
Vps36	0.961335	0.000619075	0.006439
Mrps17	0.845661	0.000623293	0.00647314
Ube2f	2.50648	0.000623608	0.00647314
Hist1h1c	-1.88962	0.000624788	0.00647889
Rps15	1.74082	0.000629158	0.00651767
Wdr36	1.0001	0.000632611	0.00654689
Eif1	1.89778	0.000639169	0.00660815
Utp14b	-1.45233	0.000641873	0.00662949
Tmem231	1.11092	0.000643018	0.00663468
Ddx58	1.39754	0.000646584	0.00666483
Tfeb	-1.24628	0.000647307	0.00666565
Pnpla8	-1.2036	0.000649788	0.00668454
Platr21	2.53052	0.000652277	0.00670349
Lgals12	-2.8555	0.000664045	0.00681766
Ncs1	2.63176	0.000665717	0.00682806
Rcsd1	-2.08087	0.00067694	0.00693629
Asb8	1.13127	0.000681158	0.00696662
Ier3ip1	0.75441	0.000681247	0.00696662
Fam63a	1.25661	0.000692432	0.00707401
Ckap4	0.990945	0.000696211	0.00710561
Serinc3	-1.27148	0.000700794	0.00714534
Gm26637	-1.81879	0.000707795	0.00720962
Flywch1	-1.89044	0.000709625	0.00722115
Faf1	0.74037	0.000725926	0.00737977
Sdcbp2	-2.1641	0.00072736	0.0073871
Arc	1.73972	0.000730046	0.0074071
Fancf	1.41197	0.000731872	0.00741836
Smim15	-0.827761	0.000742221	0.0075159
Col11a1	3.50273	0.000745282	0.007539
1110008L16Rik	-1.54312	0.000745959	0.007539
Atp10d	-0.97339	0.000757554	0.00764871
Relb	-2.21289	0.000765868	0.00772511
Vim	1.29677	0.000769478	0.00775397
Gab1	0.819323	0.000778151	0.00783374
Gm25772	-3.1423	0.000783332	0.00787823
Abcg2	1.19902	0.000785075	0.00788809
Itgb1bp1	-1.37203	0.000792995	0.00795995
Thsd4	-2.80546	0.000800295	0.00802544
Cdc14a	1.9327	0.000807877	0.00809363
Mtm1	1.29185	0.000817327	0.00818038
Fgd4	1.61651	0.000824371	0.00824291
Akap5	2.41811	0.000825638	0.00824503
Zfp329	0.755893	0.000826393	0.00824503
Mlf2	1.82363	0.000826973	0.00824503
Crocc	-1.50059	0.000827919	0.00824652
Htra1	1.72348	0.000830998	0.00826923
Lox	5.2724	0.00084202	0.00836497
Ticrr	-1.67697	0.000842236	0.00836497
Tsx	2.00436	0.000850024	0.00843423
Nefl	2.0125	0.000851766	0.00844342
Lrrn2	2.24334	0.000859217	0.00850913
Haus2	-2.94174	0.000861335	0.00852194
Ptpn18	-2.01072	0.00086909	0.00859046
Bcas1	-2.27333	0.000872072	0.00861171
Lsm8	-1.03733	0.000886835	0.00874915
P3h3	-1.89802	0.000894037	0.0088118
Mcam	-1.25441	0.000895442	0.00881725
Kidins220	-1.30549	0.000899868	0.0088524
Capn2	1.5282	0.000906038	0.00890464
MGP_129S1SvImJ_G0015882	1.64633	0.000913886	0.00897325
Prmt7	1.61726	0.00091563	0.00898185
Mrpl51	0.957164	0.000934726	0.00916049
Taf1d	-1.42502	0.000942946	0.0092323
Dkc1	-0.638219	0.000954344	0.00933508
Fam8a1	-1.15771	0.000956106	0.00934347
Nek2	-1.20236	0.00096539	0.00942531
Igfbp4	2.86762	0.000971361	0.00947466
Sdhaf4	-1.31099	0.000972609	0.00947791
Trh	2.1386	0.000994173	0.00967893
Gabra1	-3.45787	0.00100148	0.00974086
AA467197	3.29814	0.00101154	0.00982948
Zwint	0.719753	0.00104072	0.010103
Nol10	-1.28072	0.00104164	0.010103
Mapk8	-1.15908	0.00104554	0.0101314
Iqcg	1.8357	0.00105518	0.0102152
Rps15a	3.08716	0.00106617	0.010312
Fbxo11	1.25932	0.00106794	0.0103195
Gm24276	-4.75769	0.00107801	0.0104046
Cbll1	-1.237	0.00107877	0.0104046
Tmc7	-1.4188	0.00108258	0.0104317
Mdm4	0.821374	0.00108933	0.0104869
Prc1	1.04139	0.00109392	0.0105214
Ccnt2	0.828363	0.00109506	0.0105225
Star	2.18889	0.00112298	0.0107808
Sfrp1	1.01112	0.00112833	0.0108222
Dclre1b	-1.4571	0.00113792	0.010904
Pdp2	1.57318	0.00114582	0.0109696
Dnaaf2	-1.14553	0.00114792	0.0109795
MGP_129S1SvImJ_G0032090	1.51389	0.00117044	0.0111846
Hars	-1.26588	0.00117719	0.0112387
Spta1	-1.56786	0.00119613	0.011409
Tmem97	-0.934931	0.00119833	0.0114194
Itga3	1.24662	0.00120932	0.0115128
Kin	2.03649	0.00121035	0.0115128
Lama1	-0.833396	0.00121534	0.0115496
Kcnq2	2.88324	0.00121851	0.0115692
Hbs1l	-1.93374	0.00122133	0.0115853
Ptpn3	-0.877164	0.00124391	0.0117848
Dgkh	-1.75288	0.00124464	0.0117848
Gja1	1.64408	0.00124891	0.0118144
Csde1	1.0483	0.00125163	0.0118293
Tmem106a	2.04654	0.00125522	0.0118492
Csf3r	-3.07902	0.00125602	0.0118492
Zfand6	-0.993379	0.00126366	0.0119104
Lhfp	1.84944	0.001271	0.0119687
Acot7	1.97299	0.00127473	0.0119929
Ccdc47	0.809731	0.00128848	0.0121113
Dpp4	-1.71351	0.00129126	0.0121264
Nkx6-3	2.98231	0.00129365	0.0121286
Gm43597	2.10212	0.00129431	0.0121286
Capza1	0.824	0.00129587	0.0121286
Pdcd6ip	0.816145	0.00129619	0.0121286
Rnd3	2.78791	0.00130499	0.0121999
Rnaseh1	-1.10469	0.00132084	0.012337
Lap3	0.750504	0.00132269	0.0123427
Gstm5	2.56209	0.00132384	0.0123427
Lpar4	1.32115	0.00132808	0.0123711
Eny2	1.73729	0.00133148	0.0123916
Pim2	2.74788	0.00133925	0.0124527
Ifrd2	-1.08354	0.00134155	0.012463
Fat1	0.782664	0.00134356	0.0124704
Lonrf2	2.31134	0.00136174	0.0126278
Bzw1	-1.29971	0.00136502	0.0126437
Tiam2	2.16103	0.00136632	0.0126437
Rad51d	-1.10931	0.00136711	0.0126437
Rltpr	-1.70417	0.00137814	0.0127343
Ndufc2	-1.47161	0.00138341	0.0127716
Aldh3a1	3.32729	0.00138558	0.0127802
Slc35g1	-0.983344	0.00140654	0.0129442
Mrpl14	-1.69339	0.00140674	0.0129442
B3glct	-1.62983	0.00140712	0.0129442
Lemd2	-1.00114	0.00142643	0.0131102
Rps21	-1.57325	0.00143213	0.013151
Snord14e	7.3158	0.00144423	0.0132503
Etfdh	1.14178	0.00145012	0.0132926
Itch	-1.2755	0.00146197	0.0133893
Mybl1	1.21054	0.00146673	0.013421
Vars2	-2.34033	0.00147125	0.0134505
Ralgds	1.55682	0.00148562	0.0135699
Immp2l	-1.61698	0.00149138	0.0136105
Lurap1l	1.78134	0.00150223	0.0136975
Lrsam1	-1.36092	0.00150438	0.0137049
Stag1	0.995173	0.00150631	0.0137104
Jarid2	0.871294	0.00151467	0.0137744
Phlpp2	-1.91415	0.00151904	0.0137903
Yipf4	1.28408	0.00151908	0.0137903
Sgsm2	-1.16861	0.00152798	0.013859
Rrs1	-1.1617	0.00153194	0.0138827
Tmeff1	1.22911	0.00154867	0.014022
Prkab1	-0.93572	0.00156661	0.0141721
Pdk3	-0.880383	0.00156872	0.0141787
Triml2	0.917722	0.00159933	0.0144428
Zbtb37	-2.19733	0.00160744	0.0145034
Msmo1	1.08547	0.00161737	0.0145803
Nnmt	-3.16758	0.00161929	0.0145849
Pls1	-1.26184	0.00164483	0.014802
Wrb	0.9274	0.00165382	0.01487
Rnf220	-1.10446	0.00166145	0.014915
Uba3	0.908634	0.00166171	0.014915
Pom121	0.929997	0.00166752	0.0149542
Uevld	0.733036	0.00167539	0.0150118
Wdr41	1.35508	0.00167773	0.0150126
Thnsl1	1.59252	0.00167839	0.0150126
Cstf3	-1.29716	0.00169745	0.0151701
Klf12	-2.41135	0.00170056	0.0151847
Saxo1	-2.87092	0.00173299	0.015461
Znrd1as	1.74661	0.00174071	0.0155165
Reep1	1.60956	0.00174854	0.0155728
Chmp1a	0.993907	0.00175315	0.0156005
Smg9	-1.38358	0.00175818	0.0156318
Stk26	-2.09935	0.00176651	0.0156924
Tada2b	2.04221	0.001775	0.0157479
Phldb1	-1.38154	0.0017758	0.0157479
Rps6ka5	-1.19109	0.0017918	0.0158761
Cyp2b23	2.26697	0.00179403	0.0158823
Dlgap5	-1.17526	0.00179948	0.0159144
Ctbs	2.63341	0.00180073	0.0159144
Rpap3	-0.745682	0.00180876	0.0159718
Ttc33	0.810395	0.00182116	0.0160675
Ovol2	-2.79468	0.00182655	0.0161014
Tra2b	0.796469	0.00184189	0.0162228
Stat5b	2.32531	0.00185909	0.0163603
Sypl	-1.21156	0.00186592	0.0164065
Rap1gds1	1.04573	0.0018845	0.0165558
Nsfl1c	0.955133	0.00189399	0.016625
Cds2	-1.27004	0.00190588	0.0167152
Etfa	-1.09535	0.00192209	0.0168431
Gem	2.27543	0.00192621	0.016865
Ak2	1.34339	0.00193345	0.016914
Rasgrp4	-1.42996	0.00196855	0.0172065
Mrps35	-1.2376	0.00199193	0.0173962
Agpat5	0.952867	0.00200242	0.0174731
Rbm17	-0.609354	0.00200781	0.0175053
Cntln	2.4055	0.00203707	0.0177329
Rasip1	-2.44924	0.00203734	0.0177329
Apbb2	0.879528	0.00205431	0.0178656
MGP_129S1SvImJ_G0032759	2.10587	0.00207441	0.0180252
Rock2	-0.810682	0.00208759	0.0181246
Znhit1	-1.57602	0.00210746	0.0182817
Zfp141	1.35508	0.00211365	0.0183201
Gcdh	-1.0138	0.00211629	0.0183276
Anxa6	-1.06629	0.00212347	0.0183744
St8sia6	1.7863	0.00212717	0.0183886
Smg1	-1.04641	0.00212866	0.0183886
Dnajb9	1.65075	0.00213081	0.0183918
Atg14	-0.838459	0.00213412	0.018405
Arhgap10	1.27764	0.00215571	0.0185758
Dennd2a	-0.997892	0.00217169	0.018672
Pard3	0.983404	0.00217181	0.018672
Cbx1	1.01277	0.0021723	0.018672
Dus4l	-1.15943	0.0021841	0.0187579
Haus1	-0.710581	0.00218693	0.0187667
Khdc3	-2.0093	0.00219817	0.0188474
Platr28	-2.51658	0.00221413	0.0189686
Trappc5	-1.0045	0.00224532	0.0192199
Zfp459	1.80212	0.00224893	0.0192348
Dpep1	-3.48767	0.00225544	0.0192706
Alas1	-1.03168	0.00225683	0.0192706
Telo2	-1.26384	0.00226975	0.0193649
Cdkn2b	-2.01313	0.00228849	0.0195087
Oxnad1	0.845793	0.00230653	0.0196463
Stat1	-1.76734	0.00232099	0.019737
Pak1	-0.915679	0.00232125	0.019737
Ldlrad3	0.856226	0.00232355	0.019737
Rpl10	1.02326	0.0023248	0.019737
Psap	0.635776	0.00233338	0.0197936
Ctu2	1.09625	0.00234201	0.0198505
9030624J02Rik	-1.10189	0.0023561	0.0199536
Sncg	-2.40816	0.00236472	0.0200026
Zfp787	1.92024	0.00236576	0.0200026
1700025G04Rik	-1.07056	0.00236992	0.0200215
Mrrf	1.6472	0.00237688	0.0200518
Ripk3	-1.71833	0.00237845	0.0200518
Klhl15	1.06712	0.0023806	0.0200518
Sco1	-0.745766	0.00238126	0.0200518
Psme4	0.886787	0.00242421	0.0203969
Trp73	-1.42109	0.00242811	0.0204131
Hist1h4i	1.96081	0.00243511	0.0204553
Necab2	1.78949	0.00246236	0.0206675
Ccdc63	-2.29665	0.00247149	0.0207273
Platr1	-2.18811	0.00249781	0.0209311
Mpv17	0.98895	0.00250306	0.020958
Eif2s3x	0.715981	0.00250667	0.0209713
Atp1a1	0.743923	0.00253066	0.0211549
Mgst2	-2.77258	0.00254039	0.0212191
Cacna2d1	1.65005	0.00256131	0.0213766
Cbl	-0.895244	0.00256672	0.0214045
Lgr4	-1.09395	0.00259766	0.0216451
Ccnd1	-1.60234	0.00260203	0.021664
Tex264	-1.19595	0.00264458	0.0220006
Ppp2r5a	-0.997624	0.00266043	0.0221036
Wsb1	0.896397	0.00266123	0.0221036
Usp45	0.669646	0.00267065	0.0221641
Mios	-1.21504	0.00268234	0.0222432
Plscr1	-0.783039	0.00269617	0.02234
Dner	2.05501	0.00272232	0.0225387
Cpne3	-0.688778	0.00272649	0.0225494
Rnf38	0.697599	0.00272798	0.0225494
Zfp607b	2.07574	0.00273349	0.0225638
Mettl15	1.11203	0.00273408	0.0225638
Znrf3	-1.17528	0.00273904	0.0225867
Sfr1	-1.32683	0.00279387	0.0230205
Pxmp2	-1.69217	0.00283066	0.0233051
Tor3a	-1.23886	0.0028652	0.0235707
Lrrc42	-1.14085	0.00288914	0.0237488
Slc37a1	0.930973	0.0028991	0.0238117
Tpst2	-0.567115	0.00290286	0.0238237
MGP_129S1SvImJ_G0005736	2.61632	0.00291671	0.0239184
Sntb2	1.04938	0.0029201	0.0239273
Zfp974	-1.29787	0.00292569	0.0239541
Gpatch3	-1.94609	0.00293286	0.0239938
Cpeb2	1.17482	0.00293577	0.0239987
BC022687	-2.18981	0.00296642	0.02423
Hspb11	-1.84035	0.00297768	0.0243028
Mcph1	0.994316	0.00300079	0.0244722
Anp32b	-0.698719	0.0030148	0.0245671
MGP_129S1SvImJ_G0033328	-1.2087	0.00302291	0.0246138
Ptprg	-0.940234	0.00306181	0.0249109
Tspyl3	-2.22823	0.00307343	0.0249858
Cdv3	1.45249	0.00307784	0.025002
Mtap7d3	-2.16925	0.0030868	0.0250551
Gpi1	1.00673	0.00310217	0.0251602
Zkscan8	-1.41729	0.00313647	0.0254184
Imp4	-0.996803	0.0031452	0.0254589
Ppp2r5e	-1.32032	0.00314639	0.0254589
E2f1	0.934159	0.00315861	0.0255379
Dleu2	0.969573	0.00316307	0.025554
Clgn	1.63027	0.00317063	0.025595
Mcat	-1.20351	0.0031842	0.0256846
Stard8	-1.09201	0.00318933	0.0257059
Gtf3c4	0.764199	0.00320283	0.0257946
Pramef12	-2.80199	0.00321279	0.0258547
Tagln3	1.86951	0.00322465	0.025912
Mybl2	-0.588904	0.00322491	0.025912
St5	1.09617	0.00328336	0.026351
Map4k4	0.583746	0.00328464	0.026351
Pcsk6	1.32648	0.00331958	0.0266106
Xkr8	-1.20968	0.00332382	0.026624
Car5b	-1.68138	0.00334409	0.0267656
Atxn1l	-1.21089	0.00334733	0.0267709
Fbxo32	-1.83899	0.00338639	0.0270242
Ercc2	-1.2773	0.00338677	0.0270242
B230219D22Rik	0.876078	0.00338684	0.0270242
Mb21d2	1.15671	0.00342592	0.027315
4930558J18Rik	1.5677	0.0034522	0.0275033
Dennd1b	-0.772238	0.00345802	0.0275285
Greb1	-1.88851	0.00347423	0.0276363
Syt7	-1.1223	0.00348548	0.0277045
Crlf3	0.848449	0.00354691	0.0281711
Mzt2	-0.987452	0.00355318	0.0281993
Igdcc3	-1.56038	0.00357637	0.0283616
Ube2m	-1.06614	0.00359128	0.028458
Rab6a	-0.855222	0.00367563	0.0291041
Car8	1.56769	0.00369589	0.0292422
Mns1	1.24347	0.00371209	0.0293389
Strn3	-1.22314	0.00371379	0.0293389
Srgn	-1.87765	0.00371936	0.0293605
A830080D01Rik	0.750696	0.00372253	0.0293631
Mrps24	-0.703978	0.00372622	0.0293699
Atp6v0c	1.94307	0.003731	0.0293851
Ears2	-1.56642	0.00373701	0.029403
Timp2	2.88853	0.00373895	0.029403
Slc35b3	1.11692	0.0037585	0.0295343
Cstf2t	-1.03784	0.00378514	0.0297211
5430416N02Rik	1.21367	0.00380005	0.0298155
Gmds	-1.83811	0.00381215	0.0298878
Plekhh2	1.62329	0.00382629	0.029976
Gm5093	3.24624	0.00383227	0.0300001
Nipa2	-1.14971	0.00386229	0.0302122
Lmbr1	1.13007	0.0038723	0.0302467
Nos1	0.993411	0.00387418	0.0302467
E2f2	-1.37416	0.00387546	0.0302467
Kbtbd11	5.03036	0.00388682	0.0303125
Sv2c	-2.28178	0.00389023	0.0303127
Ankrd42	-2.05357	0.0038927	0.0303127
Scarb2	-0.610594	0.00390201	0.0303623
Clvs2	2.88427	0.00391145	0.0304129
Otub2	-1.86115	0.00392263	0.0304653
Mthfsd	1.36507	0.00392407	0.0304653
4930548H24Rik	2.67026	0.00393051	0.0304837
Sfxn4	-2.63289	0.00393234	0.0304837
Fbxl20	1.21489	0.00398585	0.0308705
Nek4	1.14102	0.0039882	0.0308705
Lpar6	1.63836	0.00400233	0.0309568
Platr5	-2.01859	0.00405037	0.0313049
Wfdc2	-1.34808	0.00406176	0.0313696
Gltscr2	0.663949	0.00406864	0.0313993
Acpp	2.64066	0.00407966	0.0314608
Mzb1	-2.43739	0.00413705	0.0318796
Opa3	-1.62978	0.00414636	0.0319276
Gm13110	1.80096	0.00415648	0.0319817
Bmpr1a	-1.2457	0.00416413	0.0320168
Atp6v1c2	-2.75497	0.00418041	0.0321181
Nphs1	2.45866	0.00418826	0.0321545
Mrpl3	-0.992275	0.00419729	0.0321999
Fryl	1.00916	0.00420064	0.0322018
Afap1l1	-1.43583	0.00424414	0.032491
Nkx1-2	2.71661	0.00424464	0.032491
Cmpk1	1.13438	0.00431619	0.0329997
Mbnl1	1.56253	0.00432053	0.0329997
B930095G15Rik	-1.73022	0.00432223	0.0329997
Mrpl47	-0.75297	0.00432386	0.0329997
Rbm25	-0.810494	0.00435566	0.0332179
Zfp52	-1.99839	0.00437572	0.0333464
Catsperd	2.26362	0.00438178	0.0333679
Gusb	0.983973	0.00439164	0.0334185
Cited4	-2.82898	0.00440354	0.0334844
Tmem259	0.788663	0.0044102	0.0335104
Smarce1	0.69609	0.00442287	0.033582
Klk10	1.97621	0.0044345	0.0336457
Uvssa	1.36877	0.00446759	0.0338719
Dennd2c	-1.06617	0.00448262	0.0339576
Uhrf1bp1l	0.954242	0.00448547	0.0339576
Pof1b	7.07019	0.00448989	0.0339663
Agpat4	-1.31013	0.00449615	0.0339879
Rab28	-0.919422	0.00450011	0.0339879
Rpgr	-0.860901	0.0045026	0.0339879
Tmem220	-1.53426	0.00452452	0.0341285
Ppwd1	-0.963566	0.00454944	0.0342915
Pafah1b2	-0.904937	0.00455506	0.0343088
Snx9	-0.859633	0.00462321	0.0347868
Gltp	-0.947106	0.00462524	0.0347868
H2afy	0.816351	0.00463658	0.0348467
Map3k7	-1.37673	0.0046498	0.0349207
Commd10	-0.723902	0.00466495	0.0350091
Gm16096	-2.39751	0.00471683	0.0353728
Gak	-1.01242	0.00474728	0.0355753
Dcdc2a	3.91786	0.00475071	0.0355753
Pdgfc	1.0319	0.00477311	0.0357172
Sec63	-1.14727	0.00478916	0.0358114
Ajuba	-1.55312	0.00479935	0.0358607
Snx4	0.632529	0.00480269	0.0358607
Npepps	0.627304	0.0048169	0.035941
Col1a2	2.4089	0.00482282	0.0359592
Cmc1	-1.37287	0.00483946	0.0360573
Fbxo17	-1.39863	0.00486492	0.0362209
Ppp2r5d	-0.944243	0.00488976	0.0363797
Kdm8	-1.32814	0.0049236	0.0366051
Mrpl40	0.994341	0.00493483	0.0366556
Gas2l1	1.33879	0.00493748	0.0366556
Rbmxl2	-1.81805	0.00495517	0.0367606
Smad2	0.734276	0.0049637	0.0367975
Pdcd5	-1.08116	0.00497726	0.0368717
Tbc1d10b	0.954635	0.00498149	0.0368766
Rps27l	-0.853955	0.00500419	0.0370087
MGP_129S1SvImJ_G0020987	-0.841048	0.00500649	0.0370087
Hlcs	-1.65063	0.0050439	0.0372586
Tmem38b	0.972957	0.00508247	0.0375167
Gnal	1.13138	0.00511625	0.0377392
Pabpc1	-0.815854	0.00512082	0.037746
Cog5	-1.05624	0.00513018	0.0377881
Wbscr16	-0.782266	0.00514955	0.037864
Hps3	-0.915341	0.00515085	0.037864
Lrrc19	-1.63109	0.00515146	0.037864
Golga2	1.97866	0.005173	0.0379953
Tst	-1.07809	0.00518755	0.0380751
Taf4b	-0.967413	0.005192	0.0380808
Oat	1.30048	0.00520135	0.0381223
Mrpl27	-1.37696	0.00521376	0.0381863
0610010F05Rik	1.00503	0.00524881	0.0384158
Tuft1	-1.23606	0.00527647	0.0385896
Cnp	1.1821	0.00528001	0.0385896
Gm13830	-3.50293	0.00531592	0.0388246
Casz1	-1.25844	0.00535243	0.0390637
Tubg2	-1.59701	0.00538016	0.0392384
Sparc	1.03893	0.00539828	0.0393428
Rtn4ip1	0.885027	0.00543212	0.0395616
Ciart	1.78862	0.00545506	0.0397007
Brd7	1.10815	0.00548731	0.0399074
Tamm41	-0.702693	0.00550166	0.0399836
D430041D05Rik	2.1972	0.00550884	0.0400077
Cars2	-0.768039	0.00551641	0.0400346
Rbm7	-1.43675	0.00555614	0.0402947
Epb41l2	-0.873289	0.00559821	0.0405713
Ccne1	-1.48198	0.00563917	0.0408391
Gm6525	-2.11702	0.00564304	0.0408391
Tceb1	0.957926	0.00567143	0.0410158
Cdc40	-0.792823	0.00567565	0.0410177
Impa1	0.844451	0.00567999	0.0410204
Csnk1g1	-1.35312	0.00569382	0.0410906
Ckb	0.82087	0.00569766	0.0410906
Aplp1	1.03939	0.00575648	0.0414859
Smpdl3b	-1.14788	0.00576198	0.0414967
Eif2b3	0.782681	0.00579016	0.0416706
Spcs3	0.837075	0.00580654	0.0417455
Cr1l	-1.07675	0.00580863	0.0417455
Frrs1l	-1.23938	0.0058184	0.0417867
Ctsc	1.01644	0.00582811	0.0418274
Scd3	-1.64141	0.00583542	0.0418508
Acbd5	-0.666664	0.00585908	0.0419914
Naa60	-1.18586	0.00586541	0.0420077
Prmt5	-1.33174	0.00591019	0.0422992
Sat1	1.1116	0.00592088	0.0423464
Hibadh	-0.527337	0.00596668	0.0426291
Mier1	0.728946	0.00596865	0.0426291
MGP_129S1SvImJ_G0018586	-1.56787	0.0060132	0.0429176
Epas1	-1.30862	0.00603199	0.0430221
Akr1b10	1.08345	0.00605147	0.0431313
Svil	-1.0294	0.00608642	0.0433506
Cstb	1.1506	0.00610904	0.0434802
Polh	-1.599	0.00611302	0.0434802
Tmem14a	-1.56835	0.00611785	0.0434847
Cmtm7	-0.661064	0.00612597	0.0435075
Lin9	-1.064	0.00612948	0.0435075
Fam53c	1.26117	0.00615559	0.0436629
Slc38a1	-1.06615	0.00617758	0.0437889
Nav1	-0.989867	0.00619375	0.0438734
Xpo5	-1.28145	0.00620507	0.0439202
Sorcs2	1.87478	0.00620883	0.0439202
Gnptg	-1.45868	0.00622913	0.0440336
Knop1	-1.09008	0.00625424	0.044181
Fktn	0.670414	0.00628287	0.0443529
Hunk	1.05888	0.00629376	0.0443589
Stk38l	-1.21215	0.00629464	0.0443589
Atp1b2	-1.42994	0.00629881	0.0443589
Atad3a	-0.641561	0.00630086	0.0443589
Anxa7	0.741234	0.00631094	0.0443997
Klf11	-1.6187	0.00632887	0.0444956
Ndrg1	1.733	0.00634816	0.0446009
Rpl3	-1.06516	0.00643161	0.0451565
Mettl25	1.12396	0.00644606	0.0452273
Slc35f2	-0.949762	0.00645494	0.045259
Tnk1	-2.22399	0.00646707	0.0453133
Arl5b	0.686913	0.0064987	0.0455011
Fam198b	1.43936	0.00650267	0.0455011
Uba2	0.667228	0.0065535	0.045797
Hmgcll1	2.04708	0.00655381	0.045797
Ttll5	-1.42569	0.00657092	0.0458856
Gnai1	0.894144	0.00659181	0.0459655
Abl2	-0.730314	0.00659248	0.0459655
9330159F19Rik	-2.80772	0.00659568	0.0459655
Mterf4	-0.887367	0.00661319	0.0460565
Coa7	0.777867	0.00663935	0.0462075
Plekhb2	-1.38538	0.00665433	0.0462807
Zfp65	1.45493	0.00668406	0.0464496
Nmnat2	-0.865831	0.0066876	0.0464496
Cggbp1	0.839691	0.00669507	0.0464704
Fmr1nb	1.68602	0.00670115	0.0464813
Tusc3	-1.12683	0.00672985	0.0466492
Lrriq4	1.52316	0.00677228	0.0469119
Tbca	-0.675306	0.006806	0.0471139
Fblim1	0.690663	0.00684215	0.0473067
Hells	0.580308	0.00684299	0.0473067
Fbxo6	-1.088	0.00693614	0.0479186
Gm8186	1.93544	0.00694544	0.0479509
Ezh1	1.21154	0.00695296	0.0479708
Snx1	-0.994883	0.00696123	0.0479959
A930012O16Rik	-1.68416	0.00696808	0.0480111
Zfp599	0.806059	0.00698431	0.04808
Carkd	1.09604	0.00698737	0.04808
Foxd3	1.54912	0.00699284	0.0480857
Mmp14	-1.77563	0.007027	0.0482885
Zan	-1.65957	0.00704378	0.0483507
Gnptab	-0.693378	0.00704865	0.0483507
Gpt2	1.23134	0.00705007	0.0483507
Pdik1l	-0.936774	0.00711068	0.0487341
Pak1ip1	0.865185	0.00712504	0.0488002
Snapc2	-1.48662	0.00713322	0.0488239
Asb13	-1.35365	0.00718607	0.0491425
Acrbp	1.3447	0.00718989	0.0491425
Lama3	-1.10701	0.00719402	0.0491425
Eri2	0.834113	0.00721831	0.0492759
Gnl1	-0.991877	0.00724869	0.0494507
Aqr	0.728425	0.00730269	0.0497863
Dctn5	-0.755614	0.00733901	0.0500009
Mcmbp	-0.789452	0.00735594	0.0500833
Rtn3	0.634723	0.00738302	0.0502346
AI429214	2.21361	0.00739883	0.0503091
Dnajc22	-1.45938	0.00744091	0.050562
Nid1	1.01181	0.00745232	0.0506063
Gm2694	1.8724	0.00747724	0.0507423
2210016F16Rik	0.959742	0.0074847	0.0507556
L3hypdh	-1.62362	0.00748901	0.0507556
Rab4b	2.26489	0.00753827	0.0510278
Slc25a19	1.98347	0.00754295	0.0510278
Gm12355	3.11043	0.00754397	0.0510278
Smarcc2	0.987196	0.00756375	0.051103
Epm2aip1	-1.16189	0.00756496	0.051103
March6	-0.824608	0.00757218	0.0511184
Nde1	0.60904	0.0076009	0.0512788
Adi1	-1.02214	0.00761305	0.0513273
Ccdc117	-0.757378	0.00763372	0.0514332
Elmsan1	-0.831913	0.00765632	0.0515519
Akr1b8	1.94245	0.00770305	0.0518328
Polr2c	0.834579	0.0077461	0.0520886
Dmwd	-1.85792	0.00775484	0.0521136
Galnt2	0.996649	0.00777334	0.0522039
Tpm4	-0.9978	0.00782547	0.05252
Tesc	1.52516	0.00785627	0.0526925
Stx8	1.10925	0.00786987	0.0527496
Psd4	-1.26616	0.00787563	0.052754
Cse1l	0.753229	0.00797041	0.0533543
Gpalpp1	0.672037	0.0079975	0.0534689
Mgst3	-1.73913	0.00799785	0.0534689
Gramd2	-1.12157	0.00802199	0.0535956
Rest	-0.846251	0.00804129	0.0536899
Map3k10	1.29081	0.00807236	0.0538198
Nono	0.574302	0.0080781	0.0538198
Dclk3	2.65353	0.00807919	0.0538198
Rimkla	-1.28614	0.00808155	0.0538198
Pex10	1.51008	0.00809382	0.0538669
Mir124a-1hg	-1.30175	0.00816202	0.0542858
Slc16a10	1.87511	0.00817	0.054304
Mlxip	1.06889	0.00824324	0.0547557
Ppp1r14c	2.35692	0.00825689	0.0548111
Tbc1d9	1.00522	0.00829641	0.0550382
Pcsk9	1.73426	0.00830863	0.0550839
Efr3a	0.735844	0.00831626	0.0550992
Pxdn	-1.29581	0.00832578	0.055127
Prkch	-1.60987	0.00833755	0.0551696
Pnkd	0.752049	0.0083529	0.0552359
AI987944	0.984748	0.00835991	0.055247
Trim23	-0.867825	0.00838949	0.055407
Fn3krp	1.06263	0.00844597	0.0557445
Vdac2	0.779051	0.00853848	0.0563192
Arid1b	1.0494	0.00855427	0.0563874
Pola1	0.734388	0.00857729	0.0565031
Vti1b	-0.865366	0.00860746	0.0566658
Dpp3	0.758442	0.00861482	0.0566782
Gm12514	-2.8972	0.0086323	0.0567571
R3hdm4	-1.10631	0.00873425	0.0573909
Mogat2	-1.87048	0.0087438	0.0574173
Polm	-0.896387	0.00875645	0.0574638
Zmynd8	0.828188	0.00880824	0.0577671
Micu1	-0.700068	0.00886948	0.0581254
5730419F03Rik	-2.04475	0.00887411	0.0581254
Tead2	1.22791	0.00891194	0.0583363
Lekr1	1.44272	0.00896701	0.0586596
Rab8b	-0.981428	0.0089852	0.0587415
Hyal3	-2.71578	0.00902985	0.0589962
AW554918	0.986034	0.0090455	0.0590611
Ulbp1	-1.55453	0.00913797	0.0596273
Prdm2	-1.09294	0.00918346	0.0598863
Rab26	-2.42503	0.00919462	0.0599213
Psmc1	-1.15507	0.00921234	0.0599828
Tnni3	1.91509	0.00921565	0.0599828
Ndfip2	1.03479	0.00923391	0.060064
Hipk2	-2.03268	0.00924445	0.0600947
Asgr2	2.58197	0.00926552	0.0601924
Zfp131	-1.25019	0.00927111	0.0601924
Otud4	0.782761	0.00930128	0.0603505
Gm6768	1.18161	0.00935492	0.0606604
Ldah	-1.21131	0.00944722	0.0612206
Kank1	-0.899099	0.00945394	0.0612258
Gm19705	1.40715	0.00948007	0.0613566
Crxos	-1.97118	0.00950626	0.0614877
Ddx11	0.697038	0.00956226	0.0618113
Dhx36	-1.91697	0.00957727	0.0618696
Tcf24	1.32197	0.00959968	0.0619757
Sgpl1	0.609331	0.00963047	0.0621285
Rad54l2	-1.24021	0.00963536	0.0621285
Mgea5	-0.573265	0.00965089	0.062179
BC017643	1.13912	0.00965519	0.062179
Dppa3	-0.867067	0.00970131	0.0624044
Slc30a4	-1.32342	0.00970225	0.0624044
Plxnc1	1.82804	0.00979669	0.0629727
Cfdp1	0.734158	0.00982076	0.0630881
Gm6639	-1.64485	0.00985147	0.0631848
Eif4a2	-1.03043	0.0098519	0.0631848
Zbtb38	1.19716	0.00985412	0.0631848
Snord100	0.819518	0.00987237	0.0632626
Rnps1	-0.910341	0.00989452	0.0633654
Mgmt	-1.22894	0.00991001	0.0634253
Dhps	0.851094	0.00994945	0.0636384
Ubxn10	2.14341	0.00999466	0.0638881
Dnaaf3	1.62076	0.0100849	0.064425
Gprc5a	-1.06607	0.010098	0.0644354
Mark3	-0.950066	0.0101003	0.0644354
Atp5o	0.639419	0.0101052	0.0644354
Slc44a2	1.16932	0.0101245	0.0645187
Anapc16	-0.583407	0.0101542	0.0646685
Ell2	-0.819578	0.0101658	0.0647024
L3mbtl3	1.21413	0.0101911	0.0648237
Agps	0.724912	0.0101986	0.0648311
Hal	-2.71997	0.0102425	0.0650703
Vamp1	1.59143	0.0102712	0.0651881
B3gnt3	-1.92035	0.0102736	0.0651881
Inppl1	-0.792028	0.0102815	0.0651981
Coro2b	-1.48535	0.0103142	0.0653652
Paqr8	1.3825	0.0103566	0.065544
Rbm4b	-0.560753	0.0103606	0.065544
A4galt	1.84106	0.0103633	0.065544
Slc25a1	-0.622286	0.0103677	0.065544
Zfp93	-1.26642	0.0104097	0.0657694
Gk	0.724708	0.0104315	0.0658668
Mgat5	0.913147	0.0104541	0.065969
Pias3	-2.41386	0.0105437	0.0664942
Inpp1	1.35978	0.0105659	0.0665936
Mboat1	-1.4878	0.010595	0.066736
Pik3c2b	-0.775405	0.0106071	0.0667718
Tep1	-1.07322	0.0106294	0.0668713
Nab1	1.00362	0.0107397	0.0675245
Akr7a5	1.00944	0.0107575	0.0675715
Wdr11	-1.13713	0.0107603	0.0675715
Robo1	-0.983772	0.0109014	0.0684165
Rfxank	0.806075	0.0109131	0.0684483
Rogdi	-0.894574	0.0109267	0.0684517
Crcp	0.929124	0.0109269	0.0684517
Gm26563	1.215	0.0109611	0.0686243
Top1	0.641451	0.0109699	0.0686384
Cat	0.453542	0.0109891	0.0686828
Psmd9	0.87582	0.0109903	0.0686828
Hras	0.757346	0.0110277	0.068875
Fars2	-1.07818	0.0110523	0.0689871
Nup50	-0.628754	0.0110704	0.0690585
Rbm12	-1.12781	0.0110842	0.0691023
Pls3	-0.937154	0.0111135	0.0692426
2010315B03Rik	-1.45158	0.01112	0.0692426
Casc5	-1.26331	0.0111562	0.0694259
Galk2	-1.18894	0.0111631	0.0694273
Asap3	-1.45685	0.0111736	0.069451
Slc25a24	1.09615	0.0112577	0.0699316
Gramd1a	-1.22997	0.0113369	0.0703616
Hhat	1.68923	0.0113452	0.0703616
Znrf1	0.871494	0.0113473	0.0703616
Nup93	0.781109	0.0113933	0.0706044
MGP_129S1SvImJ_G0029054	0.554007	0.0114082	0.0706384
Cenpw	1.24617	0.0114184	0.0706384
Panx1	0.852672	0.0114193	0.0706384
Nsdhl	-0.774652	0.0114919	0.0710451
Tgif1	0.625651	0.0115033	0.0710562
Cox6c	1.02308	0.0115074	0.0710562
Casc4	-0.708521	0.0115397	0.0712132
Daxx	1.00894	0.0115551	0.0712654
Ube2cbp	-1.81041	0.0115947	0.0714671
Suv420h2	-0.708587	0.0116544	0.0717928
Sh2d4a	2.21924	0.011677	0.0718887
Gm15706	-2.46703	0.0116856	0.0718992
Tdrkh	2.65457	0.0117255	0.0721015
Mtor	-1.07089	0.0117453	0.0721808
Poglut1	-0.731476	0.0118007	0.0724778
Zgrf1	-0.951281	0.0118153	0.0725247
Uchl1	-1.38131	0.0118378	0.0726199
Rpap1	-1.7963	0.0118684	0.0727646
Dffa	-1.05745	0.0118793	0.072788
Snx3	-1.51996	0.0119081	0.0729212
Sphk2	-1.45154	0.0119558	0.0731226
Rpl38	-1.83887	0.0119617	0.0731226
Dph6	0.569454	0.0119622	0.0731226
1700019A02Rik	1.9534	0.0121506	0.0742304
Nipsnap1	-0.861919	0.0121936	0.0744494
Pusl1	-1.24545	0.012267	0.0748534
Capza2	-0.875642	0.0122824	0.0749032
Rfesd	-0.8832	0.0122934	0.0749262
Nfs1	-1.27961	0.0123145	0.0750105
Cep170b	-0.914427	0.0123402	0.0750869
Atp6v1b2	0.603523	0.0123416	0.0750869
Rac2	1.92184	0.0125107	0.0760715
Fam98a	-2.01066	0.0125573	0.0763096
Ap3s2	0.553282	0.0125756	0.0763761
Aox4	-2.09215	0.0125869	0.0763998
Kiz	-1.08228	0.0126117	0.0765057
Ghitm	-1.2194	0.0126952	0.0769672
Pik3cd	-1.16615	0.0127552	0.0772853
Nlrc4	2.16745	0.0128044	0.0775357
Tacc3	0.712361	0.0128115	0.0775357
Tnpo3	-0.893427	0.0128505	0.0777263
Rnf169	0.831079	0.0128763	0.0778367
Col5a2	1.72265	0.0129106	0.0779989
Ptpn21	-0.920703	0.0129754	0.0783086
Ttn	-0.845621	0.012977	0.0783086
Eps8	1.43276	0.0130525	0.0787183
Ahcyl2	0.693023	0.0131087	0.078969
Nampt	-0.950384	0.0131095	0.078969
Rnpc3	0.707811	0.0131176	0.078969
Mcm3ap	0.840408	0.0131246	0.078969
Uchl5	0.536059	0.0131589	0.0791292
Rnf152	1.78792	0.0131942	0.0792957
Pkn2	-0.645976	0.0132448	0.0795265
Stx3	-0.737831	0.013248	0.0795265
Trim39	-1.06121	0.0132914	0.0797273
Rcc2	-0.979014	0.0132969	0.0797273
Gpr107	0.623873	0.013308	0.0797477
Parp14	-1.25837	0.0133305	0.0798079
Ccser2	-1.11003	0.0133334	0.0798079
Mat2a	0.752246	0.0133425	0.0798157
Ep400	-0.78328	0.0133823	0.0800075
Rnf4	0.656286	0.013434	0.0802522
MGP_129S1SvImJ_G0036027	1.03484	0.0134387	0.0802522
Cep250	-1.11724	0.0134467	0.0802538
Tarsl2	-0.858047	0.013459	0.0802806
Zfp235	-1.56609	0.0135673	0.0808802
Tnnt1	1.60097	0.0135936	0.0809905
Guca1b	-1.8081	0.0136097	0.0810154
Lamb1	-1.05354	0.0136135	0.0810154
Usp33	-1.06589	0.0136232	0.0810267
Apopt1	-1.28963	0.0136555	0.0811565
Dpys	1.09266	0.0136607	0.0811565
Wbp1	-1.27558	0.0136787	0.0812167
Tm7sf3	-0.935779	0.0137032	0.0812759
Lifr	0.735287	0.013711	0.0812759
Bcl7c	1.43263	0.0137122	0.0812759
Itgb1	0.960663	0.0137477	0.0814396
Rab4a	0.897257	0.0137637	0.0814879
Ddx55	-1.19975	0.0137732	0.0814974
Odf2l	-0.782964	0.0137873	0.081534
Ppm1l	-0.799056	0.0138503	0.0818599
Sec24d	0.820718	0.01386	0.0818657
Med15	0.681803	0.0138671	0.0818657
Taf10	0.788062	0.0139413	0.0822571
Mkks	-1.19371	0.0139761	0.0824154
Fam96b	0.779733	0.0139997	0.0825071
Ybx3	0.664735	0.014017	0.0825287
Psmd5	0.728317	0.0140193	0.0825287
Vmp1	0.676413	0.0140428	0.0826201
Zfp26	-0.837345	0.0140596	0.082672
Myo6	-1.21201	0.0141216	0.0829896
Lima1	-1.12151	0.0141582	0.0831574
Nt5dc2	1.07955	0.0142093	0.08341
Epha4	-1.03478	0.0142378	0.0835301
Gria1	2.96349	0.0142807	0.0837343
Katnal1	1.70321	0.0142928	0.083758
Ankrd28	0.753581	0.0143247	0.0838971
Alg14	0.791939	0.0143801	0.0841743
Socs4	-1.25521	0.0145486	0.0850601
Hspb1	-1.326	0.0145545	0.0850601
Ttc27	-0.953787	0.0145637	0.0850601
Foxm1	-0.521266	0.0145644	0.0850601
Shisa4	-1.44646	0.0146034	0.0851944
4930402H24Rik	-1.2404	0.0146038	0.0851944
Tubb6	-0.892232	0.0146257	0.0852739
Arl6	0.728471	0.0146385	0.0853005
Asb2	-3.82443	0.0146885	0.0855439
Kcns3	-2.04121	0.0147199	0.0856785
Whsc1l1	0.939641	0.0147488	0.0857981
Fam212b	1.60958	0.0148195	0.08612
Pikfyve	-0.777547	0.0148207	0.08612
Tmx1	-0.80074	0.0148573	0.0862841
Lhpp	1.41151	0.0148742	0.0863336
Galm	-0.831146	0.0149063	0.0864716
Dhrs7b	-0.70543	0.0149266	0.0865408
Ccdc90b	1.11162	0.0150649	0.087291
Ahsa2	1.49687	0.0150729	0.087291
Pik3c2a	-1.208	0.0150861	0.087298
Lnpk1	0.712166	0.0150909	0.087298
Dpagt1	-0.868434	0.0151546	0.0876173
Mthfd1	0.840381	0.0151692	0.0876528
Top1mt	-1.42448	0.01522	0.087897
Psmb5	-1.22145	0.0152508	0.0880262
Ppcs	-1.33576	0.0152714	0.0880819
Arhgef15	-1.07452	0.0152775	0.0880819
Jag1	1.55533	0.0152893	0.088101
5930403N24Rik	1.98933	0.0153413	0.0883512
Srf	-1.92518	0.0154731	0.0890605
Tes	1.23576	0.0155451	0.0894252
Fam188b	-2.03786	0.0155729	0.0895316
Inf2	-1.4826	0.0155824	0.0895316
Mctp2	-0.983885	0.0155895	0.0895316
Stoml2	-0.708397	0.01562	0.0896567
Nkiras1	-1.471	0.015639	0.0897164
Fbxw9	0.733784	0.0156926	0.0899738
Vps33b	-1.21146	0.0157042	0.0899907
Ewsr1	-0.610302	0.0157326	0.0901031
Ston1	1.57069	0.0157726	0.0902824
Cgref1	1.24416	0.0158275	0.0905468
Rcbtb2	0.985267	0.0159002	0.0909123
Srsf10	1.13394	0.0159155	0.0909495
Kank2	0.795629	0.0159331	0.091
Kctd5	-1.48857	0.0159751	0.0911725
Ivns1abp	1.05461	0.015981	0.0911725
Zfp952	-1.14805	0.0160299	0.0914011
Cct8	-0.923603	0.0160505	0.0914684
Exoc8	0.895888	0.0160793	0.0915821
4833420G17Rik	-1.23207	0.0160935	0.0916053
Pik3c3	-0.676008	0.0161011	0.0916053
Kpna4	0.656994	0.0161149	0.0916334
Cep85	-1.56511	0.0161585	0.0918313
Lacc1	-0.87693	0.016178	0.0918914
Rpain	-0.806538	0.0162304	0.0921382
Ints2	0.710905	0.0162566	0.0922365
Col5a1	1.3982	0.0163571	0.0927558
Ccdc9	-1.22865	0.0163691	0.0927732
Degs2	-1.37395	0.0163908	0.0928453
Flot1	-2.1436	0.0164387	0.0930659
Cenpe	-0.542544	0.016453	0.0930735
Ankdd1b	-1.61507	0.0164581	0.0930735
D230025D16Rik	0.829179	0.0165761	0.0936898
Zfp354a	1.76332	0.0166395	0.0939968
Inpp5a	-1.20668	0.016724	0.0943858
Ppip5k2	0.556123	0.0167266	0.0943858
Spp1	0.668754	0.0167434	0.0944291
Pnrc2	-1.54807	0.0167698	0.0945264
Dtd2	-1.1474	0.0168346	0.0948401
Sec23b	-1.17852	0.0168499	0.0948748
Ptges	-0.904912	0.0168638	0.0949015
Myef2	-0.67204	0.0168748	0.0949116
Lmntd2	1.85379	0.0169557	0.0952422
4930452B06Rik	-1.41014	0.0169575	0.0952422
Eif5a	0.967418	0.0169726	0.0952422
Arhgap29	0.98005	0.0169761	0.0952422
Plod3	-0.672515	0.0169796	0.0952422
Afap1l2	1.94735	0.0170319	0.095484
Hspb6	1.47136	0.0172324	0.0965557
Map4k5	-0.735773	0.0172884	0.0968167
Atg5	-1.8587	0.0173371	0.097037
D3Ertd254e	-0.602538	0.0174189	0.0974424
Acin1	-1.00534	0.017465	0.0976476
Sys1	-1.03574	0.0175118	0.097856
Ifitm1	-1.2856	0.0175431	0.0979781
Sfmbt2	0.976751	0.0175792	0.098127
Egln1	1.32934	0.0175958	0.0981354
Baz2b	-1.05032	0.0175997	0.0981354
Ralgapa1	-0.789914	0.0176191	0.0981905
Dnal1	-1.0147	0.0176789	0.0984709
P2ry2	2.00863	0.017737	0.0987413
Mettl5	0.894847	0.0178174	0.099052
Xrcc2	-0.667976	0.0178243	0.099052
Snx13	-0.978041	0.0178264	0.099052
Crlf2	0.932761	0.0178311	0.099052
Plpp1	-0.590885	0.0179081	0.0993833
Fam32a	0.762607	0.0179099	0.0993833
Nf2	-0.669323	0.0179275	0.0994274
Aar2	-1.77478	0.0179693	0.0996062
Gprc5b	-1.43255	0.0180075	0.099764
Mfng	-1.24592	0.0180368	0.0998728
Oxsm	-1.52871	0.0180536	0.0999129
Cep68	0.547797	0.0182027	0.100684
Rab29	0.863541	0.0182787	0.10105
Cep162	-0.961486	0.0183067	0.101151
Psmd8	-1.37676	0.0183218	0.101181
Sav1	-0.763281	0.0183436	0.1012
Arl16	-0.851926	0.0183448	0.1012
Fkbp5	-0.725577	0.0183831	0.101357
Abcc1	-0.610828	0.0184059	0.101428
Phlda3	-1.39799	0.0184315	0.101515
Cerk	-1.28143	0.0184816	0.101737
Eya1	-1.36678	0.0185298	0.101897
Eml5	-0.89777	0.0185303	0.101897
Id4	1.98725	0.0185572	0.101991
Sort1	1.05287	0.0186074	0.102212
Vps11	-0.893396	0.0187306	0.102835
Bad	1.15665	0.018837	0.103364
Pbk	-0.643558	0.0189814	0.104101
Sdr39u1	-0.702282	0.0190702	0.104533
U2af1	0.551183	0.0190966	0.104587
Lancl1	-1.00011	0.0191004	0.104587
Bdh1	0.850209	0.0191901	0.105023
Ugcg	-1.71736	0.0192905	0.105516
Slc25a42	1.36745	0.0193225	0.105636
Armc8	-0.875777	0.0193404	0.105672
Tex14	1.16827	0.0193495	0.105672
Cfl2	-0.831943	0.0193615	0.105682
Zbed5	1.20296	0.0193826	0.105741
MGP_129S1SvImJ_G0033030	0.617176	0.0194076	0.105822
Timm8a2	1.68699	0.019447	0.105932
Tcf12	0.932489	0.0194483	0.105932
1700080O16Rik	-2.06302	0.0194788	0.106042
Tjap1	-0.692539	0.0195146	0.106181
Tmem60	1.30946	0.0195266	0.106191
Zfp277	-0.814823	0.0195622	0.106328
Kif26a	-1.6548	0.0196149	0.106559
Impa2	0.747657	0.0197036	0.106985
Eri1	0.765918	0.0197191	0.107013
Uri1	-0.734679	0.0197661	0.107211
Gm12940	1.32254	0.0197856	0.107214
Kmt5a	0.541207	0.0197873	0.107214
Hook3	0.874402	0.0198599	0.107472
Peli2	-0.961777	0.0198636	0.107472
Ythdf1	-1.67748	0.019866	0.107472
Wscd2	-1.34652	0.0198864	0.107526
Zfyve21	-1.48525	0.0199172	0.107636
Tecr	0.816481	0.0199416	0.107712
Wbscr27	-1.02839	0.0199878	0.107836
Ispd	-1.59201	0.0200076	0.107836
Rrbp1	-1.09161	0.0200151	0.107836
Mtus1	-0.807605	0.0200267	0.107836
Zfp239	-0.732491	0.0200279	0.107836
Aga	-1.08286	0.0200364	0.107836
Map1lc3a	-0.930126	0.0200376	0.107836
Dalrd3	0.854102	0.0201926	0.108614
Cks2	-1.05851	0.02028	0.109027
Tef	0.897897	0.0203032	0.109095
Wdr73	0.578407	0.0203406	0.10924
Hnrnpul2	0.469183	0.0203685	0.109333
Errfi1	-0.840561	0.0204352	0.109634
Mif	-2.1634	0.0204582	0.109652
Ppfibp1	-1.11201	0.0204597	0.109652
Ncoa6	-1.00697	0.020472	0.109661
Txnl4a	-1.5053	0.0205337	0.109934
Xkr6	-0.836821	0.0206486	0.110471
Mcur1	-0.873182	0.0206553	0.110471
9930014A18Rik	-1.89993	0.0206688	0.11048
Serpine1	1.85046	0.0206783	0.11048
Slc7a8	-1.61706	0.020717	0.11063
Celf2	1.08319	0.0207989	0.111009
Rock1	-0.697692	0.0208546	0.111239
Dgat2	-1.07598	0.0208633	0.111239
Flnc	1.29075	0.020887	0.111282
Cep128	-0.830782	0.0208929	0.111282
Actl6a	0.74328	0.0209111	0.111321
Nectin2	-1.2521	0.0209246	0.111336
Kank3	0.896198	0.02099	0.111627
Carnmt1	-0.99198	0.0210092	0.111648
Gm3336	-1.4635	0.0210156	0.111648
Pex7	0.765527	0.0210337	0.111687
Tmed4	0.597869	0.0210728	0.111837
Neil3	1.36258	0.0211213	0.112037
Ywhaz	-1.17698	0.0211347	0.112051
Pdpn	-0.889884	0.0212027	0.112354
Rbbp9	-0.785381	0.0212424	0.112476
2810021J22Rik	-1.80554	0.0212476	0.112476
Ybx1	0.634594	0.0213333	0.112872
Abca7	1.28227	0.0213689	0.112964
Ufc1	-1.71522	0.0213724	0.112964
Frk	-2.02547	0.0213845	0.11297
Rwdd4a	0.650659	0.0214188	0.113039
Rit1	-1.012	0.0214288	0.113039
Rab38	1.42483	0.0214303	0.113039
2610301B20Rik	1.01399	0.0214451	0.11305
Zfp36l2	0.908193	0.0214544	0.11305
Mllt3	1.10363	0.0215514	0.113504
Acp5	-1.07766	0.0215819	0.113607
Nomo1	-0.785567	0.0216213	0.113709
Zfp251	1.31736	0.0216233	0.113709
Terb2	-1.78356	0.0216486	0.113757
Npnt	1.39867	0.0216772	0.113757
Homer3	1.11631	0.021678	0.113757
Reck	-1.26829	0.0216918	0.113757
Pkmyt1	-1.77085	0.0216956	0.113757
Dleu7	2.43749	0.0216984	0.113757
Vav2	0.69139	0.0217777	0.114115
Osbpl7	0.877386	0.0218229	0.114294
Arl14epl	0.70832	0.0218377	0.114314
Srgap1	1.00402	0.0218907	0.114533
Cox10	0.615129	0.0219987	0.11504
Gm9929	-1.35006	0.0220887	0.115452
Hspe1	0.796742	0.0221914	0.115931
Praf2	0.651783	0.0222119	0.115979
Soat1	-0.780415	0.0222764	0.116257
Ptk2	0.582346	0.0224855	0.117289
Tgfbrap1	-0.711112	0.0225296	0.117408
Cnn2	1.33049	0.0225308	0.117408
Lyst	0.976558	0.0225454	0.117425
Mnd1	-1.49991	0.0226085	0.117694
Specc1l	0.588377	0.0226987	0.117995
Zfp84	-0.778943	0.0226987	0.117995
E230016M11Rik	1.52372	0.0227104	0.117995
Aldoa	-0.820564	0.022712	0.117995
Pacs2	-1.13884	0.0227278	0.118018
Nin	-1.11444	0.0227731	0.118163
Rfc2	0.53508	0.0227785	0.118163
Vps39	-1.02858	0.0228061	0.118247
Flnb	-0.889949	0.0229989	0.119187
Slc35e1	0.709444	0.0231124	0.119699
Ganc	-1.76347	0.023121	0.119699
[truncated: 8,381 more rows]

## Sheet: DESeq_GSE234761_CASTx129_hyb
gene	log2FoldChange	pvalue	padj
MGP_129S1SvImJ_G0016249	4.54512	0	0
Col6a3	5.14276	0	0
Prdx6	-3.57395	0	0
Vim	3.99257	0	0
Col5a1	3.77335	0	0
B2m	6.42345	0	0
Bgn	7.85833	0	0
Flna	3.99175	0	0
Eif2s3x	7.8782	0	0
Msn	7.50788	0	0
Rps4x	8.09452	0	0
Atrx	4.54359	0	0
Bex1	4.27257	0	0
Anxa5	5.25965	0	0
Selt	-3.7667	0	0
Rps27rt	-6.51744	0	0
H2afz	5.72282	0	0
Tnc	7.88321	0	0
Rps6	2.86106	0	0
Rpl9	4.63452	0	0
Serpine1	4.58023	0	0
Actb	-7.43431	0	0
Col1a2	6.72794	0	0
Cald1	2.375	0	0
MGP_129S1SvImJ_G0030885	8.81656	0	0
Rab7	2.78963	0	0
Fbln2	7.29924	0	0
Hnrnpf	3.23099	0	0
Prss23	7.90732	0	0
Ctsd	2.52293	0	0
H19	5.44869	0	0
Ctgf	3.51814	0	0
Mif	-2.90118	0	0
Rps15	5.71276	0	0
Rpl13	-4.78254	0	0
Rplp1	-1.74312	0	0
Sparc	3.40897	0	0
Eif4a1	-5.98466	0	0
Eif5a	7.44725	0	0
MGP_129S1SvImJ_G0019202	-2.38663	0	0
Timp2	6.68678	0	0
Eif2s1	5.03554	0	0
Hsp90aa1	-3.771	0	0
Tpt1	-9.37992	0	0
Ranbp1	3.12493	0	0
Fstl1	-5.48245	0	0
Ccdc80	7.38646	0	0
Col8a1	6.94876	0	0
App	3.61602	0	0
Rps10	8.06149	0	0
Cfl1	2.23971	0	0
Fth1	7.32706	0	0
Acta2	8.3565	0	0
Pgam1	-2.26565	0	0
Rpl37	-7.00127	7.65722e-307	1.53673e-304
Sh3pxd2a	3.9125	9.4425e-307	1.86118e-304
Lpp	4.52322	1.43064e-305	2.77041e-303
Rpl23	4.26583	2.70428e-304	5.14652e-302
Gpnmb	5.06681	1.83293e-299	3.42914e-297
Col1a1	3.55876	2.24589e-293	4.1317e-291
Rpl5	-2.65047	2.0801e-288	3.76396e-286
Echdc2	-2.96018	1.46941e-281	2.61602e-279
MGP_129S1SvImJ_G0016030	-3.21933	3.78061e-279	6.62387e-277
Etv5	-2.0728	2.62477e-278	4.5269e-276
Cav1	6.24112	1.64676e-277	2.79645e-275
Alg13	8.43886	3.15133e-273	5.27035e-271
Thbs2	3.79784	5.0765e-269	8.36334e-267
Prrx1	4.19301	4.42811e-268	7.18787e-266
Plec	3.17765	5.1594e-268	8.25355e-266
Cemip	3.45184	1.39619e-264	2.20159e-262
Tma7	-3.39337	3.0447e-264	4.73343e-262
Skp1a	6.78031	4.18815e-263	6.42067e-261
MGP_129S1SvImJ_G0019744	-3.46415	1.97987e-259	2.99367e-257
Snrpd2	-4.63206	3.4119e-257	5.08926e-255
Gm10184	-2.90455	6.75359e-256	9.93948e-254
Eif1	-2.58081	8.50602e-256	1.23539e-253
Aebp1	4.45067	2.14318e-255	3.07227e-253
Itgb1	2.09706	1.36604e-250	1.93312e-248
Igf2	3.71924	4.85564e-249	6.78438e-247
Rps3a1	1.8819	2.31234e-246	3.19045e-244
Tagln	6.02154	7.12368e-244	9.70755e-242
Col4a2	4.25921	5.50548e-241	7.41092e-239
Huwe1	6.91014	3.75996e-235	5.00029e-233
Gja1	4.44798	5.42024e-235	7.12245e-233
Palld	3.06236	1.40248e-234	1.82125e-232
Ctbp2	-3.57494	4.91452e-232	6.30773e-230
Lox	6.93888	7.99162e-232	1.01392e-229
Gas6	3.60817	7.14008e-231	8.95593e-229
Rpl6	-2.42693	1.23487e-230	1.53151e-228
Lmna	3.3709	2.55753e-227	3.13667e-225
Dpysl3	3.82623	6.91288e-226	8.3851e-224
Col12a1	2.65026	2.38782e-223	2.86487e-221
Calu	1.82465	1.31276e-219	1.55809e-217
Uba1	8.55724	1.6168e-219	1.89854e-217
Rplp0	1.69916	3.39012e-217	3.93896e-215
S100a11	-3.61646	2.56976e-216	2.95468e-214
Tuba3b	-7.5777	2.66895e-214	3.0371e-212
Srsf3	-2.75607	1.65454e-213	1.86355e-211
Sumo1	-9.07266	1.23004e-211	1.37143e-209
Dkc1	7.03488	4.12027e-209	4.54795e-207
Wisp1	7.02802	1.00308e-206	1.09624e-204
Tpm2	-5.25532	2.51758e-200	2.72442e-198
Rnf181	3.36394	5.37501e-197	5.76013e-195
Lncenc1	7.25119	1.99081e-196	2.11294e-194
Csrp1	2.56121	2.09863e-195	2.20616e-193
Ckap4	2.22905	3.01525e-195	3.13985e-193
MGP_129S1SvImJ_G0032201	-1.7633	6.61845e-195	6.82752e-193
Myof	3.30057	1.24637e-194	1.27384e-192
Col6a2	7.36225	5.17602e-193	5.24155e-191
Pigp	-5.02701	5.50438e-191	5.52339e-189
Rpl14	-2.08391	2.81097e-190	2.79527e-188
Heg1	4.5405	1.2394e-187	1.22148e-185
Flnc	3.76831	1.26993e-187	1.24049e-185
Tgfb2	5.1197	2.91433e-187	2.82178e-185
MGP_129S1SvImJ_G0033454	-2.50029	3.28125e-187	3.14943e-185
Slc6a8	4.36398	3.89513e-186	3.70641e-184
Atp5j2	-5.68712	9.18525e-186	8.66554e-184
Arpc1b	-2.04948	1.52524e-183	1.42675e-181
Erh	-2.11314	2.34549e-182	2.17559e-180
Myl9	2.78408	2.0008e-180	1.84041e-178
Phldb2	3.89198	2.32906e-180	2.12464e-178
Cox7c	-3.2735	1.83128e-179	1.65685e-177
Cyb5r3	-1.93573	2.6417e-178	2.37066e-176
Sdc3	4.73958	5.03007e-176	4.47757e-174
Psap	1.65225	4.53085e-175	4.00092e-173
Fbn1	2.77412	9.01392e-175	7.89648e-173
Aco2	4.17709	3.82491e-173	3.32436e-171
Morf4l1	1.61721	7.11651e-173	6.13688e-171
Ifitm3	2.60187	7.62888e-173	6.52772e-171
Ube2i	2.31223	3.42966e-172	2.91205e-170
Haus4	-2.95072	3.57356e-172	3.01106e-170
Cthrc1	-3.50417	6.08141e-172	5.08535e-170
Mrc2	4.1217	1.06447e-170	8.83433e-169
Slc1a5	-2.10747	1.97446e-168	1.62642e-166
Mmp2	5.09794	3.05046e-167	2.49415e-165
Emp1	2.56332	1.24691e-165	1.01201e-163
Tceb2	3.4042	8.72002e-164	7.02566e-162
Rpl17	2.04108	1.28168e-163	1.02516e-161
Gm5814	4.78074	6.92105e-163	5.49601e-161
MGP_129S1SvImJ_G0022131	-3.93133	1.16298e-161	9.16929e-160
Polr2l	-3.25442	1.38011e-161	1.0804e-159
Cd81	2.01714	1.7038e-161	1.3244e-159
Col6a1	2.71719	2.06162e-161	1.59134e-159
Lgals3bp	3.71735	3.83347e-161	2.93846e-159
Anxa3	6.30199	4.28556e-161	3.26234e-159
Tceal8	6.05798	6.21671e-161	4.70001e-159
Ltbp2	4.60645	2.34216e-160	1.75869e-158
Lamp2	5.53636	6.94103e-160	5.1767e-158
Ywhaq	-1.88491	2.25236e-159	1.66856e-157
Oaz2	-3.94176	2.37146e-159	1.74508e-157
Ssh1	-1.97487	3.39989e-159	2.4853e-157
Itgb5	2.72826	9.13661e-158	6.63486e-156
Prps1	7.57794	2.32334e-157	1.67615e-155
Cpe	3.46075	3.54181e-157	2.5386e-155
Aqp3	3.03246	7.19306e-157	5.12239e-155
MGP_129S1SvImJ_G0028269	-3.86475	7.44261e-157	5.26613e-155
Cxcl14	5.30348	5.6591e-156	3.97867e-154
Shisa5	3.36517	7.57657e-156	5.29305e-154
Rhob	3.60041	1.89681e-155	1.31679e-153
Slc38a1	-1.8373	1.38846e-154	9.57867e-153
Peg3	-2.13152	6.70142e-154	4.59442e-152
Prdm14	-2.16873	7.78711e-154	5.30581e-152
Pappa	4.8014	3.14726e-153	2.13125e-151
Rps7	1.7496	5.78948e-153	3.8966e-151
Lrp1	2.55695	2.15944e-150	1.4446e-148
Qsox1	3.64123	1.02185e-149	6.79471e-148
Stmn1	-2.65753	3.16904e-149	2.0946e-147
Fam198b	3.3637	2.69277e-148	1.76922e-146
Cnbp	2.8157	3.68042e-146	2.40381e-144
Csde1	1.57541	5.55939e-146	3.60968e-144
Akt2	2.64099	1.1106e-144	7.1689e-143
Ehd2	8.26622	3.65458e-144	2.3453e-142
Tgfbi	4.45652	1.64376e-143	1.04878e-141
Dap	3.62111	1.81134e-143	1.14906e-141
Rps12	-1.43366	2.06313e-143	1.3013e-141
Cnn2	2.96864	2.44405e-143	1.53281e-141
Tor1aip2	-2.001	2.51828e-143	1.57044e-141
Atp5h	2.08712	4.37677e-143	2.71409e-141
P4ha1	2.88087	5.11038e-142	3.15131e-140
U2af2	-1.82916	2.42365e-141	1.48624e-139
Arid5b	-2.3085	4.9191e-141	2.99984e-139
Lgmn	2.53917	4.55108e-140	2.76016e-138
Serpine2	2.65204	2.22571e-139	1.34248e-137
Hsph1	-1.49495	1.33681e-138	8.01941e-137
Naa11	-4.01929	6.7124e-138	4.00495e-136
Capn2	6.71891	2.02227e-136	1.2001e-134
Nfatc3	3.45289	1.54322e-135	9.10915e-134
Fubp3	-4.80862	3.1655e-135	1.85855e-133
Kdm2b	-2.30928	6.51496e-134	3.80488e-132
Ptges3	-2.47788	1.13464e-132	6.59169e-131
Tubb4b	-2.25443	2.42137e-132	1.39932e-130
S100a6	7.04744	3.16775e-132	1.82113e-130
Atp11a	2.86601	3.59201e-131	2.05433e-129
Mical2	7.16819	5.07721e-131	2.88878e-129
Efemp2	5.15491	3.61847e-130	2.04824e-128
Rab31	3.40703	4.71073e-129	2.65291e-127
Hnrnpd	-1.6111	6.63136e-129	3.71558e-127
Tpm3	-3.09124	1.48491e-128	8.27799e-127
Akt1	2.50964	2.04207e-128	1.13268e-126
Bpnt1	5.83167	5.25163e-128	2.89837e-126
Tbl1x	4.74284	2.08597e-127	1.14552e-125
Rpl26	-2.42798	2.55329e-127	1.39521e-125
Ptgs2	3.73504	2.01396e-125	1.09508e-123
Gm9008	-4.77758	3.31135e-125	1.7917e-123
Mpeg1	4.8265	2.48162e-124	1.3362e-122
Atf1	-2.13657	2.8463e-124	1.52512e-122
Ubxn2a	2.23482	4.3965e-124	2.34437e-122
Fkbp10	2.76488	1.57525e-123	8.35942e-122
Eef1e1	2.4339	3.94326e-123	2.08257e-121
Rras2	2.95656	5.53353e-123	2.90853e-121
Fgd1	4.75151	3.96902e-122	2.07631e-120
MGP_129S1SvImJ_G0031693	2.26566	8.93337e-122	4.65125e-120
Galnt2	3.14975	6.21703e-121	3.22176e-119
Timp3	1.41137	1.31891e-120	6.80289e-119
Tagln2	3.71959	1.86316e-120	9.56535e-119
Magt1	3.12953	2.52811e-120	1.29191e-118
Ppp1r2	-5.02721	1.05211e-119	5.35168e-118
Klf6	2.76933	2.11638e-119	1.07159e-117
Gabarap	2.21811	2.93832e-119	1.48097e-117
Usp48	2.46088	5.58739e-119	2.80335e-117
Myl12a	2.3839	1.08098e-118	5.39903e-117
Ctsb	1.15059	1.9398e-118	9.64483e-117
Gm10146	-5.35224	1.01109e-117	5.00466e-116
Rps2	1.48433	1.3684e-117	6.74304e-116
Elovl6	-1.66855	2.8243e-117	1.38554e-115
Rpl22l1	-6.30676	7.16372e-117	3.49881e-115
Igfbp5	2.9476	5.40039e-116	2.62597e-114
Dusp9	4.27966	6.67498e-116	3.23151e-114
Ogt	6.78772	9.86829e-116	4.7566e-114
Cd109	5.62496	1.96301e-115	9.42076e-114
Chtf8	3.20932	2.71604e-115	1.29782e-113
Nadk	1.82797	3.14218e-115	1.49497e-113
Ipo5	1.78923	1.7223e-114	8.1591e-113
Parva	4.27334	2.94613e-114	1.38972e-112
Pla2g1b	-2.34158	6.64186e-114	3.11969e-112
Abca1	3.86643	7.34657e-114	3.43608e-112
Tpm1	1.43062	8.81907e-114	4.10738e-112
Anxa1	1.96477	2.15118e-113	9.97678e-112
Gns	2.17624	7.14037e-112	3.29771e-110
Myh9	1.14399	8.36196e-112	3.84581e-110
Postn	2.56563	6.58294e-110	3.01504e-108
Flrt2	4.44813	9.43287e-110	4.30248e-108
Anxa2	2.52052	2.7123e-109	1.23203e-107
Wisp2	2.04643	2.69451e-108	1.21893e-106
Tmed10	-1.46194	4.86705e-108	2.19275e-106
Xiap	5.83638	2.35978e-107	1.05883e-105
Reep5	3.37491	7.67392e-107	3.42934e-105
Hnrnpk	-2.53291	8.90649e-106	3.96411e-104
Mrpl57	4.06629	2.19033e-105	9.70959e-104
Hdac6	7.02988	9.94457e-105	4.39073e-103
Pdgfc	2.82794	5.88912e-104	2.58981e-102
Sh3glb1	2.43261	7.94672e-104	3.48079e-102
Ppic	2.45377	9.22785e-104	4.02597e-102
Cyr61	2.94514	7.38026e-103	3.20722e-101
Gnl3l	8.73295	1.44564e-102	6.25763e-101
Ddr2	3.1377	1.97417e-102	8.51208e-101
Fus	-1.62124	2.18599e-101	9.3887e-100
B3glct	-2.67889	5.84593e-101	2.50106e-99
Bach1	2.28988	4.23894e-100	1.80654e-98
Pola1	6.05737	8.51669e-100	3.61566e-98
H3f3a	-4.47079	9.5593e-100	4.04274e-98
Tmed2	2.00508	6.21271e-99	2.6174e-97
Syt13	4.27731	7.9033e-99	3.31698e-97
Ephx2	3.74357	8.14059e-99	3.40363e-97
Itga5	2.6483	1.61474e-98	6.72587e-97
Fmr1	4.68206	2.03364e-98	8.43883e-97
Lhfp	2.78171	4.40769e-98	1.82218e-96
Sec24d	2.63393	1.02361e-97	4.21589e-96
Psma7	1.84436	1.30987e-97	5.37484e-96
Lipa	3.74263	2.16603e-97	8.85507e-96
Mrps33	-7.13934	5.9359e-97	2.41773e-95
Ocrl	6.09685	6.92571e-97	2.81051e-95
Dmd	5.49114	8.93919e-97	3.61431e-95
Trap1a	6.4503	1.25807e-96	5.0681e-95
Cisd3	-3.10257	2.19548e-96	8.81225e-95
Fhl1	5.63473	2.50722e-96	1.00271e-94
Dctn3	-3.29748	6.25841e-96	2.49388e-94
Oat	2.45416	1.13746e-95	4.5163e-94
MGP_129S1SvImJ_G0030093	-6.19259	1.48393e-95	5.87084e-94
Marcks	1.83258	6.49971e-95	2.56228e-93
Axl	8.18168	6.82756e-95	2.68194e-93
Lasp1	1.58048	1.63904e-94	6.41552e-93
Cdkn2a	2.73251	1.9762e-94	7.70788e-93
MGP_129S1SvImJ_G0020160	8.17101	3.11017e-94	1.2088e-92
Pou5f1	-2.39333	1.16586e-93	4.51537e-92
Serf2	-1.42667	1.65734e-93	6.3964e-92
Adgra2	4.82356	3.20068e-93	1.23098e-91
Ddx3x	5.31215	1.28499e-92	4.9249e-91
Anp32b	1.18775	2.70966e-92	1.03492e-90
Rnase4	6.6016	2.82554e-92	1.07546e-90
Man2a1	2.14836	6.57601e-92	2.49437e-90
Nupr1	6.28647	1.2503e-91	4.72631e-90
Hmga1-rs1	7.24684	1.37759e-91	5.18972e-90
Rps20	-4.27198	1.72363e-91	6.47122e-90
Surf4	1.71776	1.99908e-91	7.47994e-90
Rnd3	2.13367	2.39209e-91	8.92024e-90
Shc1	-2.43297	8.22869e-91	3.05819e-89
Gusb	3.033	1.52083e-90	5.63318e-89
Slc7a3	4.48589	5.3242e-90	1.9655e-88
Tmed3	3.37512	7.99455e-90	2.94146e-88
Taf10	2.96375	1.19988e-89	4.4001e-88
Vcl	1.3043	1.29231e-89	4.72336e-88
Esyt1	2.11205	4.01357e-89	1.4621e-87
9530068E07Rik	2.13586	8.17305e-89	2.96757e-87
Hcfc1	9.26672	1.71751e-88	6.20219e-87
Col16a1	4.77479	1.7194e-88	6.20219e-87
MGP_129S1SvImJ_G0025895	-2.97113	1.79135e-88	6.4407e-87
Kdm6a	5.3569	5.7343e-88	2.05504e-86
Las1l	6.50221	7.54606e-88	2.69558e-86
Ccng1	1.59756	1.30879e-87	4.66012e-86
Sepn1	4.16397	2.51422e-87	8.92345e-86
Epas1	-1.81988	1.1743e-86	4.15447e-85
Gm4737	-1.36648	1.26833e-86	4.47281e-85
Hprt	8.15786	1.29943e-86	4.56788e-85
Phb	-1.34172	1.78071e-86	6.23985e-85
Slc25a4	2.41363	2.06014e-86	7.19616e-85
Serinc1	1.91102	2.66177e-86	9.26835e-85
Rrbp1	-1.18198	3.0971e-86	1.07502e-84
Ctsz	3.26463	4.10415e-86	1.42011e-84
Eif4g2	-2.90094	8.00984e-86	2.76289e-84
Npm3	2.68407	1.25511e-85	4.31586e-84
Ddx58	4.59656	3.62111e-85	1.2413e-83
Dnajb4	4.02383	6.16783e-85	2.10776e-83
Pnma5	3.27727	3.49016e-84	1.18903e-82
Maged1	8.58861	5.73395e-84	1.94743e-82
Cdk6	2.23066	7.63689e-84	2.58577e-82
Tes	2.53011	5.99461e-83	2.0235e-81
Tarbp2	-4.72774	6.18742e-83	2.08222e-81
BC031181	-5.74173	3.06874e-82	1.02957e-80
Wipi1	3.05876	6.16575e-82	2.06235e-80
Pdgfrb	3.09802	8.0804e-82	2.69461e-80
Rap1gds1	3.74946	1.03664e-81	3.44652e-80
Klb	-4.08753	2.45126e-81	8.12523e-80
Pdzd11	5.0735	4.24743e-81	1.40369e-79
Adamts1	2.70903	4.67738e-81	1.54116e-79
Glipr2	2.57408	5.0029e-81	1.64351e-79
Tpm4	1.55007	5.43268e-81	1.7794e-79
Nxn	2.2483	1.63138e-80	5.32755e-79
Ss18	-1.8965	1.91566e-80	6.23749e-79
P4hb	1.16088	2.35665e-80	7.6508e-79
Cttn	1.39927	3.56593e-80	1.15427e-78
Grem2	4.31373	4.54738e-80	1.46766e-78
Armcx1	4.49263	4.81238e-80	1.54866e-78
Capg	3.16943	1.68578e-79	5.40831e-78
Emd	6.05581	1.6904e-79	5.40831e-78
Zcchc24	2.81993	2.51417e-79	8.02063e-78
R3hdm1	-2.33922	6.88725e-79	2.19082e-77
Wnk3	4.81265	8.18328e-79	2.59561e-77
Loxl3	6.15535	9.33074e-79	2.95108e-77
Zbtb38	3.56318	1.37109e-78	4.32403e-77
Rest	-1.15016	1.45777e-78	4.58428e-77
Rps18	-0.921238	1.6341e-78	5.1242e-77
Ctnnal1	-1.80051	2.4377e-78	7.62246e-77
Dkk2	5.45822	2.72749e-78	8.50453e-77
Slc44a2	3.06449	3.78555e-78	1.17704e-76
Rassf1	3.06832	4.96388e-78	1.53908e-76
Zfp106	-1.94213	7.28668e-78	2.25295e-76
Cdkn2b	4.09496	7.94196e-78	2.4487e-76
Gadd45g	5.03446	2.75191e-77	8.46116e-76
Zak	2.36124	6.96867e-77	2.13667e-75
Eif1ax	7.89841	1.52024e-76	4.64832e-75
Nlrp4f	-3.78288	2.11254e-76	6.44149e-75
Snx12	3.62579	9.30233e-76	2.82863e-74
Lamb1	1.5946	1.40489e-75	4.26023e-74
B4galt6	2.041	1.45051e-75	4.38651e-74
Nrep	3.18015	2.22747e-75	6.7177e-74
Plod2	1.74129	4.6783e-75	1.40706e-73
Gca	-1.57376	8.4237e-75	2.52665e-73
Ost4	6.25706	1.08286e-74	3.2392e-73
Idh1	1.76402	1.41798e-74	4.23019e-73
Prps2	6.11778	4.37278e-74	1.30099e-72
Pdha1	4.23573	4.62893e-74	1.3735e-72
Angptl2	7.00529	7.39558e-74	2.18854e-72
Aldh9a1	-1.3338	1.79851e-73	5.30801e-72
Lamp1	1.05058	2.74124e-73	8.06876e-72
Tgm2	2.43368	5.8747e-73	1.7246e-71
Tmem43	2.16125	8.17262e-73	2.39282e-71
Gpkow	4.37471	8.48223e-73	2.4769e-71
P3h4	2.63867	2.38233e-72	6.93831e-71
MGP_129S1SvImJ_G0020793	-3.3665	3.15428e-72	9.16236e-71
Bloc1s2	5.42646	4.51114e-72	1.30693e-70
MGP_129S1SvImJ_G0029381	1.96637	5.57913e-72	1.61211e-70
Elf4	6.00314	7.44888e-72	2.14675e-70
Rpl32	1.25331	1.20693e-71	3.46931e-70
Vbp1	6.99365	1.26985e-71	3.64067e-70
Emb	-1.45487	1.33108e-71	3.80632e-70
Arhgap29	3.05265	1.75148e-71	4.99556e-70
Polr2f	-7.74067	2.12224e-71	6.03743e-70
Bst2	2.63695	2.68462e-71	7.6177e-70
Sh3pxd2b	2.04073	3.88148e-71	1.09856e-69
Rcc2	-1.20591	5.4156e-71	1.52883e-69
Cdk16	7.56232	2.52777e-70	7.11772e-69
Serpinf1	7.62405	2.61789e-70	7.35273e-69
Lama4	7.06953	8.24358e-70	2.30946e-68
Rbms3	3.82525	8.98504e-70	2.51081e-68
MGP_129S1SvImJ_G0022422	2.36938	1.01819e-69	2.83807e-68
Fabp5	4.81809	1.18655e-69	3.29904e-68
Dkk3	3.21245	1.77999e-69	4.93657e-68
Arhgap31	-6.61695	3.53102e-69	9.76828e-68
Fbln5	6.836	3.65159e-69	1.00543e-67
Sash1	1.54793	3.65261e-69	1.00543e-67
Rprd1b	-1.94634	5.02908e-69	1.38087e-67
Xist	4.03453	7.69336e-69	2.10718e-67
Serpinb6a	1.78116	1.25117e-68	3.41842e-67
Bcap31	8.11902	1.68257e-68	4.58572e-67
MGP_129S1SvImJ_G0020100	-1.81492	2.30309e-68	6.26147e-67
Itga11	2.91316	8.65714e-68	2.34785e-66
MGP_129S1SvImJ_G0021141	1.93398	1.45182e-67	3.92775e-66
Chp1	-1.76364	2.51882e-67	6.79774e-66
Oaf	3.02555	2.65474e-67	7.14708e-66
Sh3bgrl	3.30301	6.31799e-67	1.69679e-65
Dync1li2	2.04827	9.31099e-67	2.49453e-65
Hnrnpc	1.25969	1.07934e-66	2.88469e-65
Clec4a1	-3.55825	1.79311e-66	4.78075e-65
Dusp16	-1.68229	2.74737e-66	7.30735e-65
Rab35	-1.95647	4.50106e-66	1.19429e-64
Glrx3	-1.58144	4.761e-66	1.26024e-64
Ube2g1	4.27258	6.20361e-66	1.63817e-64
Anxa6	1.25243	1.18836e-65	3.13059e-64
Mcfd2	-1.68	1.84637e-65	4.85245e-64
Dusp3	2.60586	1.90263e-65	4.98842e-64
Gyg	2.9875	3.15993e-65	8.26525e-64
Coil	1.36139	3.76487e-65	9.82428e-64
Ptrf	1.52807	9.45232e-65	2.46072e-63
Echs1	-1.62779	2.55981e-64	6.64828e-63
Cyp1b1	8.30409	3.0682e-64	7.94994e-63
Bcor	5.21487	3.60506e-64	9.31912e-63
Brpf3	-1.28754	6.32672e-64	1.63164e-62
Eif4a2	-1.3156	7.60434e-64	1.95657e-62
Sh3kbp1	4.30514	1.13883e-63	2.92334e-62
Bzw1	-1.18709	1.19618e-63	3.06345e-62
Ammecr1	5.85729	1.5072e-63	3.85103e-62
Prpsap2	-1.95494	1.73597e-63	4.42532e-62
Cyba	3.29286	1.88899e-63	4.8043e-62
Rpl34	-4.75973	1.94195e-63	4.92765e-62
Lama3	-2.41553	3.57124e-63	9.04115e-62
Mgll	4.32995	3.59999e-63	9.09305e-62
Plekho2	2.78599	3.98952e-63	1.00539e-61
Nono	1.44238	6.66855e-63	1.67671e-61
Arpc1a	1.5904	9.13894e-63	2.29263e-61
Psmb3	-1.29361	1.36266e-62	3.41067e-61
Myo5a	1.95059	1.52745e-62	3.81448e-61
Rpl30	1.69198	2.05931e-62	5.13109e-61
Tinagl1	2.25111	2.30674e-62	5.73464e-61
Loxl1	7.38656	2.36276e-62	5.86071e-61
Arap1	2.37588	2.38516e-62	5.90301e-61
Utp14a	8.17897	6.00135e-62	1.48194e-60
Mad2l1	1.36604	6.97332e-62	1.71811e-60
Pbx1	2.30422	9.83083e-62	2.41676e-60
Mtpn	1.08889	1.01054e-61	2.47873e-60
F3	2.51174	1.25459e-61	3.07055e-60
D16Ertd472e	-2.37411	1.73016e-61	4.22512e-60
Lrrc32	8.20401	2.11153e-61	5.14045e-60
Utrn	2.16165	2.1143e-61	5.14045e-60
F2r	2.57797	2.44307e-61	5.92673e-60
Ccne1	-1.23155	3.94032e-61	9.53799e-60
Birc5	-1.9767	4.07786e-61	9.84932e-60
Hccs	7.47237	5.08965e-61	1.22663e-59
A830080D01Rik	7.24058	5.77716e-61	1.38929e-59
Os9	2.17067	6.81448e-61	1.63518e-59
Cryab	6.04672	9.7874e-61	2.34346e-59
Irak1	2.60986	1.07789e-60	2.57527e-59
Antxr1	1.69788	1.13966e-60	2.71698e-59
Pea15a	2.52797	1.40398e-60	3.33991e-59
Tpp1	2.26907	1.95127e-60	4.63186e-59
Cdyl2	1.54783	2.0278e-60	4.8032e-59
Piezo1	1.43339	2.64775e-60	6.25822e-59
Zdhhc9	6.87117	3.3586e-60	7.92142e-59
Samd11	-6.99036	4.06391e-60	9.56449e-59
Mybl2	-0.842329	7.7873e-60	1.82886e-58
Npdc1	3.49021	1.08844e-59	2.55078e-58
Slc1a3	-3.1301	1.36871e-59	3.2008e-58
Des	3.16575	1.53787e-59	3.58879e-58
Rab5a	-1.74459	1.61439e-59	3.75942e-58
Klc1	2.20215	1.88373e-59	4.37738e-58
Pdzrn3	2.78609	2.36674e-59	5.48826e-58
Glyr1	-1.41328	2.40432e-59	5.5637e-58
Samd4	3.26897	2.40969e-59	5.56448e-58
Ing1	-1.43185	3.43114e-59	7.90667e-58
Pmp22	6.54898	4.74537e-59	1.09124e-57
Gdi1	2.46792	5.92367e-59	1.35936e-57
C1galt1	-1.97241	6.77974e-59	1.55259e-57
Pofut2	2.5922	8.00549e-59	1.82949e-57
Igfbp4	3.63203	1.46948e-58	3.35128e-57
Mrpl51	1.96686	1.83007e-58	4.16501e-57
Capns1	1.15324	1.96327e-58	4.45898e-57
C1qtnf1	5.41535	2.13734e-58	4.84434e-57
Slc25a24	4.68119	2.3273e-58	5.26407e-57
Fxyd5	3.6929	3.15597e-58	7.12385e-57
Lrpap1	1.27434	4.16714e-58	9.38711e-57
Dysf	2.70437	6.21818e-58	1.39789e-56
Cdkn1a	1.05425	6.6887e-58	1.50061e-56
Rcn3	1.52277	7.16015e-58	1.60312e-56
Man1a	4.56111	7.3065e-58	1.63257e-56
Cops2	1.50067	9.62265e-58	2.14575e-56
Arf4	1.26594	1.03798e-57	2.30991e-56
Ctsl	1.63811	1.34272e-57	2.98208e-56
Impad1	1.56277	2.0859e-57	4.62332e-56
Dazl	-1.36871	2.49985e-57	5.52972e-56
Rab3ip	-2.37519	2.54145e-57	5.6105e-56
Rhoc	3.34037	2.71197e-57	5.97499e-56
Klhl22	1.48563	3.3273e-57	7.31608e-56
Ppp1cc	-0.990598	4.24791e-57	9.32176e-56
Zrsr2	7.81075	7.04884e-57	1.54375e-55
Col4a5	7.81505	1.06894e-56	2.33642e-55
Adam8	2.86882	1.3221e-56	2.88405e-55
Cd248	-2.14767	2.25543e-56	4.91034e-55
Gpx3	3.02419	2.93226e-56	6.37131e-55
Araf	5.10662	3.57554e-56	7.75379e-55
Jade3	7.76709	3.86688e-56	8.36914e-55
Hnrnpa1	-1.32207	5.4136e-56	1.16938e-54
Hmces	-1.68346	6.60827e-56	1.42465e-54
Igfbp7	9.37065	7.29873e-56	1.57044e-54
Optn	-2.55939	1.02351e-55	2.19796e-54
Tgm1	-3.13051	1.20648e-55	2.58586e-54
Cnn3	-0.771311	1.69382e-55	3.62334e-54
Nabp1	2.16697	2.58135e-55	5.51121e-54
Larp4	-1.18777	3.45207e-55	7.35597e-54
Rnf150	4.90457	3.81761e-55	8.11923e-54
Cdca7	-1.16464	4.55884e-55	9.67701e-54
Mrpl19	-1.59995	7.19343e-55	1.52401e-53
Trim35	2.16476	8.47081e-55	1.7912e-53
Prrc1	1.24067	8.49966e-55	1.79387e-53
Pdgfrl	6.60051	9.51204e-55	2.0037e-53
Flt1	3.08811	1.03522e-54	2.17653e-53
Pes1	-1.20694	1.89454e-54	3.97566e-53
Ywhaz	-1.56307	2.06972e-54	4.33502e-53
Plau	5.86009	2.98535e-54	6.24097e-53
Tnfrsf1a	1.97005	5.50008e-54	1.14763e-52
Rrp7a	-1.4231	6.2068e-54	1.29265e-52
Svep1	4.41294	1.3857e-53	2.88048e-52
Pam	2.87168	4.02269e-53	8.34632e-52
Racgap1	-1.27515	6.21535e-53	1.28715e-51
Gm26384	-5.04894	8.79679e-53	1.81833e-51
Ndrg1	1.80989	9.24049e-53	1.90648e-51
Hadhb	-1.39106	1.0987e-52	2.26258e-51
Tsku	2.58036	1.17228e-52	2.40961e-51
Htra3	3.79331	1.36878e-52	2.8083e-51
Rps26	1.25728	1.66845e-52	3.41675e-51
Lgals3	1.92456	2.49945e-52	5.10907e-51
Tor1aip1	-1.75369	2.58228e-52	5.26862e-51
Asns	-1.10417	2.6526e-52	5.40211e-51
Btbd3	-2.37114	2.80736e-52	5.70674e-51
Ifngr2	4.06089	3.10496e-52	6.3001e-51
Efnb2	2.44224	4.01859e-52	8.13893e-51
Txndc9	6.47436	4.40712e-52	8.90948e-51
Hsp90ab1	-0.590056	4.95835e-52	1.00055e-50
Sept8	1.65566	5.91733e-52	1.19189e-50
Plaur	5.03905	7.3845e-52	1.4847e-50
Cds2	-0.990271	8.11091e-52	1.62779e-50
S100a10	1.3704	1.66227e-51	3.32997e-50
Plod1	1.86947	2.54702e-51	5.09312e-50
Tomm34	-1.92167	2.62535e-51	5.24026e-50
Ndufab1	2.13263	2.97284e-51	5.92314e-50
Parm1	2.41013	4.97308e-51	9.89061e-50
Rps13	-0.799163	5.06427e-51	1.00539e-49
Zyx	5.07818	6.94593e-51	1.37647e-49
Itga7	7.153	9.09073e-51	1.79827e-49
Fn1	0.930333	1.02992e-50	2.03367e-49
Htra1	2.71001	1.16246e-50	2.29129e-49
2900026A02Rik	2.24218	1.40713e-50	2.76861e-49
Myh11	4.82494	1.52118e-50	2.98768e-49
Hacd2	-4.70762	2.26616e-50	4.44296e-49
Atp2b1	1.64278	2.57302e-50	5.03563e-49
Cd44	1.02226	2.72346e-50	5.32063e-49
Rgs4	3.51758	3.42188e-50	6.67326e-49
Jup	1.56529	6.89916e-50	1.34308e-48
Dars	-0.929957	8.70438e-50	1.69153e-48
1810037I17Rik	2.64823	9.93257e-50	1.92681e-48
Ahctf1	-1.17785	1.34798e-49	2.61036e-48
MGP_129S1SvImJ_G0016490	4.1775	1.83618e-49	3.54952e-48
Creb3l1	3.75833	2.13609e-49	4.12205e-48
Slc48a1	2.71383	2.58667e-49	4.98284e-48
Nup214	4.94223	2.80188e-49	5.388e-48
Dna2	-1.20755	3.09239e-49	5.93631e-48
Rpl21	-0.777363	3.40599e-49	6.52697e-48
Scp2	1.75478	3.74266e-49	7.15971e-48
Adam9	1.6635	3.91994e-49	7.48586e-48
Papss2	5.31418	6.56647e-49	1.25183e-47
Gstz1	-1.98279	6.80564e-49	1.29518e-47
B4galt1	1.44934	1.06005e-48	2.01391e-47
Dppa2	-1.57589	1.15703e-48	2.19437e-47
Akap12	-0.658978	1.21082e-48	2.29246e-47
Snx7	3.88019	1.44539e-48	2.7319e-47
Pdk3	6.42098	1.46788e-48	2.76965e-47
Rbm44	-2.45038	1.64462e-48	3.09783e-47
Runx1	3.83791	2.10374e-48	3.95589e-47
Nid1	0.765597	2.12967e-48	3.99784e-47
Mrps21	-7.34304	2.7627e-48	5.17737e-47
Cmpk1	1.66947	3.3933e-48	6.34834e-47
Morf4l2	3.71092	3.61005e-48	6.74242e-47
Pxdn	1.53813	3.72259e-48	6.94088e-47
Eif2ak2	1.81159	4.07086e-48	7.57743e-47
Myo1c	0.983993	4.10266e-48	7.62376e-47
Rpl10l	2.47162	6.43909e-48	1.19453e-46
Tns1	1.7289	8.79688e-48	1.62919e-46
Mtm1	5.62016	1.18609e-47	2.19298e-46
E2f1	1.84468	1.33051e-47	2.45589e-46
Tspyl2	3.74459	1.54864e-47	2.85374e-46
C1qc	-2.3834	2.48127e-47	4.5647e-46
Afap1	2.15567	2.83493e-47	5.20664e-46
Arhgap1	-1.48633	3.21899e-47	5.9022e-46
Ak3	3.66621	4.78789e-47	8.76429e-46
Pls3	1.68413	6.82279e-47	1.24685e-45
Prkx	5.04978	7.58758e-47	1.38433e-45
Irf7	5.88607	1.09432e-46	1.99325e-45
Gaa	1.48016	1.09731e-46	1.99541e-45
Pbxip1	1.76401	1.75913e-46	3.19362e-45
Zfp871	2.44808	1.78553e-46	3.23623e-45
Dcn	6.33515	1.99526e-46	3.61045e-45
Poglut1	-1.24587	2.03176e-46	3.67047e-45
Ebp	7.14315	2.15763e-46	3.89149e-45
Ttc39b	1.4031	2.74304e-46	4.93925e-45
Pdcd6ip	1.40923	2.88902e-46	5.19365e-45
Chmp4c	1.71569	3.77959e-46	6.78359e-45
Dusp27	1.94761	4.22396e-46	7.56201e-45
Cask	6.57919	4.227e-46	7.56201e-45
Polr1b	-1.95156	4.29276e-46	7.66724e-45
Mat2a	-0.817351	4.3156e-46	7.69558e-45
Ergic1	1.31988	4.35187e-46	7.74774e-45
Tgfb3	6.91492	4.37238e-46	7.77172e-45
Ccnd2	-0.971401	4.76454e-46	8.45515e-45
Vgll3	5.81347	5.75717e-46	1.02003e-44
Wac	-1.4437	6.22168e-46	1.10056e-44
Acaa2	2.41495	6.50061e-46	1.14806e-44
Kdm5c	4.86013	6.74087e-46	1.18859e-44
Cercam	-5.21032	7.75491e-46	1.36521e-44
Hdlbp	0.691059	8.30145e-46	1.4591e-44
Ube3a	-1.73617	1.37241e-45	2.40837e-44
Mpzl2	-1.29727	1.50919e-45	2.6442e-44
Slc39a6	1.89077	1.70294e-45	2.97893e-44
MGP_129S1SvImJ_G0019274	-1.96154	1.8805e-45	3.28432e-44
Nck2	2.75341	1.98585e-45	3.46285e-44
Tmem47	6.46263	2.88764e-45	5.02741e-44
Rbpms2	-1.01112	2.94853e-45	5.12534e-44
Hist1h2ab	7.80011	3.00625e-45	5.21745e-44
Inf2	1.79571	3.04513e-45	5.27663e-44
Cnn1	7.48165	4.12313e-45	7.1334e-44
H13	1.73846	4.54522e-45	7.85135e-44
Fam101b	2.62647	4.59013e-45	7.91655e-44
Tpst1	4.45671	4.66413e-45	8.03163e-44
Lypla1	1.3701	5.33811e-45	9.17788e-44
Hist1h1c	3.23931	5.84359e-45	1.00313e-43
Ube2d2a	1.70499	2.41298e-44	4.13579e-43
Miip	-2.75345	2.66238e-44	4.55619e-43
Agk	-6.40355	3.12055e-44	5.33199e-43
Mxd4	3.06603	3.94663e-44	6.73306e-43
Ccnd3	4.19318	4.45564e-44	7.58972e-43
Serpinb9b	-6.54571	6.61713e-44	1.12542e-42
Rnf138	1.49953	6.88276e-44	1.1688e-42
Pafah1b1	-1.05103	8.09355e-44	1.3723e-42
P2rx4	4.09821	8.33503e-44	1.41107e-42
Kdelr3	4.1122	8.73061e-44	1.47578e-42
Smc1a	7.70751	1.2639e-43	2.13317e-42
Lrrk1	5.66109	1.64097e-43	2.76534e-42
Acvrl1	-4.82835	1.87646e-43	3.15738e-42
MGP_129S1SvImJ_G0033648	-1.53945	1.89453e-43	3.18292e-42
Snrpc	4.48246	2.35597e-43	3.95215e-42
Dsp	1.89882	2.47923e-43	4.15261e-42
Zfp280c	6.8904	2.55528e-43	4.27351e-42
Ndufb11	8.28355	2.6962e-43	4.50237e-42
Tnfrsf12a	3.45943	3.10516e-43	5.17745e-42
Papd5	-2.1817	3.39977e-43	5.66013e-42
Bri3	-3.04416	3.44381e-43	5.72482e-42
Pttg1	-1.27412	4.01757e-43	6.66855e-42
Ptgr1	-1.64066	4.1612e-43	6.8966e-42
Rpl12	-0.976063	4.20169e-43	6.95326e-42
Gxylt2	6.31631	5.55282e-43	9.17545e-42
Phlda3	1.85481	5.66838e-43	9.3524e-42
Arhgef5	5.55937	9.08088e-43	1.49604e-41
MGP_129S1SvImJ_G0035888	7.21069	9.75876e-43	1.60532e-41
Mmgt1	6.92735	1.16531e-42	1.91409e-41
Utf1	-1.34043	1.19299e-42	1.95664e-41
Wdr1	-1.20025	1.2767e-42	2.09083e-41
Ano10	3.39854	1.29454e-42	2.11691e-41
Hexa	1.5148	1.5844e-42	2.58708e-41
Fkbp1a	-1.04139	1.64871e-42	2.6881e-41
Lyrm7	-3.77842	1.69835e-42	2.76496e-41
Ssr3	1.16739	1.70561e-42	2.77269e-41
Ercc6l	8.19338	1.70836e-42	2.77306e-41
Zfp607b	3.09248	2.34782e-42	3.80547e-41
Steap3	2.48469	2.39088e-42	3.86958e-41
Trpm1	-2.30077	2.52652e-42	4.08313e-41
G2e3	3.26244	3.32867e-42	5.37162e-41
Rnf128	4.60132	3.36294e-42	5.419e-41
Baz2b	-1.52237	4.02924e-42	6.4832e-41
Cxcl12	5.13099	4.91643e-42	7.89921e-41
Tfdp1	-0.893458	5.35579e-42	8.59262e-41
Tnfrsf10b	-2.17223	5.39806e-42	8.64787e-41
Pja2	1.62655	5.43054e-42	8.68728e-41
Rap1a	-2.75106	6.88566e-42	1.09991e-40
Pdlim7	2.1668	7.35249e-42	1.17279e-40
St3gal2	1.65347	7.53578e-42	1.20029e-40
Zfp568	-0.839773	8.9069e-42	1.41663e-40
Prrx2	6.85533	9.44307e-42	1.49975e-40
Ascc2	1.66463	1.42657e-41	2.26243e-40
Nek9	1.50776	1.98056e-41	3.1365e-40
Slc6a1	-2.60371	2.52329e-41	3.99027e-40
Dpysl2	2.31967	2.62584e-41	4.14649e-40
Rab3gap2	-1.85892	3.38307e-41	5.33463e-40
Ankrd40	1.26187	3.42407e-41	5.38393e-40
Lamtor5	1.6253	3.4241e-41	5.38393e-40
Hspb8	1.26198	3.66656e-41	5.75697e-40
Fbxo32	3.46489	4.58285e-41	7.18544e-40
Snx18	0.897113	4.96858e-41	7.77918e-40
Eps8	3.11565	5.06218e-41	7.9145e-40
Ctsc	4.7059	5.563e-41	8.6852e-40
Pdhb	1.56354	6.37434e-41	9.93785e-40
Sarnp	1.13437	6.52643e-41	1.01606e-39
Col5a2	0.875454	6.91148e-41	1.07449e-39
Chst11	2.77406	7.95354e-41	1.23476e-39
Galnt6	-2.16528	9.80215e-41	1.51961e-39
Nmnat2	-1.53967	1.0576e-40	1.63728e-39
Cdk8	-2.68424	1.13477e-40	1.75428e-39
Uchl1	-1.45786	1.35547e-40	2.09254e-39
Parp3	3.37287	1.46843e-40	2.26376e-39
Irgq	2.51776	2.00663e-40	3.08915e-39
Haus7	4.2953	2.09764e-40	3.22476e-39
Kif26b	6.38979	2.18764e-40	3.35844e-39
Arhgap10	3.20013	2.23581e-40	3.42762e-39
Rnh1	1.34315	2.35855e-40	3.61078e-39
Maged2	7.99669	2.38962e-40	3.65328e-39
Kansl2	-1.09468	2.40244e-40	3.66779e-39
Farp1	-1.43487	2.60311e-40	3.96867e-39
P4ha3	2.2715	3.62386e-40	5.51726e-39
Wdr45	6.66548	3.6624e-40	5.56826e-39
Hnrnpul1	-1.25943	3.74108e-40	5.68006e-39
Crim1	2.81604	4.01244e-40	6.08369e-39
Grb14	4.44197	4.20201e-40	6.36239e-39
Grina	2.94856	4.48288e-40	6.77836e-39
Fat1	1.37113	5.29703e-40	7.99845e-39
Pa2g4	1.31843	5.53838e-40	8.35146e-39
Cdh2	2.75611	5.76405e-40	8.67988e-39
Dctd	-1.14134	5.84444e-40	8.78896e-39
Cyp2b23	3.02461	6.64883e-40	9.985e-39
Ptprv	2.58434	1.03622e-39	1.55405e-38
Ap1s2	6.1456	1.13191e-39	1.69525e-38
Ube2j1	2.06313	1.43113e-39	2.14049e-38
Pdia5	1.49924	1.50328e-39	2.24535e-38
Prnp	4.32075	1.56291e-39	2.33128e-38
Acsl4	7.05149	1.64041e-39	2.44358e-38
Ift52	-1.12504	2.33482e-39	3.47327e-38
Arsi	3.98895	2.62693e-39	3.90257e-38
Cflar	4.64465	2.71982e-39	4.03513e-38
Pgd	0.793269	2.74908e-39	4.07307e-38
C3ar1	6.19897	2.8373e-39	4.19813e-38
Tbc1d31	-1.69685	2.99646e-39	4.42769e-38
Arpc4	-1.82777	3.23324e-39	4.77119e-38
Mlf2	1.22848	3.87243e-39	5.70679e-38
Prex2	2.59909	4.10917e-39	6.0476e-38
Sema3c	2.53799	4.30853e-39	6.33256e-38
Rpl10a	0.589038	4.61175e-39	6.76921e-38
Brwd3	7.47824	4.86489e-39	7.1313e-38
Pfas	-0.842847	4.88522e-39	7.1516e-38
Plat	7.47083	4.92192e-39	7.19578e-38
Phf19	-2.10171	6.13238e-39	8.9536e-38
Tdp2	-1.48892	6.4462e-39	9.39935e-38
Lrrfip1	1.28717	7.06648e-39	1.02902e-37
Gpc3	3.90638	7.77868e-39	1.13124e-37
Trim16	2.15519	8.08726e-39	1.17457e-37
Pdp2	1.96156	9.76806e-39	1.41682e-37
Col3a1	-1.18564	1.06282e-38	1.53955e-37
Fam50a	2.9255	1.1877e-38	1.71819e-37
Shmt1	-1.19805	1.28045e-38	1.84994e-37
Yipf6	6.87745	1.37008e-38	1.97685e-37
Nuak1	3.7807	1.42007e-38	2.04631e-37
Zfp185	5.91372	1.45755e-38	2.09758e-37
Dcp2	1.08955	1.58659e-38	2.2803e-37
Capzb	1.79728	1.75108e-38	2.51345e-37
Csgalnact1	4.9526	1.78651e-38	2.56097e-37
Prc1	1.35891	1.80603e-38	2.5856e-37
Tex19.1	-1.11633	1.94649e-38	2.78308e-37
Gatad1	1.75019	1.9963e-38	2.8506e-37
Efemp1	6.87075	2.0219e-38	2.88343e-37
Tspo	3.01469	2.88891e-38	4.11455e-37
Il1r1	3.93619	3.21929e-38	4.57919e-37
Ccni	1.24566	3.95488e-38	5.61266e-37
Arhgap11a	-1.47798	3.95602e-38	5.61266e-37
Srrm2	-0.66912	3.99562e-38	5.66157e-37
Lin28a	-0.991889	4.04193e-38	5.71985e-37
MGP_129S1SvImJ_G0015590	2.67042	4.91436e-38	6.94554e-37
Rrs1	-1.54199	5.75929e-38	8.12929e-37
Amotl1	3.02273	6.56166e-38	9.25001e-37
Stat3	1.09415	6.8448e-38	9.63685e-37
Gpbp1	1.41477	6.91741e-38	9.72667e-37
Pdk1	-1.75893	7.13079e-38	1.0014e-36
Ids	6.88808	8.04629e-38	1.12853e-36
MGP_129S1SvImJ_G0019494	-0.972748	1.03797e-37	1.45395e-36
Cnot3	-1.35321	1.07198e-37	1.49969e-36
Foxp1	3.93348	1.33847e-37	1.87013e-36
Pfn1	-2.47926	1.87113e-37	2.61106e-36
Imp4	-0.918658	1.93086e-37	2.69101e-36
Reep3	1.40138	2.54291e-37	3.53955e-36
Rp2	6.20541	2.78635e-37	3.87351e-36
Esyt2	1.40239	3.19821e-37	4.44048e-36
Mcf2	9.27684	3.56924e-37	4.94941e-36
mt-Nd6	-13.4125	3.62787e-37	5.0244e-36
Hspa13	-1.61498	3.84319e-37	5.31593e-36
Atp1a2	-4.57657	3.94631e-37	5.45173e-36
Fsd1l	5.90747	4.4167e-37	6.09394e-36
Zfp275	4.30627	4.93464e-37	6.80007e-36
C1qtnf6	6.78393	5.22614e-37	7.19278e-36
Mrto4	-1.08723	5.24936e-37	7.21574e-36
Zfx	2.63694	5.98195e-37	8.21253e-36
AU020206	-1.20727	6.34027e-37	8.69366e-36
Smagp	-2.75137	8.5596e-37	1.17222e-35
Pfkp	-0.806602	1.07842e-36	1.47504e-35
Map1b	1.19492	1.33052e-36	1.8176e-35
Slc7a2	2.56096	1.54472e-36	2.10761e-35
Sfr1	-1.06567	2.04286e-36	2.78384e-35
Ptp4a2	-0.765875	2.07654e-36	2.82444e-35
Fam8a1	-2.92967	2.07777e-36	2.82444e-35
Sema3f	3.43127	2.22311e-36	3.01829e-35
Serpinb6c	-1.74544	2.43051e-36	3.29581e-35
Synj2bp	3.02018	2.60288e-36	3.52522e-35
Cers5	1.28686	2.69981e-36	3.65203e-35
Btrc	-1.25608	2.76573e-36	3.73662e-35
Rab21	1.59697	3.0005e-36	4.04884e-35
Mppe1	3.79789	3.22139e-36	4.3416e-35
MGP_129S1SvImJ_G0015777	2.77363	3.37924e-36	4.54879e-35
Nsdhl	3.815	4.07287e-36	5.4758e-35
Sfxn3	1.87649	4.10512e-36	5.51244e-35
Adamts14	3.45531	4.18075e-36	5.60718e-35
Susd6	1.56394	4.57353e-36	6.12653e-35
Tmem45a	4.77525	4.68239e-36	6.26475e-35
Acaa1a	3.58047	4.85855e-36	6.49258e-35
Rasip1	-3.89967	4.93402e-36	6.58546e-35
Amfr	1.48286	5.39855e-36	7.19677e-35
Car2	3.97819	5.52426e-36	7.35546e-35
Ttyh2	-5.41127	5.55617e-36	7.38904e-35
Kctd10	1.14507	5.62595e-36	7.47283e-35
Triml1	1.84722	5.85687e-36	7.77021e-35
Smarcc2	2.06437	7.59053e-36	1.00581e-34
Rlim	6.31278	7.89552e-36	1.04497e-34
Has2	2.17861	9.66834e-36	1.27807e-34
Zic5	-10.0416	9.98474e-36	1.31832e-34
Map4	0.776837	1.04972e-35	1.38432e-34
Exo1	-1.27852	1.10643e-35	1.45737e-34
Ikbkg	7.56648	1.18264e-35	1.5559e-34
Plxna4	2.75212	1.6785e-35	2.20563e-34
Dimt1	-1.52452	1.77009e-35	2.32322e-34
Sccpdh	2.99787	1.80167e-35	2.36186e-34
Tbc1d9b	1.65522	1.92646e-35	2.52246e-34
Tmem119	6.37175	2.6445e-35	3.45852e-34
Hsd17b7	2.09672	3.14239e-35	4.10482e-34
Gys1	1.45085	3.91011e-35	5.10163e-34
C130073F10Rik	4.67625	4.27509e-35	5.57125e-34
Gpbp1l1	-1.22343	4.32747e-35	5.62697e-34
Atp6v1c1	-1.06787	4.32805e-35	5.62697e-34
Pld3	1.29481	4.94702e-35	6.42414e-34
Cpne8	3.09004	5.02233e-35	6.51427e-34
Ewsr1	-1.00972	5.20733e-35	6.74631e-34
Cbs	-1.9714	6.15905e-35	7.96993e-34
Ube2v1	-5.65084	6.25305e-35	8.08211e-34
MGP_129S1SvImJ_G0036027	8.9969	6.69236e-35	8.63979e-34
Prickle1	2.74624	6.94821e-35	8.95962e-34
Zan	-3.96574	8.58068e-35	1.10518e-33
Rcn2	1.62795	9.81106e-35	1.26217e-33
Plod3	1.13094	9.82607e-35	1.26263e-33
Yipf3	-2.09773	1.02957e-34	1.32145e-33
Fbxo6	-1.23554	1.2181e-34	1.56161e-33
Lamb2	1.15882	1.27466e-34	1.63221e-33
Bcat1	-0.61338	1.5873e-34	2.0302e-33
Tmem106b	1.63706	1.66103e-34	2.12204e-33
MGP_129S1SvImJ_G0030334	2.95052	1.75087e-34	2.23423e-33
Ogn	6.92435	1.76299e-34	2.2471e-33
Aim2	-2.22813	2.57876e-34	3.28309e-33
Slc38a10	0.979051	2.76054e-34	3.51047e-33
Tfe3	8.85053	4.99841e-34	6.34896e-33
Phf6	5.32108	5.47743e-34	6.94941e-33
Ppp1r10	-6.63871	6.70671e-34	8.49927e-33
Psd3	4.15099	7.4344e-34	9.41065e-33
Sat1	6.50581	7.62552e-34	9.64152e-33
Copz2	3.6296	7.85437e-34	9.91951e-33
Smpd1	3.20057	8.08036e-34	1.01933e-32
Helz2	3.80987	8.69931e-34	1.09615e-32
Glrx	3.92124	9.08679e-34	1.14367e-32
9430020K01Rik	1.75046	9.39341e-34	1.18092e-32
Uck1	2.23139	1.13159e-33	1.42099e-32
Peak1	1.49483	1.17058e-33	1.46828e-32
Lrrc17	1.55107	1.20524e-33	1.51004e-32
Prkdc	-1.18844	1.50603e-33	1.88476e-32
Col14a1	5.90442	1.56772e-33	1.95974e-32
Qpct	4.54648	1.73448e-33	2.16574e-32
Tspan5	2.86619	1.83628e-33	2.2896e-32
Atp6v0b	-2.27834	1.83782e-33	2.2896e-32
Mcm4	-0.774047	1.94906e-33	2.42545e-32
Rbm6	1.27442	1.98718e-33	2.47011e-32
Zfp553	1.85803	2.00445e-33	2.48876e-32
MGP_129S1SvImJ_G0030430	-1.44347	2.36751e-33	2.93625e-32
Setd7	1.55521	2.38141e-33	2.95016e-32
Hdac7	3.7184	2.46365e-33	3.04863e-32
Tmem164	7.94555	2.57057e-33	3.17738e-32
Pnrc2	-1.2751	2.66128e-33	3.28582e-32
Psmd11	1.05388	2.71058e-33	3.34295e-32
Ngfrap1	10.7873	2.783e-33	3.42843e-32
MGP_129S1SvImJ_G0032398	4.02926	2.81526e-33	3.4643e-32
Tmem176b	4.31179	2.94142e-33	3.61553e-32
Ppp2cb	-1.36697	3.27621e-33	4.02256e-32
Ino80c	-1.18313	3.36914e-33	4.13207e-32
Srsf5	0.998241	3.56565e-33	4.36822e-32
Fblim1	0.806955	4.10647e-33	5.02519e-32
Tmbim4	1.96867	4.1808e-33	5.11049e-32
Idh3g	10.7194	4.63148e-33	5.65512e-32
Raly	-0.842352	4.82611e-33	5.88625e-32
Ppp2r2c	-1.10871	8.04872e-33	9.80594e-32
Gabarapl1	2.04024	9.51829e-33	1.15836e-31
Ppif	-1.07343	1.04027e-32	1.2646e-31
Acot9	9.57498	1.06944e-32	1.29862e-31
Fndc3b	1.61361	1.08642e-32	1.31779e-31
Itpr2	4.45268	1.13711e-32	1.37776e-31
Xpnpep3	2.07474	1.17407e-32	1.42099e-31
Fkbp7	3.05553	1.30655e-32	1.5796e-31
Glo1	1.02858	1.33975e-32	1.61796e-31
MGP_129S1SvImJ_G0027819	-1.11827	1.54154e-32	1.85962e-31
Cmtm6	-1.00617	1.60816e-32	1.93787e-31
Clec4n	4.86627	1.72131e-32	2.07195e-31
MGP_129S1SvImJ_G0019869	-5.86093	1.79327e-32	2.15622e-31
MGP_129S1SvImJ_G0020889	-2.14687	1.8342e-32	2.20304e-31
Hook3	1.53582	1.85158e-32	2.22149e-31
Spp1	0.952844	1.87738e-32	2.25e-31
Sirt1	-1.99832	2.4053e-32	2.87958e-31
Bsg	0.609213	2.65737e-32	3.17791e-31
Col7a1	3.11925	2.7469e-32	3.28142e-31
Chic1	4.94454	2.90183e-32	3.46275e-31
Nomo1	-0.876991	3.32535e-32	3.96385e-31
Rhog	2.89839	3.3449e-32	3.98285e-31
Zfp462	-1.01234	4.04473e-32	4.81096e-31
Rpa2	-0.711533	4.3801e-32	5.20425e-31
Paip2b	1.10859	4.51057e-32	5.35351e-31
Srek1ip1	2.26395	4.64428e-32	5.50628e-31
Immt	0.9749	5.0918e-32	6.0304e-31
Clip3	2.55012	5.11377e-32	6.04992e-31
Actr1a	1.16817	5.51222e-32	6.51433e-31
Dmrt1	-1.77466	5.62796e-32	6.64401e-31
Vdac1	0.61508	6.13698e-32	7.23577e-31
Lrrc8c	4.35809	6.14234e-32	7.23577e-31
Lrrc15	1.99486	6.22298e-32	7.32295e-31
Itm2c	1.6338	6.46894e-32	7.60427e-31
Tgfbr2	-1.37227	6.96096e-32	8.17395e-31
Rnf17	1.30259	7.675e-32	9.00283e-31
MGP_129S1SvImJ_G0027951	0.948859	8.91377e-32	1.04448e-30
Hsd17b10	7.72385	9.10831e-32	1.06615e-30
Jag1	1.88502	1.01608e-31	1.18808e-30
Eif3e	-0.859312	1.09256e-31	1.27616e-30
Fam129b	1.4004	1.18107e-31	1.37809e-30
Mrpl49	-1.00866	1.26637e-31	1.47605e-30
Etv1	-1.78931	1.28328e-31	1.49418e-30
Synpo	9.40457	1.36242e-31	1.58466e-30
Brd2	-0.849156	1.37566e-31	1.59837e-30
Slc35e3	-6.90197	1.48403e-31	1.72248e-30
Hspb6	4.23642	1.48802e-31	1.7253e-30
Ttll4	-1.15012	1.513e-31	1.75241e-30
Anxa11	-1.38643	1.55507e-31	1.79925e-30
Rps24	-0.982619	1.55692e-31	1.7995e-30
Arsb	3.93282	1.55901e-31	1.80004e-30
Camk2d	-1.64728	1.75811e-31	2.02779e-30
Tigar	-0.908126	1.85218e-31	2.13406e-30
Bod1	-1.41489	2.03819e-31	2.34594e-30
Wbp5	11.9411	2.05717e-31	2.36532e-30
Arhgef40	3.30178	2.30159e-31	2.64359e-30
Vmp1	1.32607	2.8311e-31	3.24841e-30
Tsc22d1	-0.898218	3.74875e-31	4.29685e-30
Kifap3	1.7367	3.96953e-31	4.54261e-30
Acox1	1.3415	3.97139e-31	4.54261e-30
Kmt5a	1.09924	4.07159e-31	4.65241e-30
Celf2	3.36826	4.88284e-31	5.57361e-30
Ssc5d	4.2231	5.47089e-31	6.23839e-30
Plp2	11.8684	5.65441e-31	6.441e-30
Meg3	-1.86165	5.6786e-31	6.4619e-30
Osbpl5	6.6243	5.78449e-31	6.57561e-30
Dnajb9	3.28176	6.10459e-31	6.92788e-30
Prelp	8.8414	6.10692e-31	6.92788e-30
Paip1	-1.44922	6.13732e-31	6.95521e-30
Slc35g1	-1.16193	6.45497e-31	7.30769e-30
Mpp1	7.6089	8.07268e-31	9.12973e-30
Ppp1r8	-1.04733	8.46081e-31	9.5589e-30
Dap3	1.15489	8.95218e-31	1.01037e-29
Amer1	4.11684	9.19485e-31	1.0367e-29
Hexb	-1.06469	9.72195e-31	1.09501e-29
Serpinb1a	2.47597	1.06025e-30	1.19297e-29
Mpp6	1.71244	1.20935e-30	1.35935e-29
Fancg	-1.42721	1.23318e-30	1.38472e-29
Rpia	-2.00724	1.31012e-30	1.46963e-29
Ets1	3.03441	1.35942e-30	1.52338e-29
Apobec1	1.88493	1.38658e-30	1.55223e-29
Fam103a1	-11.8067	1.56111e-30	1.74585e-29
Fhl2	3.52161	1.73023e-30	1.93302e-29
Ddx19b	2.61913	1.96293e-30	2.19078e-29
Chm	5.88118	2.17602e-30	2.42615e-29
Rnf2	1.23406	2.21413e-30	2.46615e-29
Fam199x	5.50265	2.78221e-30	3.09577e-29
Tcaf1	2.15113	2.85683e-30	3.1756e-29
Phc1	-0.769591	3.29922e-30	3.66366e-29
Tmem135	1.85783	3.39052e-30	3.76126e-29
Trove2	1.59024	3.85939e-30	4.2771e-29
Nckap1l	4.92085	3.87431e-30	4.28933e-29
Cxcl16	4.9378	4.01216e-30	4.4375e-29
Ykt6	1.11955	4.24031e-30	4.68514e-29
Mt2	-0.925098	4.38882e-30	4.84438e-29
Nr0b1	9.15445	4.39335e-30	4.84453e-29
Adcy6	2.01133	4.52362e-30	4.98321e-29
Kdelr2	1.16538	4.65398e-30	5.1217e-29
Brcc3	6.93634	4.67062e-30	5.13489e-29
Pkig	-1.69824	5.19436e-30	5.70501e-29
Map1a	2.0736	5.8087e-30	6.3734e-29
Htatsf1	9.11491	7.29045e-30	7.99126e-29
Mreg	-0.735797	7.40286e-30	8.10643e-29
Flot2	1.31706	7.53163e-30	8.23926e-29
Stx3	-1.64855	7.61747e-30	8.32492e-29
Abcb7	9.12197	8.82174e-30	9.63149e-29
A4galt	3.86453	8.86438e-30	9.66848e-29
MGP_129S1SvImJ_G0021680	5.57025	9.78617e-30	1.06633e-28
Renbp	7.51527	1.00068e-29	1.0893e-28
Arhgdib	2.85882	1.03664e-29	1.12733e-28
Mecp2	6.88497	1.08573e-29	1.17956e-28
Rbmx	4.58454	1.28213e-29	1.39156e-28
Mmp19	3.85653	1.30715e-29	1.41732e-28
Srxn1	-3.17318	1.31019e-29	1.41922e-28
Shroom2	6.45286	1.31418e-29	1.42215e-28
Acsl5	2.40047	1.35291e-29	1.46263e-28
Lmnb1	-0.822321	1.38706e-29	1.49807e-28
Txndc15	1.66435	1.43496e-29	1.5483e-28
Tmem245	-1.68512	1.45355e-29	1.56682e-28
Zmat3	0.897036	1.60109e-29	1.72418e-28
Arl8a	1.36493	1.62209e-29	1.74509e-28
Igf2bp1	-0.566422	1.6458e-29	1.76888e-28
Ube2f	2.89783	1.68039e-29	1.80429e-28
Arhgef17	1.8618	2.04872e-29	2.19765e-28
Smim3	2.62214	2.44548e-29	2.6207e-28
Adgre1	6.88388	2.81904e-29	3.0181e-28
Smpdl3b	-2.10159	2.83077e-29	3.02772e-28
Tln1	0.843906	3.09895e-29	3.31135e-28
Psme3	1.56969	3.24909e-29	3.46842e-28
Mmp23	2.57156	3.62111e-29	3.86182e-28
Atp2b4	1.25316	3.8716e-29	4.12497e-28
Thoc2	5.14821	4.71512e-29	5.01885e-28
Asah1	1.14215	4.91771e-29	5.22945e-28
Apbb2	1.27833	5.25186e-29	5.57941e-28
3110082I17Rik	-1.14409	5.47448e-29	5.81032e-28
Nfix	1.68299	5.54449e-29	5.87897e-28
Rab14	-1.15699	6.12006e-29	6.48304e-28
Knop1	-0.891911	6.39722e-29	6.77013e-28
Lxn	2.26864	6.47009e-29	6.8407e-28
Csnk1e	1.297	6.52676e-29	6.89401e-28
Epdr1	3.04049	6.93532e-29	7.31855e-28
Snx5	-0.680279	6.99657e-29	7.37614e-28
Mxra8	1.23641	7.4494e-29	7.84604e-28
Irak3	4.56251	7.5025e-29	7.89443e-28
Ptcd3	-1.04493	7.765e-29	8.16286e-28
Nptn	1.87944	8.20514e-29	8.61735e-28
Gas7	2.41341	8.46864e-29	8.88563e-28
Ptpn11	0.94086	9.22589e-29	9.67098e-28
Spag9	1.30348	9.74882e-29	1.02094e-27
Cct5	-0.72896	9.84562e-29	1.0301e-27
Epb41l3	1.54063	9.88322e-29	1.03235e-27
Hnrnpa3	1.01728	9.88579e-29	1.03235e-27
Zfand2a	-0.985811	1.27523e-28	1.33043e-27
Adgrl2	2.69966	1.40362e-28	1.463e-27
Zkscan17	-1.4814	1.44565e-28	1.50539e-27
Cdk4	-0.782033	1.54761e-28	1.61004e-27
Nod1	-2.52996	1.61683e-28	1.68047e-27
Tmem2	-1.00525	1.67801e-28	1.74241e-27
Fam46a	6.03866	1.68277e-28	1.74572e-27
Pdrg1	1.66012	1.72038e-28	1.78306e-27
Slc35a2	3.63347	1.9451e-28	2.01407e-27
Emilin1	1.64534	1.96299e-28	2.03069e-27
Chpf	1.65578	2.06205e-28	2.13117e-27
Nhlrc3	2.22948	2.08272e-28	2.15052e-27
Prdx1	-0.717808	2.14696e-28	2.21478e-27
Atp6v0a1	1.77135	2.23657e-28	2.30506e-27
Lama1	-1.35042	2.32644e-28	2.39546e-27
Etfdh	2.15538	2.40018e-28	2.46908e-27
Timp1	9.88212	2.93379e-28	3.01519e-27
Agpat4	-1.78748	3.10365e-28	3.18679e-27
C1qa	-8.95519	3.30037e-28	3.38564e-27
MGP_129S1SvImJ_G0020116	-3.8545	3.59557e-28	3.68504e-27
Atp9a	-1.12232	3.72025e-28	3.80929e-27
Rps9	0.518734	4.31677e-28	4.41599e-27
Gpx8	4.50973	5.41825e-28	5.53765e-27
Homer3	2.80735	5.48178e-28	5.5974e-27
Selm	3.57057	5.54207e-28	5.65373e-27
Plek	7.27282	5.624e-28	5.73201e-27
Arhgap30	2.53417	5.90347e-28	6.0113e-27
Speg	4.72107	6.11281e-28	6.21872e-27
Bcorl1	3.34113	6.41489e-28	6.52003e-27
Sept1	1.67944	6.45316e-28	6.55289e-27
Plekhf2	0.887903	6.46937e-28	6.56332e-27
Gins1	-1.55651	6.79183e-28	6.88414e-27
Ms4a7	5.92807	7.32527e-28	7.41802e-27
Gfm2	1.52035	7.68204e-28	7.77217e-27
Nkap	8.82148	7.96308e-28	8.04913e-27
Akr1b8	3.7671	8.09631e-28	8.17631e-27
Pdxdc1	1.3057	8.11452e-28	8.18721e-27
Gm5093	-0.811521	8.1565e-28	8.22205e-27
Tsr2	8.01666	8.16415e-28	8.22226e-27
Sept5	6.29628	1.02171e-27	1.02804e-26
Sel1l	0.919536	1.02352e-27	1.02893e-26
Mdm4	1.20571	1.0654e-27	1.07005e-26
Olfml3	4.16595	1.10468e-27	1.1085e-26
Ppm1b	-1.87393	1.13579e-27	1.13868e-26
Ncam1	1.47678	1.15626e-27	1.15815e-26
Fmr1nb	6.20635	1.26412e-27	1.26504e-26
Frmd4b	-1.66837	1.26906e-27	1.26883e-26
Adamts2	2.54643	1.34755e-27	1.34609e-26
Retsat	-2.33153	1.37464e-27	1.37191e-26
Uba6	-1.15073	1.432e-27	1.42786e-26
Usp28	-1.06463	1.66093e-27	1.65463e-26
Zc3h15	1.13353	1.74965e-27	1.74144e-26
Gk	6.69537	1.81475e-27	1.80461e-26
Mycl	2.55163	2.0775e-27	2.06404e-26
Ubqln2	1.5564	2.15988e-27	2.14395e-26
2610524H06Rik	2.85318	2.19493e-27	2.17679e-26
Lama2	6.68541	2.40242e-27	2.38043e-26
Rpa3	-1.73723	2.51027e-27	2.48505e-26
Pld2	3.01188	2.81023e-27	2.77951e-26
Rps11	0.841157	3.01457e-27	2.97895e-26
Ooep	-1.18449	3.12974e-27	3.08999e-26
Dpt	2.57913	3.17603e-27	3.13289e-26
Mylk	3.13682	3.81339e-27	3.75823e-26
Rpl4	-0.517342	3.85854e-27	3.79934e-26
Bcl10	1.36982	4.39162e-27	4.32038e-26
Aspn	7.89618	4.54886e-27	4.47109e-26
Rin2	-2.35818	4.94516e-27	4.85629e-26
C330007P06Rik	1.41862	5.95499e-27	5.84277e-26
Gm20379	-11.0699	6.36513e-27	6.23964e-26
Dnajc1	1.99883	7.15608e-27	7.00876e-26
Prkcdbp	4.63639	7.42915e-27	7.26977e-26
Mlh1	-1.18373	7.46231e-27	7.29575e-26
Atp1b2	-1.90311	7.94379e-27	7.75961e-26
Pde4dip	2.21745	7.97615e-27	7.78433e-26
Zfp141	2.18295	8.06508e-27	7.86417e-26
Gng12	1.07739	8.30755e-27	8.09345e-26
Stat5b	3.3363	8.5564e-27	8.32853e-26
Eif3a	-0.565283	8.85614e-27	8.61269e-26
Nol7	-1.01119	1.12187e-26	1.09007e-25
Dnajc9	-1.75831	1.15691e-26	1.12313e-25
Ston1	3.08357	1.1758e-26	1.14047e-25
Asb2	-4.19813	1.41995e-26	1.37607e-25
Cyhr1	-3.4443	1.55641e-26	1.50699e-25
Rgp1	1.85377	1.6462e-26	1.59253e-25
Pxylp1	3.4319	1.70832e-26	1.65118e-25
Ddx21	-0.626495	1.84952e-26	1.78609e-25
L3mbtl3	2.41601	1.94596e-26	1.87758e-25
Tulp4	1.14367	1.95811e-26	1.88765e-25
Gltp	-1.03652	2.07003e-26	1.9938e-25
MGP_129S1SvImJ_G0019745	-4.42847	2.13954e-26	2.05896e-25
Wbscr17	2.38497	2.16074e-26	2.07755e-25
Setbp1	2.62718	2.17091e-26	2.08551e-25
Picalm	-1.03957	2.26628e-26	2.17524e-25
Sema4d	-1.06309	2.32872e-26	2.23322e-25
Pik3r1	1.54119	2.38077e-26	2.28116e-25
Nphs1	3.36198	2.42919e-26	2.32553e-25
Bace1	-2.09999	2.47836e-26	2.37055e-25
Vat1	0.946245	3.413e-26	3.2617e-25
Kidins220	1.13267	3.59251e-26	3.43029e-25
Ccl9	-2.044	3.92101e-26	3.74072e-25
Paics	-0.660808	4.81559e-26	4.59019e-25
Npc2	0.665949	5.03839e-26	4.79842e-25
Mios	-1.29096	5.08408e-26	4.83776e-25
Rtn3	0.892088	5.59047e-26	5.31504e-25
Naa15	-1.01286	5.68302e-26	5.39838e-25
Tmem18	-1.72017	5.74617e-26	5.45367e-25
Ppp3ca	1.31719	6.34549e-26	6.01731e-25
Hist1h2aa	-10.7539	6.4375e-26	6.09932e-25
BC003331	-2.60713	6.49073e-26	6.14448e-25
Gnai2	1.13411	7.1381e-26	6.75153e-25
Cd24a	8.49549	7.15563e-26	6.76231e-25
Lamc2	-1.06891	7.56143e-26	7.1397e-25
Dppa4	-1.18788	7.85499e-26	7.41055e-25
Nedd9	3.89019	7.94509e-26	7.48915e-25
Nkiras2	1.78036	8.0934e-26	7.62244e-25
Ulk4	-2.88489	8.59997e-26	8.09262e-25
5730409E04Rik	3.48956	8.95301e-26	8.41766e-25
Zfp958	-1.59102	8.98121e-26	8.43699e-25
Grsf1	0.902476	9.59983e-26	9.01045e-25
Azin2	2.9028	9.9786e-26	9.35801e-25
Zbtb4	3.48867	1.0684e-25	1.00111e-24
Hspbap1	-0.886307	1.2611e-25	1.18066e-24
Zic3	7.70238	1.27964e-25	1.197e-24
Cep170b	0.991642	1.33756e-25	1.25013e-24
Kcnj15	3.71869	1.38032e-25	1.289e-24
Cgref1	2.89734	1.3835e-25	1.29088e-24
Dbn1	1.69047	1.42573e-25	1.32916e-24
Rrp36	-1.05489	1.43776e-25	1.33924e-24
Smg1	-0.967815	1.50108e-25	1.39704e-24
Osmr	1.78069	1.55395e-25	1.44503e-24
Abhd2	0.819026	1.67426e-25	1.5556e-24
Dnajc2	-0.811798	1.74874e-25	1.62343e-24
Fuom	-2.74144	1.99797e-25	1.85324e-24
Wnt9a	5.43154	2.08927e-25	1.9363e-24
Kif5b	0.633248	2.23677e-25	2.07126e-24
Tspan3	1.42311	2.26556e-25	2.09617e-24
Ipmk	1.38727	2.54906e-25	2.35649e-24
Grb2	1.27806	2.71856e-25	2.51108e-24
Ahnak	0.883082	2.86158e-25	2.64098e-24
Ecm1	5.75366	2.87711e-25	2.6531e-24
Cenpf	-0.813716	2.97807e-25	2.74391e-24
MGP_129S1SvImJ_G0028044	-5.76866	3.09917e-25	2.8531e-24
Pmaip1	1.49502	3.23202e-25	2.97292e-24
Mfng	-2.53956	3.2463e-25	2.98357e-24
Cdhr1	2.41223	3.84487e-25	3.53076e-24
Kif4	10.6495	3.90389e-25	3.58198e-24
Sec23a	0.946058	3.94691e-25	3.61844e-24
Prdx4	8.382	4.03199e-25	3.69337e-24
Ctsh	2.86773	4.06649e-25	3.72189e-24
Saxo1	-3.95827	4.1692e-25	3.81272e-24
Mfge8	0.888816	4.76712e-25	4.35592e-24
Fam20b	-0.987259	4.95892e-25	4.52742e-24
Il4ra	-1.45937	5.01053e-25	4.57076e-24
Dynlt3	10.4806	5.39828e-25	4.92041e-24
Rps19	0.535707	5.8106e-25	5.29187e-24
Slc30a2	3.31942	6.08341e-25	5.53575e-24
Upp1	-0.677779	6.14862e-25	5.59048e-24
Zmym3	7.62146	6.49576e-25	5.90125e-24
Trim44	1.37262	6.63521e-25	6.02298e-24
Dcaf17	-1.4292	7.06823e-25	6.41077e-24
Mcm10	-0.581056	7.53669e-25	6.83004e-24
Golga7	1.25896	8.00089e-25	7.24478e-24
Ino80	-1.30133	8.29324e-25	7.50334e-24
Actg2	9.23686	9.13023e-25	8.25384e-24
Pus7	-0.943121	9.29489e-25	8.39583e-24
Tmbim6	0.814376	9.55261e-25	8.62156e-24
Ddx19a	-1.02686	1.17423e-24	1.05892e-23
Dpp4	-1.57861	1.18981e-24	1.07209e-23
Siah1a	6.31111	1.22755e-24	1.10519e-23
Pigl	-1.03256	1.23947e-24	1.11502e-23
Alpl	-0.876966	1.25858e-24	1.13129e-23
Ddah1	0.857711	1.3346e-24	1.19864e-23
Aldh2	-0.841601	1.38597e-24	1.24377e-23
Nab1	2.32031	1.44016e-24	1.29135e-23
Ilk	1.33308	1.53963e-24	1.37942e-23
Klhl13	6.29732	1.54293e-24	1.38126e-23
Nfic	1.00769	1.55129e-24	1.38761e-23
Tmem39a	-0.966907	1.86857e-24	1.67006e-23
Sptbn1	0.557221	1.98518e-24	1.77285e-23
Naa10	5.42093	1.99478e-24	1.77998e-23
Man2b2	1.82649	2.0125e-24	1.79434e-23
Cyp20a1	1.61407	2.02522e-24	1.80423e-23
Slbp	-0.730144	2.27682e-24	2.02673e-23
Zic2	-1.53248	2.30694e-24	2.0519e-23
Pdpn	-0.97466	2.4258e-24	2.15587e-23
Fcgr2b	-1.88355	2.63251e-24	2.3377e-23
Gm5141	2.01662	2.81296e-24	2.49594e-23
Ndufa11	-1.52632	3.01195e-24	2.67035e-23
Tiam1	-1.39557	3.12283e-24	2.76644e-23
Rbbp5	-1.25984	3.15733e-24	2.79475e-23
Ulk1	-0.831147	3.24446e-24	2.86958e-23
Cep170	1.15771	3.48555e-24	3.08034e-23
Acox3	2.33918	3.64481e-24	3.21852e-23
B3gnt9	5.71518	3.79115e-24	3.34506e-23
Notum	3.51958	3.83941e-24	3.38493e-23
Gcsh	-0.654579	3.95496e-24	3.48403e-23
Rpl28	-0.519565	4.03779e-24	3.55415e-23
Taf9	10.4101	4.28929e-24	3.77164e-23
MGP_129S1SvImJ_G0023157	-0.827549	4.2917e-24	3.77164e-23
Tcl1	1.16793	4.38792e-24	3.85313e-23
Wdr81	1.92301	4.71499e-24	4.13705e-23
Fetub	-3.02391	4.78208e-24	4.19258e-23
Fmod	10.2498	4.78982e-24	4.19603e-23
Dpp8	1.62952	5.26155e-24	4.60563e-23
Hebp1	1.69195	5.31718e-24	4.65063e-23
Ifngr1	3.82137	5.3476e-24	4.67354e-23
Ackr3	1.8955	5.37413e-24	4.69301e-23
Thy1	0.832456	5.5706e-24	4.86073e-23
Lrch2	7.45161	5.70715e-24	4.97595e-23
Ninl	1.99383	5.80316e-24	5.05566e-23
Il17rd	-1.30057	6.56317e-24	5.71327e-23
Gramd2	-1.66604	6.8792e-24	5.98366e-23
Haus8	-1.54277	6.97687e-24	6.06383e-23
Mea1	1.96978	7.46573e-24	6.48361e-23
Rps27a	-0.798573	7.94137e-24	6.89126e-23
Zfp703	3.07156	8.20623e-24	7.11551e-23
Scrn1	2.11532	8.64928e-24	7.49378e-23
Ghr	3.78805	8.76756e-24	7.5903e-23
Ifit2	5.6229	8.79856e-24	7.61116e-23
Rbmxl1	-4.52601	9.99072e-24	8.63568e-23
Dlgap5	-0.942678	1.08518e-23	9.37265e-23
Uqcrb	-2.37666	1.10254e-23	9.51511e-23
Atl3	1.14987	1.17728e-23	1.01522e-22
Colec12	-1.69925	1.19386e-23	1.02871e-22
Lbr	-0.713949	1.23086e-23	1.05977e-22
Zfp26	-1.58108	1.36928e-23	1.17803e-22
Pgk1-rs7	0.740288	1.37048e-23	1.17814e-22
Tnpo1	-0.779548	1.38271e-23	1.18773e-22
Mark3	-1.30271	1.54414e-23	1.32537e-22
Evc2	2.74549	1.54874e-23	1.32828e-22
Slc35e4	4.24551	1.57217e-23	1.34733e-22
Srp19	-1.30627	1.59928e-23	1.3695e-22
Epha4	-0.925894	1.68725e-23	1.44371e-22
Pxdc1	6.34062	1.73986e-23	1.48758e-22
Loxl4	2.02742	1.78526e-23	1.52521e-22
P3h3	2.6668	1.81583e-23	1.55013e-22
Vta1	1.58684	1.84089e-23	1.5703e-22
Rufy3	1.87821	1.92442e-23	1.64029e-22
Rgma	-2.70596	2.22295e-23	1.89328e-22
Lage3	10.0841	2.28453e-23	1.94423e-22
Chd3	1.06811	2.28964e-23	1.94708e-22
Ostf1	0.733717	2.42368e-23	2.05947e-22
Adamts5	1.572	2.44333e-23	2.07457e-22
Mtmr6	1.30297	2.46819e-23	2.09407e-22
Emp2	1.7351	2.48307e-23	2.10508e-22
Ofd1	10.2635	2.50646e-23	2.12327e-22
Lpgat1	0.912758	2.5507e-23	2.15909e-22
Bend3	-0.92544	2.67488e-23	2.26248e-22
Cpxm2	5.56859	2.6803e-23	2.26532e-22
Zcchc3	-1.80564	2.85286e-23	2.40933e-22
MGP_129S1SvImJ_G0029387	1.99708	2.93577e-23	2.47744e-22
Phgdh	-0.903474	3.14512e-23	2.65209e-22
Zdhhc15	3.16518	3.23048e-23	2.72198e-22
Mxra7	1.86705	3.25001e-23	2.73636e-22
Nup54	1.04059	3.36954e-23	2.83483e-22
Nolc1	-0.545433	3.49194e-23	2.93557e-22
Trp73	-2.46759	3.58053e-23	3.00775e-22
Psip1	0.867329	3.61317e-23	3.03287e-22
Chsy1	1.0056	3.76007e-23	3.15378e-22
Snx6	-1.13025	3.78521e-23	3.17245e-22
Tsg101	-1.30509	3.79681e-23	3.17976e-22
Acadsb	1.48417	4.01478e-23	3.35745e-22
Mir692-1	10.2323	4.01506e-23	3.35745e-22
Creg1	1.70578	5.67744e-23	4.74395e-22
Cbr3	2.66105	5.92405e-23	4.94627e-22
Twsg1	1.01039	6.06158e-23	5.05728e-22
Ftsj1	6.39929	6.271e-23	5.22804e-22
Zfp697	4.33452	6.32083e-23	5.26561e-22
Mccc2	-1.77228	6.87887e-23	5.72617e-22
Fam214b	2.2914	7.20099e-23	5.98979e-22
Acvr1	1.76966	7.35509e-23	6.11336e-22
Ggps1	10.1184	7.93649e-23	6.59165e-22
Pbdc1	9.98885	7.97627e-23	6.61971e-22
Prdx2	-0.716361	8.2939e-23	6.87814e-22
Osr2	-4.39504	8.53994e-23	7.07687e-22
Sorcs2	1.97405	8.63876e-23	7.15339e-22
Rogdi	-1.12528	8.65473e-23	7.16124e-22
Tmem131	-0.710112	9.11785e-23	7.53879e-22
Atp11c	6.74782	9.32411e-23	7.70356e-22
Tbc1d25	7.23518	9.37499e-23	7.7398e-22
Zfp651	2.07819	9.40488e-23	7.75868e-22
Mcm2	-0.671439	9.97085e-23	8.21944e-22
Icam1	0.747451	1.03273e-22	8.50689e-22
Gm6871	-1.29236	1.06412e-22	8.75895e-22
Rbmx2	1.66966	1.09794e-22	9.03056e-22
Jun	4.99359	1.10369e-22	9.07114e-22
Aen	-0.977891	1.13173e-22	9.29467e-22
Rbm17	-1.08642	1.16577e-22	9.56714e-22
Ildr2	4.94967	1.17377e-22	9.62564e-22
2010111I01Rik	1.67485	1.19057e-22	9.7561e-22
Ggct	-1.89728	1.27956e-22	1.04775e-21
Zc3hav1	-0.658501	1.28983e-22	1.05539e-21
Prpf38b	-0.806987	1.30989e-22	1.07101e-21
Atg14	-1.06051	1.39335e-22	1.1384e-21
Ifih1	4.83388	1.52945e-22	1.24867e-21
Iqcb1	-6.22124	1.53661e-22	1.25359e-21
Rsu1	1.31617	1.54305e-22	1.25792e-21
Tub	-5.37872	1.64129e-22	1.33702e-21
Olfml2b	3.09198	1.6507e-22	1.34369e-21
Lgalsl	0.849757	1.72655e-22	1.4044e-21
Sulf1	1.01821	1.73048e-22	1.40656e-21
Rnf19a	-2.06885	1.78986e-22	1.45375e-21
Prpsap1	-0.857395	1.84425e-22	1.49683e-21
4833439L19Rik	1.08976	2.01162e-22	1.63147e-21
Slco2a1	3.86826	2.2048e-22	1.78616e-21
Tsc22d2	1.81156	2.2056e-22	1.78616e-21
Acadm	-0.656053	2.2108e-22	1.78906e-21
Pon3	3.50872	2.24356e-22	1.81424e-21
MGP_129S1SvImJ_G0020280	4.32454	2.29473e-22	1.85426e-21
Pdap1	1.58704	2.32761e-22	1.87946e-21
G6pdx	7.90374	2.4261e-22	1.95755e-21
Cep250	-1.08366	2.55442e-22	2.05958e-21
MGP_129S1SvImJ_G0023116	-1.67509	2.72688e-22	2.19703e-21
Slc4a8	-1.69828	2.79997e-22	2.25427e-21
Mapre3	3.9314	2.81967e-22	2.26848e-21
Tpst2	-1.03173	2.82578e-22	2.27174e-21
Elovl1	-3.20217	2.8858e-22	2.3183e-21
Trim2	-0.905966	2.92617e-22	2.34902e-21
Vangl2	-1.11098	3.00244e-22	2.4085e-21
Tcp1	0.739781	3.05315e-22	2.4474e-21
Gripap1	3.85971	3.14016e-22	2.51532e-21
Haus2	-1.87508	3.34294e-22	2.6758e-21
Fstl3	2.44986	3.43198e-22	2.74508e-21
Ppm1l	-1.29814	3.73158e-22	2.98256e-21
Adam15	1.47947	4.1981e-22	3.35301e-21
Ube2a	9.94878	4.2887e-22	3.4229e-21
Rab22a	1.09569	4.32154e-22	3.44661e-21
Pgm5	3.83846	4.60194e-22	3.6676e-21
Eln	2.68233	4.78025e-22	3.80695e-21
Dlg3	5.36239	4.89553e-22	3.89595e-21
Rnf24	-1.64672	4.93547e-22	3.92491e-21
Glipr1	5.49766	5.76751e-22	4.58328e-21
Scarf2	6.61707	6.19027e-22	4.9157e-21
Sft2d1	-2.58653	6.35752e-22	5.04488e-21
Isg20l2	9.75638	6.45143e-22	5.11573e-21
Tmem106a	2.50638	6.54168e-22	5.18357e-21
Galnt10	1.79496	6.70239e-22	5.3071e-21
P4ha2	1.46042	7.37519e-22	5.83565e-21
Tmc7	-1.51884	7.67724e-22	6.0703e-21
Sall4	-0.594032	8.82067e-22	6.9694e-21
Dnmt1	-0.621736	9.00701e-22	7.11154e-21
Lgals1	3.8849	9.26794e-22	7.31233e-21
Pi15	4.269	9.50087e-22	7.49076e-21
Unc93b1	4.13281	9.50993e-22	7.49255e-21
Pxmp2	-1.85951	9.63375e-22	7.58469e-21
Sned1	5.5831	9.99263e-22	7.86163e-21
Trim28	-0.498781	1.03322e-21	8.12296e-21
Timeless	-0.757054	1.06295e-21	8.35075e-21
Dclk1	2.31591	1.28799e-21	1.01116e-20
Specc1	1.14533	1.3107e-21	1.02825e-20
Sult6b1	-2.30357	1.32877e-21	1.04169e-20
Otud5	7.07249	1.44042e-21	1.12841e-20
Abcb1a	1.32915	1.46637e-21	1.14792e-20
Tbc1d2b	1.37253	1.4869e-21	1.16317e-20
L1td1	-0.546521	1.54152e-21	1.20505e-20
Smim10l1	1.96878	1.6421e-21	1.28277e-20
Mrps10	-1.02374	1.65594e-21	1.29266e-20
Tcn2	1.37865	1.83469e-21	1.43119e-20
Stag3	3.22837	1.8729e-21	1.45996e-20
Rpf2	-0.933994	1.88279e-21	1.46664e-20
Arhgef28	6.44208	1.88455e-21	1.46697e-20
Tmem59	0.677756	2.04915e-21	1.59398e-20
Elk3	1.84932	2.12434e-21	1.6513e-20
Rcan1	0.974654	2.16325e-21	1.68036e-20
Adamts12	1.79329	2.24741e-21	1.74451e-20
Sgk3	2.48048	2.48087e-21	1.92438e-20
Snhg5	-1.13088	2.54724e-21	1.97325e-20
Zeb2	3.1404	2.54746e-21	1.97325e-20
Fbxo17	-1.86915	2.64348e-21	2.04619e-20
Extl3	1.3867	2.67573e-21	2.06971e-20
Rbfox2	0.939001	2.80463e-21	2.16789e-20
Tpbg	1.81522	2.86661e-21	2.21425e-20
Prkci	0.754019	3.03756e-21	2.34466e-20
1700025G04Rik	-1.35408	3.0893e-21	2.38293e-20
Igf1r	1.77964	3.3639e-21	2.59293e-20
Ppp1r12b	1.8574	3.40547e-21	2.62314e-20
Uros	2.42018	3.44544e-21	2.65208e-20
Fam114a1	1.02297	3.90384e-21	3.00283e-20
Cited4	-2.56563	3.94009e-21	3.0286e-20
Dlc1	-0.60792	4.14422e-21	3.18329e-20
Abhd14a	-1.43783	4.22843e-21	3.24572e-20
Rpl36	-0.722727	4.29048e-21	3.29106e-20
Rtp4	2.86866	4.54054e-21	3.48045e-20
Tbc1d7	-1.71352	4.61464e-21	3.53479e-20
Crebzf	-1.49512	5.74592e-21	4.3983e-20
Trib3	-1.5932	5.7835e-21	4.424e-20
Colgalt1	0.727074	6.09176e-21	4.65657e-20
Unc5b	0.894306	6.82003e-21	5.20965e-20
Fuca2	2.04299	6.8365e-21	5.21862e-20
Cenpi	5.91501	6.91639e-21	5.27596e-20
Gsn	9.66383	7.10433e-21	5.41558e-20
E130012A19Rik	-0.989208	7.11774e-21	5.42206e-20
Fads3	6.97551	7.55165e-21	5.74863e-20
Pkd1	1.52343	7.71565e-21	5.86942e-20
Rgcc	-2.37783	8.14561e-21	6.19224e-20
Nudcd1	-1.17479	8.2835e-21	6.29272e-20
Itgb2	3.1335	8.3434e-21	6.33387e-20
B4galnt1	2.65755	8.97946e-21	6.81204e-20
Syap1	8.45581	9.61172e-21	7.28669e-20
Ppib	0.688069	9.71382e-21	7.35904e-20
Rin3	4.26022	9.73232e-21	7.36799e-20
Bfar	1.43864	1.02198e-20	7.73175e-20
Cpd	1.48101	1.06821e-20	8.07594e-20
Morc1	-0.88236	1.09292e-20	8.25709e-20
Cdc42ep2	2.77307	1.20571e-20	9.10302e-20
Ttyh3	-1.95943	1.25506e-20	9.46914e-20
A2m	-1.0147	1.26467e-20	9.53517e-20
Tceb1	-0.861962	1.35802e-20	1.0232e-19
Brk1	0.745284	1.37438e-20	1.03482e-19
Bid	-0.906556	1.48385e-20	1.11648e-19
Tgfb1	6.59534	1.49382e-20	1.12321e-19
Maoa	4.10905	1.57495e-20	1.18341e-19
Mfhas1	3.57462	1.58804e-20	1.19243e-19
Usp16	1.04333	1.6097e-20	1.20788e-19
Med14	9.4421	1.62429e-20	1.218e-19
Tap1	-2.19062	1.64067e-20	1.22944e-19
Megf8	0.998455	1.70518e-20	1.27692e-19
Acsf2	1.34279	1.74656e-20	1.30702e-19
Cd38	1.50959	1.79986e-20	1.346e-19
Bcam	-0.830365	1.90219e-20	1.42156e-19
N4bp1	0.690926	1.99011e-20	1.48586e-19
B3gnt3	-3.97425	1.99093e-20	1.48586e-19
Mfap4	2.43864	2.05484e-20	1.53252e-19
Gsr	-0.571693	2.17513e-20	1.62114e-19
Naglu	4.53276	2.27127e-20	1.69165e-19
Srpk1	-0.609222	2.30247e-20	1.71374e-19
Kin	4.95493	2.37538e-20	1.76681e-19
Tmem184b	0.861898	2.41115e-20	1.7922e-19
Tm7sf3	-0.75461	2.6223e-20	1.94784e-19
2810474O19Rik	-0.782359	2.71277e-20	2.01369e-19
Phka1	6.91278	2.83615e-20	2.10386e-19
Gspt2	5.18543	2.84978e-20	2.11255e-19
Fam129a	1.56148	2.89209e-20	2.14248e-19
Ugp2	1.13003	3.14101e-20	2.32532e-19
Dfna5	-3.93822	3.16379e-20	2.34061e-19
Kbtbd8	-1.72698	3.44557e-20	2.54737e-19
Zfhx3	1.15712	3.58592e-20	2.64782e-19
Plpp5	1.46764	3.58624e-20	2.64782e-19
Gprc5a	-1.35729	3.64627e-20	2.69034e-19
Slc35e1	0.942242	3.72115e-20	2.74376e-19
Abca3	1.23727	3.75249e-20	2.76502e-19
Apex2	9.51639	3.78982e-20	2.79066e-19
S1pr3	5.17603	3.85167e-20	2.83431e-19
Gemin4	8.31126	3.87221e-20	2.84753e-19
Sult4a1	3.50639	4.1316e-20	3.03626e-19
Arvcf	-1.15458	4.34072e-20	3.18781e-19
Nptx1	-4.9614	4.41751e-20	3.24205e-19
Asb8	1.86803	4.44351e-20	3.25897e-19
Furin	-1.2012	4.56403e-20	3.34514e-19
Egfr	3.19905	4.64563e-20	3.40269e-19
Kirrel2	3.91468	4.66134e-20	3.41193e-19
Ap2a2	0.741019	4.96493e-20	3.63173e-19
Pgc	-2.10653	5.02832e-20	3.67567e-19
Gm20488	9.46762	5.06422e-20	3.69946e-19
Sh2d4b	-2.74804	5.20253e-20	3.79798e-19
Msl3	3.85959	5.26494e-20	3.841e-19
Mbtps2	2.01346	5.2874e-20	3.85484e-19
Itm2a	9.49383	6.02361e-20	4.38869e-19
Gm20594	9.3942	6.07835e-20	4.42565e-19
Ehd1	0.837395	6.09241e-20	4.43296e-19
Psma4	1.29437	6.19671e-20	4.50588e-19
Avpr1a	5.76076	6.27371e-20	4.55887e-19
Ap3b1	0.928364	6.3098e-20	4.58208e-19
Stk3	-1.66769	6.44442e-20	4.67676e-19
Klhl15	7.43812	6.5556e-20	4.75432e-19
Srsf2	-0.491938	6.58966e-20	4.77588e-19
Csf1r	1.75917	6.76928e-20	4.90284e-19
Tmco3	1.89777	6.79108e-20	4.9154e-19
Usf2	-4.72816	6.80582e-20	4.92285e-19
Mbnl2	1.29527	7.05423e-20	5.09918e-19
Wdr13	9.44262	7.05936e-20	5.09955e-19
Junb	1.53352	7.80247e-20	5.63268e-19
Zfhx4	3.57907	8.08955e-20	5.83611e-19
Mtmr9	-0.887551	8.38412e-20	6.04467e-19
Nup50	-0.718116	8.91953e-20	6.42649e-19
Gcn1l1	-0.905336	9.35148e-20	6.73331e-19
Erich1	-1.50344	9.74859e-20	7.01312e-19
Minpp1	2.2966	9.75279e-20	7.01312e-19
Cacna2d1	2.2391	1.07479e-19	7.72363e-19
Cbx6	1.15685	1.08549e-19	7.79544e-19
Cpsf4l	-1.78587	1.10418e-19	7.92457e-19
Bri3bp	0.991026	1.13017e-19	8.10579e-19
Gemin5	-0.736811	1.21275e-19	8.69241e-19
Nufip2	0.707867	1.25957e-19	9.02215e-19
Fam122b	9.21873	1.3079e-19	9.36226e-19
Slc25a13	-0.641202	1.32929e-19	9.50922e-19
Casp8	5.51669	1.40532e-19	1.00466e-18
B3galnt1	2.19557	1.44485e-19	1.03225e-18
Ddx6	0.651573	1.47818e-19	1.05538e-18
Ikbip	1.48384	1.51341e-19	1.07984e-18
Net1	-1.02983	1.52497e-19	1.08738e-18
Nek3	2.82576	1.56584e-19	1.1158e-18
Pxt1	-7.45468	1.69372e-19	1.20615e-18
Ndfip1	1.82751	1.72684e-19	1.22894e-18
Usp47	1.25853	1.79421e-19	1.27606e-18
Rasgrp4	-2.50799	1.84096e-19	1.30847e-18
Tuba4a	-1.32374	1.89894e-19	1.34881e-18
Heatr5a	-0.75218	1.92393e-19	1.36568e-18
Acer2	-1.33966	2.08262e-19	1.47737e-18
Pcyt1b	6.18485	2.17941e-19	1.54505e-18
Rac1	0.716364	2.30339e-19	1.63188e-18
Zswim8	1.96269	2.45811e-19	1.74039e-18
Slc39a10	-1.15701	2.5459e-19	1.80139e-18
Mtcl1	-0.804741	2.56166e-19	1.81138e-18
Tdrp	-0.907708	2.58065e-19	1.82364e-18
Dsel	2.5869	2.65862e-19	1.87753e-18
Commd3	1.7002	2.70994e-19	1.91255e-18
Urb2	-0.758126	2.79443e-19	1.97092e-18
Kctd17	2.64813	2.89288e-19	2.03905e-18
Plk2	1.4768	3.01124e-19	2.12113e-18
Zfp9	3.09257	3.06266e-19	2.15597e-18
Mtmr7	-1.0371	3.2326e-19	2.27415e-18
Cacna1g	2.70262	3.27562e-19	2.30295e-18
Ier5	6.14681	3.51814e-19	2.47188e-18
Memo1	1.50017	3.59769e-19	2.52616e-18
Tst	-1.39133	3.63274e-19	2.54915e-18
Csrp2bp	-0.994989	3.80727e-19	2.66993e-18
Tlr2	5.18095	3.83466e-19	2.68743e-18
Pck2	-0.982461	3.91328e-19	2.74079e-18
Pecr	2.86365	4.05627e-19	2.83913e-18
Coro1c	-0.653252	4.16477e-19	2.91323e-18
Cops7a	-0.966357	4.18467e-19	2.92529e-18
C77370	9.0853	4.19375e-19	2.92978e-18
Trappc2	6.12318	4.80462e-19	3.35442e-18
Acacb	-1.29648	4.8191e-19	3.36241e-18
Tjp2	-0.569337	5.1172e-19	3.56814e-18
Amt	-0.761795	5.12823e-19	3.57358e-18
Rrp1b	-0.594323	5.16571e-19	3.59742e-18
Msrb2	2.88372	5.51851e-19	3.84069e-18
Loxl2	0.583575	5.63367e-19	3.91837e-18
Ptms	-0.647344	5.72552e-19	3.97974e-18
Creb3	2.27197	5.9612e-19	4.14095e-18
Polr1a	-0.765831	6.63045e-19	4.60295e-18
Ncoa7	4.15514	6.64914e-19	4.61302e-18
Igf2r	0.932843	6.6973e-19	4.64351e-18
Mest	-1.36175	6.76974e-19	4.69079e-18
Ccny	-1.12536	6.80904e-19	4.71507e-18
Jph2	6.73702	6.82945e-19	4.72624e-18
Sncb	-3.83664	7.01143e-19	4.84913e-18
Man1c1	2.32853	7.11837e-19	4.92001e-18
Timm17b	8.04737	7.38026e-19	5.09783e-18
Map7d1	0.926175	7.61737e-19	5.25832e-18
Fryl	1.05844	7.90243e-19	5.45169e-18
Slc39a14	2.16909	8.24936e-19	5.68747e-18
Wdr41	1.96726	8.26613e-19	5.69259e-18
Cped1	8.02576	8.26709e-19	5.69259e-18
Sept9	0.629311	8.28762e-19	5.70317e-18
4833420G17Rik	-1.33052	9.08048e-19	6.24488e-18
Arf2	1.53167	9.16071e-19	6.29614e-18
Marc2	-0.672711	9.83144e-19	6.75292e-18
Gbe1	1.72615	1.03478e-18	7.10315e-18
Ube2r2	0.878661	1.05852e-18	7.26159e-18
Senp5	3.64572	1.06388e-18	7.29388e-18
Gprasp1	6.13474	1.07508e-18	7.36606e-18
Lbhd1	5.45459	1.10715e-18	7.58112e-18
Siglec1	4.0031	1.14124e-18	7.80969e-18
Mcm6	-0.547977	1.14292e-18	7.81632e-18
Trip4	-1.507	1.15391e-18	7.88658e-18
Plbd2	0.941334	1.15576e-18	7.89436e-18
Dek	-0.648258	1.16704e-18	7.96651e-18
Asap3	-1.73257	1.18132e-18	8.05896e-18
Psmd6	-1.32938	1.18978e-18	8.11164e-18
Sms	0.878227	1.2211e-18	8.32009e-18
Xpo4	0.783571	1.24097e-18	8.4502e-18
Il17rc	2.60312	1.27334e-18	8.66534e-18
Rgs16	3.46338	1.35722e-18	9.23046e-18
Acp1	1.45528	1.38128e-18	9.38826e-18
Nsfl1c	0.755367	1.40146e-18	9.5196e-18
Gbp7	5.1319	1.43689e-18	9.75421e-18
Slc16a3	1.09488	1.47758e-18	1.00243e-17
Cln5	1.23723	1.50821e-18	1.02258e-17
Mir22hg	3.30755	1.52035e-18	1.03018e-17
Snx19	1.7178	1.60254e-18	1.08521e-17
Usp11	9.13802	1.64175e-18	1.11107e-17
Ppp1r1a	3.94543	1.72772e-18	1.16854e-17
Scpep1	0.518651	1.84303e-18	1.24577e-17
Sppl2a	1.27957	1.84858e-18	1.24875e-17
Hsf2bp	-1.14636	1.86572e-18	1.25898e-17
Erlec1	-1.40395	1.866e-18	1.25898e-17
Bcl2l14	9.10501	1.8692e-18	1.26037e-17
Eef1akmt1	-1.25207	1.89646e-18	1.27797e-17
Rimkla	-2.13183	1.92326e-18	1.29524e-17
Pdgfra	3.49917	2.24754e-18	1.5127e-17
Helz	-0.700417	2.26963e-18	1.52664e-17
Slc25a12	-1.05464	2.41994e-18	1.62675e-17
Rarg	1.44866	2.53671e-18	1.70421e-17
MGP_129S1SvImJ_G0017584	2.68268	2.56351e-18	1.72117e-17
Chfr	-0.994067	2.62219e-18	1.7595e-17
Snx33	3.37055	2.6612e-18	1.78459e-17
MGP_129S1SvImJ_G0016088	-8.00332	2.68325e-18	1.79828e-17
Ndrg4	1.36807	2.69944e-18	1.80803e-17
Glis3	1.43082	2.7145e-18	1.81669e-17
1600014C10Rik	2.04694	2.71566e-18	1.81669e-17
Zfp710	-0.842863	2.74898e-18	1.83787e-17
Carkd	1.80749	2.75288e-18	1.83936e-17
Ankrd1	3.32092	3.32927e-18	2.22314e-17
Igbp1	7.94431	3.38143e-18	2.2566e-17
Saraf	1.36546	3.43628e-18	2.29182e-17
Vegfd	3.38852	3.44026e-18	2.29309e-17
Ptprm	2.73336	3.50398e-18	2.33415e-17
Zfp503	7.89661	3.50688e-18	2.33468e-17
Pgbd5	-1.88229	3.68989e-18	2.45504e-17
Ube2s	-0.695943	3.77357e-18	2.5092e-17
Psmd10	9.0482	3.95119e-18	2.62572e-17
Tmem123	0.90101	4.02179e-18	2.67103e-17
Cdc20	-0.786028	4.06319e-18	2.6969e-17
Rasa4	2.15598	4.25522e-18	2.82266e-17
Dusp18	2.75217	4.43173e-18	2.93798e-17
Wdfy3	0.966699	4.44158e-18	2.94274e-17
Cd99l2	7.87851	4.4553e-18	2.95007e-17
Crispld2	2.93005	4.498e-18	2.97655e-17
Cuedc1	2.40424	4.82396e-18	3.19035e-17
Adcy7	5.24757	4.84285e-18	3.20092e-17
Camkk2	-1.42035	4.99197e-18	3.29751e-17
Atp6v0e	1.04695	5.08385e-18	3.35619e-17
Atp10d	-0.9344	5.14331e-18	3.39342e-17
Clip2	1.49813	5.41988e-18	3.57375e-17
Snx10	0.823088	5.76327e-18	3.79791e-17
MGP_129S1SvImJ_G0027780	1.31568	5.98117e-18	3.93915e-17
Tead2	0.7743	6.24237e-18	4.10872e-17
Capza2	-0.846472	6.29807e-18	4.14292e-17
Npr2	7.13077	6.49823e-18	4.27203e-17
Fam162a	1.49847	6.87158e-18	4.51479e-17
Slc4a5	1.5526	6.89544e-18	4.52777e-17
Islr2	-2.81934	6.95871e-18	4.5666e-17
Il6st	-0.701031	7.11981e-18	4.66955e-17
Atp1a1	0.760037	7.30447e-18	4.78781e-17
Tada2a	-0.842425	7.34478e-18	4.81137e-17
Lmo7	0.978977	7.40188e-18	4.84591e-17
Ankrd12	1.17602	7.47001e-18	4.88761e-17
Tbc1d8b	8.8303	7.52575e-18	4.92116e-17
Tmem167	1.00581	7.71107e-18	5.03936e-17
Stard4	1.22135	8.2871e-18	5.41261e-17
Fam98a	-1.32557	8.54502e-18	5.57776e-17
Cdh13	6.49834	8.56074e-18	5.58472e-17
Polr3f	1.17481	8.68496e-18	5.66241e-17
1110008L16Rik	-1.19173	8.77058e-18	5.71485e-17
Nudt12	-2.05257	8.95619e-18	5.83235e-17
Mnd1	-1.43878	9.32527e-18	6.06912e-17
Cmip	-0.861223	9.48598e-18	6.17008e-17
Sec22b	0.946339	1.07361e-17	6.97908e-17
Exoc4	0.698505	1.14229e-17	7.42121e-17
Sucla2	-0.738717	1.15562e-17	7.5034e-17
Siah1b	7.79587	1.15947e-17	7.52396e-17
Mrpl48	-1.27694	1.16894e-17	7.58093e-17
Zbtb18	3.56799	1.18656e-17	7.69068e-17
Myo9b	0.895654	1.1926e-17	7.7253e-17
Pop4	-1.23222	1.20615e-17	7.80853e-17
Sdc2	-0.969713	1.21254e-17	7.84529e-17
Tceanc	5.85728	1.24418e-17	8.04527e-17
Ercc5	1.25405	1.27504e-17	8.24001e-17
Pbk	-1.10736	1.36993e-17	8.84805e-17
Adk	0.981714	1.47897e-17	9.54672e-17
Fmnl3	1.92051	1.49933e-17	9.67247e-17
Sbno2	1.00587	1.55459e-17	1.00231e-16
Igfbp2	-1.07493	1.56426e-17	1.00796e-16
Fkbp5	-0.708378	1.59212e-17	1.02531e-16
Cox8a	-0.62998	1.5958e-17	1.02708e-16
Tmem104	1.81648	1.59931e-17	1.02874e-16
Tfdp2	-1.43939	1.62152e-17	1.04242e-16
Palm	1.52681	1.70302e-17	1.09417e-16
Hacd4	5.86542	1.77499e-17	1.13975e-16
Psen2	3.70413	1.81639e-17	1.16565e-16
Scml2	5.22961	1.82719e-17	1.1719e-16
Vamp8	1.60447	1.87826e-17	1.20397e-16
Rpgr	7.74749	1.91091e-17	1.22418e-16
Mcm3	-0.43299	1.93359e-17	1.23799e-16
Ormdl1	-2.11032	1.9648e-17	1.25724e-16
Ptpn9	1.86003	2.02357e-17	1.2941e-16
Kank2	0.644574	2.15894e-17	1.37987e-16
Nrf1	-0.729297	2.20091e-17	1.40588e-16
Itm2b	0.693329	2.22884e-17	1.4229e-16
Gab2	4.05339	2.29254e-17	1.46272e-16
Wars	-0.786096	2.35003e-17	1.49854e-16
Taf1	8.64479	2.35833e-17	1.50296e-16
Itga8	5.47469	2.36291e-17	1.50501e-16
Ddx27	-0.565358	2.38155e-17	1.516e-16
Kpnb1	0.456176	2.40722e-17	1.53146e-16
Degs1	-0.779135	2.49528e-17	1.58657e-16
Abl2	-0.871759	2.50822e-17	1.59388e-16
Tmed5	1.03692	2.61564e-17	1.66119e-16
Rpl35a	-0.863364	2.67611e-17	1.69861e-16
Skil	0.864663	2.75602e-17	1.74833e-16
Filip1l	7.74074	2.7766e-17	1.76038e-16
Man1a2	0.805192	2.82106e-17	1.78753e-16
Cacfd1	1.79758	2.84447e-17	1.80134e-16
Btbd1	-0.986445	2.86756e-17	1.81492e-16
Rps5	-2.0977	2.92411e-17	1.84965e-16
Gcdh	-1.01603	2.92648e-17	1.85009e-16
Ldha	-0.552283	2.98178e-17	1.88397e-16
MGP_129S1SvImJ_G0027953	2.63076	3.03942e-17	1.91929e-16
Hspa1b	-8.90607	3.07564e-17	1.94105e-16
Sumo3	0.707174	3.10204e-17	1.95659e-16
Havcr2	1.79779	3.26686e-17	2.05937e-16
Prickle3	3.70425	3.42422e-17	2.15734e-16
Sqstm1	0.718913	3.46066e-17	2.17905e-16
Apoo	8.78499	3.54217e-17	2.2291e-16
Rrm2b	-2.36796	3.54732e-17	2.23107e-16
Tars	-0.531844	3.69442e-17	2.32226e-16
Bhlhb9	8.59316	4.09136e-17	2.57031e-16
Ncapd2	-0.467715	4.21058e-17	2.64371e-16
Mcam	-1.32025	4.25337e-17	2.66906e-16
Rcan3	1.34723	4.30306e-17	2.69871e-16
Hnrnpl	-0.817094	4.52269e-17	2.83483e-16
Cldnd1	1.14328	4.57862e-17	2.86826e-16
Rpl15	-0.628352	4.61306e-17	2.8882e-16
Tnpo3	-0.74762	4.68918e-17	2.93419e-16
Ola1	0.979205	4.72036e-17	2.95203e-16
Rltpr	-2.1868	4.7267e-17	2.95432e-16
Il1rl1	2.74223	4.73407e-17	2.95725e-16
Zfp42	-0.464117	4.74138e-17	2.96014e-16
Pdzd4	8.74693	5.04026e-17	3.14496e-16
Tpd52	-0.520334	5.21373e-17	3.25137e-16
MGP_129S1SvImJ_G0033328	-1.02508	5.22749e-17	3.2581e-16
Cenpe	-0.753503	5.26962e-17	3.28251e-16
Elk1	8.56251	5.34119e-17	3.32521e-16
Armc10	-0.850072	5.7662e-17	3.58779e-16
Zdhhc8	1.50655	5.91862e-17	3.68055e-16
Tspyl1	1.10581	5.95467e-17	3.70088e-16
Hspg2	0.728401	6.02395e-17	3.74183e-16
Tdh	-0.49539	6.18433e-17	3.83929e-16
Fndc3a	-0.845393	6.19561e-17	3.84413e-16
Fbxo45	-1.42495	6.56477e-17	4.07089e-16
Plekhb2	1.34081	6.68269e-17	4.14169e-16
Trak2	0.951488	7.24731e-17	4.4891e-16
Fam212b	3.48682	7.27638e-17	4.50458e-16
4921524J17Rik	-1.67237	7.47365e-17	4.62192e-16
Kcnd1	4.69488	7.4743e-17	4.62192e-16
Abcg2	1.80801	7.80078e-17	4.82111e-16
Usp25	-1.367	8.00873e-17	4.94686e-16
Tmem132a	1.71164	8.39803e-17	5.18442e-16
2810417H13Rik	1.7307	8.4353e-17	5.20452e-16
Kremen1	1.24558	8.63801e-17	5.32661e-16
Fam3a	7.61302	8.66628e-17	5.34106e-16
1110012L19Rik	8.65745	9.11726e-17	5.61587e-16
Inpp5a	1.90189	9.1744e-17	5.64791e-16
Vsir	5.36342	9.29221e-17	5.71725e-16
Spata2	2.76738	9.47631e-17	5.82727e-16
Sspn	6.90877	1.03141e-16	6.3389e-16
Cstf2	7.61533	1.08054e-16	6.63718e-16
Kbtbd2	-1.14028	1.11594e-16	6.85082e-16
Wbp1l	0.796506	1.123e-16	6.89032e-16
Shroom4	6.89265	1.12541e-16	6.90125e-16
Dstn	-0.574158	1.1401e-16	6.98749e-16
Uxt	8.63487	1.16695e-16	7.14808e-16
Gm22	2.76432	1.1776e-16	7.2093e-16
Lin28b	-1.89944	1.29765e-16	7.93984e-16
Zfp65	4.05736	1.37009e-16	8.37842e-16
Pnkd	1.90989	1.37487e-16	8.40303e-16
Phka2	8.45165	1.41747e-16	8.65854e-16
Masp1	3.24086	1.42395e-16	8.69335e-16
Stard8	3.41955	1.46857e-16	8.96078e-16
Hnrnpa2b1	-0.516356	1.5085e-16	9.19936e-16
Lgr5	7.53292	1.52066e-16	9.2684e-16
Nucb1	0.943512	1.53887e-16	9.37419e-16
Tm4sf1	8.49051	1.54826e-16	9.42622e-16
Nenf	-2.16563	1.58405e-16	9.63877e-16
Pkd2	1.08368	1.60991e-16	9.79077e-16
Mapk3	1.23531	1.62107e-16	9.85318e-16
Ptprg	-0.965341	1.65531e-16	1.00557e-15
Lzts2	2.14669	1.68137e-16	1.02084e-15
C1qtnf3	-1.21685	1.69426e-16	1.0281e-15
Gm26377	6.18774	1.69858e-16	1.03016e-15
Ecscr	4.35443	1.89172e-16	1.14666e-15
Foxn2	0.852128	1.89633e-16	1.14883e-15
Wdr5	-0.538185	2.04415e-16	1.2377e-15
Ubl4a	2.46925	2.11651e-16	1.28081e-15
Nbea	2.29571	2.17837e-16	1.31752e-15
Tgif2	0.896588	2.2011e-16	1.33054e-15
Mrpl10	-0.819162	2.22037e-16	1.34146e-15
Gpat4	1.08009	2.23719e-16	1.35088e-15
Emc2	-1.42419	2.24843e-16	1.35692e-15
Mob3a	1.44924	2.3407e-16	1.41184e-15
Uba2	0.622008	2.35024e-16	1.41682e-15
Nt5dc1	-1.46893	2.37852e-16	1.43309e-15
Gm17501	5.32896	2.44347e-16	1.47141e-15
Armcx4	8.38239	2.54579e-16	1.53219e-15
Slfn2	1.9923	2.62475e-16	1.57885e-15
Lrrk2	1.88534	2.65505e-16	1.59621e-15
Ptn	-1.22673	2.70026e-16	1.6225e-15
Nxt2	7.5379	2.81885e-16	1.69285e-15
Agpat9	-1.43833	2.83723e-16	1.70296e-15
Rtel1	-0.862537	2.86941e-16	1.72133e-15
Eif4ebp1	-0.485503	2.87779e-16	1.72542e-15
Mcc	3.34725	2.91392e-16	1.74614e-15
Armcx2	8.36452	3.05435e-16	1.8293e-15
Acsl1	-1.14237	3.06434e-16	1.83428e-15
Bmpr2	0.983195	3.09694e-16	1.85279e-15
Pde1b	2.8272	3.18132e-16	1.90224e-15
Clec4d	6.76466	3.19612e-16	1.91006e-15
Actr1b	-0.65028	3.28752e-16	1.96362e-15
Strn	-1.41299	3.34273e-16	1.99551e-15
Lima1	-0.513385	3.35686e-16	2.00286e-15
Zmym4	-1.129	3.56355e-16	2.12504e-15
Il7r	4.50908	3.66487e-16	2.18428e-15
Eno1	-0.497103	3.80647e-16	2.26745e-15
Ccndbp1	2.48051	3.9818e-16	2.37061e-15
Snai2	4.36724	4.0619e-16	2.417e-15
Mzt2	-1.39245	4.1223e-16	2.45161e-15
Serhl	-3.69267	4.25811e-16	2.53102e-15
Adcy3	2.20053	4.32155e-16	2.56734e-15
Rasl2-9	-5.75049	4.35754e-16	2.58733e-15
Grhpr	1.30005	4.72117e-16	2.80173e-15
Fam107b	-0.965033	4.77418e-16	2.83167e-15
Hs6st2	5.25097	4.77711e-16	2.83188e-15
Ppp1r18	1.77828	4.98283e-16	2.95225e-15
Sco1	-1.07519	5.29542e-16	3.13578e-15
Mlxip	1.36275	5.30699e-16	3.14094e-15
Gda	4.36696	5.34339e-16	3.16075e-15
Dnajb11	0.706145	5.34619e-16	3.16075e-15
Wwtr1	0.893041	5.37602e-16	3.17668e-15
Tapbp	-1.22345	5.42804e-16	3.20571e-15
Por	0.940501	5.44945e-16	3.21663e-15
Nek2	-0.826905	5.57842e-16	3.291e-15
Ndn	4.35897	5.66628e-16	3.34105e-15
Atad3a	-0.701337	5.7637e-16	3.39589e-15
Hmgxb4	-0.808816	5.76544e-16	3.39589e-15
Atp5a1	-0.439333	6.0581e-16	3.56636e-15
Zdhhc20	0.929249	6.06796e-16	3.57026e-15
Rac2	4.16141	6.08242e-16	3.57686e-15
Plxnd1	2.57983	6.15583e-16	3.61811e-15
Rab1b	-1.33139	6.36745e-16	3.7405e-15
Tacc2	0.839334	6.7178e-16	3.9442e-15
Copb1	0.67755	6.76037e-16	3.96709e-15
Aard	-1.11302	6.8737e-16	4.03145e-15
Chpf2	1.43222	6.97141e-16	4.08659e-15
Cd72	-3.73731	6.99476e-16	4.0981e-15
Arfgap3	-3.49622	7.44698e-16	4.36073e-15
Tgoln1	0.774849	7.47756e-16	4.37632e-15
Pex19	0.839091	7.61714e-16	4.45564e-15
Slco4c1	4.89356	7.6786e-16	4.48921e-15
Rrm2	-0.51827	7.86495e-16	4.59573e-15
Cyp4v3	4.15285	7.8851e-16	4.60506e-15
Med12	8.26173	8.14063e-16	4.75179e-15
Tmem263	0.830238	8.15885e-16	4.7599e-15
Usp26	8.44962	8.29353e-16	4.83592e-15
Camk1d	1.20324	8.36689e-16	4.87612e-15
Slc25a46	-1.21437	9.0544e-16	5.27401e-15
Zfp182	8.2334	9.41965e-16	5.48387e-15
Cobll1	2.45439	9.6111e-16	5.59237e-15
Ccdc136	2.20432	9.75467e-16	5.67292e-15
Akr1a1	0.620256	9.84348e-16	5.72155e-15
Cfp	8.39797	9.99605e-16	5.80718e-15
Adam10	0.935633	1.04141e-15	6.04687e-15
Rreb1	-0.870358	1.14768e-15	6.6604e-15
Ezh2	-0.632295	1.17192e-15	6.79748e-15
Golga2	1.85698	1.19978e-15	6.95544e-15
MGP_129S1SvImJ_G0026396	-8.31701	1.20924e-15	7.0066e-15
Xrcc2	-1.11795	1.22509e-15	7.09474e-15
Dab2	-1.0262	1.24049e-15	7.18014e-15
Msr1	5.3037	1.30279e-15	7.53677e-15
Pir	8.20167	1.31183e-15	7.58512e-15
Ypel2	1.99393	1.32259e-15	7.64332e-15
Armc8	-1.66149	1.32946e-15	7.679e-15
Stk19	3.14025	1.34426e-15	7.76045e-15
Usp14	-0.615234	1.38849e-15	8.0116e-15
Atp5e	-1.23032	1.39015e-15	8.01699e-15
Col5a3	1.22742	1.39329e-15	8.03086e-15
Mgat1	1.56711	1.39645e-15	8.04488e-15
Fancb	8.19277	1.42965e-15	8.23187e-15
Prkca	1.97796	1.47443e-15	8.48152e-15
Srrt	-0.635139	1.47455e-15	8.48152e-15
Enpp5	2.23569	1.50039e-15	8.62566e-15
Slc15a3	8.19879	1.54168e-15	8.85843e-15
Rpl3	-0.347115	1.5492e-15	8.89699e-15
Fez2	1.34133	1.56414e-15	8.97816e-15
Wdfy1	-0.705191	1.61178e-15	9.24679e-15
Whsc1l1	1.06796	1.61919e-15	9.28446e-15
Nacc2	1.48407	1.62987e-15	9.34086e-15
Soga1	1.29663	1.63449e-15	9.36245e-15
Adss	-0.621007	1.7197e-15	9.84547e-15
Arl5a	0.803504	1.72079e-15	9.8466e-15
Pramef8	0.931368	1.74558e-15	9.98325e-15
Myd88	-1.83997	1.76244e-15	1.00745e-14
Calm1	0.545864	1.79795e-15	1.02722e-14
Myo6	-1.25679	1.96347e-15	1.1212e-14
Ezr	-0.460333	1.97471e-15	1.12704e-14
H2afy2	1.25992	2.08197e-15	1.18764e-14
Gm24276	4.34909	2.11758e-15	1.20733e-14
Gm45184	-8.40251	2.13604e-15	1.21722e-14
Rel	2.62174	2.28197e-15	1.29971e-14
Pgm2	-0.926446	2.35197e-15	1.33889e-14
Trappc13	-0.766754	2.53056e-15	1.43981e-14
Ube2e2	-2.66015	2.68166e-15	1.52499e-14
Zbtb17	-0.781787	2.73229e-15	1.55299e-14
Nfkb2	1.81045	2.79173e-15	1.58596e-14
Ascc3	0.950566	2.81434e-15	1.59798e-14
Lsm5	-1.81449	2.86472e-15	1.62574e-14
Efnb1	5.22291	2.92179e-15	1.65728e-14
Sertad4	3.10994	2.93088e-15	1.66158e-14
MGP_129S1SvImJ_G0024025	-8.16086	2.96334e-15	1.67912e-14
Ezh1	1.69223	2.97946e-15	1.68739e-14
Rhobtb3	1.21268	2.99044e-15	1.69274e-14
Platr7	2.61855	2.9979e-15	1.69609e-14
Spop	1.08688	3.12885e-15	1.76928e-14
Tkt	-0.590225	3.1444e-15	1.77716e-14
Nop58	-0.561613	3.16549e-15	1.78816e-14
Cyb5r1	1.31224	3.19309e-15	1.80283e-14
Klhl5	1.64551	3.21541e-15	1.8145e-14
Igf1	8.31636	3.23173e-15	1.82278e-14
Arhgap32	-0.845981	3.27486e-15	1.84616e-14
Phc3	1.35437	3.31653e-15	1.8687e-14
Kntc1	-0.659797	3.32706e-15	1.87368e-14
Tmem242	1.3231	3.35739e-15	1.8898e-14
Timmdc1	-1.13775	3.38321e-15	1.90336e-14
Ephb2	-1.31906	3.46382e-15	1.94771e-14
Trappc5	-1.54814	3.47198e-15	1.95131e-14
Kit	-0.535273	3.7255e-15	2.09272e-14
Shfm1	-0.925282	3.81461e-15	2.14169e-14
Gss	0.736907	3.89113e-15	2.18354e-14
Ldlrap1	1.42183	3.89342e-15	2.18372e-14
Mef2a	2.26632	3.94889e-15	2.21371e-14
Cyb5b	-0.502954	4.13884e-15	2.31901e-14
Evc	2.9237	4.14158e-15	2.31937e-14
Slc43a2	1.52375	4.2031e-15	2.35263e-14
Psmb8	-2.17911	4.29239e-15	2.40024e-14
Ap2b1	0.516508	4.29251e-15	2.40024e-14
Pogk	4.88372	4.4553e-15	2.49001e-14
Plekha8	-0.726489	4.54853e-15	2.54082e-14
Pfn2	2.6376	4.81476e-15	2.68818e-14
Gnl1	-0.692355	4.8465e-15	2.70453e-14
Cdkl5	8.29167	5.02507e-15	2.80276e-14
Pelo	-1.14385	5.04559e-15	2.81279e-14
Pou2f3	1.61782	5.07322e-15	2.82676e-14
Gjb5	-1.53807	5.11781e-15	2.85017e-14
Upk1a	-2.39206	5.26538e-15	2.93088e-14
Scamp1	-1.87335	5.46043e-15	3.03791e-14
Ankrd10	-0.816525	5.4901e-15	3.05288e-14
Prmt2	2.52268	5.61727e-15	3.12203e-14
Cnp	1.2901	5.62401e-15	3.1242e-14
Caml	1.2674	5.65197e-15	3.13815e-14
Ppat	-0.572947	5.70941e-15	3.16845e-14
Tmem234	0.928712	5.81794e-15	3.22706e-14
MGP_129S1SvImJ_G0036145	-8.36108	5.8446e-15	3.24022e-14
Dnaja2	-0.614671	6.15747e-15	3.41196e-14
Dnajc30	6.48775	6.35445e-15	3.51934e-14
Acad11	1.9087	6.49226e-15	3.59386e-14
Acot13	1.94671	6.80445e-15	3.76479e-14
MGP_129S1SvImJ_G0027888	2.398	6.81272e-15	3.76747e-14
Fam120b	2.25482	6.9047e-15	3.81643e-14
Ddx56	-0.727807	7.07851e-15	3.91054e-14
Cd14	7.21996	7.16619e-15	3.957e-14
[truncated: 9,039 more rows]

## Sheet: DESeq_GSE90516_CAST_x_BL6_hyb
gene	log2FoldChange	pvalue	padj
ENSMUSG00000026238	6.24362	0	0
ENSMUSG00000031422	8.24864	0	0
Rps3a1	4.83523	0	0
Tpm3	4.53799	0	0
ENSMUSG00000040025	3.7987	0	0
Mir703	7.0539	0	0
ENSMUSG00000067274	6.55404	0	0
Ran	4.87072	0	0
Cnbp	5.96318	0	0
Golga7	4.39693	0	0
Hnrnpc	3.88491	0	0
Arcn1	4.42141	0	0
Rplp1	6.97207	0	0
ENSMUSG00000032803	4.70494	0	0
Rpl19	-6.04577	0	0
Rps29	-8.41398	0	0
Rpl37	5.13648	0	0
Fth1	5.9015	0	0
Zc3h15	3.18165	3.85805e-303	1.80597e-300
Eif2s2	7.11728	6.94407e-296	3.08803e-293
ENSMUSG00000064367	-15.9137	3.89687e-288	1.65042e-285
ENSMUSG00000064351	-16.1596	1.26354e-287	5.10813e-285
ENSMUSG00000052144	3.83052	3.95581e-287	1.5297e-284
ENSMUSG00000012405	4.46497	1.89859e-277	7.03584e-275
Cox7a2	6.09684	3.22571e-276	1.14758e-273
Oser1	-3.43175	6.2321e-264	2.13186e-261
Rps6	-4.61238	5.26648e-261	1.73482e-258
ENSMUSG00000026341	5.58874	4.05774e-260	1.28891e-257
Rpl35a	2.70752	4.62339e-258	1.41795e-255
Chmp4c	3.4648	9.92545e-254	2.94257e-251
ENSMUSG00000051234	4.53769	1.72713e-252	4.95519e-250
Rpl37a	-3.74242	2.06949e-249	5.7519e-247
Usp48	3.92101	8.51813e-241	2.29577e-238
Lncenc1	8.56289	2.23515e-235	5.84688e-233
4833439L19Rik	3.06246	2.71356e-235	6.89555e-233
Sept2	-4.11362	4.06358e-234	1.00393e-231
Psma7	-3.85146	3.6169e-228	8.69425e-226
Gm10184	3.20251	1.45563e-221	3.40693e-219
Psmd2	6.76591	1.06873e-220	2.43726e-218
Rps18	3.22727	1.16658e-220	2.59389e-218
Lasp1	3.32776	1.28933e-220	2.79691e-218
ENSMUSG00000078427	3.34684	7.63993e-219	1.61785e-216
Rpl36	-7.44542	3.18154e-216	6.58061e-214
Tfam	2.18014	4.30504e-216	8.70205e-214
Nnt	-6.35466	1.74582e-213	3.45051e-211
Nfatc3	5.30196	8.59937e-212	1.66267e-209
Ipo5	1.7662	1.62879e-210	3.08223e-208
Myl6	6.3421	2.36926e-210	4.39005e-208
ENSMUSG00000096696	3.99974	2.70763e-209	4.91462e-207
Lamtor1	5.71369	4.38263e-209	7.79583e-207
Rras2	3.78086	1.63029e-207	2.8431e-205
Gm23849	-4.99275	3.12896e-204	5.35173e-202
Api5	2.53488	2.53535e-199	4.25461e-197
ENSMUSG00000062825	-5.9068	2.59677e-194	4.27698e-192
ENSMUSG00000043091	8.47301	2.55135e-192	4.12576e-190
Ranbp1	9.29055	8.31771e-190	1.32103e-187
Impdh2	3.58925	1.44249e-181	2.25079e-179
Eef1e1	5.93995	2.05119e-181	3.14539e-179
Actb	2.54189	1.91098e-180	2.88073e-178
Adh5	1.12375	2.40619e-180	3.56678e-178
Derl1	2.30505	4.08145e-179	5.95089e-177
ENSMUSG00000058546	-3.96588	5.90688e-179	8.47351e-177
Pomp	3.55263	3.64016e-178	5.13898e-176
ENSMUSG00000036309	7.03372	5.74087e-173	7.97801e-171
ENSMUSG00000006498	2.70146	2.03078e-172	2.77873e-170
Rpl5	-3.24979	3.38177e-171	4.55719e-169
Tbc1d4	-3.01982	5.2658e-171	6.99016e-169
Acp1	3.76086	1.09019e-168	1.42591e-166
ENSMUSG00000028676	3.79018	1.0659e-165	1.37394e-163
ENSMUSG00000020794	5.60767	1.96573e-165	2.4976e-163
Cfl1	1.7924	4.8929e-165	6.12922e-163
Hnrnph2	7.59762	2.65904e-164	3.28465e-162
Grb2	4.50599	1.75516e-162	2.13841e-160
Anapc5	1.70975	1.04969e-160	1.26161e-158
Esd	5.70884	4.54754e-158	5.39277e-156
ENSMUSG00000068749	5.27128	6.13981e-157	7.18519e-155
U2af2	-2.45794	8.63573e-156	9.97483e-154
Tuba1b	9.01195	1.00978e-155	1.15141e-153
Hnrnpa1	3.4565	3.98453e-155	4.48587e-153
mt-Nd6	-12.0234	8.16543e-155	9.07792e-153
Cox7c	-3.16335	2.38981e-152	2.62407e-150
Btf3	3.60831	3.84144e-152	4.16656e-150
Snx5	2.70476	1.69449e-149	1.81576e-147
Kansl2	-2.06459	2.15897e-149	2.28594e-147
Mgp	8.25706	5.413e-148	5.66391e-146
Nup54	1.94865	1.16535e-147	1.20519e-145
Zfp42	-2.80646	2.1489e-147	2.19681e-145
Rpl18a	-7.2514	6.11463e-147	6.17995e-145
Mtmr9	-1.49661	3.12811e-145	3.126e-143
Camsap1	1.80716	1.97195e-144	1.94872e-142
ENSMUSG00000063480	4.51632	4.89295e-144	4.78219e-142
n-R5-8s1	-14.1404	6.75907e-143	6.53426e-141
Kpnb1	1.39744	1.99084e-141	1.90393e-139
Snrpd1	-2.77374	2.9607e-141	2.80132e-139
ENSMUSG00000074129	-2.61325	2.13093e-140	1.995e-138
Eif2s1	2.28749	3.70908e-140	3.43631e-138
Ufm1	2.64044	4.34656e-139	3.9854e-137
Wdfy2	2.59252	1.88502e-137	1.71075e-135
ENSMUSG00000109718	-7.03466	2.87673e-137	2.58441e-135
Csnk2a2	2.02977	1.20572e-136	1.07237e-134
Cers5	2.43707	3.12559e-136	2.75238e-134
Tubb2b	10.781	4.13412e-136	3.60479e-134
Cd24a	10.5688	1.13667e-135	9.81509e-134
Grpel2	2.04257	1.0356e-132	8.85636e-131
Pdap1	2.94743	2.17411e-130	1.84157e-128
Pttg1	-2.84192	1.70532e-129	1.43086e-127
Mad2l1	3.05832	2.76877e-128	2.30144e-126
ENSMUSG00000045973	10.299	8.11948e-128	6.68654e-126
ENSMUSG00000079553	3.50209	5.93748e-127	4.84476e-125
Gfm2	1.7686	1.46837e-126	1.18725e-124
Isg20l2	10.2641	5.98403e-126	4.79477e-124
Il4i1	-6.23185	1.94203e-125	1.54218e-123
Polr2l	-2.36775	7.91393e-125	6.2289e-123
ENSMUSG00000028719	2.11517	2.69498e-124	2.10255e-122
Eif1	3.39223	5.58275e-123	4.31765e-121
Hmga1-rs1	8.63663	6.81776e-123	5.22734e-121
Chp1	3.37505	2.45999e-122	1.87001e-120
Rps19	2.67575	8.54845e-122	6.44321e-120
Gng5	-3.33868	4.1109e-120	3.07246e-118
Zbtb44	3.02	2.25615e-119	1.67218e-117
ENSMUSG00000072812	3.95718	5.31018e-119	3.9032e-117
Sec61g	-3.81191	2.70896e-118	1.97487e-116
Trim13	5.31914	6.11563e-117	4.42215e-115
Aoah	3.22923	6.12136e-116	4.39059e-114
Atp5c1	-1.90713	1.33555e-114	9.50269e-113
Aco2	2.02778	1.6631e-114	1.17394e-112
2610044O15Rik8	9.73709	2.94865e-114	2.06499e-112
Phb	-2.03923	3.32124e-114	2.30774e-112
ENSMUSG00000021302	9.78615	6.85108e-114	4.72353e-112
Rps28	-2.21687	1.6116e-113	1.10258e-111
Slc35g1	-2.45588	3.75428e-113	2.5489e-111
Gm26316	-6.04543	1.12059e-112	7.55041e-111
Hspb1	5.54099	1.52765e-112	1.02158e-110
Gm25394	-3.48193	3.196e-111	2.12129e-109
ENSMUSG00000094125	-9.56751	2.23566e-108	1.47289e-106
ENSMUSG00000094410	3.24065	2.26542e-108	1.48152e-106
Tomm7	-2.25748	2.08816e-107	1.35563e-105
Khdrbs1	3.64744	1.05054e-105	6.77063e-104
Rpl6	-1.90648	1.96276e-105	1.25588e-103
ENSMUSG00000032582	1.75033	3.04644e-105	1.93536e-103
Cttn	1.91917	1.13721e-104	7.17331e-103
Tmtc3	2.74027	1.08123e-103	6.77217e-102
Snhg4	-9.61095	1.50865e-103	9.38317e-102
Rps15	3.76245	1.1764e-102	7.26592e-101
Rpl34	2.07939	1.96934e-102	1.20795e-100
Stmn1	-4.05151	3.97502e-102	2.42149e-100
ENSMUSG00000098973	14.9076	7.02265e-102	4.24894e-100
Extl3	2.01608	7.83042e-102	4.70566e-100
Abcg2	2.70075	1.22423e-101	7.30758e-100
ENSMUSG00000021510	9.21736	4.58115e-101	2.71632e-99
Thrap3	1.49968	1.44021e-100	8.48293e-99
Rps27l	-1.94741	6.21392e-100	3.63596e-98
Gstz1	-2.19487	3.42629e-99	1.99173e-97
Rnf138	1.92235	4.10746e-99	2.37219e-97
Rps15a	1.77178	4.42123e-99	2.53693e-97
Ssh1	-2.39213	5.82087e-99	3.31864e-97
ENSMUSG00000073427	4.34333	7.24918e-99	4.10664e-97
Snrnp48	1.85214	4.58895e-97	2.58262e-95
Samd11	-8.50052	4.61701e-97	2.58262e-95
Col6a3	7.68328	1.84739e-96	1.02692e-94
Zfp871	2.75015	2.36567e-96	1.30685e-94
Ruvbl1	-7.15748	2.78929e-96	1.53136e-94
Xpnpep3	3.59611	3.02433e-96	1.65021e-94
Lamtor3	2.16077	4.37228e-96	2.37116e-94
ENSMUSG00000028797	2.03284	4.50529e-96	2.42849e-94
Npm1	2.3783	1.89087e-95	1.0131e-93
Nadk	1.66472	3.70752e-95	1.97453e-93
Cinp	2.19128	3.98385e-95	2.10907e-93
Atp5o	-1.75845	5.96102e-95	3.13712e-93
ENSMUSG00000040274	3.0067	1.45364e-92	7.60509e-91
Taf1d	1.89028	1.69919e-92	8.83776e-91
Rmrp	-9.45492	2.26349e-92	1.17043e-90
Bri3bp	2.0145	4.47024e-92	2.29817e-90
Mkks	-1.56889	4.92152e-92	2.51563e-90
Timp2	6.39351	2.39521e-91	1.21732e-89
Tmem97	2.24135	2.98868e-91	1.5103e-89
Ifitm3	3.07361	3.04738e-91	1.53126e-89
ENSMUSG00000062683	-5.34388	6.71184e-91	3.35366e-89
Gm340	-8.73248	1.5339e-90	7.62151e-89
Gm10250	2.51495	2.56582e-90	1.26678e-88
ENSMUSG00000033658	8.84673	2.57801e-90	1.26678e-88
ENSMUSG00000021134	1.64796	3.7404e-90	1.82787e-88
Eif3e	8.84369	3.97529e-90	1.93203e-88
Hist1h2bj	10.4848	4.28962e-90	2.07347e-88
ENSMUSG00000066877	3.43652	9.38142e-90	4.51018e-88
Rpe	2.24979	1.40767e-89	6.73108e-88
Tpm3-rs7	6.61687	3.23339e-89	1.53785e-87
Qk	1.8232	4.50386e-89	2.13071e-87
ENSMUSG00000028603	1.94823	1.49092e-88	7.01602e-87
Irak3	4.41465	1.52108e-88	7.12027e-87
Ccnd3	2.96366	3.09618e-88	1.44175e-86
H3f3a	4.23159	3.52897e-88	1.63472e-86
Nsa2	-1.93537	4.26146e-88	1.96381e-86
Il1rl1	10.3001	5.01933e-87	2.30113e-85
Ass1	-3.81438	1.07109e-86	4.88525e-85
2010107E04Rik	3.3041	1.03716e-85	4.70637e-84
Txndc9	5.22502	1.67679e-85	7.57024e-84
Hinfp	2.53331	1.77702e-85	7.98222e-84
Zfand2a	-1.83067	1.89117e-85	8.45232e-84
ENSMUSG00000112449	-8.4966	3.72955e-85	1.65853e-83
Tpst1	2.8661	5.37531e-85	2.37851e-83
Ipo4	-2.47523	6.69767e-85	2.94896e-83
Pdhb	1.33415	9.70705e-85	4.25293e-83
Lamtor5	1.60521	9.89418e-85	4.31367e-83
ENSMUSG00000025747	1.8123	1.1017e-84	4.77977e-83
Snord100	-8.52797	8.80925e-84	3.80337e-82
Psmd11	8.42672	9.65828e-84	4.14979e-82
Cdc37l1	1.99802	7.33714e-83	3.13733e-81
Lsm5	-3.65455	7.68624e-83	3.27088e-81
Mrpl22	8.39179	9.3478e-83	3.95902e-81
Lnpep	2.83546	1.69443e-82	7.14232e-81
ENSMUSG00000078713	8.49716	2.77069e-82	1.16238e-80
Diablo	-1.81109	5.34251e-82	2.23081e-80
Glo1	1.5883	2.11459e-81	8.78841e-80
M6pr	1.97083	2.13274e-81	8.82259e-80
ENSMUSG00000003038	3.20382	2.60916e-81	1.07435e-79
Usp28	-1.3963	2.77249e-81	1.13634e-79
Gan	3.07521	3.68624e-81	1.50392e-79
Uck1	4.05001	3.92809e-80	1.59527e-78
Gm24044	-8.23404	9.99281e-80	4.03982e-78
Ppfia1	1.29539	1.57089e-79	6.32195e-78
Cdk4	-1.79335	6.69233e-79	2.68115e-77
Yy1	1.69259	1.12557e-78	4.48915e-77
Tmem258	-1.63379	1.34844e-78	5.35403e-77
C330007P06Rik	7.71896	1.61121e-78	6.36895e-77
Idh1	1.72523	1.653e-78	6.5052e-77
Uggt2	3.17147	5.10422e-78	1.99986e-76
Rab7	2.40677	5.17459e-78	2.01854e-76
Rhox5	-10.2201	7.16458e-78	2.78261e-76
Nufip2	1.77135	1.49183e-77	5.76886e-76
Zfp65	2.25962	1.64787e-77	6.34465e-76
Trappc3	2.06731	2.02485e-77	7.76249e-76
Rai14	1.29481	4.34814e-77	1.65976e-75
ENSMUSG00000024750	1.88469	8.34965e-77	3.17358e-75
Dcun1d1	2.37076	8.9105e-77	3.37234e-75
ENSMUSG00000079478	-4.91842	3.66257e-76	1.38029e-74
Bnip3	4.63103	6.51315e-76	2.44422e-74
ENSMUSG00000107479	-4.48527	1.25727e-75	4.69839e-74
Pxmp2	-1.9025	2.33137e-75	8.67582e-74
Myl12b	-2.43381	3.23122e-75	1.19743e-73
Mea1	7.88731	3.66323e-75	1.3519e-73
Btbd7	2.0974	4.3544e-75	1.60033e-73
Eno1b	2.05053	5.7465e-75	2.10327e-73
Dpysl3	4.13265	1.8742e-74	6.83162e-73
Ppm1a	1.70494	2.50093e-74	9.07887e-73
ENSMUSG00000047030	3.09909	4.27418e-74	1.54531e-72
Atp10d	-2.65731	1.76243e-73	6.34617e-72
Atp5j	-2.60108	2.34099e-73	8.39546e-72
ENSMUSG00000022436	-4.66243	3.14611e-73	1.12376e-71
Naa11	-2.90549	1.12229e-72	3.99267e-71
Ssbp1	-1.601	1.54369e-72	5.46996e-71
Atrip	2.61279	3.02205e-72	1.06659e-70
Ndor1	-2.04624	4.68e-72	1.64521e-70
Tollip	3.00183	1.03898e-71	3.63806e-70
Spr	4.98082	2.46505e-71	8.5977e-70
Fam114a2	1.23193	5.05856e-71	1.75745e-69
Ube2q2	6.04482	5.11616e-71	1.77055e-69
ENSMUSG00000020027	1.35048	6.8128e-71	2.34857e-69
Rpl12	2.46957	1.59422e-70	5.47452e-69
Ddx6	1.47892	1.97404e-70	6.75274e-69
Ereg	8.82061	2.12943e-70	7.25638e-69
Cpe	5.99929	3.30059e-70	1.12044e-68
Zfp869	2.16681	3.46744e-70	1.1726e-68
Twistnb	3.78761	5.00968e-70	1.68773e-68
Gdap10	-7.98448	7.80166e-70	2.61841e-68
ENSMUSG00000034101	3.13892	9.47289e-70	3.16736e-68
Rps25	1.97958	1.35384e-69	4.50976e-68
G2e3	2.59954	2.07459e-69	6.88486e-68
Mrps18c	3.41892	4.50277e-69	1.48876e-67
Ltbp2	5.53799	4.94448e-69	1.62875e-67
Spcs1	2.94177	8.43247e-69	2.76747e-67
Exosc2	2.91937	2.24702e-68	7.34743e-67
ENSMUSG00000055436	1.10372	6.13739e-68	1.99949e-66
Ncoa7	3.0401	2.22167e-67	7.2115e-66
Mcrs1	7.09803	4.12835e-67	1.33519e-65
Wdr76	2.32966	4.5651e-67	1.47109e-65
B4galt6	2.17476	7.88324e-67	2.53117e-65
Ubxn2a	1.99013	1.04801e-66	3.35287e-65
Nkiras2	2.07167	4.47648e-66	1.42702e-64
Prrc1	1.78757	7.88524e-66	2.50469e-64
ENSMUSG00000060475	1.45651	8.36123e-66	2.64643e-64
Tmed2	1.84786	1.70913e-65	5.39043e-64
ENSMUSG00000028842	2.27558	1.9205e-65	6.03567e-64
ENSMUSG00000050299	8.02175	3.35587e-65	1.05096e-63
Papd4	4.25098	8.49014e-65	2.64952e-63
Nr2c2	1.36846	8.65046e-65	2.69011e-63
Tmem230	2.88547	2.00439e-64	6.21151e-63
ENSMUSG00000001855	7.42203	2.38814e-64	7.37504e-63
Tmem135	1.78494	4.04655e-63	1.24533e-61
Galnt2	-7.08115	6.62121e-63	2.03066e-61
Rac1	1.09	6.84578e-63	2.09232e-61
Hadhb	-1.78944	7.95032e-63	2.42158e-61
Psma8	5.3109	8.57183e-63	2.60198e-61
Eif3j1	2.403	1.52745e-62	4.6208e-61
Inip	1.88377	1.59376e-62	4.80504e-61
Fsd1l	3.21878	1.76491e-62	5.30309e-61
Immt	1.60768	2.56874e-62	7.69238e-61
ENSMUSG00000029394	-4.20923	3.8414e-62	1.14649e-60
Wdfy1	-2.22237	1.33952e-61	3.98451e-60
Synj2bp	3.30336	1.81558e-61	5.38259e-60
Nudt12	-2.20042	3.25667e-61	9.62287e-60
Amotl1	2.62615	4.4122e-61	1.29941e-59
Ppdpf	-2.08414	4.86742e-61	1.42874e-59
Spp1	2.09377	7.47844e-61	2.18794e-59
Idi1	-2.74005	9.54339e-61	2.78292e-59
Phgdh	2.4989	1.19202e-60	3.46466e-59
Kctd12	3.57548	1.26215e-60	3.65654e-59
ENSMUSG00000037475	5.75236	1.89158e-60	5.46223e-59
Tom1	-4.24449	2.84866e-60	8.19934e-59
ENSMUSG00000018427	7.19088	3.35945e-60	9.63837e-59
Tomm20	1.9226	4.20034e-60	1.20122e-58
Coil	1.73142	4.74566e-60	1.35282e-58
Cenpq	1.80703	5.81574e-60	1.65256e-58
ENSMUSG00000008348	1.98546	6.03723e-60	1.71004e-58
Psme3	2.10358	6.17797e-60	1.74434e-58
Plscr1	-1.5029	6.60265e-60	1.85835e-58
Mnd1	-3.80836	1.24092e-59	3.48161e-58
Lbhd1	7.04323	1.98034e-59	5.53873e-58
Gclm	5.17264	2.07059e-59	5.77299e-58
Trp73	-2.34983	5.51821e-59	1.53372e-57
Tnc	7.52174	7.43202e-59	2.0592e-57
Gm4353	2.09887	1.17406e-58	3.24288e-57
ENSMUSG00000037536	1.29001	1.21989e-58	3.35903e-57
Gps1	3.35233	1.86671e-58	5.12423e-57
Rnf17	1.78364	2.60157e-58	7.11951e-57
Golga2	2.51093	3.29414e-58	8.98715e-57
Abcc3	-3.76747	1.43635e-57	3.9067e-56
Oaf	4.08679	1.4831e-57	4.02156e-56
Bri3	7.10709	1.51542e-57	4.0967e-56
Ino80d	2.26234	1.71347e-57	4.61805e-56
Tm4sf1	8.38881	1.90528e-57	5.1195e-56
Zbtb38	2.65716	3.04265e-57	8.15101e-56
ENSMUSG00000038145	3.58589	3.29999e-57	8.81384e-56
Fryl	1.09217	9.21825e-57	2.45471e-55
Etaa1	1.18943	1.04607e-56	2.77724e-55
Med8	3.71711	2.86524e-56	7.58435e-55
Mrps17	1.36392	2.9547e-56	7.79794e-55
Wdr45b	1.31498	3.56132e-56	9.37113e-55
Cds2	-1.45646	9.59054e-56	2.51617e-54
Emp1	4.40782	1.05987e-55	2.7725e-54
Cyb5r1	1.92898	1.12505e-55	2.93437e-54
Fbln2	5.34265	1.2435e-55	3.23382e-54
Mrpl23	-3.33008	1.57329e-55	4.07955e-54
Gm24455	-7.0415	2.00193e-55	5.17592e-54
Mmrn2	-3.77073	2.11495e-55	5.45228e-54
Sf3b3	7.02574	2.152e-55	5.53177e-54
Polr2c	5.68785	2.98866e-55	7.66026e-54
Mrps18b	-1.76688	4.53543e-55	1.15914e-53
Cpsf7	1.30804	5.75934e-55	1.46772e-53
Sdc2	4.22639	7.25651e-55	1.84398e-53
B3glct	-1.24203	8.22956e-55	2.08529e-53
Uqcr11	-5.43886	1.06342e-54	2.68695e-53
1700019D03Rik	2.10261	1.17893e-54	2.97036e-53
Eci2	2.62113	2.24036e-54	5.62874e-53
Loxl3	6.99258	3.11377e-54	7.8011e-53
Ank	3.93197	3.21508e-54	8.03228e-53
Ppp1r10	5.1196	4.64914e-54	1.15825e-52
Gm15698	6.94298	5.68505e-54	1.41237e-52
Ndufa12	1.52689	7.75023e-54	1.92007e-52
Gm10036	6.74435	1.16154e-53	2.86966e-52
Vim	2.74653	1.71797e-53	4.23258e-52
Smim10l1	3.09848	1.96772e-53	4.8345e-52
ENSMUSG00000101523	6.79529	2.52713e-53	6.19181e-52
ENSMUSG00000042079	3.77166	3.41901e-53	8.35404e-52
Fam219b	3.51363	4.31732e-53	1.05201e-51
Fdft1	-1.33628	5.05862e-53	1.22927e-51
Zfp607a	6.73289	5.08871e-53	1.23322e-51
Raver1	-7.60995	6.92695e-53	1.67414e-51
Bgn	8.32172	8.22052e-53	1.98139e-51
ENSMUSG00000061062	-2.81677	9.04377e-53	2.17393e-51
Igfbp4	3.17197	1.06208e-52	2.54612e-51
ENSMUSG00000062861	3.12192	1.15426e-52	2.75966e-51
ENSMUSG00000096856	-4.5843	1.45599e-52	3.47175e-51
ENSMUSG00000030120	2.71642	2.43323e-52	5.78641e-51
Ube2r2	2.51863	3.6487e-52	8.65375e-51
Thbd	4.60976	5.66438e-52	1.33987e-50
ENSMUSG00000061207	7.05724	8.87766e-52	2.09438e-50
Rps24	-1.31719	9.05866e-52	2.13142e-50
Platr7	4.82296	1.26328e-51	2.96455e-50
Glud1	-0.78744	1.58772e-51	3.71611e-50
Cog5	1.65655	1.61201e-51	3.76306e-50
ENSMUSG00000025980	1.56303	1.70656e-51	3.97333e-50
Minpp1	3.92749	2.10036e-51	4.87745e-50
Mmp3	7.64031	2.69487e-51	6.24171e-50
Higd1a	-2.08556	3.06778e-51	7.08697e-50
Serpine1	4.47112	3.87301e-51	8.92398e-50
Grem1	5.48642	5.62038e-51	1.29167e-49
Nrbf2	3.33991	5.74704e-51	1.31737e-49
Btf3l4	-1.52256	5.85923e-51	1.33964e-49
ENSMUSG00000087396	6.72447	6.38087e-51	1.45517e-49
1110004F10Rik	6.13787	6.7339e-51	1.53175e-49
Aen	-1.50511	7.01544e-51	1.59172e-49
Mettl4	1.62076	1.01532e-50	2.29778e-49
Amd1	1.72106	1.06751e-50	2.40976e-49
Nek4	1.53226	1.47135e-50	3.31295e-49
Erh	6.64664	1.61727e-50	3.63232e-49
Susd6	2.22824	2.02048e-50	4.5265e-49
Prpf39	1.42056	2.05593e-50	4.59433e-49
Psma3	-1.91922	3.68059e-50	8.20429e-49
Ube2s	-1.02427	4.661e-50	1.03637e-48
Gm23119	4.84892	4.76467e-50	1.05678e-48
ENSMUSG00000037613	7.85427	5.28281e-50	1.16879e-48
Atp2b1	1.25569	7.30017e-50	1.61111e-48
Col6a1	3.66582	8.87656e-50	1.95416e-48
Arpc1a	1.24612	8.92554e-50	1.96009e-48
Lrrc32	6.40941	1.37623e-49	3.01483e-48
Fam129a	2.81693	1.85478e-49	4.05317e-48
ENSMUSG00000056234	2.16779	2.80854e-49	6.12234e-48
Polr2k	-2.48898	3.42647e-49	7.45112e-48
ENSMUSG00000001017	1.18859	3.65753e-49	7.93415e-48
Gc	7.02056	4.9216e-49	1.06503e-47
Rhox6	4.87247	6.77072e-49	1.46162e-47
Cav1	6.54768	1.10252e-48	2.3743e-47
Recql	2.1085	1.20991e-48	2.59926e-47
B230312C02Rik	6.71479	1.40019e-48	3.00079e-47
Col12a1	6.83127	1.5855e-48	3.38977e-47
Zfp553	1.96723	2.15857e-48	4.60392e-47
Nars	2.92312	2.17791e-48	4.63404e-47
Ccl9	-3.79056	2.23433e-48	4.74276e-47
Mrps36	-5.47856	2.64565e-48	5.60248e-47
Nipsnap1	-1.47866	2.91282e-48	6.15359e-47
2310057M21Rik	2.29325	2.92122e-48	6.15671e-47
Pgam1	-1.14912	3.53616e-48	7.43512e-47
ENSMUSG00000041571	2.70582	4.029e-48	8.4514e-47
Carnmt1	-1.16812	4.15554e-48	8.69633e-47
Olfr1459	6.74508	5.77904e-48	1.20654e-46
Sowahc	6.42957	6.27033e-48	1.30605e-46
2810417H13Rik	2.13788	6.49802e-48	1.35031e-46
Gpank1	3.25918	7.91551e-48	1.64104e-46
Ckap4	2.35414	1.02728e-47	2.1248e-46
Cyb5a	-1.45603	1.13806e-47	2.34847e-46
Herc4	2.37654	1.80048e-47	3.70683e-46
Col10a1	7.32952	1.96573e-47	4.03769e-46
Rpia	-1.95995	2.66916e-47	5.46992e-46
Il4ra	3.90299	3.21276e-47	6.56879e-46
Xkr6	-1.36822	3.58296e-47	7.30891e-46
Ccni	1.60569	4.01943e-47	8.1805e-46
Med6	5.36647	4.07458e-47	8.27383e-46
Pcna-ps2	1.04756	4.77181e-47	9.66753e-46
Igf1r	1.86256	6.12216e-47	1.23751e-45
ENSMUSG00000031146	9.02335	6.41345e-47	1.29345e-45
ENSMUSG00000022772	6.61333	7.55345e-47	1.51992e-45
Inhba	8.94387	8.67211e-47	1.74108e-45
Steap2	3.85111	1.10344e-46	2.21036e-45
Dcp2	0.999625	1.10788e-46	2.21427e-45
Lrrc31	4.98547	1.87801e-46	3.74508e-45
Gnpda1	1.3708	2.06939e-46	4.11749e-45
1500011B03Rik	1.72628	2.30962e-46	4.58522e-45
Nhej1	-2.01016	2.59306e-46	5.13646e-45
Atp1a2	-3.45067	3.02067e-46	5.97018e-45
Pla2g4e	-6.05381	5.77119e-46	1.13812e-44
Cbx1	1.53971	8.63973e-46	1.70004e-44
Gm23105	5.82147	1.60872e-45	3.15849e-44
Imp3	5.95815	1.80083e-45	3.52788e-44
Lox	7.94105	1.86402e-45	3.64365e-44
Hsph1	-0.871967	3.61159e-45	7.04419e-44
Crtap	2.03887	4.38795e-45	8.5397e-44
ENSMUSG00000027455	1.62832	5.19409e-45	1.00865e-43
1190007I07Rik	6.42059	7.78079e-45	1.50768e-43
2900026A02Rik	1.54539	7.90999e-45	1.52938e-43
Abca1	2.5198	1.13564e-44	2.19098e-43
Eif4ebp2	2.37161	1.17484e-44	2.2617e-43
Serpinf1	4.30586	1.20755e-44	2.31965e-43
Tma7	1.96003	1.99438e-44	3.82285e-43
Poli	-1.3863	2.08294e-44	3.98401e-43
Ube2e1	2.56368	2.86552e-44	5.46908e-43
ENSMUSG00000071748	-4.58889	3.53029e-44	6.72342e-43
Pias2	-1.38742	3.81391e-44	7.24806e-43
Nt5e	2.28692	5.13531e-44	9.73847e-43
ENSMUSG00000036769	6.58702	6.52134e-44	1.23406e-42
Itpripl2	3.98375	6.88469e-44	1.30005e-42
Rinl	2.63554	6.97098e-44	1.31356e-42
Kin	1.68033	7.28827e-44	1.37044e-42
1190002N15Rik	-1.07218	8.13163e-44	1.5258e-42
Mllt10	1.36391	8.49657e-44	1.59092e-42
Ndufs5	2.19886	9.0065e-44	1.68285e-42
Tmem165	1.52494	9.27671e-44	1.72971e-42
Dohh	-5.54339	1.52744e-43	2.84207e-42
ENSMUSG00000062421	1.76398	1.9124e-43	3.55092e-42
Fgf2	5.85269	2.53821e-43	4.70309e-42
Sept1	2.80624	2.59567e-43	4.79956e-42
ENSMUSG00000036427	1.58614	3.10537e-43	5.73012e-42
B2m	3.52314	4.26789e-43	7.85893e-42
Cdc34	1.35011	4.29147e-43	7.88601e-42
Fam102b	3.04158	4.40517e-43	8.07827e-42
Smtnl2	2.71173	6.19993e-43	1.13461e-41
Snord118	-5.34244	6.32972e-43	1.15599e-41
Prrx1	5.7641	6.4992e-43	1.18451e-41
ENSMUSG00000066057	6.25419	8.0664e-43	1.46713e-41
Akirin1	1.25281	1.05633e-42	1.91734e-41
Eral1	-1.27072	1.44699e-42	2.62109e-41
Srek1ip1	2.04782	1.77869e-42	3.21538e-41
Aebp1	2.94711	1.88745e-42	3.40507e-41
Hexb	-1.78247	5.42142e-42	9.76075e-41
Clca3b	6.11119	6.9763e-42	1.25348e-40
Ttc39b	1.53227	7.38801e-42	1.32478e-40
Ipmk	1.42839	8.30654e-42	1.48649e-40
Rgs5	4.47502	8.37757e-42	1.49619e-40
Agpat9	-1.5276	1.34982e-41	2.40587e-40
Ptgr1	-1.79143	2.02189e-41	3.59653e-40
Rpa1	-0.713005	2.88642e-41	5.12412e-40
Tufm	3.12	3.00991e-41	5.33269e-40
Ulk4	-2.41625	3.08663e-41	5.45775e-40
Senp1	-0.954863	3.22016e-41	5.68256e-40
ENSMUSG00000038943	1.25331	4.19195e-41	7.38281e-40
Lsm8	-1.64498	4.24219e-41	7.45653e-40
Cebpz	-1.01435	4.27088e-41	7.49216e-40
S100a11	6.10097	5.97539e-41	1.04616e-39
Rnf213	-1.26366	6.28204e-41	1.09769e-39
Mapk1ip1l	1.37616	7.93277e-41	1.38341e-39
Mylpf	1.60408	8.57054e-41	1.49171e-39
Mdm4	1.29647	1.15737e-40	2.01049e-39
Sdpr	7.82309	1.38728e-40	2.40515e-39
Ino80c	-1.10285	1.43804e-40	2.48831e-39
Axl	5.30233	1.86011e-40	3.2124e-39
Psma6	-1.68734	1.92309e-40	3.31472e-39
L2hgdh	-1.20825	2.01065e-40	3.45894e-39
Uhrf1	1.49827	2.18338e-40	3.74884e-39
Col6a2	5.27819	2.52918e-40	4.33421e-39
Taf15	2.39579	3.11164e-40	5.32211e-39
Mxra8	3.0899	3.24892e-40	5.54623e-39
Angptl2	5.83519	3.30274e-40	5.6273e-39
Masp1	4.43038	3.97621e-40	6.76184e-39
Aqp1	5.4529	4.24192e-40	7.19994e-39
Rrp7a	-1.69019	4.45678e-40	7.55022e-39
ENSMUSG00000028560	1.20991	4.91986e-40	8.31886e-39
Mrpl10	-0.880337	6.54864e-40	1.10519e-38
Manba	1.06824	7.23538e-40	1.21878e-38
Rpap2	1.28765	1.11425e-39	1.87337e-38
Glipr2	1.51592	1.1693e-39	1.96222e-38
Col1a2	6.79529	1.17509e-39	1.96822e-38
Pelo	-3.6636	1.36135e-39	2.27591e-38
Dennd2c	-0.938567	1.417e-39	2.3645e-38
Cass4	-2.77885	1.60966e-39	2.67966e-38
Tiam2	2.42068	1.61189e-39	2.67966e-38
Nphs1	6.00093	1.90914e-39	3.1679e-38
Mtmr2	1.3381	2.19658e-39	3.63807e-38
ENSMUSG00000062661	4.54759	2.63411e-39	4.35461e-38
Gltscr1l	1.71742	2.85592e-39	4.71254e-38
Nfib	2.3563	3.10906e-39	5.12074e-38
ENSMUSG00000091474	1.15318	3.45187e-39	5.67484e-38
P2ry2	2.77567	4.00411e-39	6.57058e-38
ENSMUSG00000029267	1.02112	5.40259e-39	8.84911e-38
Atp6v0c	3.29086	6.16363e-39	1.00771e-37
Alcam	3.95286	8.36609e-39	1.36528e-37
Tek	1.81319	1.04071e-38	1.69524e-37
Zc3h14	0.898427	1.07349e-38	1.74545e-37
Efemp2	3.24857	1.21318e-38	1.96898e-37
Zc3hav1	-1.69298	1.76436e-38	2.85834e-37
Ltbp3	5.33931	1.76969e-38	2.86175e-37
Hif1a	5.6538	1.80424e-38	2.91232e-37
Rad23b	0.7418	2.02845e-38	3.26831e-37
Uchl4	5.66658	2.04463e-38	3.28841e-37
Larp4	1.12249	2.14941e-38	3.45069e-37
Ccl2	5.75271	2.27118e-38	3.63962e-37
Ube2d2a	1.68418	2.68336e-38	4.29241e-37
Naa20	1.2402	2.74278e-38	4.37959e-37
Vcp	1.13793	2.84634e-38	4.53679e-37
Svep1	6.88725	4.27892e-38	6.80799e-37
Paics	-0.774752	7.33806e-38	1.16544e-36
ENSMUSG00000061104	5.7147	8.04972e-38	1.27619e-36
Wisp2	6.726	8.28932e-38	1.31184e-36
Ccnd2	4.76901	1.01063e-37	1.59654e-36
Fam13b	2.04331	1.15603e-37	1.823e-36
Fads2	1.82643	1.27744e-37	2.01089e-36
ENSMUSG00000073609	2.02387	1.49508e-37	2.34933e-36
Frmd6	2.21254	1.68572e-37	2.64424e-36
Mical2	4.61252	1.86057e-37	2.91337e-36
Fbn1	4.52727	2.40881e-37	3.7652e-36
Gm24601	8.27993	3.13347e-37	4.88932e-36
Golt1b	1.34388	3.18902e-37	4.96728e-36
Akr1b3	1.7551	3.56356e-37	5.54096e-36
Wdr82	-0.741514	4.12211e-37	6.39827e-36
Cyp20a1	1.47341	4.92071e-37	7.62453e-36
Tada2b	2.88594	5.98977e-37	9.26487e-36
Rnf125	2.70459	6.04072e-37	9.32747e-36
Cyb561	3.01187	6.55925e-37	1.01082e-35
Upk1a	-2.39545	6.56905e-37	1.01082e-35
Ptges3	1.14972	1.25926e-36	1.93435e-35
Ndfip1	5.77249	1.26702e-36	1.94291e-35
ENSMUSG00000022607	0.909331	1.42369e-36	2.17939e-35
Snrnp40	-0.765442	1.60083e-36	2.44635e-35
Knop1	-0.883918	1.73193e-36	2.64216e-35
Ccdc80	7.97114	2.06082e-36	3.13852e-35
Prkdc	-1.22063	2.13659e-36	3.24835e-35
Tpp1	1.50154	2.16411e-36	3.28457e-35
Srsf3	0.949491	2.78125e-36	4.21405e-35
Nup62cl	6.71411	2.84e-36	4.29573e-35
Wdr70	1.04371	2.92848e-36	4.42206e-35
Rps4x	5.97348	3.13385e-36	4.72414e-35
Sema3c	3.43788	3.4858e-36	5.24581e-35
ENSMUSG00000030739	6.53257	3.67414e-36	5.5199e-35
Aldh9a1	-1.41696	3.76821e-36	5.65168e-35
Dock5	1.24252	3.913e-36	5.85896e-35
Gnptab	-1.05046	4.31549e-36	6.45076e-35
Rmi1	1.90577	4.72835e-36	7.05603e-35
Ppp1r2	1.46869	5.32857e-36	7.93841e-35
Serpine2	1.93174	8.60557e-36	1.2799e-34
Col8a1	7.72324	9.0255e-36	1.34011e-34
Enpp1	3.87422	1.03315e-35	1.53089e-34
Mbtd1	1.30924	1.03448e-35	1.53089e-34
Gemin6	1.69932	1.04456e-35	1.54325e-34
Myo7a	2.52803	1.30378e-35	1.92302e-34
Cd81	1.30752	1.58933e-35	2.34031e-34
Col3a1	6.79382	1.86723e-35	2.74499e-34
Cbr1	-1.86062	2.64844e-35	3.887e-34
Utp15	0.668126	3.0115e-35	4.41257e-34
Pafah1b3	1.77195	3.40443e-35	4.9801e-34
Nupr1	3.23661	3.6623e-35	5.34853e-34
Etfdh	1.34156	4.10108e-35	5.97951e-34
Pdxdc1	1.28743	4.83997e-35	7.04528e-34
Thbs2	6.04032	5.00328e-35	7.27111e-34
Cisd3	-2.30064	5.29851e-35	7.68759e-34
Cdc14a	2.02571	5.72452e-35	8.29216e-34
Fabp5	2.95654	6.20855e-35	8.97867e-34
Clasrp	4.19084	7.74241e-35	1.11787e-33
Ywhaq	1.17205	8.37414e-35	1.20712e-33
Arf6	-0.882291	9.48138e-35	1.36452e-33
Cenpw	1.68202	9.83152e-35	1.41263e-33
Kit	-1.79635	9.88045e-35	1.41737e-33
Lrp1	1.95629	1.18453e-34	1.69649e-33
Retsat	-2.15437	1.28206e-34	1.83322e-33
Col1a1	6.31262	1.57452e-34	2.24779e-33
8030462N17Rik	1.04939	1.58181e-34	2.25458e-33
Atp8b2	-1.29237	1.7442e-34	2.48206e-33
Gna12	2.80977	1.81027e-34	2.57197e-33
Rsl24d1	-0.991164	2.2803e-34	3.2346e-33
Hnrnpu	1.17048	2.79656e-34	3.96061e-33
Tmppe	-1.3316	3.26677e-34	4.61918e-33
Id4	2.5535	3.69052e-34	5.21007e-33
Ola1	1.26783	4.04032e-34	5.69487e-33
Sult6b1	-1.92136	4.30275e-34	6.05517e-33
Echdc2	-1.71915	5.24011e-34	7.36265e-33
Pi15	5.84399	5.52701e-34	7.7535e-33
Rreb1	-1.50259	5.9373e-34	8.31596e-33
Ehd2	4.25904	5.98465e-34	8.3691e-33
Rps20	-1.36993	7.5314e-34	1.05156e-32
Dhx29	0.682162	7.65289e-34	1.06685e-32
Timm17a	1.26116	8.49795e-34	1.1828e-32
Iqgap3	-0.97756	8.65978e-34	1.20344e-32
Col16a1	4.27131	1.02931e-33	1.42818e-32
Tgds	1.04266	1.09278e-33	1.5139e-32
Gm8251	4.38814	1.30475e-33	1.80474e-32
Zfp959	1.5021	1.39919e-33	1.93237e-32
Anxa1	4.81451	1.50591e-33	2.07652e-32
Cdh13	3.93299	2.72833e-33	3.75631e-32
Csrnp3	-1.66555	2.8567e-33	3.92697e-32
C78283	4.60572	3.11777e-33	4.27924e-32
Cd44	5.45408	3.14966e-33	4.31635e-32
Ptgs2	4.25076	3.32897e-33	4.55505e-32
Nipal1	5.2697	3.52601e-33	4.81009e-32
5430416N02Rik	0.805963	3.52617e-33	4.81009e-32
Cox6c	1.09827	3.5334e-33	4.81257e-32
Rxrb	1.61764	4.67842e-33	6.36236e-32
ENSMUSG00000028347	1.20855	4.70033e-33	6.38241e-32
Col5a2	7.14928	6.77567e-33	9.1864e-32
Slbp	0.919639	6.92262e-33	9.37135e-32
Nol7	-0.985315	1.06605e-32	1.44094e-31
Cpq	6.49708	1.0689e-32	1.44261e-31
Plat	3.59819	1.2695e-32	1.71074e-31
Nrg1	5.8799	1.44235e-32	1.94074e-31
Wbscr27	-1.42592	1.58408e-32	2.12822e-31
Vmp1	1.21516	1.95164e-32	2.61808e-31
Pacsin2	1.0539	1.95792e-32	2.62255e-31
Shmt1	-0.728836	2.17083e-32	2.90336e-31
Cd3eap	1.58846	2.41614e-32	3.2266e-31
Trmt44	1.34509	2.92284e-32	3.89741e-31
Ell2	-1.65029	3.80155e-32	5.06153e-31
Samd5	4.2279	5.40248e-32	7.18231e-31
Qsox1	3.01434	5.50014e-32	7.30123e-31
Mtrr	-1.24129	6.612e-32	8.7641e-31
Fmr1nb	4.29792	6.9153e-32	9.15249e-31
Mcm7	0.595041	6.97692e-32	9.22032e-31
Fkbp10	3.67665	1.01504e-31	1.33943e-30
Sv2c	-2.81779	1.03072e-31	1.35811e-30
Efemp1	5.905	1.67202e-31	2.19985e-30
Nacc1	1.71832	2.24034e-31	2.94322e-30
Ift52	-1.10464	2.89424e-31	3.79666e-30
Blm	-1.01813	3.3049e-31	4.32629e-30
Crebzf	-1.17079	3.30771e-31	4.32629e-30
Optn	-1.68146	4.01344e-31	5.24164e-30
Tgfb3	6.76048	4.02328e-31	5.24678e-30
Hyou1	-0.547314	4.09685e-31	5.33491e-30
Ston2	2.21368	5.13522e-31	6.67729e-30
Cryab	4.3609	5.27999e-31	6.85551e-30
Khnyn	1.04359	5.57627e-31	7.22964e-30
Dap	2.32001	5.82826e-31	7.54535e-30
Pptc7	1.9451	5.98e-31	7.73054e-30
Bdh2	-2.06309	6.24514e-31	8.06157e-30
Gm22	5.05983	6.38964e-31	8.23616e-30
Tktl2	-2.65405	6.68892e-31	8.60945e-30
Fundc1	5.67405	9.37625e-31	1.20509e-29
Lrrc34	2.01697	1.18109e-30	1.51582e-29
Hist1h4i	2.06902	1.39286e-30	1.78502e-29
Mmp19	4.7177	1.41667e-30	1.81294e-29
Smg1	0.776997	1.7331e-30	2.21469e-29
Gatad1	1.18293	1.84021e-30	2.34818e-29
Sntb2	1.0926	1.98547e-30	2.52991e-29
Ephx2	2.66567	2.00723e-30	2.55398e-29
Acta2	5.96587	2.24644e-30	2.85427e-29
Serpinb2	6.08768	2.33913e-30	2.96779e-29
Slc11a2	-0.874336	2.34467e-30	2.97058e-29
Col5a1	3.27218	2.52037e-30	3.18865e-29
Trappc13	-0.968994	2.82435e-30	3.56815e-29
Gldn	6.22463	2.95869e-30	3.73256e-29
Rps12	-1.93776	3.02452e-30	3.81021e-29
AU020206	-1.07049	3.45892e-30	4.35129e-29
Nudcd3	-0.681288	3.84894e-30	4.83509e-29
Lcor	1.38689	3.86523e-30	4.8487e-29
Orc1	-0.649702	4.33834e-30	5.43453e-29
Pramef12	-1.61569	4.64218e-30	5.80697e-29
Tslp	6.1405	5.09239e-30	6.36119e-29
Rnf2	1.38753	5.71713e-30	7.13158e-29
Lynx1	3.61388	5.78421e-30	7.20514e-29
Capns1	1.00768	6.12401e-30	7.61776e-29
Rere	1.15237	6.90644e-30	8.57904e-29
Nt5dc1	-1.51884	6.9215e-30	8.58575e-29
Kifap3	1.02654	7.88953e-30	9.7729e-29
Wnt5a	5.41857	8.95916e-30	1.10824e-28
Serpinb6c	-2.51969	1.03169e-29	1.27442e-28
Sgsm2	-1.4956	1.28532e-29	1.58553e-28
March6	0.862237	1.37515e-29	1.69399e-28
ENSMUSG00000059975	-1.33179	1.44114e-29	1.77282e-28
Rps11	0.91292	1.46254e-29	1.79666e-28
Btrc	-1.09595	1.56903e-29	1.92482e-28
Plekhf2	1.08907	1.64075e-29	2.01004e-28
P3h4	3.0542	1.71894e-29	2.10292e-28
ENSMUSG00000020032	2.18231	1.73107e-29	2.11486e-28
Ift46	1.32587	1.90112e-29	2.31942e-28
C1galt1	-1.26457	2.19348e-29	2.67244e-28
Dlgap5	-0.689797	2.97048e-29	3.61415e-28
Rpa3	-1.07574	3.22956e-29	3.924e-28
Cyp4f16	2.23326	3.45769e-29	4.19546e-28
Slc31a2	2.46396	4.14863e-29	5.02697e-28
Hemk1	-1.37198	4.47665e-29	5.41706e-28
Esyt1	1.38969	4.60097e-29	5.55993e-28
Zfp873	-1.59054	4.87851e-29	5.88732e-28
Pts	2.22762	5.10107e-29	6.14755e-28
N6amt1	1.11994	6.09732e-29	7.33823e-28
Tpd52	-0.827073	6.17637e-29	7.42333e-28
Zcrb1	2.70635	6.70637e-29	8.04946e-28
Cspg4	4.5087	6.76123e-29	8.10436e-28
Pam	2.18228	7.32079e-29	8.76327e-28
ENSMUSG00000059291	0.960105	8.62509e-29	1.03107e-27
A4galt	2.70649	9.74547e-29	1.16344e-27
Mcm3ap	0.838293	1.00323e-28	1.19608e-27
Osmr	5.32972	1.02196e-28	1.21677e-27
Cdon	-1.42199	1.09414e-28	1.30097e-27
Mppe1	3.085	1.28027e-28	1.52025e-27
Rad9b	2.52435	1.41405e-28	1.67688e-27
Rnd3	2.10998	1.49306e-28	1.76821e-27
Stard13	4.19297	1.5121e-28	1.78838e-27
Platr6	3.72284	2.04526e-28	2.41574e-27
App	2.43246	2.53282e-28	2.98765e-27
Sfr1	1.01184	2.66841e-28	3.14343e-27
Pla2g1b	-1.31185	2.71782e-28	3.19739e-27
Cpsf3l	-0.752253	2.91666e-28	3.42412e-27
Pkhd1	2.71083	2.91824e-28	3.42412e-27
Dkk3	4.62385	3.03753e-28	3.5594e-27
Mettl2	-0.649714	3.6827e-28	4.30973e-27
Thyn1	1.49354	3.85067e-28	4.50038e-27
Tmem126b	1.02819	4.00354e-28	4.6729e-27
Gm26945	-7.8085	4.96276e-28	5.7849e-27
Lyst	1.06536	5.77381e-28	6.72151e-27
Tox4	0.662046	5.99924e-28	6.9748e-27
Eef1d	-0.940613	7.9236e-28	9.20007e-27
Col6a5	-3.168	8.18844e-28	9.49517e-27
Impad1	1.5598	8.26697e-28	9.57376e-27
Ddr2	4.18419	1.03175e-27	1.19329e-26
Echs1	-0.715471	1.0683e-27	1.23396e-26
Palld	2.83294	1.15078e-27	1.3275e-26
Wars2	-1.36017	1.17712e-27	1.35613e-26
Atad3a	-0.992474	1.36069e-27	1.56559e-26
Fat4	4.27054	1.50159e-27	1.72547e-26
ENSMUSG00000021098	3.03939	1.52522e-27	1.75036e-26
Mcl1	-0.672273	1.64261e-27	1.88265e-26
Fam198b	4.48831	1.70705e-27	1.95399e-26
Notum	3.52442	1.85353e-27	2.11893e-26
Cped1	4.81429	2.3475e-27	2.68019e-26
Mgat5	1.3156	2.41364e-27	2.75216e-26
Npm3	1.27697	2.48557e-27	2.83056e-26
P2rx4	2.002	2.6048e-27	2.96255e-26
Polr3f	1.26185	2.65396e-27	3.0146e-26
Gtf2h1	-0.555993	2.78788e-27	3.16268e-26
Flrt2	3.55503	2.83811e-27	3.21238e-26
ENSMUSG00000068479	1.09308	2.83891e-27	3.21238e-26
Loxl1	4.7107	2.93991e-27	3.32243e-26
Slc4a4	2.48361	3.19408e-27	3.60509e-26
Prkca	2.64668	3.37635e-27	3.80599e-26
Platr10	1.35003	4.08947e-27	4.60401e-26
Elp6	-1.08778	5.70667e-27	6.41658e-26
Xrcc2	-1.08757	6.04974e-27	6.79374e-26
ENSMUSG00000026039	0.991083	6.73736e-27	7.55638e-26
Adpgk	1.24325	7.02852e-27	7.873e-26
Rcbtb2	1.55214	7.45715e-27	8.34262e-26
Lrrc15	3.59838	9.05507e-27	1.01176e-25
Zdhhc23	2.94561	9.93361e-27	1.10853e-25
Nr5a2	1.42054	1.00619e-26	1.12143e-25
Dkk2	5.75067	1.20338e-26	1.33953e-25
Odf2l	-0.959336	1.23429e-26	1.37223e-25
ENSMUSG00000022754	3.88176	1.2518e-26	1.38995e-25
Msrb3	3.89133	1.27525e-26	1.41422e-25
Lmna	2.30462	1.31313e-26	1.45442e-25
Tnfsf11	2.16058	1.44046e-26	1.59347e-25
Fbxo17	-1.55402	1.50695e-26	1.66495e-25
Anxa5	3.26638	1.65399e-26	1.82514e-25
Adgra2	3.70123	1.79817e-26	1.98178e-25
Snapc3	-0.802702	2.11326e-26	2.32615e-25
Atf1	0.932067	2.13403e-26	2.34611e-25
Cntln	3.41651	2.20717e-26	2.42352e-25
Klhdc2	1.05833	2.31593e-26	2.53982e-25
Plekhh2	2.16518	2.42926e-26	2.66082e-25
Pls1	-1.24878	2.60165e-26	2.84614e-25
ENSMUSG00000027956	2.43102	2.71636e-26	2.96798e-25
Depdc5	-0.829246	2.94214e-26	3.21073e-25
Fuom	-1.8462	3.1891e-26	3.47597e-25
Arhgdib	3.82658	3.23384e-26	3.52041e-25
Mlh1	-0.917548	3.30575e-26	3.5943e-25
Tmem176b	3.16356	3.50982e-26	3.81152e-25
Ltbp1	2.3905	3.66969e-26	3.98027e-25
Pcsk6	1.35545	4.40517e-26	4.77218e-25
Phf19	-1.74656	4.43061e-26	4.7939e-25
Akap5	2.66897	4.83244e-26	5.22232e-25
ENSMUSG00000028883	4.89914	4.86785e-26	5.25421e-25
F2r	2.78408	5.07724e-26	5.47357e-25
Bst2	2.28502	6.03648e-26	6.49981e-25
Plekhh1	-1.41551	6.42943e-26	6.91455e-25
Tacc2	1.0669	6.82405e-26	7.33008e-25
Dock9	-0.594104	6.90277e-26	7.40569e-25
Prelid2	3.19671	8.45701e-26	9.06225e-25
ENSMUSG00000044533	3.56847	9.20752e-26	9.8546e-25
Pdk4	1.82961	1.16615e-25	1.2466e-24
Cbwd1	1.31103	1.18444e-25	1.26464e-24
Bid	-1.69513	1.28227e-25	1.36744e-24
Mbd1	1.03785	1.49087e-25	1.5873e-24
Sdc3	3.05146	1.492e-25	1.5873e-24
1810011O10Rik	3.62972	1.61522e-25	1.71634e-24
Gpr153	3.45425	1.65804e-25	1.75974e-24
Tbc1d31	-0.970162	1.68957e-25	1.79107e-24
Pdgfd	6.14807	1.72809e-25	1.82972e-24
Pcolce	1.43072	1.78731e-25	1.89017e-24
Kif15	0.742628	1.84953e-25	1.95365e-24
Edil3	5.75713	2.14091e-25	2.25875e-24
Nov	3.27082	2.15604e-25	2.27202e-24
Mesdc2	-0.666746	2.43129e-25	2.55905e-24
Spop	2.09618	2.64812e-25	2.78397e-24
Morc1	-1.01635	2.67535e-25	2.80927e-24
Cbfa2t2	-0.68468	2.81458e-25	2.95199e-24
Ercc6l2	1.34122	2.91532e-25	3.05404e-24
ENSMUSG00000032679	4.21215	3.06127e-25	3.20317e-24
Slc6a15	1.47001	3.13431e-25	3.27574e-24
ENSMUSG00000002948	-1.12158	3.87296e-25	4.04297e-24
Igfbp7	6.74144	4.0342e-25	4.20635e-24
Mospd3	-2.1156	4.39194e-25	4.57399e-24
Zfp27	-1.29892	4.80233e-25	4.99554e-24
Pitpnc1	1.33079	5.33891e-25	5.54723e-24
Tceb1	1.18803	5.36158e-25	5.56428e-24
ENSMUSG00000097180	-1.14032	6.53343e-25	6.77253e-24
Sqrdl	3.76872	7.21593e-25	7.47131e-24
Fntb	1.34018	7.36213e-25	7.61381e-24
Anxa8	2.15794	7.3746e-25	7.61785e-24
Zfp180	0.960075	7.95753e-25	8.21047e-24
Golm1	-1.1719	8.75217e-25	9.0199e-24
Penk	3.51429	8.78066e-25	9.0388e-24
Tardbp	0.700682	8.95785e-25	9.21053e-24
Car2	3.08715	9.54894e-25	9.80696e-24
Bach1	1.18713	1.05238e-24	1.07957e-23
Fcgr3	-2.05145	1.11201e-24	1.13943e-23
Ndnf	3.74784	1.42485e-24	1.4583e-23
Smim3	2.10073	1.56988e-24	1.60489e-23
Taf6l	-1.31395	1.64511e-24	1.67986e-23
Postn	7.98371	1.83741e-24	1.87408e-23
Plaur	1.70244	1.86671e-24	1.90178e-23
0610010F05Rik	1.21192	1.9108e-24	1.94447e-23
Mrpl32	1.03888	1.96893e-24	2.00134e-23
Ephx1	2.74074	2.0984e-24	2.1305e-23
Treml2	-1.88847	2.14418e-24	2.1745e-23
Tfap2c	1.00663	2.40176e-24	2.43294e-23
Psap	1.10073	2.43039e-24	2.45915e-23
Dse	0.998004	2.59859e-24	2.62634e-23
Sned1	4.18044	2.70082e-24	2.72657e-23
Tnfrsf11b	6.08879	2.7504e-24	2.77347e-23
Tmem14c	0.928415	2.94861e-24	2.96999e-23
Smoc2	4.03688	3.10235e-24	3.1213e-23
Tmcc1	1.55076	3.16708e-24	3.18283e-23
Gys1	1.15768	3.43173e-24	3.4449e-23
Mtus1	-0.944705	4.6375e-24	4.65005e-23
Zfp930	1.50014	4.93206e-24	4.93984e-23
Tubb2a	1.92848	5.19687e-24	5.1992e-23
Osbpl5	3.41727	5.64394e-24	5.64013e-23
Gm44591	3.73553	6.17704e-24	6.16595e-23
Mrpl49	-0.969393	6.29101e-24	6.27267e-23
Dusp27	2.23468	6.40088e-24	6.37508e-23
Rtcb	-1.07393	6.7091e-24	6.67458e-23
Erp29	-0.8929	6.72836e-24	6.68626e-23
Fam178a	-0.66547	7.30808e-24	7.25424e-23
Ahnak	1.42003	7.36055e-24	7.29819e-23
Unc119b	0.903173	8.70399e-24	8.62064e-23
Atad2b	1.00052	8.73599e-24	8.6427e-23
Dusp16	-1.83837	8.99762e-24	8.89165e-23
Itm2b	1.82436	9.24616e-24	9.12267e-23
Ablim1	-1.63804	9.25191e-24	9.12267e-23
Dlg4	1.97919	9.26785e-24	9.12826e-23
Ywhaz	-0.753269	9.59769e-24	9.44268e-23
Acp6	-1.33472	1.26533e-23	1.24352e-22
Pld1	-1.94171	1.35701e-23	1.33214e-22
Hsp90aa1	-0.670163	1.44032e-23	1.41237e-22
Clcn6	-0.854499	2.02299e-23	1.98155e-22
Ciart	1.91099	2.16976e-23	2.12298e-22
Dsg2	1.29811	2.18934e-23	2.13978e-22
Slc1a3	-1.60293	2.24023e-23	2.18711e-22
Snhg3	-1.13072	2.44674e-23	2.38611e-22
Syne3	2.27363	2.50695e-23	2.44214e-22
BC017643	1.17339	2.62328e-23	2.55267e-22
Cd38	1.76448	2.68702e-23	2.61184e-22
Katnal1	3.03739	2.7063e-23	2.62771e-22
Bex4	4.16645	2.97274e-23	2.88327e-22
4930579G24Rik	1.13429	3.64112e-23	3.52768e-22
Dhcr7	-1.13722	3.79777e-23	3.67545e-22
Mmp2	2.49664	3.9273e-23	3.79667e-22
Psmc4	0.763351	4.56426e-23	4.40765e-22
Mks1	-1.72577	5.30815e-23	5.12046e-22
Klc1	1.08374	5.67165e-23	5.46519e-22
Spire1	1.07997	5.70619e-23	5.49251e-22
Pdzd2	-1.9562	6.11528e-23	5.87992e-22
Sec24d	1.29156	6.46802e-23	6.21237e-22
Prdm14	-2.72815	6.67017e-23	6.39963e-22
Gcc2	1.12203	6.86835e-23	6.57692e-22
Srbd1	-0.642139	6.86976e-23	6.57692e-22
Neo1	1.05495	6.93004e-23	6.6275e-22
Sult4a1	2.04996	7.14203e-23	6.8229e-22
Foxd3	2.66314	7.30741e-23	6.9734e-22
Sepn1	2.02099	7.36612e-23	7.02189e-22
Uhrf1bp1l	0.924897	7.73128e-23	7.3621e-22
Slc30a4	1.72995	8.62978e-23	8.20891e-22
Bcat2	1.22765	8.80082e-23	8.36266e-22
Eml4	-0.754331	8.84589e-23	8.39652e-22
Bmp1	2.64246	8.89514e-23	8.43426e-22
Slco4c1	1.66325	9.21208e-23	8.72548e-22
Mcm4	-0.554808	9.54804e-23	9.03407e-22
Pabpc1	1.08592	1.07492e-22	1.01597e-21
Arhgef12	0.923722	1.11e-22	1.04802e-21
5730419F03Rik	-1.84419	1.12253e-22	1.05873e-21
Rasgef1a	2.34036	1.13945e-22	1.07354e-21
Rtca	0.781823	1.23768e-22	1.16486e-21
Memo1	1.06717	1.63931e-22	1.54123e-21
Gstm5	2.56861	1.67876e-22	1.57665e-21
Tub	-1.74378	1.76155e-22	1.65266e-21
Parp14	-1.81074	1.91412e-22	1.79391e-21
Baz1b	-0.52341	2.05022e-22	1.91944e-21
Uspl1	-0.55592	2.14634e-22	2.00731e-21
Tfdp1	1.04597	2.35927e-22	2.20413e-21
Paqr8	2.29637	2.43668e-22	2.27407e-21
Cradd	1.91759	2.48791e-22	2.31944e-21
ENSMUSG00000034343	1.76925	2.49228e-22	2.32108e-21
B230354K17Rik	1.30532	2.49843e-22	2.32438e-21
Mbnl2	2.1919	2.86044e-22	2.65838e-21
Aurkb	-0.74708	3.12933e-22	2.90525e-21
Rabggtb	-0.509841	3.21506e-22	2.98172e-21
Mipep	-1.04914	3.27411e-22	3.03333e-21
Liph	-1.38581	3.60354e-22	3.33506e-21
Epb41l3	1.38425	3.62691e-22	3.3532e-21
Apobec3	-0.875733	3.64357e-22	3.3651e-21
Capn2	3.19508	3.97812e-22	3.67027e-21
Gns	1.21998	4.01525e-22	3.70069e-21
Arf3	0.806907	4.10964e-22	3.78377e-21
Rps7	1.47145	4.14319e-22	3.81071e-21
ENSMUSG00000085396	4.00077	4.19587e-22	3.85517e-21
Cep72	1.31021	4.23685e-22	3.88881e-21
Iffo2	1.49404	4.74477e-22	4.35052e-21
Timp3	3.65292	4.83777e-22	4.43122e-21
Fam73a	-1.05898	4.96049e-22	4.53895e-21
Rrbp1	0.645742	5.54608e-22	5.06957e-21
Slco2a1	2.28904	6.61726e-22	6.03659e-21
Tor4a	2.44508	6.61758e-22	6.03659e-21
Rims2	-1.63762	6.99358e-22	6.37304e-21
Sh3bp4	1.14384	7.37704e-22	6.71559e-21
Nupl1	0.771374	7.61018e-22	6.91479e-21
Gstm2	-1.75575	7.6114e-22	6.91479e-21
Col4a5	4.28893	9.60816e-22	8.7199e-21
Zmym5	1.70548	1.00324e-21	9.0956e-21
Pmvk	1.25493	1.18999e-21	1.07777e-20
Zfp59	1.24538	1.21791e-21	1.10194e-20
Cct4	-0.540399	1.27575e-21	1.15311e-20
Sgtb	1.52411	1.31433e-21	1.18677e-20
Rnps1	0.971041	1.50915e-21	1.3613e-20
Cast	1.53317	1.59535e-21	1.43759e-20
Gpx8	3.43815	1.84708e-21	1.66274e-20
Clasp2	0.706251	2.14484e-21	1.92884e-20
ENSMUSG00000028654	1.60546	2.17606e-21	1.95494e-20
Cyp1b1	4.1313	2.23861e-21	2.0091e-20
Topbp1	-0.49822	2.33207e-21	2.09087e-20
Sorbs1	1.63085	2.55899e-21	2.29201e-20
Pdgfrb	3.45202	2.6679e-21	2.38716e-20
Prkg2	2.62062	2.71486e-21	2.42673e-20
Anln	-0.665971	2.7767e-21	2.47952e-20
Fbln5	5.60429	2.90822e-21	2.59436e-20
Sirt5	-1.62489	3.03556e-21	2.70524e-20
Ldha	-0.662096	3.16064e-21	2.81389e-20
Galnt11	-1.10546	3.22249e-21	2.86608e-20
Rragd	0.871739	3.28228e-21	2.91634e-20
Fgfr2	-1.00086	3.88684e-21	3.45006e-20
Psip1	0.864711	4.26975e-21	3.78615e-20
Mrpl50	0.737799	4.33644e-21	3.84146e-20
Lemd3	2.24364	4.8331e-21	4.27717e-20
Pik3ca	1.33191	4.94691e-21	4.37354e-20
Wapl	0.575924	5.34484e-21	4.72066e-20
Swt1	0.987869	5.6173e-21	4.95637e-20
Man1a	1.8209	6.16547e-21	5.43466e-20
Rif1	-0.621143	6.24503e-21	5.49934e-20
Cav2	3.66591	6.45092e-21	5.67503e-20
Vcam1	5.90058	6.53939e-21	5.74717e-20
Eif2b5	-1.14396	6.89337e-21	6.05228e-20
Inpp5f	-1.39631	6.94323e-21	6.09005e-20
Ostf1	0.849534	7.82292e-21	6.85488e-20
Zfp157	0.897022	7.90438e-21	6.91945e-20
Pggt1b	1.19403	8.57355e-21	7.49785e-20
Mmp13	5.11619	8.7891e-21	7.67881e-20
Rap1a	2.2746	9.14143e-21	7.97879e-20
Trip12	0.827416	9.6363e-21	8.40248e-20
Baz2b	-1.35885	1.06787e-20	9.30225e-20
Chpt1	1.82802	1.08897e-20	9.46877e-20
ENSMUSG00000004056	1.14416	1.08911e-20	9.46877e-20
Mxd1	-1.63836	1.13013e-20	9.81577e-20
ENSMUSG00000038346	1.3849	1.13873e-20	9.88087e-20
Otx2	-1.5177	1.15048e-20	9.97308e-20
Rufy3	1.12093	1.25612e-20	1.08782e-19
Mrto4	0.906735	1.32997e-20	1.15066e-19
Rhoc	1.9765	1.38044e-20	1.19316e-19
Dcaf17	-0.818671	1.46785e-20	1.26749e-19
Mbnl1	3.27661	1.47201e-20	1.26984e-19
D930016D06Rik	1.29676	1.59586e-20	1.37534e-19
Ccne1	-0.726581	1.75612e-20	1.512e-19
ENSMUSG00000042688	1.13032	1.77544e-20	1.52715e-19
Acsf2	2.57898	1.9677e-20	1.69089e-19
Slc3a2	-0.762945	1.98707e-20	1.70589e-19
Arhgap32	-0.67098	2.12799e-20	1.82511e-19
ENSMUSG00000092416	0.795623	2.31282e-20	1.98172e-19
Ccl25	1.59022	2.66081e-20	2.27769e-19
Clic4	0.736765	2.71332e-20	2.32041e-19
Suclg1	-0.902757	2.73791e-20	2.33919e-19
Col11a1	3.60171	2.85382e-20	2.43588e-19
Dhfr	-0.542034	3.13138e-20	2.67023e-19
Lars2	2.45814	3.21877e-20	2.74212e-19
Dnajb9	2.3666	3.57696e-20	3.04435e-19
Grem2	6.81336	3.62331e-20	3.08085e-19
Col2a1	1.87786	3.8908e-20	3.30513e-19
D5Ertd605e	-1.5954	4.4446e-20	3.77197e-19
Prmt7	1.22614	4.635e-20	3.9298e-19
Samd12	3.46589	4.65949e-20	3.94681e-19
Ptges	1.76717	4.66772e-20	3.95002e-19
Mrpl47	-0.85073	4.89064e-20	4.13473e-19
Pygb	0.897506	4.979e-20	4.20544e-19
Ptrf	1.89576	5.36849e-20	4.53011e-19
Adcy9	-1.68002	5.55715e-20	4.68486e-19
Mre11a	-0.516366	6.04373e-20	5.09024e-19
ENSMUSG00000073468	-1.15603	7.14967e-20	6.016e-19
Thbs1	3.60695	7.78647e-20	6.54564e-19
ENSMUSG00000020280	0.773533	8.6323e-20	7.24982e-19
Prpsap2	-1.22233	9.16029e-20	7.686e-19
Khdc3	-3.98989	9.17795e-20	7.69356e-19
Nhlrc3	1.30548	9.43365e-20	7.90046e-19
Mphosph10	-0.922789	9.4566e-20	7.91223e-19
Olfml2b	2.93024	9.5774e-20	8.00577e-19
Cenph	1.07445	1.02968e-19	8.59902e-19
ENSMUSG00000059005	-1.12531	1.05792e-19	8.82661e-19
ENSMUSG00000018068	0.698381	1.07906e-19	8.99451e-19
Elk3	2.69278	1.17725e-19	9.80379e-19
Acsl1	-1.25808	1.1881e-19	9.88493e-19
Tbx15	3.93138	1.20395e-19	1.00074e-18
Morf4l1	0.671025	1.23778e-19	1.0279e-18
Vgll3	2.71221	1.31789e-19	1.09341e-18
Lhfp	2.63067	1.34081e-19	1.11139e-18
Myo1c	1.19517	1.40476e-19	1.16331e-18
Nol11	-0.61723	1.46178e-19	1.20941e-18
Anxa3	3.24865	1.56234e-19	1.2914e-18
Rps23	0.828293	1.7151e-19	1.41635e-18
Il1r1	2.51126	1.77509e-19	1.46453e-18
Glb1	0.873504	1.88513e-19	1.55388e-18
Pid1	1.47308	1.93239e-19	1.59136e-18
Itpr2	2.35563	2.09361e-19	1.72253e-18
Usp7	-0.543227	2.09579e-19	1.72273e-18
Ezh1	1.16339	2.21714e-19	1.8208e-18
Esco1	1.02675	2.31879e-19	1.90252e-18
ENSMUSG00000056770	0.848755	2.32171e-19	1.90316e-18
Pla2g12a	-0.810057	2.3266e-19	1.90541e-18
Aaed1	1.66409	2.46539e-19	2.01722e-18
Ptpn9	2.24665	2.60335e-19	2.12815e-18
Anxa2	2.24687	2.86006e-19	2.33584e-18
Arhgap11a	-0.936856	3.00337e-19	2.45064e-18
Rsrp1	-0.798693	3.02004e-19	2.46199e-18
Qtrtd1	-0.691421	3.17736e-19	2.58786e-18
Plcg2	-1.00339	3.22009e-19	2.62026e-18
Cpsf2	-0.603024	3.297e-19	2.68039e-18
Ppp1r1a	1.81954	3.63853e-19	2.95535e-18
Thy1	2.61397	3.81399e-19	3.09504e-18
Aasdh	-0.836857	4.04004e-19	3.27549e-18
Ddx10	-0.750679	4.25312e-19	3.4451e-18
B9d1	-1.17032	4.29559e-19	3.47634e-18
Bcas2	-0.637908	4.36876e-19	3.53234e-18
Tmem40	1.83726	4.45579e-19	3.59944e-18
Slit3	2.46067	4.53477e-19	3.65991e-18
Ergic1	0.771068	5.00934e-19	4.03927e-18
Fgfbp1	-2.24174	5.20785e-19	4.19553e-18
Tuba4a	-1.13097	5.31021e-19	4.27412e-18
Arl15	0.826936	5.44395e-19	4.37781e-18
Slx4ip	1.08015	5.71563e-19	4.59213e-18
Ctnnal1	-0.909863	5.78358e-19	4.64253e-18
Rps26	1.0948	5.82281e-19	4.6698e-18
ENSMUSG00000042303	1.35477	5.99072e-19	4.80013e-18
Polb	1.29058	6.03172e-19	4.82863e-18
S1pr3	3.94473	6.09866e-19	4.87783e-18
Ptp4a3	1.19967	7.65334e-19	6.1158e-18
Tbc1d24	1.02656	8.26646e-19	6.59981e-18
Parp3	2.54041	8.38872e-19	6.69142e-18
Hist2h2ac	7.14316	8.44993e-19	6.7342e-18
Grk6	1.00993	9.08992e-19	7.23776e-18
Pbk	-0.965701	9.99964e-19	7.95499e-18
Trub2	-0.597652	1.03949e-18	8.26207e-18
Rcn3	1.5732	1.04876e-18	8.32826e-18
Eif4a3	0.605796	1.08103e-18	8.5769e-18
Mfap5	-2.13589	1.09643e-18	8.69132e-18
E2f6	1.02274	1.14186e-18	9.04334e-18
Cmtm6	-1.10577	1.19139e-18	9.42725e-18
Osbpl10	-1.36969	1.19259e-18	9.42832e-18
Mrps5	0.717883	1.22764e-18	9.6968e-18
Mzt2	-1.10537	1.24162e-18	9.79855e-18
Gm21887	-6.38655	1.32914e-18	1.048e-17
Pkd1	1.2791	1.41006e-18	1.11068e-17
2410003L11Rik	1.66132	1.41114e-18	1.11068e-17
Zfp26	-0.715548	1.50735e-18	1.18535e-17
Itga9	0.943614	1.51951e-18	1.19386e-17
Tef	0.620044	1.52205e-18	1.1948e-17
Rps6ka2	1.06489	1.54364e-18	1.21068e-17
Pla2g4a	3.38039	1.59015e-18	1.24606e-17
Pex7	1.01456	1.7306e-18	1.35493e-17
Rnf150	4.66405	1.78635e-18	1.39735e-17
Sec14l1	1.05007	1.79929e-18	1.40623e-17
Rap1gds1	0.99953	1.8352e-18	1.43304e-17
Arhgap26	-1.70875	1.84724e-18	1.44117e-17
Mrc2	2.21387	2.13812e-18	1.66665e-17
Shisa5	1.31465	2.16657e-18	1.68735e-17
Sh3gl3	-1.26823	2.17228e-18	1.69031e-17
Nudt5	-0.768254	2.17421e-18	1.69033e-17
Thsd7a	3.7952	2.21419e-18	1.71991e-17
Vopp1	2.63022	2.36336e-18	1.83418e-17
Pgc	-1.87063	2.38095e-18	1.84622e-17
Snx7	2.70936	2.39676e-18	1.85686e-17
Zfp955b	0.77006	2.42348e-18	1.87593e-17
Tada2a	-0.662625	2.60606e-18	2.0155e-17
Nxn	1.28261	2.69358e-18	2.08139e-17
4930461G14Rik	1.7744	2.72979e-18	2.10753e-17
Usp46	0.829404	2.97097e-18	2.29174e-17
Fyttd1	0.910323	3.08401e-18	2.37688e-17
Fam114a1	2.94846	3.30935e-18	2.54834e-17
Ascc2	0.807535	3.60479e-18	2.77344e-17
Ttc7b	-0.836505	3.90225e-18	2.99971e-17
Anxa11	-1.55513	4.0366e-18	3.1003e-17
Ndc1	-0.542551	4.22056e-18	3.2388e-17
Rapgef6	-0.541055	4.27189e-18	3.27536e-17
Scarna9	-1.2944	4.65417e-18	3.56539e-17
Trim35	0.82148	4.72333e-18	3.61526e-17
Cacna2d1	2.33286	4.80909e-18	3.67773e-17
Trim16	3.40798	4.90593e-18	3.74857e-17
Lncpint	1.85607	5.36652e-18	4.09698e-17
Actg2	7.87699	5.57959e-18	4.25599e-17
Arpc1b	1.02804	5.68244e-18	4.33073e-17
Smarcc2	1.71921	5.70196e-18	4.34189e-17
Ddx17	0.555528	5.80845e-18	4.41919e-17
Cacnb3	0.99364	6.0033e-18	4.56353e-17
Brca1	-0.856539	6.05852e-18	4.60158e-17
Ifngr2	2.48663	6.5038e-18	4.93556e-17
Sdccag8	1.71848	6.68291e-18	5.06716e-17
Grik3	1.63175	7.23338e-18	5.47987e-17
Primpol	-1.03661	7.75176e-18	5.86759e-17
Prdx3	-0.825093	8.65891e-18	6.54867e-17
Guk1	-0.846583	9.10712e-18	6.88179e-17
Sytl2	4.76354	9.24391e-18	6.97923e-17
Pabpn1	1.2335	9.52903e-18	7.18839e-17
Syt13	3.31379	9.56553e-18	7.20982e-17
Tarsl2	-0.982174	1.00058e-17	7.5353e-17
Atp5f1	-1.13128	1.02199e-17	7.68999e-17
Wisp1	3.80923	1.06198e-17	7.98412e-17
Tgif2	0.860313	1.19608e-17	8.98472e-17
Msantd3	-0.824948	1.28925e-17	9.67647e-17
Pwwp2a	1.09134	1.30661e-17	9.79845e-17
Slit2	1.93619	1.39441e-17	1.04456e-16
Pgp	3.95579	1.39526e-17	1.04456e-16
Prpf4b	0.73939	1.40882e-17	1.05383e-16
Gpc6	2.79955	1.43028e-17	1.06899e-16
Pappa	6.29001	1.46726e-17	1.0957e-16
Ndufc1	-0.674632	1.47549e-17	1.10093e-16
Tgm1	-2.18141	1.67709e-17	1.25029e-16
Bub1b	-0.584411	1.69994e-17	1.26627e-16
Apopt1	-0.941932	1.71387e-17	1.27558e-16
Pfn1	1.11805	1.72204e-17	1.28059e-16
AI987944	1.47936	1.72428e-17	1.28118e-16
Bfar	1.12596	1.78025e-17	1.32167e-16
Tecpr2	-0.684883	1.94464e-17	1.4425e-16
Cacna1c	2.72611	2.10787e-17	1.56228e-16
Ktn1	-0.877804	2.11618e-17	1.56713e-16
Prdx1	-0.828822	2.1212e-17	1.56954e-16
Itga11	6.50887	2.14482e-17	1.5857e-16
Rbm12	-0.651701	2.31751e-17	1.71195e-16
Tbc1d32	1.24032	2.37235e-17	1.75101e-16
Fxyd5	3.69205	2.40472e-17	1.77343e-16
Pde1b	1.72246	2.55238e-17	1.88077e-16
Zfp664	-0.597477	2.6024e-17	1.91604e-16
Tmem69	-1.06414	2.61582e-17	1.92432e-16
Cdk9	0.975395	2.63267e-17	1.93512e-16
Galnt10	1.0939	2.70152e-17	1.98409e-16
Flnc	1.62304	2.7488e-17	2.01715e-16
Myl9	3.41844	2.79361e-17	2.04834e-16
Eif5a	0.906511	2.80419e-17	2.0544e-16
Mrpl40	0.764958	2.81966e-17	2.06404e-16
Sdhaf4	-1.08037	2.84573e-17	2.0814e-16
Acot13	1.41715	2.86758e-17	2.09567e-16
Sap18	-0.957769	2.87394e-17	2.09859e-16
Wdr43	-0.582317	2.91626e-17	2.12775e-16
Cwf19l2	0.666917	3.5341e-17	2.57642e-16
ENSMUSG00000029434	-0.546246	3.56677e-17	2.5981e-16
Senp2	0.448134	3.63119e-17	2.64286e-16
Arhgap24	3.34864	3.69402e-17	2.68639e-16
Timp1	3.00862	3.86752e-17	2.81027e-16
Steap3	2.10576	3.94684e-17	2.86556e-16
Kiz	-1.11255	4.45306e-17	3.23047e-16
Nid1	1.66347	4.84316e-17	3.5106e-16
Itm2c	1.21906	5.0155e-17	3.63256e-16
Evc	1.02152	5.21032e-17	3.7706e-16
Egfr	2.79622	5.30504e-17	3.83602e-16
Tagln2	0.987029	5.49104e-17	3.96729e-16
Npc2	0.668435	5.60782e-17	4.04837e-16
Rpl3	-0.817375	5.67937e-17	4.0967e-16
Abcb1a	1.70333	5.76391e-17	4.15431e-16
Tra2b	0.638397	5.85432e-17	4.21606e-16
Ptprm	3.1	6.30437e-17	4.53649e-16
Bptf	-0.503663	6.62346e-17	4.76225e-16
Hp1bp3	0.67436	7.01036e-17	5.03636e-16
Srek1	0.542434	7.39491e-17	5.30834e-16
Adat1	1.6154	7.43983e-17	5.33628e-16
Sco1	-0.614452	7.52906e-17	5.39593e-16
Gm28373	-1.3253	7.56433e-17	5.41684e-16
Xpo4	0.797271	7.59038e-17	5.43112e-16
Mrps16	-0.539599	7.66572e-17	5.48062e-16
Tcp1	0.65796	7.86263e-17	5.61689e-16
Eml1	1.05038	8.00637e-17	5.71498e-16
Pole4	0.87615	8.10623e-17	5.78162e-16
Wdr41	1.24943	8.17789e-17	5.82806e-16
Acox3	1.2767	8.95106e-17	6.37396e-16
Selk	-1.41898	9.03922e-17	6.43159e-16
Prkcsh	-0.473896	9.23808e-17	6.56782e-16
Ttk	-0.654112	9.30603e-17	6.61085e-16
Psd4	-1.21332	1.00374e-16	7.1247e-16
Ddx3x	2.5767	1.04053e-16	7.37994e-16
Strn3	-1.04355	1.05489e-16	7.47583e-16
Tmem200a	3.2886	1.09863e-16	7.77965e-16
Tcf25	0.688746	1.12729e-16	7.9762e-16
Cd109	2.07752	1.159e-16	8.19407e-16
Mars2	-0.792969	1.16576e-16	8.23532e-16
Cacybp	-1.17271	1.24276e-16	8.77234e-16
Ankrd33b	-1.77076	1.30744e-16	9.22152e-16
Gm20045	-1.00599	1.31374e-16	9.25866e-16
Idh3b	0.608121	1.47998e-16	1.0422e-15
Birc2	-0.806128	1.57303e-16	1.10684e-15
Tnfrsf12a	1.9594	1.7063e-16	1.19937e-15
Egln1	1.42615	1.70722e-16	1.19937e-15
Hus1	-0.542347	1.73963e-16	1.22118e-15
Tnks	0.862565	1.82646e-16	1.28112e-15
Mvp	0.644121	1.87413e-16	1.31351e-15
Ccbe1	3.25297	1.88077e-16	1.31713e-15
Glipr1	4.83472	1.98001e-16	1.38554e-15
Fgd3	3.66675	1.99172e-16	1.39264e-15
Cyp2b23	-1.54135	2.11484e-16	1.47756e-15
Grb14	3.11983	2.19383e-16	1.53155e-15
Gca	-1.37333	2.31363e-16	1.61392e-15
Srp9	0.653263	2.43271e-16	1.69565e-15
Dppa3	-1.09252	2.46566e-16	1.71727e-15
Slc25a1	-0.620123	2.50595e-16	1.74397e-15
Picalm	1.06401	2.53223e-16	1.76088e-15
Rbpms2	-1.25744	2.6403e-16	1.83459e-15
Zfp597	-0.947156	2.65267e-16	1.84175e-15
Depdc1a	-1.04851	2.65734e-16	1.84355e-15
Nabp1	1.13853	2.72046e-16	1.88587e-15
Mpp6	1.11622	2.82446e-16	1.95644e-15
Apoc1	-1.10965	2.85282e-16	1.97455e-15
Chpf2	1.76651	2.88981e-16	1.9986e-15
Etfa	-0.954199	3.00016e-16	2.07331e-15
Rbfox2	0.681491	3.12852e-16	2.16033e-15
Crim1	2.30836	3.23665e-16	2.23326e-15
Lsm6	-0.909767	3.38317e-16	2.33255e-15
Atp11a	1.11158	3.40041e-16	2.34262e-15
ENSMUSG00000027490	0.925636	3.45583e-16	2.37896e-15
Efr3a	0.855715	3.9961e-16	2.74875e-15
Apoe	-0.999188	4.02811e-16	2.76862e-15
Lpar6	2.03067	4.1011e-16	2.81662e-15
ENSMUSG00000062647	-0.935169	4.27695e-16	2.93512e-15
Evc2	1.19402	4.4228e-16	3.03288e-15
Ptk2b	1.16146	4.50256e-16	3.08519e-15
Hmces	-1.31299	4.52036e-16	3.095e-15
Dnajc2	-0.731441	4.52421e-16	3.09526e-15
Tmc7	-1.37465	4.62365e-16	3.16086e-15
Nfkb1	0.79808	4.75731e-16	3.24973e-15
Atxn7	1.2223	4.89477e-16	3.34107e-15
Pcdh7	2.15156	4.9299e-16	3.36247e-15
4930402H24Rik	1.94071	5.09151e-16	3.47003e-15
Tmem186	0.756737	5.32503e-16	3.6264e-15
Tdp2	-0.520632	5.59293e-16	3.80593e-15
Tulp4	1.6478	5.64849e-16	3.8408e-15
Rfc1	-0.420687	5.7033e-16	3.87511e-15
3110040N11Rik	0.987533	5.84895e-16	3.97103e-15
Ccdc85c	2.70582	5.92275e-16	4.01807e-15
Rpf2	-0.73372	6.2727e-16	4.25224e-15
P3h3	1.90709	6.73299e-16	4.5608e-15
Stat5b	1.65816	7.31722e-16	4.95277e-15
Ncaph	-0.5861	7.67582e-16	5.19154e-15
Zfand1	-0.848572	7.99341e-16	5.40223e-15
Klhl17	1.30975	8.34585e-16	5.63614e-15
Klhl28	0.939667	8.72216e-16	5.8858e-15
ENSMUSG00000028669	1.38773	9.0908e-16	6.12991e-15
Pgam5	-0.532608	9.2715e-16	6.24702e-15
Igfbp3	-1.34227	9.39766e-16	6.32723e-15
Utrn	0.786797	9.54403e-16	6.42093e-15
Ifnar2	2.11511	9.58843e-16	6.44461e-15
Enox1	0.986155	9.59373e-16	6.44461e-15
Adcy3	1.35629	9.9095e-16	6.64719e-15
Wdyhv1	1.45127	9.91025e-16	6.64719e-15
Elovl7	1.88454	1.01685e-15	6.81527e-15
Necap1	-0.807638	1.05295e-15	7.0519e-15
Mef2a	1.7534	1.08388e-15	7.25361e-15
Rgs17	2.2777	1.13504e-15	7.59028e-15
Ahrr	3.04648	1.21253e-15	8.10239e-15
Sipa1l1	0.689796	1.2171e-15	8.12681e-15
Rrp12	-0.834203	1.23429e-15	8.23539e-15
Snrnp200	-0.385714	1.24463e-15	8.29814e-15
Metap1	-0.481099	1.24855e-15	8.31809e-15
Sash1	1.12364	1.27206e-15	8.46833e-15
Slc4a1ap	-0.679079	1.28118e-15	8.52268e-15
Fancg	-1.01675	1.31057e-15	8.71165e-15
Rogdi	-1.45724	1.35007e-15	8.9675e-15
Asns	-0.928045	1.37706e-15	9.13998e-15
5730409E04Rik	2.29518	1.37886e-15	9.14507e-15
Rbms3	4.86323	1.39975e-15	9.27672e-15
Mthfd2	-0.725823	1.4094e-15	9.33375e-15
Hacd4	3.89403	1.44944e-15	9.59172e-15
Mthfd1	0.701398	1.53657e-15	1.01608e-14
Emilin1	1.98567	1.55588e-15	1.02809e-14
BC030336	0.916116	1.56534e-15	1.03357e-14
Rasa2	1.21145	1.60341e-15	1.05792e-14
Pnpo	0.957627	1.62364e-15	1.07047e-14
Map7	1.49648	1.69828e-15	1.11885e-14
Antxr2	3.37232	1.7786e-15	1.1709e-14
ENSMUSG00000034998	0.72936	1.87312e-15	1.23222e-14
Irf2bp2	1.018	1.89937e-15	1.24856e-14
Irgq	1.473	2.00423e-15	1.31651e-14
Mkrn2	-0.814183	2.06438e-15	1.35502e-14
Rab31	1.36688	2.07429e-15	1.36053e-14
Mrps35	-0.872339	2.07901e-15	1.36261e-14
Rpl28	-1.17089	2.1581e-15	1.41341e-14
Aqp3	1.28372	2.19788e-15	1.43841e-14
Kdelr3	2.42634	2.21231e-15	1.44678e-14
Morc3	-0.52987	2.3153e-15	1.51302e-14
Thnsl1	1.34926	2.32678e-15	1.51941e-14
Gm43733	-1.04429	2.34441e-15	1.5298e-14
Prss23	4.01928	2.39937e-15	1.56452e-14
Diaph3	-0.798454	2.52449e-15	1.6449e-14
Stk4	-0.45771	2.53006e-15	1.64732e-14
Antxr1	2.2848	2.53302e-15	1.64804e-14
Plekha8	-0.811055	2.59283e-15	1.68514e-14
Jph2	3.04682	2.59384e-15	1.68514e-14
Parp2	-0.609948	2.63213e-15	1.70877e-14
ENSMUSG00000035215	-1.75747	2.73716e-15	1.77566e-14
Ss18	0.411563	2.77445e-15	1.79765e-14
Amz2	-0.66263	2.7751e-15	1.79765e-14
Plcxd2	1.81537	2.78199e-15	1.8008e-14
Pmepa1	1.94449	2.92884e-15	1.89448e-14
Slc37a1	1.11025	3.04978e-15	1.97128e-14
Loxl2	4.2883	3.18185e-15	2.05515e-14
Park7	-0.665019	3.19212e-15	2.06028e-14
Apitd1	0.933964	3.44199e-15	2.21995e-14
Haus8	-0.750259	3.66719e-15	2.36348e-14
Vasp	0.944256	3.70462e-15	2.38587e-14
Larp1b	-1.07988	3.83005e-15	2.46487e-14
Klf6	1.57469	3.91191e-15	2.51573e-14
Pex19	0.802427	3.94604e-15	2.53584e-14
Rasd2	-1.32367	3.95257e-15	2.53821e-14
Gabarap	1.03197	4.17012e-15	2.67598e-14
Ccdc28a	-1.41214	4.76771e-15	3.05724e-14
Cald1	2.68285	4.81447e-15	3.08501e-14
Cntrl	-0.718109	4.83263e-15	3.09441e-14
Mpv17	0.801154	5.02983e-15	3.21837e-14
Anapc4	-0.902386	5.20991e-15	3.3312e-14
Itga7	2.27026	5.52994e-15	3.53328e-14
Rab1a	0.735422	5.71194e-15	3.64695e-14
Enpp5	2.09678	5.78919e-15	3.69362e-14
A130010J15Rik	1.10804	5.85284e-15	3.73155e-14
Smn1	-0.710765	6.00363e-15	3.82495e-14
Nup50	-0.479544	6.07963e-15	3.87059e-14
Mettl8	-0.917697	6.17289e-15	3.92716e-14
Dst	0.816107	6.70653e-15	4.26361e-14
Hsp90ab1	-0.508138	6.7267e-15	4.27337e-14
As3mt	-1.57377	6.94293e-15	4.40759e-14
Ino80	-0.52298	7.05623e-15	4.47633e-14
Ifngr1	1.41863	7.41795e-15	4.70244e-14
Plpp3	1.33314	7.51032e-15	4.7576e-14
Fbxo15	1.31187	7.68075e-15	4.86211e-14
ENSMUSG00000032399	0.52933	7.91265e-15	5.00534e-14
Pdgfra	2.40131	8.00626e-15	5.06096e-14
Timeless	-0.842958	8.31814e-15	5.25437e-14
Sprtn	0.844435	8.47563e-15	5.35005e-14
2410016O06Rik	-0.794423	9.12572e-15	5.75632e-14
Cndp2	1.0045	9.20468e-15	5.80202e-14
Plau	2.7413	9.3113e-15	5.86506e-14
Ubac2	-0.586756	9.32086e-15	5.86693e-14
Dclk1	1.41136	9.80503e-15	6.16732e-14
Psmc1	-0.826717	1.00587e-14	6.32242e-14
Smad5	-0.761822	1.07001e-14	6.72081e-14
Gpbp1	0.849737	1.13615e-14	7.13121e-14
Atp9b	0.719824	1.15215e-14	7.22654e-14
Yme1l1	-0.614078	1.20824e-14	7.573e-14
Mgarp	-1.71662	1.2405e-14	7.7697e-14
Acap3	-1.22291	1.25148e-14	7.83297e-14
Ccdc84	1.09836	1.28622e-14	8.04475e-14
Bola2	-0.990647	1.33582e-14	8.34911e-14
Tmem209	-0.753604	1.38839e-14	8.67157e-14
Sod2	0.729251	1.40807e-14	8.78832e-14
Triml1	1.5527	1.46439e-14	9.13341e-14
Orc4	0.787652	1.47747e-14	9.20854e-14
Slc5a3	1.13859	1.50083e-14	9.34761e-14
Eya1	-1.62384	1.5868e-14	9.87611e-14
Peak1	1.36907	1.60738e-14	9.99507e-14
1110008L16Rik	-1.31932	1.60816e-14	9.99507e-14
Ulbp1	1.17301	1.61975e-14	1.00601e-13
Sfmbt2	1.27219	1.62695e-14	1.00978e-13
Agpat3	0.779867	1.64254e-14	1.01874e-13
Rpl10l	1.53523	1.65359e-14	1.02488e-13
Pik3c3	-0.614716	1.66081e-14	1.02864e-13
Slc12a8	-1.30616	1.67244e-14	1.03512e-13
Rgs16	1.81233	1.70066e-14	1.05186e-13
P4ha1	1.7055	1.75607e-14	1.08537e-13
Ybx1	0.991535	1.76063e-14	1.08743e-13
Gm9008	-1.03694	1.80215e-14	1.1123e-13
Slc25a12	-0.865134	1.81209e-14	1.11766e-13
Slc25a13	-0.77084	1.90116e-14	1.17179e-13
Mcee	-1.14782	1.97795e-14	1.21827e-13
Fxyd6	-1.22454	1.98962e-14	1.22461e-13
Arfgef2	-0.517386	2.02911e-14	1.24806e-13
ENSMUSG00000037805	-1.47039	2.09422e-14	1.28721e-13
St8sia6	1.71717	2.19494e-14	1.34819e-13
Cyb5r4	-0.528704	2.21763e-14	1.36034e-13
Prkg1	4.68836	2.21778e-14	1.36034e-13
Prnp	2.08135	2.34847e-14	1.43951e-13
Lmbr1	1.08524	2.39109e-14	1.46462e-13
Tmed10	-0.884295	2.39775e-14	1.4677e-13
Ptbp2	0.728463	2.40499e-14	1.47111e-13
Nptx1	-2.14673	2.42252e-14	1.48082e-13
Fkbp5	-0.695367	2.47329e-14	1.51081e-13
Srsf9	-0.866903	2.49251e-14	1.52151e-13
Plekho2	1.40577	2.51219e-14	1.53247e-13
Osbpl1a	-0.690263	2.54319e-14	1.55032e-13
Stk36	1.99687	2.5646e-14	1.5623e-13
Ehbp1l1	1.92536	2.65287e-14	1.61497e-13
Otub2	-1.21822	2.67188e-14	1.62542e-13
Rrm2b	1.24062	2.68569e-14	1.63271e-13
Cmss1	1.30751	2.84155e-14	1.72628e-13
Trpm1	-1.61353	2.86176e-14	1.73737e-13
Myc	-1.31814	2.98402e-14	1.81036e-13
Chchd10	1.70017	3.025e-14	1.83397e-13
Ercc8	-0.504735	3.04421e-14	1.84436e-13
Fbxl20	1.2771	3.14343e-14	1.90318e-13
Nudt21	-0.854186	3.17139e-14	1.9188e-13
Flrt3	-1.44036	3.18879e-14	1.92801e-13
Nek3	1.22064	3.34647e-14	2.02197e-13
Itga5	1.67233	3.62691e-14	2.18994e-13
Ltbr	1.82266	3.71988e-14	2.24455e-13
Fah	1.01156	3.75926e-14	2.26677e-13
Fancm	0.497781	3.84063e-14	2.31427e-13
Fbxw17	1.58415	3.9893e-14	2.40222e-13
H2afy	0.663317	4.09399e-14	2.4636e-13
Mcoln1	1.00326	4.14137e-14	2.49042e-13
Lin52	-0.820257	4.14611e-14	2.49159e-13
Scaf11	-0.372297	4.23807e-14	2.54513e-13
Capg	0.922236	4.27141e-14	2.56342e-13
Mrs2	0.732341	4.36238e-14	2.61625e-13
Cog6	-0.764442	4.40525e-14	2.64018e-13
Tet3	1.46172	4.52755e-14	2.71165e-13
ENSMUSG00000062908	0.49069	4.6876e-14	2.80562e-13
Gjb5	-1.39318	4.95375e-14	2.96292e-13
Zfp493	0.99781	5.00262e-14	2.99014e-13
ENSMUSG00000030867	0.726491	5.02468e-14	3.00131e-13
Rpl23	0.578009	5.28748e-14	3.15617e-13
Stag1	0.596456	5.63887e-14	3.36366e-13
Esco2	-0.535677	5.65163e-14	3.36901e-13
Wdfy3	0.789292	5.79391e-14	3.45151e-13
Man2b1	0.788428	5.92609e-14	3.52789e-13
Psat1	-0.540091	6.19799e-14	3.68729e-13
Cbs	-1.1607	6.24488e-14	3.7127e-13
Itpa	-0.63299	6.34292e-14	3.76847e-13
Urgcp	1.62434	6.35673e-14	3.77415e-13
Birc5	-0.559173	6.61846e-14	3.92692e-13
Arap1	0.795255	6.735e-14	3.9934e-13
Tubb4b	0.978645	6.83379e-14	4.04928e-13
Tle4	-0.567642	6.98216e-14	4.13444e-13
Adamts1	1.88476	7.0037e-14	4.14444e-13
Exph5	-1.81105	7.03423e-14	4.15974e-13
Tcerg1	0.673078	7.17956e-14	4.24286e-13
Myh9	0.617822	7.29603e-14	4.30882e-13
Npnt	1.8826	7.59227e-14	4.4808e-13
Cdca7	-0.542885	7.79461e-14	4.59717e-13
Fut10	1.47699	8.02506e-14	4.72995e-13
Tmem106b	1.23039	8.23072e-14	4.84795e-13
Anxa7	0.703329	8.5759e-14	5.04705e-13
Adam8	1.83752	8.5801e-14	5.04705e-13
ENSMUSG00000038116	-0.718938	8.72909e-14	5.1313e-13
Zswim8	1.04983	8.78205e-14	5.15902e-13
Golim4	2.14328	9.10457e-14	5.34495e-13
Hdac7	1.51679	9.28668e-14	5.44827e-13
Gabpb2	-0.456179	9.651e-14	5.65828e-13
Slc25a24	2.23506	1.05118e-13	6.1589e-13
Ttc21b	1.61653	1.06023e-13	6.20783e-13
Camk2d	1.64928	1.07675e-13	6.30039e-13
Sh3pxd2b	1.49189	1.10437e-13	6.45775e-13
Lama3	-1.13467	1.10825e-13	6.47622e-13
Haus1	-0.650715	1.14416e-13	6.68164e-13
Pbxip1	1.5357	1.14701e-13	6.69387e-13
Taf11	0.783553	1.16646e-13	6.802e-13
Iars	-0.448549	1.16706e-13	6.802e-13
Dnajb4	1.93992	1.17582e-13	6.84854e-13
Pafah2	1.39986	1.27289e-13	7.40908e-13
Dnmt1	-0.49955	1.29544e-13	7.53544e-13
Ppat	-0.547221	1.29771e-13	7.54367e-13
Surf6	-0.502415	1.33132e-13	7.73401e-13
Champ1	-0.628658	1.44861e-13	8.40991e-13
Wrb	0.720658	1.50373e-13	8.72418e-13
Dynlt3	2.91955	1.55709e-13	9.02787e-13
Htatip2	1.56588	1.57535e-13	9.12778e-13
Ndufa4	-0.774665	1.60489e-13	9.29288e-13
Mpi	-0.560664	1.78656e-13	1.03381e-12
Arglu1	0.684568	1.78819e-13	1.03408e-12
Yipf5	1.08572	1.79478e-13	1.03722e-12
Dclre1a	-0.779418	1.79798e-13	1.03839e-12
Eef1g	0.676793	1.89554e-13	1.09403e-12
Zfyve1	0.753421	1.89785e-13	1.09465e-12
Lpp	2.4135	1.99709e-13	1.15114e-12
Cd2ap	0.816576	2.0024e-13	1.15346e-12
Fzd3	1.42528	2.04119e-13	1.17504e-12
Braf	-0.86132	2.04255e-13	1.17506e-12
Fam63a	0.998219	2.12579e-13	1.22216e-12
Bcl10	0.601024	2.1397e-13	1.22936e-12
Gusb	1.12034	2.23908e-13	1.28563e-12
Snhg18	2.19068	2.25938e-13	1.29645e-12
Cops2	0.798084	2.28728e-13	1.31161e-12
Psmc5	0.674296	2.35859e-13	1.35163e-12
E2f2	-1.58116	2.48844e-13	1.42512e-12
Zfp770	-0.728975	2.5251e-13	1.44519e-12
Pdcd10	0.849684	2.53189e-13	1.44815e-12
Srrm2	0.840644	2.54149e-13	1.4527e-12
ENSMUSG00000023939	-1.10446	2.54625e-13	1.45448e-12
Ttc9	2.69549	2.55548e-13	1.45882e-12
ENSMUSG00000038354	1.44625	2.62114e-13	1.49534e-12
Adgrv1	-0.833469	2.65886e-13	1.51589e-12
Alg10b	0.626682	2.68903e-13	1.53211e-12
Galm	-0.889712	2.78456e-13	1.58552e-12
Acad9	-0.704302	2.78754e-13	1.5862e-12
Got1	-0.536896	2.82932e-13	1.60895e-12
ENSMUSG00000105987	1.01617	2.90657e-13	1.65183e-12
Prosc	0.57331	2.94569e-13	1.67299e-12
Fip1l1	-0.450167	3.00792e-13	1.70724e-12
Rfc5	-0.583236	3.01493e-13	1.71013e-12
Psmg4	-0.909498	3.1441e-13	1.78171e-12
Cgn	1.53508	3.14514e-13	1.78171e-12
Samd4	2.47468	3.25929e-13	1.8452e-12
Trp53bp1	-0.690027	3.3154e-13	1.87577e-12
Ccdc126	-1.13674	3.3837e-13	1.9132e-12
Nhlrc2	0.524593	3.436e-13	1.94154e-12
Alpl	-0.765582	3.44421e-13	1.94494e-12
Ccnl2	-0.557449	3.56255e-13	2.01049e-12
ENSMUSG00000060149	1.29035	3.59119e-13	2.02537e-12
Etv1	-1.26335	3.59683e-13	2.02727e-12
Msmo1	0.613464	3.71278e-13	2.09129e-12
Nme1	-0.623688	3.72029e-13	2.09419e-12
Rpl14	-0.622087	3.72741e-13	2.09659e-12
Mtfr2	1.3543	3.72927e-13	2.09659e-12
Vwa2	-1.46614	3.74864e-13	2.10615e-12
Ptp4a2	0.611735	3.81263e-13	2.14075e-12
Ostm1	0.882743	3.83206e-13	2.15031e-12
Gxylt2	3.13006	3.91884e-13	2.19762e-12
Ash2l	0.797422	4.03609e-13	2.26194e-12
ENSMUSG00000028345	-0.717219	4.10452e-13	2.29884e-12
Atxn1l	-0.685691	4.14462e-13	2.31984e-12
Rerg	-1.57234	4.18981e-13	2.34366e-12
Bmp4	-1.5552	4.25383e-13	2.37797e-12
Dyrk2	1.19159	4.27437e-13	2.38795e-12
Spta1	-1.38008	4.28663e-13	2.3933e-12
Tbca	-0.587304	4.31258e-13	2.40595e-12
Tex19.1	-1.14	4.3147e-13	2.40595e-12
Rbm44	-1.78706	4.36865e-13	2.43451e-12
Sorcs2	2.30812	4.37388e-13	2.4359e-12
Gprc5c	1.2422	4.59413e-13	2.55696e-12
ENSMUSG00000020392	0.524457	4.74747e-13	2.64065e-12
ENSMUSG00000078515	0.624867	4.87466e-13	2.7097e-12
Kctd10	0.786838	4.99697e-13	2.77596e-12
Stk38l	-0.991926	5.07058e-13	2.81509e-12
Relt	1.37571	5.15701e-13	2.86129e-12
Mob2	1.42347	5.31957e-13	2.94964e-12
Snx18	0.432252	5.34143e-13	2.95992e-12
Lin28b	-1.00366	5.47545e-13	3.0323e-12
ENSMUSG00000058147	6.23622	5.74986e-13	3.18228e-12
Ccdc137	-0.867435	5.92013e-13	3.27448e-12
Cbl	0.802464	6.02123e-13	3.32833e-12
Rps6kl1	-1.23392	6.0549e-13	3.34486e-12
2410131K14Rik	0.697485	6.07582e-13	3.35295e-12
Gatb	-0.870176	6.07708e-13	3.35295e-12
Dazap2	1.43152	6.13518e-13	3.38291e-12
Lamc2	-1.01791	6.30347e-13	3.47355e-12
Ndufaf7	-0.935926	6.34618e-13	3.49492e-12
Fzd10	-1.04231	6.45765e-13	3.5541e-12
Gtsf1l	-1.10685	6.5236e-13	3.58818e-12
Fam212b	1.38817	6.54318e-13	3.59673e-12
Ankhd1	-0.626451	6.60486e-13	3.62839e-12
Srl	1.34944	6.69801e-13	3.67729e-12
Gm26448	-0.9356	6.83818e-13	3.75193e-12
Tbcd	-0.466298	7.16273e-13	3.92758e-12
Psen2	1.22053	7.19523e-13	3.94251e-12
Hist1h4a	-2.70929	7.19882e-13	3.94251e-12
Impa2	0.949357	7.46881e-13	4.08785e-12
Tpmt	-0.707981	7.66948e-13	4.1951e-12
Zranb1	1.01218	7.69355e-13	4.20443e-12
Triml2	-1.00859	7.69749e-13	4.20443e-12
Zfp697	2.35722	7.70071e-13	4.20443e-12
Dcxr	1.81184	7.87685e-13	4.29795e-12
Nrp2	-0.983051	8.15291e-13	4.44586e-12
Fzd1	1.60315	8.18643e-13	4.45875e-12
Gem	1.53445	8.18658e-13	4.45875e-12
Ube2j1	1.55465	8.40975e-13	4.5775e-12
Wipi1	1.70271	8.46749e-13	4.60332e-12
Txndc16	1.40946	8.46755e-13	4.60332e-12
Epg5	-0.628103	8.62983e-13	4.68868e-12
S1pr2	-0.795939	8.75934e-13	4.75343e-12
Zfp148	0.66593	8.7597e-13	4.75343e-12
Vps50	-0.832478	8.80172e-13	4.77332e-12
4933404O12Rik	-1.46162	8.85211e-13	4.79772e-12
Actr2	0.875294	8.91635e-13	4.8296e-12
Chsy1	-0.591031	9.10606e-13	4.92936e-12
ENSMUSG00000039191	0.731019	9.25946e-13	5.00934e-12
Zfp819	-0.686482	9.30669e-13	5.03184e-12
Itpk1	-0.792374	9.43856e-13	5.10003e-12
Tsr3	-0.671517	9.48577e-13	5.12243e-12
Sin3a	-0.633801	9.5536e-13	5.15593e-12
Dusp4	-1.07215	9.64248e-13	5.20074e-12
Foxn3	0.751197	9.84729e-13	5.30799e-12
Zfp790	-0.661744	9.94767e-13	5.35885e-12
Xpnpep1	-0.509245	9.96283e-13	5.36377e-12
Tesc	2.35987	1.06821e-12	5.74753e-12
Ctgf	1.58956	1.10287e-12	5.93045e-12
ENSMUSG00000047215	0.607954	1.11126e-12	5.97196e-12
Tmem18	-0.779639	1.11231e-12	5.97396e-12
Camk1d	0.997841	1.11367e-12	5.97768e-12
Cerk	-1.01252	1.15937e-12	6.2192e-12
Urb2	-0.651969	1.21167e-12	6.49582e-12
B830012L14Rik	3.12172	1.22313e-12	6.55332e-12
Snrnp35	-1.00973	1.32562e-12	7.09816e-12
Snora73a	-1.08059	1.33556e-12	7.14711e-12
Hps3	-0.729004	1.35119e-12	7.22641e-12
Mut	-0.724697	1.38926e-12	7.42554e-12
Xrcc6bp1	1.18973	1.43696e-12	7.67587e-12
Gm13110	2.20203	1.48155e-12	7.9093e-12
Unc5c	2.9421	1.50147e-12	8.01083e-12
Caap1	-0.65356	1.57347e-12	8.38996e-12
Perp	1.45928	1.58208e-12	8.43081e-12
Adam9	1.4661	1.59977e-12	8.52e-12
4632415L05Rik	0.812746	1.61021e-12	8.57046e-12
Trmt5	1.10307	1.62596e-12	8.6491e-12
P4ha2	1.9739	1.67047e-12	8.88054e-12
Rexo2	0.988797	1.71263e-12	9.09925e-12
Thap1	1.16984	1.91453e-12	1.01659e-11
Ip6k1	-0.466854	2.00139e-12	1.06208e-11
Agpat4	-0.756064	2.03212e-12	1.07774e-11
Trmt13	-0.610669	2.10266e-12	1.11448e-11
Gjc1	-0.632597	2.10453e-12	1.11481e-11
Dync1li2	0.89095	2.14301e-12	1.13452e-11
Dtd2	0.840549	2.14526e-12	1.13504e-11
Ganab	-0.496474	2.16991e-12	1.14739e-11
Fam126b	0.810823	2.24805e-12	1.18801e-11
Zfp787	1.21178	2.28276e-12	1.20563e-11
Naaa	-1.1086	2.29803e-12	1.21298e-11
Tmed3	1.96446	2.31884e-12	1.22324e-11
Rin2	1.70745	2.34499e-12	1.2363e-11
Mmadhc	-0.493355	2.40018e-12	1.26464e-11
Phldb2	2.2329	2.43262e-12	1.28098e-11
Mtcl1	-0.868022	2.44444e-12	1.28644e-11
Sh3pxd2a	1.01248	2.4919e-12	1.31064e-11
Adcy6	1.72054	2.52411e-12	1.3268e-11
Tango6	-0.854152	2.64341e-12	1.38869e-11
Phldb1	1.22096	2.70545e-12	1.42044e-11
Myom1	3.22989	2.76887e-12	1.45234e-11
Faf1	0.371875	2.76947e-12	1.45234e-11
Pccb	0.673956	2.9173e-12	1.52896e-11
Ilvbl	1.3177	3.02446e-12	1.58419e-11
Plch1	1.06678	3.04865e-12	1.59592e-11
Gm19705	1.50784	3.06007e-12	1.60095e-11
Gpd2	0.474715	3.06482e-12	1.6025e-11
ENSMUSG00000093803	-4.24712	3.09035e-12	1.6149e-11
Rps21	-1.80595	3.13923e-12	1.63948e-11
Rab21	0.974257	3.14265e-12	1.6403e-11
Eri2	0.988361	3.15197e-12	1.6442e-11
Lgals3	-0.865701	3.16842e-12	1.65172e-11
Npdc1	1.30099	3.1701e-12	1.65172e-11
Ccdc47	0.567304	3.20307e-12	1.66792e-11
Bet1l	0.835232	3.24384e-12	1.68816e-11
Epas1	-1.5805	3.25256e-12	1.69171e-11
Ebf1	1.40401	3.26494e-12	1.69716e-11
Ptprn	1.63981	3.40043e-12	1.76632e-11
Mrps18a	-0.591665	3.40195e-12	1.76632e-11
Bpnt1	0.764294	3.4077e-12	1.76827e-11
Cdca7l	-0.724955	3.49182e-12	1.81086e-11
ENSMUSG00000035455	0.598626	3.57486e-12	1.85285e-11
Usp29	1.77625	3.64264e-12	1.88687e-11
Cep295	-0.498315	3.73096e-12	1.9315e-11
Ttf2	-0.379958	3.75085e-12	1.94067e-11
Hpf1	-0.680464	3.77702e-12	1.95307e-11
Zgrf1	-0.6363	3.80053e-12	1.96409e-11
Pdcd6	0.557582	3.8083e-12	1.96696e-11
Mok	-0.932063	3.86559e-12	1.99539e-11
Sparc	1.51466	3.87863e-12	2.00096e-11
Ntn4	4.22731	4.36203e-12	2.24904e-11
Mplkip	1.02675	4.41352e-12	2.27427e-11
Acad11	0.998755	4.46157e-12	2.2977e-11
Ints10	-0.574656	4.58715e-12	2.361e-11
Eif2ak2	0.876237	4.666e-12	2.4002e-11
Pa2g4	0.775656	4.70087e-12	2.41674e-11
Itgb5	0.995441	4.72569e-12	2.42809e-11
Agrn	-0.708095	5.14592e-12	2.64248e-11
Gm20604	1.1008	5.17764e-12	2.65724e-11
Pmpcb	-0.434183	5.26367e-12	2.69983e-11
Trp53i11	-1.31203	5.29314e-12	2.71338e-11
Ripk2	1.19524	5.34775e-12	2.7398e-11
Fanci	-0.521365	5.41357e-12	2.77192e-11
Praf2	2.18479	5.72602e-12	2.93022e-11
Pofut2	0.776293	5.80316e-12	2.96799e-11
Rsph4a	-1.20208	6.04287e-12	3.08881e-11
AW146154	1.14193	6.06031e-12	3.09466e-11
Ldah	0.816126	6.06171e-12	3.09466e-11
Trappc10	0.566514	6.06476e-12	3.09466e-11
ENSMUSG00000028273	1.19151	6.29313e-12	3.20935e-11
Kntc1	-0.440031	6.47392e-12	3.29966e-11
Gm43913	-1.22777	6.602e-12	3.36301e-11
Ovca2	1.3203	6.71482e-12	3.41852e-11
Syt9	-0.899847	6.72352e-12	3.42099e-11
Trip13	-0.512523	6.77609e-12	3.44577e-11
ENSMUSG00000020250	0.502385	6.88912e-12	3.50125e-11
Sun2	1.08431	7.09332e-12	3.60297e-11
Gyg	0.946294	7.10521e-12	3.60695e-11
Slc39a13	1.58638	7.33322e-12	3.72058e-11
Rab8b	0.842136	7.37027e-12	3.73724e-11
Cxadr	-0.749156	8.09159e-12	4.10066e-11
Tram2	1.24286	8.39937e-12	4.25421e-11
Racgap1	-0.478408	8.65788e-12	4.38265e-11
Tcaf2	1.77324	8.67533e-12	4.38899e-11
Zfp251	1.08026	8.79233e-12	4.44565e-11
Ctdspl2	0.61552	9.04136e-12	4.56897e-11
Rad1	-0.795871	1.00101e-11	5.05566e-11
Spag5	-0.608008	1.01875e-11	5.14234e-11
Npc1	0.613363	1.03222e-11	5.20736e-11
Glis3	1.03334	1.03846e-11	5.23587e-11
Zfp408	0.674603	1.04171e-11	5.24927e-11
Myef2	-0.664878	1.04731e-11	5.27449e-11
Zfp91	-0.83341	1.1587e-11	5.83218e-11
Slc9a3r2	1.78868	1.18982e-11	5.98544e-11
Zw10	-0.489741	1.19274e-11	5.99676e-11
Emp2	1.92676	1.20171e-11	6.03843e-11
Inpp5d	-1.36865	1.20376e-11	6.04529e-11
Ptn	3.64754	1.2073e-11	6.05965e-11
Siae	1.33328	1.21557e-11	6.09773e-11
Dhx32	-0.532925	1.21825e-11	6.10774e-11
Slc4a5	1.97779	1.21965e-11	6.11133e-11
Itgav	1.61532	1.23038e-11	6.1616e-11
Lyplal1	1.07171	1.24323e-11	6.22245e-11
9530068E07Rik	1.14759	1.36208e-11	6.81346e-11
Zfp445	0.620207	1.40709e-11	7.03464e-11
Reep6	-1.45556	1.43228e-11	7.15658e-11
Lgmn	0.575832	1.47396e-11	7.36072e-11
Lmbrd2	0.883937	1.49054e-11	7.43931e-11
Arhgef28	1.4466	1.50843e-11	7.52438e-11
Pvr	0.790478	1.51037e-11	7.52984e-11
Fbxo5	-0.580251	1.51266e-11	7.53704e-11
Fosl2	1.17482	1.5166e-11	7.55242e-11
Dennd2a	-0.82458	1.52349e-11	7.5825e-11
Tmem59	0.855025	1.57131e-11	7.81611e-11
Pick1	-0.866412	1.6019e-11	7.96385e-11
Fn1	1.3553	1.61369e-11	8.01794e-11
4930427A07Rik	-0.699578	1.61729e-11	8.03135e-11
Pogk	1.8713	1.64184e-11	8.14875e-11
Atp2c1	-0.428317	1.64355e-11	8.1515e-11
Bard1	-0.681928	1.64423e-11	8.1515e-11
1810032O08Rik	-0.705434	1.65224e-11	8.18662e-11
Adamts12	4.87336	1.6909e-11	8.37354e-11
Aamdc	1.20546	1.7666e-11	8.74356e-11
Def8	0.759663	1.82105e-11	9.00803e-11
Rpa2	-0.481347	1.90843e-11	9.43502e-11
Tprgl	0.83843	1.94612e-11	9.61602e-11
Traip	-0.649605	1.95381e-11	9.64862e-11
Trappc8	-0.437283	2.00164e-11	9.87933e-11
Dnph1	-0.807305	2.03837e-11	1.00551e-10
Sycp3	2.35817	2.04294e-11	1.0072e-10
Smyd4	-0.681522	2.17692e-11	1.07266e-10
Tex15	1.28277	2.41032e-11	1.18701e-10
Atxn1	1.73298	2.42194e-11	1.19207e-10
Ykt6	0.469896	2.44434e-11	1.20243e-10
Slc29a1	-0.771807	2.53369e-11	1.2457e-10
Supt5	-0.382435	2.67842e-11	1.31613e-10
Zbtb2	1.25268	2.68136e-11	1.31684e-10
Tanc1	-0.426424	2.6907e-11	1.3207e-10
D10Wsu102e	0.761443	2.70699e-11	1.32796e-10
Mettl16	-0.4695	2.79946e-11	1.37257e-10
Ifitm2	-0.951481	2.87404e-11	1.40836e-10
Rnf165	1.0101	3.06659e-11	1.50189e-10
Kdm2b	-0.747009	3.09807e-11	1.51647e-10
ENSMUSG00000000958	-0.752922	3.10637e-11	1.51969e-10
Aldh1l2	2.72564	3.22625e-11	1.57747e-10
Rprd2	-0.496472	3.29671e-11	1.61104e-10
Gnb1l	-0.806067	3.32613e-11	1.62452e-10
Yars	-0.468841	3.3846e-11	1.65217e-10
2700060E02Rik	0.676337	3.4316e-11	1.6742e-10
Tmem245	0.541606	3.45274e-11	1.68359e-10
Pdcd5	-0.602105	3.48314e-11	1.69748e-10
Has2	2.2275	3.51612e-11	1.71261e-10
Sesn3	1.04715	3.5504e-11	1.72837e-10
Ptpn14	0.655776	3.64336e-11	1.77265e-10
Myo6	-1.01161	3.66797e-11	1.78365e-10
Nes	1.17117	3.81883e-11	1.856e-10
Pum1	-0.487467	3.8394e-11	1.86497e-10
Ankrd1	5.54757	3.8813e-11	1.8843e-10
Pdp2	0.883039	3.93184e-11	1.90779e-10
Spc25	-0.45797	3.98138e-11	1.93078e-10
Lipg	1.753	3.98524e-11	1.93159e-10
Ddx21	-0.545157	4.01601e-11	1.94545e-10
4930452B06Rik	-0.866223	4.3236e-11	2.09331e-10
Bin3	1.14936	4.35912e-11	2.10936e-10
Kmt5a	0.796893	4.37268e-11	2.11477e-10
Sept10	1.30017	4.44336e-11	2.14779e-10
Adamts14	1.16708	4.46672e-11	2.1579e-10
Zfp760	-1.00839	4.66169e-11	2.25087e-10
Slc25a46	-0.630727	4.90977e-11	2.36937e-10
Klf13	-0.730899	4.95949e-11	2.39207e-10
Sh3kbp1	2.62704	5.21668e-11	2.51475e-10
Ppm1k	1.31473	5.37062e-11	2.58756e-10
ENSMUSG00000035242	-0.68802	5.44424e-11	2.62161e-10
Rpn1	-0.635632	5.52154e-11	2.65739e-10
Mesdc1	-1.06842	5.52604e-11	2.65812e-10
Plk2	1.11651	5.64785e-11	2.71524e-10
ENSMUSG00000102476	1.78711	5.72058e-11	2.74872e-10
Psmd5	0.533644	5.72872e-11	2.75114e-10
Hbegf	1.63013	5.78185e-11	2.77516e-10
Hsd17b7	1.00161	5.92477e-11	2.84223e-10
Stx2	1.27823	5.97775e-11	2.8661e-10
1700025G04Rik	-0.698212	5.9875e-11	2.86923e-10
ENSMUSG00000055850	0.761838	6.01403e-11	2.88039e-10
Cetn3	0.951352	6.17901e-11	2.95781e-10
Itgb1	1.94578	6.3029e-11	3.01549e-10
Gcnt4	1.95535	6.48835e-11	3.10255e-10
Etv5	-0.767865	7.06418e-11	3.37608e-10
Csde1	0.531833	7.19222e-11	3.43543e-10
Mrpl24	0.554684	7.21191e-11	3.44298e-10
Aldh1b1	0.97594	7.21632e-11	3.44324e-10
Rbx1	0.876751	7.60682e-11	3.62762e-10
Pds5a	0.435746	7.81845e-11	3.72654e-10
Prkch	-1.3836	7.82829e-11	3.72923e-10
Pdgfc	1.50312	7.94689e-11	3.78371e-10
Megf8	0.767786	8.16349e-11	3.88475e-10
Zfp846	1.07674	8.57615e-11	4.07895e-10
Jrk	-0.967122	8.61387e-11	4.09469e-10
L1td1	-0.570819	8.66043e-11	4.11463e-10
Rnf167	0.869017	8.71977e-11	4.14061e-10
Vrk1	-0.476341	8.75393e-11	4.15461e-10
ENSMUSG00000003166	-0.443594	8.77708e-11	4.16338e-10
N4bp1	0.584432	9.05897e-11	4.2948e-10
Dock4	0.863105	9.21958e-11	4.36862e-10
Atp6v0a1	0.767953	9.43585e-11	4.46781e-10
ENSMUSG00000050931	1.03216	9.43896e-11	4.46781e-10
Gpd1l	0.521915	9.77364e-11	4.62376e-10
Myh11	4.71039	1.00564e-10	4.75502e-10
Dph6	0.635547	1.01539e-10	4.79857e-10
Npat	-0.465116	1.0304e-10	4.86689e-10
Ralbp1	0.717824	1.04088e-10	4.91379e-10
Alyref	-0.618129	1.04697e-10	4.93993e-10
Arfgap2	0.614365	1.07346e-10	5.06224e-10
Chfr	-0.385625	1.12651e-10	5.30958e-10
C130074G19Rik	-1.07552	1.12855e-10	5.31638e-10
Top1mt	-1.27223	1.16425e-10	5.48164e-10
Dcun1d4	-0.698524	1.16646e-10	5.48915e-10
Cep85l	1.39544	1.1694e-10	5.50008e-10
Vwa5a	0.901042	1.22497e-10	5.75841e-10
Tbc1d22b	-0.735335	1.24945e-10	5.87038e-10
Hnrnpd	-0.709122	1.26055e-10	5.91941e-10
Snord34	-1.25143	1.29897e-10	6.09659e-10
Hunk	-0.838556	1.30752e-10	6.13348e-10
D6Wsu163e	-1.04541	1.31258e-10	6.15397e-10
Cenpe	-0.529679	1.32731e-10	6.21977e-10
Rdm1	0.731599	1.33424e-10	6.24894e-10
Pef1	-0.557419	1.34111e-10	6.27783e-10
Brd9	0.47608	1.41346e-10	6.61299e-10
Coro7	-0.775156	1.47122e-10	6.87962e-10
Slc44a1	0.551664	1.51178e-10	7.06558e-10
Clip2	1.32783	1.52328e-10	7.11557e-10
Tnip1	-0.901676	1.5255e-10	7.11801e-10
Cntnap2	-1.05765	1.52593e-10	7.11801e-10
Mllt3	0.951607	1.5262e-10	7.11801e-10
Usp54	-0.619084	1.64267e-10	7.65718e-10
Syt7	-1.0832	1.65181e-10	7.69578e-10
Rnf4	0.42033	1.69369e-10	7.88675e-10
Zmiz1	0.999279	1.6988e-10	7.9064e-10
Shisa4	1.69579	1.74361e-10	8.11072e-10
Fancf	1.18312	1.74584e-10	8.11683e-10
Rgmb	1.10024	1.75695e-10	8.16423e-10
Fbxo8	1.18314	1.79176e-10	8.32165e-10
Nqo1	1.0834	1.84438e-10	8.56155e-10
Mgme1	-0.527353	1.86214e-10	8.63949e-10
Rnf215	1.37207	1.86922e-10	8.66779e-10
Zfp667	-0.637865	1.87431e-10	8.68686e-10
ENSMUSG00000033386	-0.641791	1.88628e-10	8.73779e-10
Cstf2t	-0.562671	1.94778e-10	9.01798e-10
Fam120b	0.888212	1.94926e-10	9.02016e-10
Lrpap1	0.621587	1.95509e-10	9.0424e-10
Cdc26	-0.683101	1.97058e-10	9.10932e-10
Usp39	-0.67136	1.97854e-10	9.14135e-10
Dact1	-1.06325	2.01128e-10	9.2878e-10
Adprm	-0.763418	2.09921e-10	9.68882e-10
Lama1	-1.23893	2.13452e-10	9.84669e-10
Naa30	-0.514624	2.17799e-10	1.0042e-09
Mxd4	1.47931	2.18204e-10	1.00555e-09
Slco5a1	1.20797	2.187e-10	1.00731e-09
Arnt	0.568159	2.25339e-10	1.03735e-09
Lrrn4	1.07452	2.36389e-10	1.08766e-09
Ksr1	-0.917602	2.434e-10	1.11934e-09
Plagl1	1.45835	2.46418e-10	1.13263e-09
Gpc1	1.00606	2.498e-10	1.14758e-09
Ina	-1.05181	2.51015e-10	1.15257e-09
Ints5	-0.978356	2.52968e-10	1.16094e-09
Jup	1.24305	2.6278e-10	1.20535e-09
Rps14	0.765792	2.66946e-10	1.22382e-09
Sbno2	0.939084	2.69022e-10	1.23271e-09
Ercc5	0.513377	2.69727e-10	1.2353e-09
Pea15a	1.21214	2.77188e-10	1.26882e-09
ENSMUSG00000079418	2.28833	2.78568e-10	1.27448e-09
Bcdin3d	1.14448	2.85825e-10	1.30701e-09
Sema4d	-0.827536	2.90974e-10	1.32987e-09
Lypla1	0.548962	2.94845e-10	1.34676e-09
Slc4a7	0.729778	2.94972e-10	1.34676e-09
Ldhb	1.51234	3.02806e-10	1.38181e-09
Tgfb2	2.14773	3.0627e-10	1.39691e-09
Icam1	1.13706	3.08438e-10	1.40607e-09
Fgd4	1.03562	3.08676e-10	1.40643e-09
Bdp1	-0.36642	3.16572e-10	1.44168e-09
2210016F16Rik	0.843883	3.1735e-10	1.44448e-09
Ppm1l	-0.858823	3.19411e-10	1.45311e-09
Pcgf5	0.903847	3.30065e-10	1.50082e-09
Rfk	-0.643499	3.37858e-10	1.53547e-09
Actr8	0.646343	3.3904e-10	1.54005e-09
Ndufv2	0.522551	3.4064e-10	1.54653e-09
Smg6	-0.543163	3.48334e-10	1.58065e-09
AK010878	-0.773675	3.50119e-10	1.58794e-09
Znrf3	-0.609594	3.55425e-10	1.61119e-09
Uros	0.92738	3.65133e-10	1.65435e-09
Tgfbi	1.99142	3.68245e-10	1.6676e-09
Pla2g7	1.44481	3.71046e-10	1.67943e-09
Zfp568	-0.505935	3.72407e-10	1.68474e-09
Capn1	0.72412	3.77304e-10	1.70602e-09
Seh1l	-0.503655	3.79527e-10	1.7152e-09
Prkar2b	1.43677	3.82464e-10	1.72759e-09
Fastkd3	-0.914665	3.93509e-10	1.77659e-09
Zfp410	0.764852	3.97069e-10	1.79175e-09
Gpn1	-0.501684	4.13951e-10	1.86698e-09
Ddah1	1.26775	4.16662e-10	1.87825e-09
Dbi	0.715858	4.32682e-10	1.94948e-09
Col4a2	1.7728	4.38987e-10	1.97689e-09
Arhgef17	1.01739	4.44901e-10	2.00251e-09
Uqcrfs1	-0.476008	4.56982e-10	2.05584e-09
Msrb2	0.91975	4.63083e-10	2.08223e-09
Pnma2	0.840772	4.63993e-10	2.08527e-09
Rad51b	1.0852	4.64804e-10	2.08733e-09
Glul	0.831054	4.64921e-10	2.08733e-09
Parp8	2.15456	4.67188e-10	2.09645e-09
Ergic2	-0.642431	4.69653e-10	2.10645e-09
Msc	1.1023	4.71022e-10	2.11153e-09
Cystm1	1.21646	4.73106e-10	2.11878e-09
Knstrn	-0.508902	4.73116e-10	2.11878e-09
Hspa9	-0.347812	4.74614e-10	2.12356e-09
Ggh	1.14591	4.74661e-10	2.12356e-09
Diexf	-0.72671	5.03809e-10	2.25283e-09
Cdc42se2	-0.295881	5.066e-10	2.26417e-09
Ankrd24	1.0206	5.31558e-10	2.37452e-09
Adrb3	1.11515	5.45329e-10	2.43482e-09
Strn	-0.825383	5.47172e-10	2.44182e-09
Ctsc	1.42622	5.48742e-10	2.4476e-09
Rpp25	0.533689	5.55353e-10	2.47584e-09
Abr	0.509573	5.57371e-10	2.4836e-09
6030458C11Rik	0.435977	5.5924e-10	2.49068e-09
Kif26b	1.73278	5.62233e-10	2.50275e-09
Mrpl16	-0.618466	5.6839e-10	2.52829e-09
[truncated: 6,895 more rows]

## Sheet: DESeq_GSE234761_CASTvs129
gene	log2FoldChange	pvalue	padj
ENSMUSG00000020359	-5.58371	0	0
ENSMUSG00000018593	3.15707	0	0
ENSMUSG00000035493	4.87115	0	0
ENSMUSG00000033306	4.91784	0	0
ENSMUSG00000024048	4.21705	0	0
ENSMUSG00000029761	3.66775	0	0
ENSMUSG00000047751	-4.74911	1.20578e-307	2.26652e-304
ENSMUSG00000064352	-10.0983	9.81903e-304	1.61498e-300
ENSMUSG00000001131	3.87818	4.63093e-301	6.77042e-298
ENSMUSG00000025809	3.14543	3.62385e-291	4.76827e-288
ENSMUSG00000032366	2.75383	1.93111e-254	2.30995e-251
ENSMUSG00000068699	4.61189	5.78393e-246	6.34208e-243
ENSMUSG00000027750	5.28887	2.38351e-241	2.41248e-238
ENSMUSG00000035835	-7.49185	8.5294e-234	8.01642e-231
ENSMUSG00000022940	-6.7261	6.1973e-232	5.43627e-229
ENSMUSG00000024909	4.03828	6.54627e-229	5.38349e-226
ENSMUSG00000020473	5.25867	1.10253e-225	8.53359e-223
ENSMUSG00000033684	3.33915	2.52683e-224	1.84711e-221
ENSMUSG00000026421	2.73316	2.34309e-216	1.62265e-213
ENSMUSG00000021950	3.49427	1.17494e-214	7.72995e-212
ENSMUSG00000058966	-10.1086	3.06799e-214	1.92231e-211
ENSMUSG00000050953	4.36723	6.34283e-214	3.79359e-211
ENSMUSG00000024087	6.33757	1.7315e-213	9.9057e-211
ENSMUSG00000079037	4.08414	1.52815e-212	8.37809e-210
ENSMUSG00000072812	6.11853	1.9538e-208	1.02832e-205
ENSMUSG00000020818	-3.25598	1.96874e-204	9.96334e-202
ENSMUSG00000019437	-6.96315	6.80423e-201	3.31593e-198
ENSMUSG00000097479	-8.50503	4.64647e-198	2.18351e-195
ENSMUSG00000095115	4.58201	4.13926e-197	1.87808e-194
ENSMUSG00000033420	4.90346	2.19056e-193	9.60781e-191
ENSMUSG00000056515	3.82691	1.32155e-192	5.60935e-190
ENSMUSG00000057132	-5.88102	1.90053e-187	7.81473e-185
ENSMUSG00000021614	3.0411	5.99897e-186	2.39195e-183
ENSMUSG00000060802	4.74627	2.50504e-184	9.69452e-182
ENSMUSG00000032060	4.62016	7.10639e-181	2.6716e-178
ENSMUSG00000048603	-7.47798	2.8681e-177	1.04829e-174
ENSMUSG00000023050	-3.63797	5.30357e-176	1.88606e-173
ENSMUSG00000068220	3.59251	7.79698e-172	2.69981e-169
ENSMUSG00000054196	5.1528	2.69499e-169	9.09247e-167
ENSMUSG00000040990	4.91033	5.61514e-168	1.8471e-165
ENSMUSG00000020176	4.08927	8.02599e-168	2.57576e-165
ENSMUSG00000034981	5.41743	9.72393e-164	3.04637e-161
ENSMUSG00000028063	3.46223	1.8273e-163	5.59153e-161
ENSMUSG00000026879	3.95053	4.96819e-163	1.48571e-160
ENSMUSG00000022816	4.64007	1.22359e-162	3.57777e-160
ENSMUSG00000090625	-8.78127	8.27849e-162	2.36801e-159
ENSMUSG00000027737	-5.70792	1.60539e-160	4.4944e-158
ENSMUSG00000052727	2.95007	4.74433e-159	1.30054e-156
ENSMUSG00000004105	4.46003	9.62084e-159	2.58349e-156
ENSMUSG00000039542	2.91442	3.97044e-158	1.04486e-155
ENSMUSG00000021728	-4.21373	3.70696e-156	9.56395e-154
ENSMUSG00000014602	4.49563	1.55485e-154	3.93436e-152
ENSMUSG00000067338	-5.34958	5.17279e-154	1.28422e-151
ENSMUSG00000031207	2.39793	9.1373e-153	2.22646e-150
ENSMUSG00000039452	-7.76371	4.51399e-151	1.07991e-148
ENSMUSG00000024143	2.97983	1.43985e-147	3.38312e-145
ENSMUSG00000026586	4.54378	8.37142e-146	1.93248e-143
ENSMUSG00000048583	4.81018	1.76195e-141	3.9972e-139
ENSMUSG00000049775	4.3958	3.30774e-139	7.37682e-137
ENSMUSG00000027712	4.76369	1.72909e-136	3.79189e-134
ENSMUSG00000028234	-4.47481	7.03811e-136	1.51816e-133
ENSMUSG00000022440	3.70778	7.1655e-136	1.5207e-133
ENSMUSG00000031383	-4.18517	1.80772e-135	3.77556e-133
ENSMUSG00000031441	2.38181	3.72493e-135	7.65822e-133
ENSMUSG00000040936	-6.23935	6.87069e-134	1.39084e-131
ENSMUSG00000024304	4.11193	9.4733e-134	1.88863e-131
ENSMUSG00000028035	4.21558	1.09261e-132	2.14575e-130
ENSMUSG00000029765	6.12384	1.49913e-132	2.90081e-130
ENSMUSG00000030662	2.37654	2.95485e-131	5.63477e-129
ENSMUSG00000014599	5.0875	3.64535e-131	6.85222e-129
ENSMUSG00000024620	3.95756	1.18121e-130	2.18907e-128
ENSMUSG00000035215	-5.89898	6.48741e-130	1.18557e-127
ENSMUSG00000034220	3.67593	1.83184e-129	3.30182e-127
ENSMUSG00000026509	3.84132	1.87082e-129	3.32652e-127
ENSMUSG00000025037	3.44638	2.68221e-129	4.70568e-127
ENSMUSG00000062742	-7.35335	2.20304e-128	3.81416e-126
ENSMUSG00000016534	2.93265	1.17105e-127	2.00112e-125
ENSMUSG00000027679	-6.18786	7.20713e-126	1.21579e-123
ENSMUSG00000020186	3.92689	1.28129e-125	2.13408e-123
ENSMUSG00000024538	2.38026	5.19397e-125	8.54278e-123
ENSMUSG00000031538	4.10413	4.92848e-124	8.00603e-122
ENSMUSG00000074743	5.28222	6.84587e-124	1.09851e-121
ENSMUSG00000079477	2.19342	1.67777e-122	2.65977e-120
ENSMUSG00000029070	3.59885	4.0342e-122	6.31929e-120
ENSMUSG00000073802	3.25939	5.07342e-122	7.85365e-120
ENSMUSG00000089704	2.95072	3.75802e-121	5.74976e-119
ENSMUSG00000029767	2.21347	9.1493e-121	1.38375e-118
ENSMUSG00000028962	4.05658	2.35549e-119	3.522e-117
ENSMUSG00000046711	4.54638	2.90729e-119	4.29821e-117
ENSMUSG00000022892	4.05416	4.15921e-119	6.08076e-117
ENSMUSG00000097125	-7.85444	5.01038e-119	7.24468e-117
ENSMUSG00000037852	4.38503	3.28545e-117	4.69891e-115
ENSMUSG00000090266	-4.91669	1.74188e-116	2.46448e-114
ENSMUSG00000018567	2.57111	1.81776e-116	2.54448e-114
ENSMUSG00000021876	4.75328	3.53598e-116	4.89752e-114
ENSMUSG00000061524	-3.03999	6.44624e-116	8.83537e-114
ENSMUSG00000078630	-5.77797	6.55415e-116	8.89067e-114
ENSMUSG00000041120	4.24698	8.58788e-115	1.15305e-112
ENSMUSG00000001025	3.56624	2.19516e-114	2.91757e-112
ENSMUSG00000037820	3.65296	1.65571e-113	2.17859e-111
ENSMUSG00000001098	2.46703	2.70013e-113	3.51765e-111
ENSMUSG00000019929	4.59484	7.46135e-113	9.62514e-111
ENSMUSG00000025647	2.68521	7.76707e-113	9.92225e-111
ENSMUSG00000097057	-10.7996	1.94363e-112	2.45906e-110
ENSMUSG00000021477	2.5282	4.83003e-112	6.05271e-110
ENSMUSG00000031176	3.77128	6.62672e-112	8.22589e-110
ENSMUSG00000062753	-3.40796	1.11459e-111	1.37063e-109
ENSMUSG00000000957	4.43801	6.25711e-110	7.59039e-108
ENSMUSG00000001349	4.53501	6.28783e-110	7.59039e-108
ENSMUSG00000028760	3.10307	9.34253e-110	1.11754e-107
ENSMUSG00000060499	3.6599	1.22981e-109	1.45782e-107
ENSMUSG00000032346	-2.85444	1.9364e-108	2.27492e-106
ENSMUSG00000032243	4.93903	2.22464e-108	2.59042e-106
ENSMUSG00000032911	5.09371	2.65456e-108	3.06392e-106
ENSMUSG00000030894	2.33724	4.26044e-108	4.87468e-106
ENSMUSG00000028364	4.37672	4.47681e-107	5.07809e-105
ENSMUSG00000024937	4.24885	1.02527e-106	1.15303e-104
ENSMUSG00000031246	4.1066	1.03557e-106	1.15475e-104
ENSMUSG00000094125	-4.61043	1.30062e-106	1.43811e-104
ENSMUSG00000023092	2.49545	2.05996e-106	2.25874e-104
ENSMUSG00000025185	4.22536	3.29701e-106	3.5853e-104
ENSMUSG00000039607	6.6979	4.20079e-106	4.53065e-104
ENSMUSG00000085667	-6.92455	5.6815e-106	6.07782e-104
ENSMUSG00000052534	3.56984	8.65048e-106	9.17927e-104
ENSMUSG00000023905	3.31229	3.11377e-105	3.27768e-103
ENSMUSG00000019877	2.38269	3.27239e-105	3.41732e-103
ENSMUSG00000038530	6.69785	3.32835e-105	3.44838e-103
ENSMUSG00000029185	3.50347	8.50428e-105	8.74213e-103
ENSMUSG00000058454	-3.26831	5.13995e-104	5.24275e-102
ENSMUSG00000020695	3.10119	7.41073e-104	7.5008e-102
ENSMUSG00000053617	3.47524	1.16012e-103	1.16526e-101
ENSMUSG00000036667	3.57037	2.70424e-103	2.69564e-101
ENSMUSG00000064080	4.68914	1.01703e-102	1.00617e-100
ENSMUSG00000030067	3.58446	1.26842e-102	1.24551e-100
ENSMUSG00000053819	3.82802	2.2624e-102	2.20509e-100
ENSMUSG00000029094	2.49669	6.14137e-102	5.93216e-100
ENSMUSG00000034205	4.5734	6.17651e-102	5.93216e-100
ENSMUSG00000035199	2.64561	8.06251e-102	7.68743e-100
ENSMUSG00000026208	3.6888	1.32582e-101	1.25505e-99
ENSMUSG00000033174	3.81014	5.21627e-101	4.90254e-99
ENSMUSG00000096361	3.68477	5.54438e-100	5.17397e-98
ENSMUSG00000043252	2.28976	6.888e-100	6.38255e-98
ENSMUSG00000096976	-10.3199	1.87958e-99	1.72948e-97
ENSMUSG00000059277	-4.30808	2.07528e-99	1.89629e-97
ENSMUSG00000030770	2.9447	3.73112e-99	3.3858e-97
ENSMUSG00000055407	2.72576	8.07279e-99	7.27547e-97
ENSMUSG00000022477	3.27922	8.76837e-99	7.84859e-97
ENSMUSG00000041774	-4.06303	6.81271e-98	6.05687e-96
ENSMUSG00000022206	4.20405	1.19933e-97	1.05912e-95
ENSMUSG00000093006	-7.45736	2.33654e-97	2.04962e-95
ENSMUSG00000030032	-4.43028	2.61644e-97	2.27994e-95
ENSMUSG00000025582	-6.45765	6.23661e-97	5.39877e-95
ENSMUSG00000001870	2.32288	2.65189e-96	2.28063e-94
ENSMUSG00000047139	4.64201	3.15634e-95	2.69682e-93
ENSMUSG00000028019	4.13825	8.04574e-95	6.83005e-93
ENSMUSG00000038400	3.54671	8.778e-95	7.40391e-93
ENSMUSG00000036875	-2.11844	2.6817e-94	2.2475e-92
ENSMUSG00000039221	-4.40238	8.84977e-94	7.36996e-92
ENSMUSG00000021390	5.59623	1.88564e-93	1.56045e-91
ENSMUSG00000063765	-5.40927	5.40669e-93	4.44632e-91
ENSMUSG00000027763	3.05433	6.55836e-93	5.35993e-91
ENSMUSG00000033020	-4.123	9.91303e-93	8.05158e-91
ENSMUSG00000023067	2.05441	1.33591e-92	1.0784e-90
ENSMUSG00000022098	4.03349	1.95378e-92	1.56755e-90
ENSMUSG00000040711	4.02691	8.90043e-92	7.09769e-90
ENSMUSG00000021253	5.48443	1.51061e-91	1.19739e-89
ENSMUSG00000003518	2.93673	1.84279e-91	1.45195e-89
ENSMUSG00000028601	-2.92545	3.18978e-91	2.49828e-89
ENSMUSG00000029484	4.99679	3.57068e-91	2.78006e-89
ENSMUSG00000026687	-2.6063	3.60933e-91	2.79363e-89
ENSMUSG00000027907	2.13387	5.60157e-91	4.31026e-89
ENSMUSG00000078695	-5.82229	1.65748e-90	1.26797e-88
ENSMUSG00000021823	2.47589	4.46059e-90	3.39262e-88
ENSMUSG00000021838	5.27204	6.78104e-90	5.12787e-88
ENSMUSG00000058914	5.07357	1.09391e-89	8.22492e-88
ENSMUSG00000041703	-6.38405	1.32169e-89	9.88113e-88
ENSMUSG00000085741	-4.9888	1.33429e-89	9.91895e-88
ENSMUSG00000026456	2.78355	1.58592e-89	1.17234e-87
ENSMUSG00000022951	2.41756	2.63886e-89	1.93978e-87
ENSMUSG00000062006	-4.59703	1.82031e-88	1.33064e-86
ENSMUSG00000035183	-6.17141	5.22401e-88	3.79765e-86
ENSMUSG00000061062	-7.55914	6.01349e-88	4.34755e-86
ENSMUSG00000004880	-2.00787	8.11106e-88	5.83198e-86
ENSMUSG00000031819	-2.21511	2.6889e-87	1.92285e-85
ENSMUSG00000001119	2.69336	3.34527e-87	2.3793e-85
ENSMUSG00000020415	-3.582	4.46002e-87	3.15511e-85
ENSMUSG00000021760	4.26508	7.14716e-87	5.029e-85
ENSMUSG00000000753	3.86652	1.03149e-86	7.21935e-85
ENSMUSG00000097367	-8.52448	1.13507e-86	7.90226e-85
ENSMUSG00000050721	2.87188	1.26999e-86	8.79503e-85
ENSMUSG00000025743	2.76469	1.93505e-86	1.33306e-84
ENSMUSG00000022463	-2.00254	9.34114e-86	6.4016e-84
ENSMUSG00000016487	1.96739	1.66521e-85	1.13528e-83
ENSMUSG00000006931	3.42575	2.51388e-85	1.70503e-83
ENSMUSG00000036333	2.45489	5.48689e-85	3.70239e-83
ENSMUSG00000021171	2.3238	9.27258e-85	6.22493e-83
ENSMUSG00000027230	3.40281	3.40263e-84	2.27268e-82
ENSMUSG00000017466	4.90432	4.23892e-84	2.81696e-82
ENSMUSG00000029452	-5.84123	5.40274e-84	3.57232e-82
ENSMUSG00000025348	4.51392	1.36188e-83	8.95981e-82
ENSMUSG00000031375	3.93991	2.43968e-83	1.59708e-81
ENSMUSG00000026728	2.0452	2.45589e-83	1.59973e-81
ENSMUSG00000032387	-2.26956	2.88318e-83	1.86881e-81
ENSMUSG00000037411	3.96932	2.98483e-83	1.92522e-81
ENSMUSG00000052301	-6.48838	3.01413e-83	1.93463e-81
ENSMUSG00000020241	3.22436	3.14256e-83	2.00727e-81
ENSMUSG00000026107	2.87711	4.25381e-83	2.70394e-81
ENSMUSG00000040462	2.62104	5.19162e-83	3.2842e-81
ENSMUSG00000087026	-7.20033	1.14873e-82	7.23207e-81
ENSMUSG00000019846	3.40903	2.53899e-82	1.59086e-80
ENSMUSG00000026872	4.74925	2.70119e-82	1.68447e-80
ENSMUSG00000029815	-2.79517	3.24883e-82	2.01642e-80
ENSMUSG00000024940	3.42432	4.64122e-82	2.8671e-80
ENSMUSG00000040690	3.91041	5.16903e-82	3.17823e-80
ENSMUSG00000039831	2.62032	6.98628e-82	4.2756e-80
ENSMUSG00000038776	2.59299	2.25657e-81	1.37463e-79
ENSMUSG00000028007	3.34583	3.21202e-81	1.94764e-79
ENSMUSG00000001729	2.12497	4.93748e-81	2.98015e-79
ENSMUSG00000006301	2.10011	5.6526e-81	3.39621e-79
ENSMUSG00000021294	-5.20722	8.13601e-81	4.86607e-79
ENSMUSG00000034595	2.33427	1.5648e-80	9.31657e-79
ENSMUSG00000002265	-2.00493	4.21874e-80	2.50046e-78
ENSMUSG00000029771	-4.18506	7.59581e-80	4.48187e-78
ENSMUSG00000033542	4.01019	7.99063e-80	4.69378e-78
ENSMUSG00000028950	-4.83171	4.09208e-79	2.39305e-77
ENSMUSG00000059479	-5.98946	6.83637e-79	3.98022e-77
ENSMUSG00000019087	2.15507	1.94364e-78	1.12663e-76
ENSMUSG00000039168	2.79345	2.63542e-78	1.52092e-76
ENSMUSG00000096351	-10.0861	3.20987e-78	1.84434e-76
ENSMUSG00000025907	2.3254	3.91716e-78	2.24096e-76
ENSMUSG00000024899	4.3431	6.1517e-78	3.50407e-76
ENSMUSG00000038170	2.94245	8.79436e-78	4.98777e-76
ENSMUSG00000039518	4.47992	1.92071e-77	1.08466e-75
ENSMUSG00000028466	2.59302	3.28623e-77	1.84787e-75
ENSMUSG00000018740	-4.25888	5.36996e-77	3.00672e-75
ENSMUSG00000048332	3.99287	6.7903e-77	3.78588e-75
ENSMUSG00000064247	-5.32917	7.08741e-77	3.93486e-75
ENSMUSG00000029394	-2.35243	8.28019e-77	4.57776e-75
ENSMUSG00000037606	4.62704	9.1917e-77	5.06043e-75
ENSMUSG00000020634	2.21554	4.0099e-76	2.19843e-74
ENSMUSG00000025969	3.30813	4.03807e-76	2.20469e-74
ENSMUSG00000025477	2.70011	5.55443e-76	3.02005e-74
ENSMUSG00000033416	-2.48465	5.89057e-76	3.18963e-74
ENSMUSG00000027203	-1.62607	8.32656e-76	4.4902e-74
ENSMUSG00000015337	-2.94759	1.19551e-75	6.4206e-74
ENSMUSG00000004665	3.46411	1.207e-75	6.45598e-74
ENSMUSG00000001323	-2.78733	2.86708e-75	1.52733e-73
ENSMUSG00000058571	5.66519	6.0536e-75	3.21183e-73
ENSMUSG00000026494	4.57794	8.92125e-75	4.71429e-73
ENSMUSG00000069833	3.14604	9.96745e-75	5.24607e-73
ENSMUSG00000041329	-3.96112	1.4692e-74	7.70186e-73
ENSMUSG00000040860	-2.65534	2.90968e-74	1.51927e-72
ENSMUSG00000027075	-4.50687	1.04227e-73	5.42061e-72
ENSMUSG00000020412	2.03714	1.60275e-73	8.30277e-72
ENSMUSG00000035441	3.26413	2.44681e-73	1.26255e-71
ENSMUSG00000020326	1.68661	1.33332e-72	6.85303e-71
ENSMUSG00000031799	1.77276	1.80346e-72	9.23342e-71
ENSMUSG00000033585	2.86288	3.2013e-72	1.63266e-70
ENSMUSG00000027210	4.85903	3.28835e-72	1.67058e-70
ENSMUSG00000063415	5.6088	3.50791e-72	1.77527e-70
ENSMUSG00000051048	3.96491	3.63176e-72	1.83091e-70
ENSMUSG00000041571	2.18202	4.84944e-72	2.43546e-70
ENSMUSG00000058056	4.03729	8.10964e-72	4.05729e-70
ENSMUSG00000053128	-3.3702	8.21912e-72	4.09649e-70
ENSMUSG00000022108	1.79984	1.28978e-71	6.40412e-70
ENSMUSG00000028378	-2.6827	1.3428e-71	6.64233e-70
ENSMUSG00000002020	3.10309	1.50137e-71	7.3989e-70
ENSMUSG00000039286	2.78582	1.61743e-71	7.94108e-70
ENSMUSG00000078653	-5.87581	1.69473e-71	8.28969e-70
ENSMUSG00000026888	3.25437	3.3615e-71	1.63817e-69
ENSMUSG00000037949	3.11229	3.37952e-71	1.64087e-69
ENSMUSG00000040118	4.56366	3.44723e-71	1.6676e-69
ENSMUSG00000020717	-2.04414	3.61989e-71	1.74471e-69
ENSMUSG00000066324	1.854	4.02651e-71	1.93361e-69
ENSMUSG00000041548	2.15293	5.96856e-71	2.85579e-69
ENSMUSG00000005360	-5.17232	6.49317e-71	3.09555e-69
ENSMUSG00000022139	2.22915	1.05947e-70	5.03268e-69
ENSMUSG00000054770	-2.69724	1.84762e-70	8.74497e-69
ENSMUSG00000022994	3.73132	3.28663e-70	1.55002e-68
ENSMUSG00000052180	-2.82469	3.36073e-70	1.5793e-68
ENSMUSG00000020123	5.62309	3.51928e-70	1.64793e-68
ENSMUSG00000037235	3.46096	7.15753e-70	3.33967e-68
ENSMUSG00000004085	1.96392	8.96428e-70	4.16792e-68
ENSMUSG00000030847	2.11422	1.5668e-69	7.25914e-68
ENSMUSG00000002233	2.78222	3.26863e-69	1.50907e-67
ENSMUSG00000032182	-3.41869	3.3357e-69	1.53466e-67
ENSMUSG00000035770	1.84182	4.59115e-69	2.10489e-67
ENSMUSG00000047547	1.9847	6.49986e-69	2.96962e-67
ENSMUSG00000033278	3.81222	8.5606e-69	3.89759e-67
ENSMUSG00000020315	1.44209	1.08637e-68	4.92911e-67
ENSMUSG00000030341	2.70818	1.93932e-68	8.76894e-67
ENSMUSG00000001313	-2.9997	2.76726e-68	1.24697e-66
ENSMUSG00000026207	3.98904	5.76832e-68	2.59043e-66
ENSMUSG00000015143	2.10965	5.8774e-68	2.63044e-66
ENSMUSG00000008398	3.91564	9.26572e-68	4.13283e-66
ENSMUSG00000029195	-4.62712	9.91949e-68	4.40948e-66
ENSMUSG00000000555	2.72594	2.66255e-67	1.17959e-65
ENSMUSG00000040669	-2.06602	3.86065e-67	1.70465e-65
ENSMUSG00000000031	2.19208	6.21061e-67	2.73308e-65
ENSMUSG00000032353	2.55364	6.23678e-67	2.73545e-65
ENSMUSG00000057530	2.88768	8.97615e-67	3.92386e-65
ENSMUSG00000031119	2.08295	9.14167e-67	3.98298e-65
ENSMUSG00000001986	4.43424	1.02294e-66	4.44217e-65
ENSMUSG00000057522	2.05684	2.51021e-66	1.08649e-64
ENSMUSG00000096944	-3.68843	2.83808e-66	1.22438e-64
ENSMUSG00000046876	3.52558	2.90471e-66	1.24903e-64
ENSMUSG00000031027	-5.17997	2.98649e-66	1.28001e-64
ENSMUSG00000039720	-3.95833	3.04238e-66	1.29973e-64
ENSMUSG00000041688	3.64726	3.15514e-66	1.34354e-64
ENSMUSG00000036002	2.99057	4.73165e-66	2.00836e-64
ENSMUSG00000022952	4.42784	5.3484e-66	2.26284e-64
ENSMUSG00000018474	2.04642	8.23447e-66	3.47273e-64
ENSMUSG00000019899	4.38497	9.24956e-66	3.88836e-64
ENSMUSG00000001300	2.58885	1.14412e-65	4.79438e-64
ENSMUSG00000042834	2.65921	1.3078e-65	5.46285e-64
ENSMUSG00000016382	2.30954	2.26401e-65	9.42718e-64
ENSMUSG00000073894	-2.57949	2.6433e-65	1.09718e-63
ENSMUSG00000017446	5.29458	4.43267e-65	1.83412e-63
ENSMUSG00000029103	1.80812	5.94722e-65	2.45309e-63
ENSMUSG00000024759	1.93648	7.59387e-65	3.12251e-63
ENSMUSG00000004099	-1.49664	7.70624e-65	3.15884e-63
ENSMUSG00000037234	2.0121	1.04081e-64	4.25311e-63
ENSMUSG00000034377	3.60656	2.25772e-64	9.19722e-63
ENSMUSG00000075703	3.09708	3.2627e-64	1.32502e-62
ENSMUSG00000032035	3.23243	7.49603e-64	3.03485e-62
ENSMUSG00000043822	3.56954	1.27382e-63	5.1414e-62
ENSMUSG00000056220	4.82546	1.54354e-63	6.21097e-62
ENSMUSG00000034850	2.89639	3.12845e-63	1.255e-61
ENSMUSG00000027797	5.12321	3.19975e-63	1.2797e-61
ENSMUSG00000027035	2.09562	3.8823e-63	1.54798e-61
ENSMUSG00000031328	2.55014	4.89468e-63	1.94575e-61
ENSMUSG00000045838	4.39117	7.99255e-63	3.16765e-61
ENSMUSG00000041037	3.69129	8.68213e-63	3.43061e-61
ENSMUSG00000038463	4.01243	9.38746e-63	3.69821e-61
ENSMUSG00000036752	-1.67895	1.11892e-62	4.39487e-61
ENSMUSG00000022146	4.21499	1.63209e-62	6.39139e-61
ENSMUSG00000064032	-9.57433	1.89616e-62	7.40347e-61
ENSMUSG00000061615	8.76807	2.21186e-62	8.61054e-61
ENSMUSG00000066952	-5.20172	2.36579e-62	9.1826e-61
ENSMUSG00000068748	4.95541	3.50445e-62	1.35622e-60
ENSMUSG00000085955	-7.83013	4.27817e-62	1.6508e-60
ENSMUSG00000026817	1.57299	4.56966e-62	1.75812e-60
ENSMUSG00000020234	-7.0105	5.40352e-62	2.07287e-60
ENSMUSG00000036275	1.94528	6.79541e-62	2.59925e-60
ENSMUSG00000037280	-2.0627	8.95628e-62	3.41585e-60
ENSMUSG00000034109	2.5674	1.23787e-61	4.7075e-60
ENSMUSG00000024044	1.92508	1.36758e-61	5.18575e-60
ENSMUSG00000048899	-5.16291	2.10497e-61	7.95896e-60
ENSMUSG00000027985	-5.57016	2.20851e-61	8.32652e-60
ENSMUSG00000056666	-2.38738	2.37002e-61	8.90991e-60
ENSMUSG00000041559	4.85047	2.50534e-61	9.39181e-60
ENSMUSG00000019188	2.3542	3.29074e-61	1.2301e-59
ENSMUSG00000039103	3.71085	3.37698e-61	1.25876e-59
ENSMUSG00000062991	5.09255	3.95398e-61	1.46967e-59
ENSMUSG00000072419	-2.15379	4.19109e-61	1.55342e-59
ENSMUSG00000061731	2.084	6.57601e-61	2.43054e-59
ENSMUSG00000046186	3.03715	8.50956e-61	3.13638e-59
ENSMUSG00000049422	-2.52261	9.23505e-61	3.39427e-59
ENSMUSG00000039476	4.09713	1.07192e-60	3.92878e-59
ENSMUSG00000026031	3.93088	1.26069e-60	4.60784e-59
ENSMUSG00000004044	3.6263	1.46434e-60	5.33734e-59
ENSMUSG00000033436	3.61377	2.42984e-60	8.83202e-59
ENSMUSG00000024548	4.1826	2.4535e-60	8.89343e-59
ENSMUSG00000074627	-6.54585	2.9242e-60	1.05705e-58
ENSMUSG00000079428	-6.30087	4.84647e-60	1.74712e-58
ENSMUSG00000020846	3.53232	6.60311e-60	2.37387e-58
ENSMUSG00000030095	1.74013	7.98485e-60	2.8628e-58
ENSMUSG00000029591	-1.85394	1.1685e-59	4.17801e-58
ENSMUSG00000046841	2.53375	1.27705e-59	4.55377e-58
ENSMUSG00000022261	3.95662	1.31777e-59	4.68627e-58
ENSMUSG00000049866	2.73986	1.47169e-59	5.21953e-58
ENSMUSG00000032902	-1.74168	1.60911e-59	5.68577e-58
ENSMUSG00000020674	2.81271	1.61179e-59	5.68577e-58
ENSMUSG00000019139	-2.1875	1.70842e-59	6.01052e-58
ENSMUSG00000040322	3.57168	2.29157e-59	8.04066e-58
ENSMUSG00000041889	3.12287	2.87549e-59	1.00627e-57
ENSMUSG00000020256	3.02272	3.32525e-59	1.16057e-57
ENSMUSG00000026447	-2.88081	4.38464e-59	1.52627e-57
ENSMUSG00000017716	-2.92549	4.7417e-59	1.64621e-57
ENSMUSG00000029135	4.24787	4.82719e-59	1.67148e-57
ENSMUSG00000084799	-5.21634	6.26249e-59	2.16278e-57
ENSMUSG00000024074	2.83208	8.63897e-59	2.9757e-57
ENSMUSG00000025428	-1.33381	1.53217e-58	5.26379e-57
ENSMUSG00000013698	2.04709	1.68718e-58	5.78121e-57
ENSMUSG00000030357	-1.36465	1.89504e-58	6.4766e-57
ENSMUSG00000049751	2.11187	1.93755e-58	6.60475e-57
ENSMUSG00000028451	-11.8739	2.01503e-58	6.85109e-57
ENSMUSG00000031503	2.15193	2.27584e-58	7.71791e-57
ENSMUSG00000085337	-9.92402	2.595e-58	8.77765e-57
ENSMUSG00000044734	3.83772	3.42959e-58	1.15709e-56
ENSMUSG00000029207	2.20498	3.63794e-58	1.22425e-56
ENSMUSG00000030706	-2.47224	3.81254e-58	1.27973e-56
ENSMUSG00000055044	1.79379	7.16473e-58	2.39882e-56
ENSMUSG00000034707	2.3122	8.16273e-58	2.72602e-56
ENSMUSG00000029108	5.4606	1.04311e-57	3.47475e-56
ENSMUSG00000025790	4.25528	1.09424e-57	3.63587e-56
ENSMUSG00000043639	-3.68487	1.10184e-57	3.6519e-56
ENSMUSG00000047557	2.49994	1.29156e-57	4.26993e-56
ENSMUSG00000013089	-1.81386	1.42923e-57	4.71322e-56
ENSMUSG00000021987	2.30131	1.59455e-57	5.24526e-56
ENSMUSG00000024843	-1.78773	1.67107e-57	5.48327e-56
ENSMUSG00000030074	5.53921	1.96511e-57	6.43207e-56
ENSMUSG00000026727	1.82153	2.09605e-57	6.84362e-56
ENSMUSG00000038845	-1.45656	2.23994e-57	7.29534e-56
ENSMUSG00000037788	2.42807	2.66486e-57	8.65783e-56
ENSMUSG00000034361	2.9357	2.89391e-57	9.37883e-56
ENSMUSG00000040433	3.11544	4.25307e-57	1.37499e-55
ENSMUSG00000020886	3.38918	5.69019e-57	1.83509e-55
ENSMUSG00000024487	2.14332	6.35072e-57	2.0431e-55
ENSMUSG00000027868	4.6324	8.82301e-57	2.83154e-55
ENSMUSG00000032855	2.04062	9.48306e-57	3.03596e-55
ENSMUSG00000032393	1.98568	1.16369e-56	3.71647e-55
ENSMUSG00000021388	4.63809	1.36203e-56	4.33938e-55
ENSMUSG00000056749	2.46204	1.4241e-56	4.52617e-55
ENSMUSG00000086247	-6.31795	1.68434e-56	5.34037e-55
ENSMUSG00000052673	-5.86762	2.0243e-56	6.40281e-55
ENSMUSG00000060147	1.65803	2.76992e-56	8.7402e-55
ENSMUSG00000032014	3.13594	3.23117e-56	1.01712e-54
ENSMUSG00000027077	-2.69928	3.2967e-56	1.03527e-54
ENSMUSG00000002227	-2.34641	3.57789e-56	1.1209e-54
ENSMUSG00000001506	3.67464	3.61561e-56	1.13003e-54
ENSMUSG00000028108	2.21593	4.02174e-56	1.25398e-54
ENSMUSG00000021270	-1.54572	7.34055e-56	2.28338e-54
ENSMUSG00000007888	3.3284	8.44208e-56	2.61983e-54
ENSMUSG00000049439	2.41145	1.00589e-55	3.11425e-54
ENSMUSG00000051339	2.95295	1.62092e-55	5.0066e-54
ENSMUSG00000047044	-2.03328	2.11725e-55	6.5243e-54
ENSMUSG00000031380	3.78908	2.32018e-55	7.13293e-54
ENSMUSG00000002741	1.56979	2.38356e-55	7.3107e-54
ENSMUSG00000004207	1.28672	2.57669e-55	7.88467e-54
ENSMUSG00000024713	3.18857	2.9581e-55	9.03077e-54
ENSMUSG00000024140	-2.23036	3.26087e-55	9.93207e-54
ENSMUSG00000000605	2.95221	3.32224e-55	1.00956e-53
ENSMUSG00000025650	3.40867	3.5896e-55	1.08829e-53
ENSMUSG00000032999	-3.06013	4.12455e-55	1.24761e-53
ENSMUSG00000027506	-1.64806	5.69476e-55	1.71862e-53
ENSMUSG00000033987	-4.48489	8.15187e-55	2.45452e-53
ENSMUSG00000000439	-2.37678	9.30427e-55	2.7951e-53
ENSMUSG00000001657	4.74916	9.97485e-55	2.98973e-53
ENSMUSG00000024781	2.35859	1.05619e-54	3.1585e-53
ENSMUSG00000028469	3.30221	1.13862e-54	3.39728e-53
ENSMUSG00000031145	-3.13758	1.52231e-54	4.53181e-53
ENSMUSG00000002808	3.49598	1.54707e-54	4.59511e-53
ENSMUSG00000024083	2.03485	1.7996e-54	5.33314e-53
ENSMUSG00000048807	4.4872	1.97641e-54	5.84395e-53
ENSMUSG00000021994	5.34255	2.59179e-54	7.64637e-53
ENSMUSG00000097234	-11.3971	4.32499e-54	1.27311e-52
ENSMUSG00000025534	2.32793	4.97885e-54	1.46231e-52
ENSMUSG00000028111	3.23801	6.55942e-54	1.92225e-52
ENSMUSG00000039081	4.68391	7.90897e-54	2.31258e-52
ENSMUSG00000011958	1.68888	8.36653e-54	2.44095e-52
ENSMUSG00000027894	5.84046	9.72784e-54	2.83183e-52
ENSMUSG00000036181	3.03625	9.94906e-54	2.88984e-52
ENSMUSG00000031821	-1.83837	1.0941e-53	3.17097e-52
ENSMUSG00000057193	1.98071	1.11976e-53	3.23819e-52
ENSMUSG00000027794	-2.64318	1.20216e-53	3.46885e-52
ENSMUSG00000075254	3.29953	1.64902e-53	4.74787e-52
ENSMUSG00000022177	-2.7387	1.80329e-53	5.18071e-52
ENSMUSG00000030557	2.40656	1.9893e-53	5.70267e-52
ENSMUSG00000031595	4.13594	2.46721e-53	7.0573e-52
ENSMUSG00000000078	2.81926	2.66838e-53	7.61618e-52
ENSMUSG00000039153	5.92603	2.73999e-53	7.80362e-52
ENSMUSG00000040649	-2.2752	3.1394e-53	8.92186e-52
ENSMUSG00000034799	-4.83088	3.36051e-53	9.52965e-52
ENSMUSG00000028369	4.43845	3.39087e-53	9.59508e-52
ENSMUSG00000030717	2.91661	3.94714e-53	1.11452e-51
ENSMUSG00000060519	2.32645	4.39862e-53	1.23934e-51
ENSMUSG00000021957	-1.70143	4.64499e-53	1.30596e-51
ENSMUSG00000031274	4.17743	5.59336e-53	1.56924e-51
ENSMUSG00000002980	-2.2827	6.81597e-53	1.90818e-51
ENSMUSG00000020964	1.58992	7.88927e-53	2.20397e-51
ENSMUSG00000024782	2.78138	8.08795e-53	2.25469e-51
ENSMUSG00000027472	1.9567	1.23696e-52	3.44099e-51
ENSMUSG00000040158	5.78472	2.12807e-52	5.90741e-51
ENSMUSG00000048376	3.28903	2.49295e-52	6.90574e-51
ENSMUSG00000029571	2.00463	3.43682e-52	9.49626e-51
ENSMUSG00000005686	2.66566	3.44256e-52	9.49626e-51
ENSMUSG00000018217	4.10417	4.04228e-52	1.11273e-50
ENSMUSG00000020260	2.27564	6.94178e-52	1.90394e-50
ENSMUSG00000043091	2.41779	6.94553e-52	1.90394e-50
ENSMUSG00000028613	-3.15824	8.14994e-52	2.22946e-50
ENSMUSG00000028773	-2.01959	8.17157e-52	2.23074e-50
ENSMUSG00000048612	2.69789	1.01871e-51	2.7752e-50
ENSMUSG00000004056	1.66996	1.17614e-51	3.19746e-50
ENSMUSG00000001467	-2.33822	1.23637e-51	3.35425e-50
ENSMUSG00000031078	1.32618	1.25812e-51	3.40624e-50
ENSMUSG00000031303	-4.44245	1.309e-51	3.53672e-50
ENSMUSG00000048731	-4.29216	1.37492e-51	3.70722e-50
ENSMUSG00000061411	-2.2187	2.02355e-51	5.44495e-50
ENSMUSG00000019461	2.59484	2.12743e-51	5.71279e-50
ENSMUSG00000046223	3.89095	2.32634e-51	6.23421e-50
ENSMUSG00000024924	2.83827	2.46708e-51	6.59794e-50
ENSMUSG00000022429	-5.38101	2.5296e-51	6.75141e-50
ENSMUSG00000036256	2.75234	3.04643e-51	8.11436e-50
ENSMUSG00000022836	4.20168	3.06259e-51	8.14092e-50
ENSMUSG00000035295	-9.42257	3.39156e-51	8.99719e-50
ENSMUSG00000003534	2.80781	4.91679e-51	1.30171e-49
ENSMUSG00000084968	-6.7429	5.00949e-51	1.32359e-49
ENSMUSG00000025351	1.81598	5.91238e-51	1.55902e-49
ENSMUSG00000023048	1.83317	6.28428e-51	1.65377e-49
ENSMUSG00000020132	1.89578	7.0192e-51	1.84349e-49
ENSMUSG00000004896	-3.07836	9.49049e-51	2.48757e-49
ENSMUSG00000062444	-3.35017	9.88513e-51	2.58586e-49
ENSMUSG00000034158	2.34817	1.0618e-50	2.77204e-49
ENSMUSG00000039187	-1.69629	1.14063e-50	2.97197e-49
ENSMUSG00000033788	2.9785	1.20437e-50	3.13184e-49
ENSMUSG00000033491	2.2929	1.20788e-50	3.13476e-49
ENSMUSG00000002985	-2.94831	1.38607e-50	3.59014e-49
ENSMUSG00000056708	3.17421	1.67922e-50	4.34089e-49
ENSMUSG00000032228	1.76798	1.87234e-50	4.83063e-49
ENSMUSG00000023249	4.11005	2.28607e-50	5.88652e-49
ENSMUSG00000072214	2.75457	2.41705e-50	6.21162e-49
ENSMUSG00000036856	5.7662	2.55672e-50	6.55776e-49
ENSMUSG00000021033	-2.01004	2.61228e-50	6.68725e-49
ENSMUSG00000039646	2.8378	2.70273e-50	6.90535e-49
ENSMUSG00000086873	-6.58193	3.2033e-50	8.16842e-49
ENSMUSG00000029022	-2.8474	3.30297e-50	8.40628e-49
ENSMUSG00000038690	-3.60813	3.50402e-50	8.90075e-49
ENSMUSG00000019851	2.6814	3.52094e-50	8.9265e-49
ENSMUSG00000048960	2.75876	3.61821e-50	9.15547e-49
ENSMUSG00000019528	2.59131	4.53462e-50	1.14523e-48
ENSMUSG00000052560	2.81153	5.00266e-50	1.26101e-48
ENSMUSG00000020782	-2.69036	5.29812e-50	1.33294e-48
ENSMUSG00000026564	2.66696	5.40919e-50	1.35828e-48
ENSMUSG00000041817	-2.14484	5.59966e-50	1.40343e-48
ENSMUSG00000006205	2.54751	6.39615e-50	1.60001e-48
ENSMUSG00000066406	2.21171	8.23166e-50	2.05526e-48
ENSMUSG00000028884	-1.52894	1.04801e-49	2.6117e-48
ENSMUSG00000042613	3.01099	1.06048e-49	2.63777e-48
ENSMUSG00000028277	2.15828	1.19765e-49	2.97334e-48
ENSMUSG00000030465	3.94204	1.83005e-49	4.53481e-48
ENSMUSG00000021806	-1.63241	1.97857e-49	4.89362e-48
ENSMUSG00000021665	-1.80344	2.12231e-49	5.23928e-48
ENSMUSG00000049470	1.34799	2.13057e-49	5.24983e-48
ENSMUSG00000010830	2.18331	2.44063e-49	6.00258e-48
ENSMUSG00000051234	1.91796	2.65266e-49	6.51189e-48
ENSMUSG00000026021	-1.99851	3.16373e-49	7.75203e-48
ENSMUSG00000039395	-2.13451	4.62167e-49	1.13033e-47
ENSMUSG00000050989	2.82226	4.93305e-49	1.20425e-47
ENSMUSG00000026355	-1.21448	5.03551e-49	1.22699e-47
ENSMUSG00000053797	-7.85955	5.12298e-49	1.24599e-47
ENSMUSG00000020899	-1.58102	5.51017e-49	1.33769e-47
ENSMUSG00000046434	-1.55511	7.29936e-49	1.76879e-47
ENSMUSG00000020585	1.63125	8.24999e-49	1.99547e-47
ENSMUSG00000097799	-8.94319	9.05303e-49	2.18568e-47
ENSMUSG00000022965	3.40157	9.08972e-49	2.19052e-47
ENSMUSG00000029840	1.49915	9.69981e-49	2.33327e-47
ENSMUSG00000044927	-2.81006	1.08171e-48	2.59729e-47
ENSMUSG00000018362	-1.55191	1.15366e-48	2.765e-47
ENSMUSG00000030589	-3.96073	1.33995e-48	3.20565e-47
ENSMUSG00000037062	1.53124	1.35533e-48	3.23655e-47
ENSMUSG00000000740	-2.7612	1.78454e-48	4.2538e-47
ENSMUSG00000027775	1.69554	1.79159e-48	4.26288e-47
ENSMUSG00000029838	4.35888	2.01194e-48	4.77854e-47
ENSMUSG00000001911	3.87201	2.52859e-48	5.99481e-47
ENSMUSG00000020520	3.13153	2.78865e-48	6.59948e-47
ENSMUSG00000049907	2.55165	3.35844e-48	7.93363e-47
ENSMUSG00000026640	3.32004	3.62323e-48	8.54381e-47
ENSMUSG00000026335	2.19161	4.0953e-48	9.63969e-47
ENSMUSG00000030339	3.28375	4.29537e-48	1.00926e-46
ENSMUSG00000055447	2.77044	4.53824e-48	1.06442e-46
ENSMUSG00000072704	4.47003	4.72732e-48	1.1068e-46
ENSMUSG00000038172	1.7961	5.14798e-48	1.20315e-46
ENSMUSG00000032714	4.71307	6.13273e-48	1.43075e-46
ENSMUSG00000022799	5.17207	7.3021e-48	1.70055e-46
ENSMUSG00000055322	2.84881	8.01122e-48	1.8624e-46
ENSMUSG00000027276	2.12867	8.91004e-48	2.0677e-46
ENSMUSG00000025736	-2.6568	9.43205e-48	2.18498e-46
ENSMUSG00000002105	2.65088	1.38173e-47	3.19522e-46
ENSMUSG00000019464	-5.28624	1.61517e-47	3.72849e-46
ENSMUSG00000097335	-9.73706	1.63859e-47	3.77592e-46
ENSMUSG00000022661	5.68768	2.20531e-47	5.07298e-46
ENSMUSG00000032401	-4.81974	2.39166e-47	5.49205e-46
ENSMUSG00000035184	5.02575	2.50033e-47	5.73158e-46
ENSMUSG00000026701	-1.82303	2.52578e-47	5.77986e-46
ENSMUSG00000027832	3.09295	2.82641e-47	6.45657e-46
ENSMUSG00000026249	1.47933	3.24518e-47	7.40036e-46
ENSMUSG00000029165	-3.70402	3.36013e-47	7.64923e-46
ENSMUSG00000038085	-4.04704	4.39278e-47	9.98276e-46
ENSMUSG00000037531	-2.12924	4.55967e-47	1.03442e-45
ENSMUSG00000020396	-1.82224	4.71573e-47	1.06798e-45
ENSMUSG00000036545	3.09917	5.43327e-47	1.22837e-45
ENSMUSG00000037440	5.29009	7.81997e-47	1.76493e-45
ENSMUSG00000031239	2.84461	9.5728e-47	2.15683e-45
ENSMUSG00000027520	-5.22816	9.72656e-47	2.18773e-45
ENSMUSG00000027636	-9.04097	1.04635e-46	2.34947e-45
ENSMUSG00000026725	3.30474	1.19769e-46	2.6847e-45
ENSMUSG00000022125	1.93326	1.23135e-46	2.75546e-45
ENSMUSG00000024039	-2.86169	1.77287e-46	3.96051e-45
ENSMUSG00000013921	3.80918	1.78525e-46	3.9814e-45
ENSMUSG00000020580	1.35862	1.80839e-46	4.02619e-45
ENSMUSG00000001521	1.87524	2.20696e-46	4.90528e-45
ENSMUSG00000022672	-1.94735	2.40374e-46	5.33364e-45
ENSMUSG00000032334	4.02365	2.52285e-46	5.5885e-45
ENSMUSG00000085111	-6.88832	2.64627e-46	5.85204e-45
ENSMUSG00000051950	-2.3209	3.25292e-46	7.18153e-45
ENSMUSG00000040212	3.22903	4.77339e-46	1.05206e-44
ENSMUSG00000097660	-12.1689	5.27844e-46	1.16143e-44
ENSMUSG00000021822	3.36276	5.92171e-46	1.3008e-44
ENSMUSG00000025212	1.94624	6.90782e-46	1.51489e-44
ENSMUSG00000044303	2.14509	7.28256e-46	1.59441e-44
ENSMUSG00000024308	2.09177	8.28299e-46	1.81043e-44
ENSMUSG00000029759	4.31514	1.02435e-45	2.23523e-44
ENSMUSG00000041417	2.4509	1.09965e-45	2.39557e-44
ENSMUSG00000035697	-4.01161	1.11843e-45	2.43245e-44
ENSMUSG00000060591	-1.73034	1.15684e-45	2.51184e-44
ENSMUSG00000027597	-1.24899	1.43637e-45	3.11364e-44
ENSMUSG00000028797	2.27652	2.24068e-45	4.84915e-44
ENSMUSG00000037989	-4.34864	3.21305e-45	6.94208e-44
ENSMUSG00000059890	1.99517	3.58713e-45	7.73761e-44
ENSMUSG00000006356	2.04645	3.68807e-45	7.94232e-44
ENSMUSG00000030616	6.72026	3.70234e-45	7.96002e-44
ENSMUSG00000020766	-2.51966	4.09483e-45	8.78952e-44
ENSMUSG00000047963	4.39889	4.54119e-45	9.73176e-44
ENSMUSG00000046323	-3.86365	4.63814e-45	9.92335e-44
ENSMUSG00000032802	2.10526	4.75099e-45	1.01483e-43
ENSMUSG00000028698	2.4387	5.03479e-45	1.07371e-43
ENSMUSG00000034088	1.15801	5.34657e-45	1.13835e-43
ENSMUSG00000024065	3.65912	6.05659e-45	1.28744e-43
ENSMUSG00000064368	-14.5749	6.22345e-45	1.32078e-43
ENSMUSG00000055737	3.52977	6.37556e-45	1.35088e-43
ENSMUSG00000039477	2.32898	6.79339e-45	1.4371e-43
ENSMUSG00000033880	2.96612	7.99076e-45	1.68768e-43
ENSMUSG00000021591	3.11656	8.9053e-45	1.87782e-43
ENSMUSG00000030562	4.65353	8.94761e-45	1.88372e-43
ENSMUSG00000055612	-1.88347	1.15639e-44	2.43064e-43
ENSMUSG00000085408	-5.58436	1.17714e-44	2.4703e-43
ENSMUSG00000020661	-1.68982	1.51982e-44	3.18436e-43
ENSMUSG00000031584	-1.34068	1.66803e-44	3.48934e-43
ENSMUSG00000019820	1.5605	1.89895e-44	3.96608e-43
ENSMUSG00000071856	4.39445	1.90581e-44	3.97412e-43
ENSMUSG00000039787	1.73878	1.99152e-44	4.14627e-43
ENSMUSG00000029802	2.39468	2.33541e-44	4.85456e-43
ENSMUSG00000022594	4.35613	2.41855e-44	5.01945e-43
ENSMUSG00000019943	1.59706	2.79502e-44	5.79163e-43
ENSMUSG00000078348	-1.58193	3.18537e-44	6.59012e-43
ENSMUSG00000021819	2.26163	3.46295e-44	7.15314e-43
ENSMUSG00000067336	1.94873	3.80043e-44	7.83794e-43
ENSMUSG00000032267	-2.09274	4.28279e-44	8.81892e-43
ENSMUSG00000000266	4.88587	4.73378e-44	9.73236e-43
ENSMUSG00000040612	7.82287	4.99418e-44	1.02517e-42
ENSMUSG00000035847	1.85627	5.10456e-44	1.0462e-42
ENSMUSG00000074030	2.36423	5.32919e-44	1.09054e-42
ENSMUSG00000054843	2.50201	6.81944e-44	1.39333e-42
ENSMUSG00000026836	2.53255	7.39148e-44	1.50786e-42
ENSMUSG00000062421	2.27664	7.61291e-44	1.55063e-42
ENSMUSG00000033752	-3.51546	7.73637e-44	1.57334e-42
ENSMUSG00000028041	2.01912	1.02949e-43	2.09043e-42
ENSMUSG00000026278	2.74984	1.11548e-43	2.26156e-42
ENSMUSG00000027519	1.8479	1.15313e-43	2.33429e-42
ENSMUSG00000001555	3.70247	1.2158e-43	2.45737e-42
ENSMUSG00000028600	3.33087	1.25723e-43	2.53722e-42
ENSMUSG00000034675	3.24925	1.38319e-43	2.78713e-42
ENSMUSG00000053398	-1.46839	1.41367e-43	2.84421e-42
ENSMUSG00000031451	2.64654	1.61403e-43	3.24235e-42
ENSMUSG00000042246	-2.48266	1.82893e-43	3.66846e-42
ENSMUSG00000033855	3.69006	2.18688e-43	4.37975e-42
ENSMUSG00000031751	1.53216	2.19685e-43	4.39302e-42
ENSMUSG00000012017	3.78446	2.22649e-43	4.44555e-42
ENSMUSG00000027562	4.39191	2.33302e-43	4.65119e-42
ENSMUSG00000013076	2.4275	2.34274e-43	4.6635e-42
ENSMUSG00000052397	-1.60412	2.37884e-43	4.72822e-42
ENSMUSG00000072612	-8.31562	3.51273e-43	6.97142e-42
ENSMUSG00000021536	4.82706	3.74836e-43	7.42786e-42
ENSMUSG00000035828	-2.36542	4.05406e-43	8.02155e-42
ENSMUSG00000019235	-3.56392	4.09546e-43	8.09129e-42
ENSMUSG00000032562	1.36376	4.23563e-43	8.35569e-42
ENSMUSG00000039601	5.00967	4.63789e-43	9.13554e-42
ENSMUSG00000021054	2.19329	5.56167e-43	1.09388e-41
ENSMUSG00000075376	1.87915	7.59859e-43	1.49227e-41
ENSMUSG00000063077	1.33234	8.49787e-43	1.66504e-41
ENSMUSG00000053477	2.1377	8.50364e-43	1.66504e-41
ENSMUSG00000101162	-10.2362	1.17094e-42	2.28933e-41
ENSMUSG00000006390	1.76732	1.24736e-42	2.43512e-41
ENSMUSG00000038646	-9.32058	1.3233e-42	2.57956e-41
ENSMUSG00000040483	4.13086	1.37164e-42	2.66982e-41
ENSMUSG00000097331	-6.04803	1.44094e-42	2.80057e-41
ENSMUSG00000023186	3.64311	1.5216e-42	2.95299e-41
ENSMUSG00000017817	5.07549	1.93051e-42	3.74103e-41
ENSMUSG00000032012	2.07004	2.13054e-42	4.12259e-41
ENSMUSG00000004040	1.79001	2.135e-42	4.12516e-41
ENSMUSG00000003809	-2.00321	2.34123e-42	4.51699e-41
ENSMUSG00000025217	-2.04	2.4285e-42	4.6785e-41
ENSMUSG00000049630	4.97039	2.54373e-42	4.89333e-41
ENSMUSG00000032193	-1.45703	2.79974e-42	5.37795e-41
ENSMUSG00000068391	-2.23474	2.85303e-42	5.47232e-41
ENSMUSG00000047747	4.68873	3.01825e-42	5.78081e-41
ENSMUSG00000034917	-3.83948	3.26391e-42	6.24222e-41
ENSMUSG00000085039	-5.89505	3.40863e-42	6.50954e-41
ENSMUSG00000024084	3.98005	3.5014e-42	6.67702e-41
ENSMUSG00000020988	-2.09668	3.86686e-42	7.36327e-41
ENSMUSG00000022043	1.97593	4.23093e-42	8.04488e-41
ENSMUSG00000086503	2.68202	7.31217e-42	1.38836e-40
ENSMUSG00000006345	-4.78845	7.59521e-42	1.44003e-40
ENSMUSG00000087478	-6.19568	9.17671e-42	1.73737e-40
ENSMUSG00000091133	-9.24097	9.61985e-42	1.81865e-40
ENSMUSG00000041957	-1.8122	9.71773e-42	1.83452e-40
ENSMUSG00000006369	-2.69632	1.09232e-41	2.05913e-40
ENSMUSG00000027030	1.98183	1.16946e-41	2.2014e-40
ENSMUSG00000015243	3.67339	1.21027e-41	2.27497e-40
ENSMUSG00000053012	2.84473	1.2817e-41	2.4058e-40
ENSMUSG00000021175	-2.52293	1.28752e-41	2.41328e-40
ENSMUSG00000038497	2.2676	1.37491e-41	2.5734e-40
ENSMUSG00000112449	-3.33172	1.48986e-41	2.7846e-40
ENSMUSG00000053702	5.1991	1.51873e-41	2.83453e-40
ENSMUSG00000007836	-1.21732	1.5793e-41	2.94341e-40
ENSMUSG00000018199	2.23423	1.59889e-41	2.9757e-40
ENSMUSG00000039337	-5.04088	1.61906e-41	3.00899e-40
ENSMUSG00000030287	3.97904	1.98323e-41	3.68058e-40
ENSMUSG00000022253	-1.66049	2.13977e-41	3.9655e-40
ENSMUSG00000028483	-1.95418	2.82447e-41	5.22707e-40
ENSMUSG00000024968	-1.90779	2.91749e-41	5.39162e-40
ENSMUSG00000020307	-1.33856	3.11033e-41	5.73994e-40
ENSMUSG00000028656	1.12949	3.48996e-41	6.43149e-40
ENSMUSG00000102918	2.9817	4.02687e-41	7.41056e-40
ENSMUSG00000021451	-2.58561	4.35045e-41	7.99487e-40
ENSMUSG00000069662	1.87983	5.03386e-41	9.23787e-40
ENSMUSG00000048096	3.18841	5.25312e-41	9.62682e-40
ENSMUSG00000059851	-1.89182	6.19355e-41	1.13345e-39
ENSMUSG00000031555	1.98413	6.48641e-41	1.18539e-39
ENSMUSG00000001768	3.18411	6.94947e-41	1.26825e-39
ENSMUSG00000041736	2.18733	7.12605e-41	1.29868e-39
ENSMUSG00000017679	3.09429	7.29291e-41	1.32725e-39
ENSMUSG00000063354	-2.0717	8.19933e-41	1.49015e-39
ENSMUSG00000032320	1.47966	8.22123e-41	1.49207e-39
ENSMUSG00000028059	1.70497	9.76243e-41	1.76934e-39
ENSMUSG00000030541	-2.1117	1.01989e-40	1.84591e-39
ENSMUSG00000025369	1.7421	1.03359e-40	1.86814e-39
ENSMUSG00000018411	-1.91663	1.13076e-40	2.04095e-39
ENSMUSG00000097033	-9.20797	1.34394e-40	2.42241e-39
ENSMUSG00000097658	-10.924	1.36996e-40	2.46593e-39
ENSMUSG00000080374	-8.54264	1.39088e-40	2.50017e-39
ENSMUSG00000031577	-1.88403	1.48161e-40	2.65962e-39
ENSMUSG00000031586	-1.71555	2.02914e-40	3.63752e-39
ENSMUSG00000049288	2.08981	2.21475e-40	3.96486e-39
ENSMUSG00000021824	-1.82698	2.26783e-40	4.05435e-39
ENSMUSG00000086322	-9.93681	2.30691e-40	4.11862e-39
ENSMUSG00000018750	3.74077	2.34418e-40	4.17951e-39
ENSMUSG00000097681	-9.05008	2.51465e-40	4.47736e-39
ENSMUSG00000026987	-1.57319	2.59595e-40	4.61588e-39
ENSMUSG00000022812	1.56005	2.92164e-40	5.18797e-39
ENSMUSG00000020089	-1.74373	3.01156e-40	5.34044e-39
ENSMUSG00000097445	-9.60954	3.06669e-40	5.4309e-39
ENSMUSG00000022488	4.24678	3.33571e-40	5.89936e-39
ENSMUSG00000018554	-5.10341	3.97379e-40	7.0184e-39
ENSMUSG00000092267	-7.24776	5.46061e-40	9.63146e-39
ENSMUSG00000023004	2.54863	5.76639e-40	1.01572e-38
ENSMUSG00000040728	-7.29401	5.88866e-40	1.03587e-38
ENSMUSG00000053706	-5.51195	6.32141e-40	1.11051e-38
ENSMUSG00000032328	1.72851	7.74958e-40	1.35959e-38
ENSMUSG00000024222	-1.87811	8.16072e-40	1.42981e-38
ENSMUSG00000053263	-7.23764	8.20625e-40	1.43588e-38
ENSMUSG00000004460	1.36844	1.12292e-39	1.9622e-38
ENSMUSG00000018339	1.58549	1.27083e-39	2.21771e-38
ENSMUSG00000020225	1.99628	1.3811e-39	2.40696e-38
ENSMUSG00000000627	2.91973	1.47025e-39	2.55894e-38
ENSMUSG00000008763	1.50973	1.51238e-39	2.62878e-38
ENSMUSG00000031253	3.9369	1.63699e-39	2.84162e-38
ENSMUSG00000022864	-2.40761	1.77006e-39	3.06856e-38
ENSMUSG00000026342	1.95951	2.01186e-39	3.48317e-38
ENSMUSG00000021109	1.92995	2.11396e-39	3.65513e-38
ENSMUSG00000003344	-1.6414	2.26368e-39	3.90886e-38
ENSMUSG00000029722	-2.21337	2.32238e-39	4.00497e-38
ENSMUSG00000029674	-1.64627	3.57028e-39	6.14893e-38
ENSMUSG00000030101	1.73217	3.58671e-39	6.16914e-38
ENSMUSG00000018398	1.65054	3.62012e-39	6.21848e-38
ENSMUSG00000039462	4.38743	4.08737e-39	7.01194e-38
ENSMUSG00000091896	1.48221	5.38622e-39	9.22812e-38
ENSMUSG00000070732	-3.26069	6.85366e-39	1.1727e-37
ENSMUSG00000035357	2.5577	7.23335e-39	1.23606e-37
ENSMUSG00000049047	4.65448	7.8556e-39	1.34065e-37
ENSMUSG00000039209	2.53403	8.07819e-39	1.37685e-37
ENSMUSG00000040907	-4.79482	9.06993e-39	1.54388e-37
ENSMUSG00000033257	-1.61464	9.27369e-39	1.57653e-37
ENSMUSG00000020898	-1.49877	9.52126e-39	1.61653e-37
ENSMUSG00000057093	5.19367	9.54241e-39	1.61803e-37
ENSMUSG00000056429	1.3673	1.10255e-38	1.86709e-37
ENSMUSG00000046352	6.21049	1.20679e-38	2.04099e-37
ENSMUSG00000035279	3.1378	1.31684e-38	2.22426e-37
ENSMUSG00000023960	3.18192	1.41292e-38	2.38348e-37
ENSMUSG00000015766	2.463	1.4213e-38	2.39455e-37
ENSMUSG00000030560	2.61292	1.56154e-38	2.62745e-37
ENSMUSG00000044934	-2.22466	1.91339e-38	3.21537e-37
ENSMUSG00000033209	2.71626	2.00922e-38	3.37211e-37
ENSMUSG00000002799	-3.73337	2.10864e-38	3.53446e-37
ENSMUSG00000021758	-3.80527	2.84617e-38	4.76462e-37
ENSMUSG00000001751	3.07887	2.88945e-38	4.83093e-37
ENSMUSG00000029093	3.36481	3.35942e-38	5.60956e-37
ENSMUSG00000021497	1.93894	3.84627e-38	6.41434e-37
ENSMUSG00000020122	2.70101	3.90532e-38	6.50458e-37
ENSMUSG00000100622	-4.28057	4.36351e-38	7.25854e-37
ENSMUSG00000007646	-2.11975	4.5487e-38	7.55704e-37
ENSMUSG00000019873	2.25285	4.56984e-38	7.58259e-37
ENSMUSG00000037712	1.15785	4.8895e-38	8.10277e-37
ENSMUSG00000038612	-1.3066	5.08733e-38	8.42002e-37
ENSMUSG00000026669	-1.30842	5.14807e-38	8.50984e-37
ENSMUSG00000020808	-3.36858	5.60521e-38	9.25388e-37
ENSMUSG00000045377	-4.07919	6.03025e-38	9.93849e-37
ENSMUSG00000055435	6.45349	6.035e-38	9.93849e-37
ENSMUSG00000033769	1.39435	6.27829e-38	1.03262e-36
ENSMUSG00000001918	-2.19769	7.48991e-38	1.23036e-36
ENSMUSG00000030890	1.58926	7.91589e-38	1.29872e-36
ENSMUSG00000052921	-3.13799	8.54741e-38	1.40058e-36
ENSMUSG00000038816	-2.32641	8.96815e-38	1.4677e-36
ENSMUSG00000033998	-3.1255	9.6177e-38	1.57205e-36
ENSMUSG00000041488	-1.84876	1.01437e-37	1.65597e-36
ENSMUSG00000040133	4.57437	1.01694e-37	1.65811e-36
ENSMUSG00000036564	1.80955	1.02227e-37	1.66474e-36
ENSMUSG00000037706	1.30043	1.05259e-37	1.71198e-36
ENSMUSG00000026043	3.33083	1.06371e-37	1.72794e-36
ENSMUSG00000021115	-1.58751	1.09793e-37	1.78133e-36
ENSMUSG00000024150	1.56718	1.11376e-37	1.80479e-36
ENSMUSG00000040488	-1.69965	1.27692e-37	2.06663e-36
ENSMUSG00000074748	1.25342	1.36267e-37	2.2027e-36
ENSMUSG00000021666	-1.96478	1.48793e-37	2.40223e-36
ENSMUSG00000052794	-2.68472	1.53842e-37	2.4807e-36
ENSMUSG00000024824	-2.28508	1.55223e-37	2.49991e-36
ENSMUSG00000069808	-2.62086	1.58187e-37	2.54453e-36
ENSMUSG00000024590	-1.19158	1.61834e-37	2.60002e-36
ENSMUSG00000023885	5.16923	1.71661e-37	2.75453e-36
ENSMUSG00000039329	-2.24861	1.78834e-37	2.86613e-36
ENSMUSG00000030203	-1.41436	1.97549e-37	3.16223e-36
ENSMUSG00000018672	2.44318	2.1186e-37	3.38719e-36
ENSMUSG00000038375	1.48221	2.26178e-37	3.61171e-36
ENSMUSG00000022297	3.15444	2.45299e-37	3.9123e-36
ENSMUSG00000050288	3.14569	2.56519e-37	4.08629e-36
ENSMUSG00000021703	1.67504	2.63291e-37	4.1891e-36
ENSMUSG00000015869	-1.46563	2.84124e-37	4.5151e-36
ENSMUSG00000000901	2.14419	3.14035e-37	4.98441e-36
ENSMUSG00000032238	2.83875	3.25662e-37	5.16272e-36
ENSMUSG00000037049	2.25463	3.37976e-37	5.35149e-36
ENSMUSG00000038838	-1.64954	3.56981e-37	5.64562e-36
ENSMUSG00000030536	1.01105	3.81382e-37	6.02427e-36
ENSMUSG00000025465	-1.98294	3.97524e-37	6.27173e-36
ENSMUSG00000063455	-2.20471	4.21302e-37	6.63891e-36
ENSMUSG00000019817	1.56836	4.2761e-37	6.73025e-36
ENSMUSG00000022551	-1.36421	5.39876e-37	8.48708e-36
ENSMUSG00000068240	-13.1901	5.49052e-37	8.62103e-36
ENSMUSG00000074269	-2.39398	6.40982e-37	1.00525e-35
ENSMUSG00000021868	-2.11433	6.98277e-37	1.0938e-35
ENSMUSG00000032026	1.44571	9.61793e-37	1.50479e-35
ENSMUSG00000002603	3.17288	9.89798e-37	1.54677e-35
ENSMUSG00000028763	2.10593	1.14024e-36	1.77975e-35
ENSMUSG00000046000	-2.94217	1.23437e-36	1.92439e-35
ENSMUSG00000020844	1.47673	1.37918e-36	2.1476e-35
ENSMUSG00000002870	-1.33233	1.47038e-36	2.28691e-35
ENSMUSG00000032925	4.40194	1.50507e-36	2.3381e-35
ENSMUSG00000031617	2.51364	1.7353e-36	2.69258e-35
ENSMUSG00000053411	-1.78594	1.83096e-36	2.83766e-35
ENSMUSG00000035504	-2.2304	1.99428e-36	3.08715e-35
ENSMUSG00000067780	7.1621	2.11586e-36	3.2715e-35
ENSMUSG00000062609	6.32302	2.14942e-36	3.3195e-35
ENSMUSG00000034243	1.13758	2.51325e-36	3.87683e-35
ENSMUSG00000056091	2.01887	2.54968e-36	3.92842e-35
ENSMUSG00000017767	-6.20629	2.62129e-36	4.03403e-35
ENSMUSG00000063146	3.09259	2.65548e-36	4.08188e-35
ENSMUSG00000051323	3.51338	2.81283e-36	4.31869e-35
ENSMUSG00000090935	3.50804	3.10737e-36	4.76536e-35
ENSMUSG00000030491	-1.78763	3.17806e-36	4.8681e-35
ENSMUSG00000031749	2.2079	3.35911e-36	5.13944e-35
ENSMUSG00000029098	2.17678	3.67828e-36	5.62124e-35
ENSMUSG00000020471	-1.79458	4.12843e-36	6.30184e-35
ENSMUSG00000026469	1.50163	5.06364e-36	7.72044e-35
ENSMUSG00000076138	5.62066	5.29814e-36	8.06862e-35
ENSMUSG00000024079	2.11086	5.35642e-36	8.14795e-35
ENSMUSG00000037933	1.3668	5.36309e-36	8.14867e-35
ENSMUSG00000010592	-3.18405	5.59752e-36	8.49506e-35
ENSMUSG00000034729	-1.79043	6.78469e-36	1.02849e-34
ENSMUSG00000054256	-2.36716	6.79781e-36	1.02929e-34
ENSMUSG00000057554	2.18832	6.837e-36	1.03404e-34
ENSMUSG00000021662	4.05991	7.76988e-36	1.17378e-34
ENSMUSG00000019810	1.82025	8.53971e-36	1.2886e-34
ENSMUSG00000020077	-5.13867	8.64427e-36	1.30288e-34
ENSMUSG00000020477	-2.00385	9.62294e-36	1.44873e-34
ENSMUSG00000055235	-6.36708	1.11134e-35	1.67119e-34
ENSMUSG00000049493	-3.63042	1.12447e-35	1.68901e-34
ENSMUSG00000022754	2.91859	1.1367e-35	1.70544e-34
ENSMUSG00000021466	-1.73366	1.15987e-35	1.73822e-34
ENSMUSG00000024837	-4.48205	1.16405e-35	1.7425e-34
ENSMUSG00000035776	2.37124	1.17465e-35	1.75636e-34
ENSMUSG00000039176	-1.53153	1.20373e-35	1.79703e-34
ENSMUSG00000053604	-2.2292	1.20457e-35	1.79703e-34
ENSMUSG00000026893	-2.16835	1.22842e-35	1.83052e-34
ENSMUSG00000097640	-7.03516	1.52957e-35	2.27671e-34
ENSMUSG00000033105	-1.87114	1.75909e-35	2.61539e-34
ENSMUSG00000042104	2.83576	1.85403e-35	2.75343e-34
ENSMUSG00000029675	5.62312	1.94316e-35	2.88254e-34
ENSMUSG00000018171	1.57139	1.9742e-35	2.92529e-34
ENSMUSG00000023909	-3.70857	2.12036e-35	3.13833e-34
ENSMUSG00000085262	-8.10165	2.25028e-35	3.32687e-34
ENSMUSG00000029763	1.22508	2.35537e-35	3.47833e-34
ENSMUSG00000083649	-9.13202	2.60258e-35	3.83909e-34
ENSMUSG00000041831	-4.50873	3.17175e-35	4.67345e-34
ENSMUSG00000022048	2.47993	3.18797e-35	4.6921e-34
ENSMUSG00000000126	3.3149	3.64976e-35	5.36575e-34
ENSMUSG00000020897	-1.60986	3.77203e-35	5.53932e-34
ENSMUSG00000084892	-9.4032	3.87093e-35	5.67823e-34
ENSMUSG00000013629	-1.5433	3.90166e-35	5.71694e-34
ENSMUSG00000036854	3.03778	3.96451e-35	5.80256e-34
ENSMUSG00000022565	2.70423	3.98369e-35	5.82415e-34
ENSMUSG00000051166	-2.50783	4.05463e-35	5.92129e-34
ENSMUSG00000025366	2.2822	4.06073e-35	5.92363e-34
ENSMUSG00000031740	2.6729	4.1695e-35	6.07556e-34
ENSMUSG00000024777	1.69402	4.28185e-35	6.23236e-34
ENSMUSG00000021411	3.13284	4.32059e-35	6.2818e-34
ENSMUSG00000047497	3.98148	4.98716e-35	7.24294e-34
ENSMUSG00000061983	-1.88457	5.1561e-35	7.48004e-34
ENSMUSG00000049521	4.85104	5.66858e-35	8.21445e-34
ENSMUSG00000070780	-2.44322	6.00136e-35	8.68712e-34
ENSMUSG00000038650	1.62926	6.08135e-35	8.79323e-34
ENSMUSG00000015112	-1.33113	6.59477e-35	9.52513e-34
ENSMUSG00000031532	1.56687	6.86739e-35	9.90801e-34
ENSMUSG00000052926	-1.50988	7.79121e-35	1.12286e-33
ENSMUSG00000018169	-4.57857	8.29173e-35	1.19368e-33
ENSMUSG00000034175	-2.44382	8.5066e-35	1.22328e-33
ENSMUSG00000048388	2.51062	8.81225e-35	1.26585e-33
ENSMUSG00000027533	3.90576	9.01222e-35	1.29316e-33
ENSMUSG00000056427	2.96018	9.05611e-35	1.29804e-33
ENSMUSG00000021725	3.87098	9.15945e-35	1.31143e-33
ENSMUSG00000038644	-1.8951	9.92256e-35	1.41914e-33
ENSMUSG00000031591	1.39785	1.00549e-34	1.43651e-33
ENSMUSG00000046417	-3.30112	1.03092e-34	1.47124e-33
ENSMUSG00000021670	-1.16058	1.13155e-34	1.61311e-33
ENSMUSG00000032733	4.27864	1.29481e-34	1.84385e-33
ENSMUSG00000070315	-5.54964	1.31555e-34	1.87135e-33
ENSMUSG00000027955	2.70129	1.32092e-34	1.87696e-33
ENSMUSG00000025838	4.15905	1.36633e-34	1.9394e-33
ENSMUSG00000024238	2.12704	1.44865e-34	2.05402e-33
ENSMUSG00000048371	1.8845	1.52203e-34	2.15575e-33
ENSMUSG00000005417	1.08924	1.56219e-34	2.21025e-33
ENSMUSG00000020325	2.60222	1.59245e-34	2.25063e-33
ENSMUSG00000025857	-1.64987	1.65394e-34	2.33503e-33
ENSMUSG00000014767	-1.57779	1.70634e-34	2.40643e-33
ENSMUSG00000016128	4.70112	1.75774e-34	2.47627e-33
ENSMUSG00000014592	-1.89952	1.82978e-34	2.575e-33
ENSMUSG00000005103	1.54532	2.08077e-34	2.92508e-33
ENSMUSG00000027424	-1.93904	2.25787e-34	3.17066e-33
ENSMUSG00000024018	-2.61035	2.28705e-34	3.20821e-33
ENSMUSG00000021716	2.84918	2.30132e-34	3.22479e-33
ENSMUSG00000054083	-10.2124	2.47714e-34	3.46747e-33
ENSMUSG00000009075	-4.20679	2.54364e-34	3.55677e-33
ENSMUSG00000028066	-1.7034	2.7154e-34	3.79291e-33
ENSMUSG00000029084	3.67409	2.88247e-34	4.02201e-33
ENSMUSG00000052911	1.82716	2.93644e-34	4.09298e-33
ENSMUSG00000022636	4.45791	3.16486e-34	4.40669e-33
ENSMUSG00000022122	4.5572	3.42951e-34	4.77013e-33
ENSMUSG00000053119	1.60079	3.64186e-34	5.06015e-33
ENSMUSG00000032232	1.86643	3.76797e-34	5.22985e-33
ENSMUSG00000041731	5.17904	4.30541e-34	5.96951e-33
ENSMUSG00000031232	1.57803	4.73912e-34	6.56393e-33
ENSMUSG00000036168	-5.80541	4.78915e-34	6.62625e-33
ENSMUSG00000070056	2.79561	5.1867e-34	7.16452e-33
ENSMUSG00000041729	-2.57714	5.18908e-34	7.16452e-33
ENSMUSG00000045482	-1.13152	5.28067e-34	7.28334e-33
ENSMUSG00000031993	2.10243	5.70628e-34	7.86212e-33
ENSMUSG00000061451	4.05933	5.96382e-34	8.20836e-33
ENSMUSG00000035064	2.22618	6.10473e-34	8.39353e-33
ENSMUSG00000092622	-3.51856	6.32802e-34	8.69145e-33
ENSMUSG00000021185	1.93089	7.57806e-34	1.03975e-32
ENSMUSG00000032640	1.36515	8.11659e-34	1.11248e-32
ENSMUSG00000020227	4.92953	8.25061e-34	1.12967e-32
ENSMUSG00000040147	5.82739	8.63386e-34	1.18092e-32
ENSMUSG00000068522	-2.85106	9.18191e-34	1.25457e-32
ENSMUSG00000026785	-2.70034	9.73783e-34	1.32915e-32
ENSMUSG00000023025	-1.16626	9.76793e-34	1.33188e-32
ENSMUSG00000058239	-1.93921	9.88158e-34	1.34598e-32
ENSMUSG00000041841	-2.3153	1.03436e-33	1.40745e-32
ENSMUSG00000021939	1.41695	1.03637e-33	1.40874e-32
ENSMUSG00000036402	1.58075	1.09057e-33	1.48087e-32
ENSMUSG00000107994	-4.00158	1.11998e-33	1.51925e-32
ENSMUSG00000018800	2.44746	1.12853e-33	1.52927e-32
ENSMUSG00000057541	-1.63445	1.14777e-33	1.55374e-32
ENSMUSG00000028149	2.01028	1.46652e-33	1.98319e-32
ENSMUSG00000086330	-6.54727	1.64459e-33	2.22172e-32
ENSMUSG00000024423	1.3071	1.68865e-33	2.27889e-32
ENSMUSG00000026547	2.03903	1.84491e-33	2.48722e-32
ENSMUSG00000035597	-2.18207	1.89277e-33	2.54913e-32
ENSMUSG00000074227	-2.69517	2.18122e-33	2.93461e-32
ENSMUSG00000028603	1.38783	2.18909e-33	2.94219e-32
ENSMUSG00000027809	2.04946	2.26983e-33	3.0476e-32
ENSMUSG00000057897	-2.14211	2.46732e-33	3.30938e-32
ENSMUSG00000046743	4.83784	2.65425e-33	3.55648e-32
ENSMUSG00000027546	-1.48225	2.70869e-33	3.62574e-32
ENSMUSG00000097731	-6.97414	2.95211e-33	3.94754e-32
ENSMUSG00000042997	2.32164	3.14339e-33	4.19906e-32
ENSMUSG00000003992	1.9233	3.31056e-33	4.41789e-32
ENSMUSG00000030111	-3.21126	3.44716e-33	4.59551e-32
ENSMUSG00000020696	-2.20132	4.37165e-33	5.82208e-32
ENSMUSG00000042210	-1.94278	5.05543e-33	6.72591e-32
ENSMUSG00000001774	1.67256	5.68908e-33	7.56131e-32
ENSMUSG00000005983	-4.78587	5.76627e-33	7.65616e-32
ENSMUSG00000030116	1.77512	6.02839e-33	7.99612e-32
ENSMUSG00000076435	2.66061	6.03906e-33	7.99745e-32
ENSMUSG00000047379	2.04288	6.04155e-33	7.99745e-32
ENSMUSG00000032336	1.49872	6.09551e-33	8.06078e-32
ENSMUSG00000029922	-2.29329	6.56718e-33	8.6758e-32
ENSMUSG00000036446	4.32865	6.70559e-33	8.84977e-32
ENSMUSG00000015133	3.04021	6.77344e-33	8.93036e-32
ENSMUSG00000043733	1.388	6.8196e-33	8.98222e-32
ENSMUSG00000027012	1.42557	7.67596e-33	1.01e-31
ENSMUSG00000034023	-1.50293	7.84493e-33	1.0312e-31
ENSMUSG00000022673	-1.17572	8.3485e-33	1.0963e-31
ENSMUSG00000030276	1.99077	8.36048e-33	1.09678e-31
ENSMUSG00000026739	1.89992	8.37395e-33	1.09745e-31
ENSMUSG00000039126	2.17812	1.0234e-32	1.33989e-31
ENSMUSG00000026305	1.57595	1.04337e-32	1.36468e-31
ENSMUSG00000015745	3.55354	1.22979e-32	1.6069e-31
ENSMUSG00000034271	2.63167	1.23756e-32	1.61545e-31
ENSMUSG00000022451	1.29731	1.40996e-32	1.83867e-31
ENSMUSG00000024270	2.11371	1.50273e-32	1.95772e-31
ENSMUSG00000009687	2.8615	1.56897e-32	2.04198e-31
ENSMUSG00000029119	2.26032	1.6386e-32	2.1305e-31
ENSMUSG00000042988	3.26181	1.66077e-32	2.1572e-31
ENSMUSG00000050908	-2.73481	1.6766e-32	2.17561e-31
ENSMUSG00000023008	1.70943	1.72005e-32	2.2298e-31
ENSMUSG00000031028	-5.2527	1.72689e-32	2.23646e-31
ENSMUSG00000024664	5.29178	1.73352e-32	2.24284e-31
ENSMUSG00000022364	-1.58867	1.75521e-32	2.26867e-31
ENSMUSG00000062078	1.68709	1.77406e-32	2.29078e-31
ENSMUSG00000048039	3.69905	1.87614e-32	2.42022e-31
ENSMUSG00000020092	-1.53485	1.99172e-32	2.5668e-31
ENSMUSG00000006782	-1.77237	2.13341e-32	2.74671e-31
ENSMUSG00000027366	1.75381	2.38319e-32	3.0653e-31
ENSMUSG00000039361	1.18465	2.45081e-32	3.1492e-31
ENSMUSG00000009079	-1.02892	2.52096e-32	3.23618e-31
ENSMUSG00000038244	5.51906	2.67668e-32	3.43273e-31
ENSMUSG00000071984	3.32675	2.8517e-32	3.65362e-31
ENSMUSG00000032434	-1.69652	2.88841e-32	3.69706e-31
ENSMUSG00000041324	5.67558	2.92678e-32	3.74253e-31
ENSMUSG00000048191	-12.3483	2.94136e-32	3.75752e-31
ENSMUSG00000025813	-2.25189	3.50561e-32	4.47399e-31
ENSMUSG00000019920	1.51448	3.74469e-32	4.77448e-31
ENSMUSG00000037679	1.63244	4.27506e-32	5.44542e-31
ENSMUSG00000014763	3.10203	4.36197e-32	5.55075e-31
ENSMUSG00000071072	-1.10913	4.41059e-32	5.6072e-31
ENSMUSG00000046733	-1.65795	4.89551e-32	6.21768e-31
ENSMUSG00000025939	1.60972	4.95681e-32	6.28946e-31
ENSMUSG00000021763	-1.81654	5.0878e-32	6.44944e-31
ENSMUSG00000034462	2.3532	5.4273e-32	6.87319e-31
ENSMUSG00000019975	1.71256	5.46472e-32	6.91393e-31
ENSMUSG00000016510	-2.36843	5.49672e-32	6.94773e-31
ENSMUSG00000033751	-1.78324	5.6873e-32	7.18171e-31
ENSMUSG00000020393	1.77758	5.83681e-32	7.36146e-31
ENSMUSG00000041482	4.98971	5.84083e-32	7.36146e-31
ENSMUSG00000038702	2.5997	6.22512e-32	7.83829e-31
ENSMUSG00000032487	3.49213	6.24879e-32	7.86057e-31
ENSMUSG00000061353	3.05656	6.89816e-32	8.66915e-31
ENSMUSG00000070923	1.33326	6.9405e-32	8.71404e-31
ENSMUSG00000006740	1.62335	7.05423e-32	8.84838e-31
ENSMUSG00000034593	1.22908	7.77809e-32	9.74706e-31
ENSMUSG00000096887	4.79482	8.07538e-32	1.011e-30
ENSMUSG00000042401	-3.70459	8.31221e-32	1.03966e-30
ENSMUSG00000042751	-2.05321	8.49067e-32	1.06097e-30
ENSMUSG00000024535	2.81627	9.38598e-32	1.17173e-30
ENSMUSG00000046768	4.58267	1.07309e-31	1.33837e-30
ENSMUSG00000068566	2.22335	1.10301e-31	1.37437e-30
ENSMUSG00000032265	3.49613	1.19589e-31	1.48869e-30
ENSMUSG00000023243	-2.06417	1.20084e-31	1.49345e-30
ENSMUSG00000036501	1.5357	1.21331e-31	1.50753e-30
ENSMUSG00000029614	-1.49275	1.45546e-31	1.8067e-30
ENSMUSG00000020577	-2.22452	1.47446e-31	1.82855e-30
ENSMUSG00000084862	-3.524	1.58835e-31	1.96794e-30
ENSMUSG00000031432	-1.30398	1.60162e-31	1.98252e-30
ENSMUSG00000061887	1.18783	1.66039e-31	2.05333e-30
ENSMUSG00000001661	5.37529	1.78132e-31	2.20081e-30
ENSMUSG00000029390	1.14886	1.78419e-31	2.20228e-30
ENSMUSG00000028480	2.65476	1.8323e-31	2.25955e-30
ENSMUSG00000027422	1.39607	2.08198e-31	2.56505e-30
ENSMUSG00000097411	-10.7081	2.27189e-31	2.7964e-30
ENSMUSG00000037111	1.30055	2.2977e-31	2.82552e-30
ENSMUSG00000020649	-1.22142	2.61608e-31	3.21404e-30
ENSMUSG00000097379	-8.88731	2.65556e-31	3.2595e-30
ENSMUSG00000028078	-1.66823	2.70453e-31	3.31651e-30
ENSMUSG00000002732	3.20641	2.94937e-31	3.61339e-30
ENSMUSG00000027323	-1.40269	3.10549e-31	3.80112e-30
ENSMUSG00000028266	3.00547	3.27066e-31	3.99956e-30
ENSMUSG00000048482	4.25029	3.29331e-31	4.02352e-30
ENSMUSG00000027799	2.37919	3.55591e-31	4.34032e-30
ENSMUSG00000027678	-1.07021	3.62016e-31	4.41465e-30
ENSMUSG00000019802	1.27654	3.73264e-31	4.5476e-30
ENSMUSG00000021476	2.05322	3.83574e-31	4.66889e-30
ENSMUSG00000027828	1.31016	3.84124e-31	4.67126e-30
ENSMUSG00000045954	5.74679	3.97069e-31	4.82423e-30
ENSMUSG00000039384	2.60217	4.09625e-31	4.97219e-30
ENSMUSG00000033644	-3.09605	4.21748e-31	5.11462e-30
ENSMUSG00000063804	-3.09316	4.3069e-31	5.21825e-30
ENSMUSG00000030528	-1.22624	4.84169e-31	5.8608e-30
ENSMUSG00000026223	1.39484	4.94885e-31	5.98502e-30
ENSMUSG00000049107	5.42881	5.10134e-31	6.16376e-30
ENSMUSG00000049090	3.32796	5.20977e-31	6.28901e-30
ENSMUSG00000020399	5.9509	5.56093e-31	6.70675e-30
ENSMUSG00000038482	-1.13281	5.99311e-31	7.22137e-30
ENSMUSG00000032883	-1.43543	6.72031e-31	8.0902e-30
ENSMUSG00000046731	3.67595	6.80485e-31	8.18449e-30
ENSMUSG00000038539	2.27002	7.13845e-31	8.57787e-30
ENSMUSG00000032740	1.22958	7.81253e-31	9.37931e-30
ENSMUSG00000021709	1.54282	8.50587e-31	1.02024e-29
ENSMUSG00000025154	-1.51429	8.54518e-31	1.02402e-29
ENSMUSG00000096210	1.79396	8.5539e-31	1.02413e-29
ENSMUSG00000097119	2.05941	9.84179e-31	1.17726e-29
ENSMUSG00000022540	-2.4588	1.10877e-30	1.32508e-29
ENSMUSG00000025255	4.83363	1.11065e-30	1.32612e-29
ENSMUSG00000039530	1.53545	1.16352e-30	1.38799e-29
ENSMUSG00000042010	-1.64622	1.26022e-30	1.50199e-29
ENSMUSG00000023110	-1.01925	1.26712e-30	1.50885e-29
ENSMUSG00000047731	1.50399	1.32277e-30	1.57369e-29
ENSMUSG00000050966	-1.71024	1.38939e-30	1.65146e-29
ENSMUSG00000023906	-3.92657	1.39882e-30	1.66116e-29
ENSMUSG00000054662	-2.95045	1.50215e-30	1.78226e-29
ENSMUSG00000063457	2.4891	1.554e-30	1.84212e-29
ENSMUSG00000019467	2.21735	1.6183e-30	1.91661e-29
ENSMUSG00000047123	3.02233	1.67578e-30	1.98291e-29
ENSMUSG00000059742	-6.35652	1.77108e-30	2.09379e-29
ENSMUSG00000056050	1.37272	1.86985e-30	2.20857e-29
ENSMUSG00000053559	-2.65717	1.94187e-30	2.29158e-29
ENSMUSG00000047793	3.4878	1.99962e-30	2.35761e-29
ENSMUSG00000019124	2.10383	2.1193e-30	2.49649e-29
ENSMUSG00000052533	-1.10023	2.29947e-30	2.7063e-29
ENSMUSG00000002379	-1.30479	2.3017e-30	2.7065e-29
ENSMUSG00000030671	-2.46952	2.42192e-30	2.84532e-29
ENSMUSG00000045672	2.92057	2.4781e-30	2.90872e-29
ENSMUSG00000020547	-1.35558	2.58919e-30	3.03642e-29
ENSMUSG00000074649	2.81312	2.71782e-30	3.18443e-29
ENSMUSG00000087190	-11.7858	2.87076e-30	3.36063e-29
ENSMUSG00000003438	-1.72449	3.00104e-30	3.51002e-29
ENSMUSG00000022382	-4.19806	3.22982e-30	3.77425e-29
ENSMUSG00000031825	3.62856	3.39823e-30	3.96752e-29
ENSMUSG00000033717	3.56692	3.54524e-30	4.13548e-29
ENSMUSG00000035342	1.53666	3.55431e-30	4.14239e-29
ENSMUSG00000034765	-3.46791	3.60889e-30	4.20228e-29
ENSMUSG00000028464	4.91422	3.67826e-30	4.27927e-29
ENSMUSG00000090125	-4.35849	3.70013e-30	4.30091e-29
ENSMUSG00000043207	1.56913	3.75811e-30	4.36445e-29
ENSMUSG00000031156	1.7968	3.8902e-30	4.51387e-29
ENSMUSG00000042444	2.37505	4.33577e-30	5.02644e-29
ENSMUSG00000030825	-2.00822	4.43671e-30	5.13892e-29
ENSMUSG00000046865	-1.41278	4.5472e-30	5.26228e-29
ENSMUSG00000022568	-1.34892	5.22643e-30	6.04301e-29
ENSMUSG00000005087	4.84243	5.51996e-30	6.37679e-29
ENSMUSG00000041220	-1.79565	5.57188e-30	6.43112e-29
ENSMUSG00000097542	-10.5603	5.85112e-30	6.74751e-29
ENSMUSG00000039795	-2.68971	6.00805e-30	6.92241e-29
ENSMUSG00000091306	-10.5521	6.26737e-30	7.21488e-29
ENSMUSG00000017781	1.07953	6.69706e-30	7.70279e-29
ENSMUSG00000026575	-2.15371	7.17601e-30	8.24646e-29
ENSMUSG00000034612	1.5808	8.21314e-30	9.43006e-29
ENSMUSG00000020128	1.3829	8.29491e-30	9.51564e-29
ENSMUSG00000020419	-2.63241	8.66247e-30	9.92864e-29
ENSMUSG00000073982	2.44075	9.05277e-30	1.0367e-28
ENSMUSG00000035413	3.23105	9.06137e-30	1.03678e-28
ENSMUSG00000020331	-2.05839	9.20669e-30	1.05249e-28
ENSMUSG00000030551	4.17899	1.00972e-29	1.15329e-28
ENSMUSG00000057969	2.92353	1.07623e-29	1.22819e-28
ENSMUSG00000025355	3.04243	1.14035e-29	1.30024e-28
ENSMUSG00000038128	4.25332	1.17797e-29	1.34197e-28
ENSMUSG00000042359	-3.52077	1.32022e-29	1.50272e-28
ENSMUSG00000042473	2.46973	1.33409e-29	1.5172e-28
ENSMUSG00000005763	-9.53471	1.35869e-29	1.54383e-28
ENSMUSG00000024981	1.87697	1.36054e-29	1.5446e-28
ENSMUSG00000047821	2.91244	1.64623e-29	1.86733e-28
ENSMUSG00000045312	2.53676	1.67467e-29	1.89796e-28
ENSMUSG00000085795	2.71133	1.84306e-29	2.08701e-28
ENSMUSG00000027257	2.57338	1.85342e-29	2.09693e-28
ENSMUSG00000032555	-0.973644	1.91688e-29	2.16687e-28
ENSMUSG00000026959	4.82009	1.92232e-29	2.17115e-28
ENSMUSG00000039043	2.9644	1.99735e-29	2.25395e-28
ENSMUSG00000045378	-6.0621	2.03164e-29	2.29069e-28
ENSMUSG00000006403	2.09975	2.19188e-29	2.46925e-28
ENSMUSG00000026490	1.97294	2.34577e-29	2.64034e-28
ENSMUSG00000105552	-10.3913	2.38056e-29	2.67722e-28
ENSMUSG00000032086	1.70251	3.00571e-29	3.37738e-28
ENSMUSG00000026131	1.03643	3.20415e-29	3.59729e-28
ENSMUSG00000060098	-1.23573	3.50085e-29	3.92577e-28
ENSMUSG00000026288	-1.53058	3.5027e-29	3.92577e-28
ENSMUSG00000087221	-6.86386	3.72351e-29	4.1697e-28
ENSMUSG00000087231	-4.67173	3.84927e-29	4.30686e-28
ENSMUSG00000029247	-0.914078	3.89349e-29	4.35264e-28
ENSMUSG00000018334	-1.69615	3.91108e-29	4.36859e-28
ENSMUSG00000005251	-3.69845	4.49413e-29	5.01558e-28
ENSMUSG00000082848	-7.15961	4.51975e-29	5.0399e-28
ENSMUSG00000029338	5.15354	4.68222e-29	5.21665e-28
ENSMUSG00000036565	2.11756	4.69353e-29	5.22483e-28
ENSMUSG00000029163	2.19353	5.31322e-29	5.90966e-28
ENSMUSG00000001507	2.79684	5.85661e-29	6.50855e-28
ENSMUSG00000028048	1.42884	5.87587e-29	6.52445e-28
ENSMUSG00000026029	3.52236	6.30555e-29	6.99565e-28
ENSMUSG00000067276	2.83085	7.09844e-29	7.86868e-28
ENSMUSG00000028849	1.4278	7.24943e-29	8.0293e-28
ENSMUSG00000029552	1.70712	7.66631e-29	8.48388e-28
ENSMUSG00000074736	4.47435	7.70108e-29	8.5152e-28
ENSMUSG00000021773	-1.84885	7.81239e-29	8.63102e-28
ENSMUSG00000040606	-1.57108	8.28701e-29	9.14769e-28
ENSMUSG00000097743	-3.86918	8.40704e-29	9.27241e-28
ENSMUSG00000071454	-1.67759	8.48194e-29	9.34719e-28
ENSMUSG00000078786	-2.2951	8.55135e-29	9.41579e-28
ENSMUSG00000097675	-6.52537	8.99463e-29	9.8956e-28
ENSMUSG00000023032	-2.03127	9.66413e-29	1.06233e-27
ENSMUSG00000026110	-2.93547	9.85384e-29	1.08228e-27
ENSMUSG00000024413	1.45571	1.00677e-28	1.10484e-27
ENSMUSG00000038366	1.03158	1.01672e-28	1.11484e-27
ENSMUSG00000092341	2.48188	1.13295e-28	1.24124e-27
ENSMUSG00000037060	3.54703	1.13654e-28	1.24415e-27
ENSMUSG00000034032	-1.31644	1.16597e-28	1.27529e-27
ENSMUSG00000073755	3.13839	1.21177e-28	1.32429e-27
ENSMUSG00000020814	1.70407	1.28726e-28	1.40562e-27
ENSMUSG00000027489	-3.05787	1.29113e-28	1.40868e-27
ENSMUSG00000032202	-2.94754	1.30169e-28	1.41903e-27
ENSMUSG00000017176	-1.61383	1.30354e-28	1.41987e-27
ENSMUSG00000025227	-3.26061	1.30599e-28	1.42136e-27
ENSMUSG00000011752	-1.86872	1.34285e-28	1.46026e-27
ENSMUSG00000004885	2.02961	1.34648e-28	1.463e-27
ENSMUSG00000038930	-2.40594	1.37106e-28	1.48848e-27
ENSMUSG00000040260	5.48835	1.42828e-28	1.54933e-27
ENSMUSG00000097567	-5.50691	1.50242e-28	1.62841e-27
ENSMUSG00000019996	-1.92373	1.51424e-28	1.63986e-27
ENSMUSG00000031841	3.81111	1.54039e-28	1.66681e-27
ENSMUSG00000026301	-4.9129	1.6109e-28	1.74168e-27
ENSMUSG00000024395	3.70571	1.649e-28	1.78141e-27
ENSMUSG00000026674	5.13583	1.7305e-28	1.86792e-27
ENSMUSG00000072693	-7.4867	1.78805e-28	1.92846e-27
ENSMUSG00000097664	-9.28873	1.855e-28	1.99903e-27
ENSMUSG00000025574	-1.56685	1.90271e-28	2.04877e-27
ENSMUSG00000025264	-1.43845	2.24965e-28	2.42035e-27
ENSMUSG00000046982	2.98767	2.30075e-28	2.47331e-27
ENSMUSG00000056737	1.82879	2.42554e-28	2.60533e-27
ENSMUSG00000032504	0.967474	2.54163e-28	2.7278e-27
ENSMUSG00000027984	-1.10153	2.60047e-28	2.78867e-27
ENSMUSG00000026768	3.79102	2.73873e-28	2.93454e-27
ENSMUSG00000019872	3.83481	2.80445e-28	3.00252e-27
ENSMUSG00000034591	2.69581	3.01864e-28	3.22921e-27
ENSMUSG00000050357	-3.03212	3.03311e-28	3.24205e-27
ENSMUSG00000041607	-2.54244	3.22911e-28	3.44875e-27
ENSMUSG00000022443	1.51448	3.52091e-28	3.75736e-27
ENSMUSG00000001175	1.0373	3.56298e-28	3.79916e-27
ENSMUSG00000045598	1.94616	3.64811e-28	3.88679e-27
ENSMUSG00000031709	2.56967	3.70552e-28	3.94476e-27
ENSMUSG00000031502	1.55637	4.03904e-28	4.29633e-27
ENSMUSG00000029177	-1.61922	4.05407e-28	4.30884e-27
ENSMUSG00000024529	4.50929	4.12911e-28	4.38506e-27
ENSMUSG00000032051	-1.95636	4.42187e-28	4.69217e-27
ENSMUSG00000052374	-4.99884	4.46477e-28	4.73388e-27
ENSMUSG00000040564	-2.28005	4.65503e-28	4.93163e-27
ENSMUSG00000037072	1.1471	5.05956e-28	5.35589e-27
ENSMUSG00000058550	-1.90153	5.10266e-28	5.39717e-27
ENSMUSG00000044456	3.42506	5.15474e-28	5.44788e-27
ENSMUSG00000025232	1.20787	5.20811e-28	5.49987e-27
ENSMUSG00000031925	3.68719	5.25803e-28	5.54813e-27
ENSMUSG00000078817	-5.52125	5.26996e-28	5.55626e-27
ENSMUSG00000060152	-1.52545	5.29526e-28	5.57847e-27
ENSMUSG00000026623	1.45412	5.4716e-28	5.75962e-27
ENSMUSG00000062661	2.49218	5.77022e-28	6.06911e-27
ENSMUSG00000022099	-1.54287	6.30428e-28	6.62554e-27
ENSMUSG00000020521	1.3411	6.54074e-28	6.86856e-27
ENSMUSG00000085334	-3.1473	6.56867e-28	6.89238e-27
ENSMUSG00000020472	-1.63413	6.84575e-28	7.1774e-27
ENSMUSG00000055723	1.51587	7.47444e-28	7.83031e-27
ENSMUSG00000034285	-1.29691	8.63915e-28	9.04116e-27
ENSMUSG00000040850	1.05599	8.64401e-28	9.04116e-27
ENSMUSG00000045658	2.29571	8.86579e-28	9.26577e-27
ENSMUSG00000011751	-2.33874	9.63176e-28	1.00583e-26
ENSMUSG00000024737	-3.93945	9.72004e-28	1.01424e-26
ENSMUSG00000027792	4.38871	9.89123e-28	1.03129e-26
ENSMUSG00000041216	-6.54829	1.02707e-27	1.07e-26
ENSMUSG00000020140	4.66341	1.04677e-27	1.08967e-26
ENSMUSG00000097410	-11.4011	1.08476e-27	1.12832e-26
ENSMUSG00000028766	-1.64544	1.11406e-27	1.15788e-26
ENSMUSG00000051855	-2.03567	1.1259e-27	1.16927e-26
ENSMUSG00000020841	1.38655	1.13795e-27	1.18085e-26
ENSMUSG00000040650	2.85483	1.17643e-27	1.21982e-26
ENSMUSG00000106847	2.76143	1.1828e-27	1.22546e-26
ENSMUSG00000062526	2.66748	1.23917e-27	1.28284e-26
ENSMUSG00000086560	-7.22389	1.24472e-27	1.28758e-26
ENSMUSG00000056209	3.16738	1.25663e-27	1.29888e-26
ENSMUSG00000097138	-10.0724	1.26081e-27	1.30218e-26
ENSMUSG00000022055	1.94264	1.28799e-27	1.32921e-26
ENSMUSG00000091337	1.87032	1.31501e-27	1.35603e-26
ENSMUSG00000004383	1.43401	1.35901e-27	1.4003e-26
ENSMUSG00000091423	-11.3665	1.44656e-27	1.48935e-26
ENSMUSG00000032932	1.98417	1.51196e-27	1.55546e-26
ENSMUSG00000002107	2.17201	1.62181e-27	1.66717e-26
ENSMUSG00000022772	2.0294	1.69289e-27	1.73888e-26
ENSMUSG00000050671	-2.56247	1.88955e-27	1.93937e-26
ENSMUSG00000032625	4.69967	1.98396e-27	2.03468e-26
ENSMUSG00000022763	-6.53932	2.00655e-27	2.05625e-26
ENSMUSG00000029096	3.11848	2.08307e-27	2.133e-26
ENSMUSG00000039699	-5.55357	2.1049e-27	2.15367e-26
ENSMUSG00000045394	-2.86305	2.11897e-27	2.16639e-26
ENSMUSG00000027223	-1.94894	2.22553e-27	2.27357e-26
ENSMUSG00000039960	2.13021	2.30963e-27	2.35765e-26
ENSMUSG00000038770	-7.37746	2.32774e-27	2.37429e-26
ENSMUSG00000022817	2.35878	2.43829e-27	2.48513e-26
ENSMUSG00000050071	-1.75773	2.46071e-27	2.50604e-26
ENSMUSG00000030421	-1.32499	2.466e-27	2.50948e-26
ENSMUSG00000021260	3.69367	2.54948e-27	2.59243e-26
ENSMUSG00000008999	-3.13102	2.75848e-27	2.80278e-26
ENSMUSG00000026796	1.21182	2.79175e-27	2.8344e-26
ENSMUSG00000058586	-2.17727	3.21293e-27	3.2595e-26
ENSMUSG00000003644	-1.15341	3.2607e-27	3.30541e-26
ENSMUSG00000055692	-3.99667	3.34574e-27	3.38901e-26
ENSMUSG00000025887	5.35117	3.7553e-27	3.80094e-26
ENSMUSG00000073725	1.84075	3.83828e-27	3.88194e-26
ENSMUSG00000079111	1.09196	3.94674e-27	3.98858e-26
ENSMUSG00000097864	-8.4377	3.96157e-27	4.00048e-26
ENSMUSG00000057315	3.90955	3.97706e-27	4.01305e-26
ENSMUSG00000022415	-1.69009	4.10814e-27	4.14068e-26
ENSMUSG00000032477	-1.22382	4.10984e-27	4.14068e-26
ENSMUSG00000005802	1.7909	4.14005e-27	4.16792e-26
ENSMUSG00000034522	-1.962	4.28787e-27	4.31344e-26
ENSMUSG00000033706	-1.07599	4.29384e-27	4.31615e-26
ENSMUSG00000042804	2.87243	4.51833e-27	4.53834e-26
ENSMUSG00000026117	-4.42212	4.82506e-27	4.84273e-26
ENSMUSG00000034120	-0.975736	5.02541e-27	5.03996e-26
ENSMUSG00000039715	-1.98769	5.07079e-27	5.0816e-26
ENSMUSG00000052512	1.50606	5.73219e-27	5.74004e-26
ENSMUSG00000041445	-1.32082	5.90527e-27	5.90887e-26
ENSMUSG00000030189	-1.22152	6.07219e-27	6.07126e-26
ENSMUSG00000030979	3.15238	6.09136e-27	6.08581e-26
ENSMUSG00000001053	-1.58172	6.55526e-27	6.54431e-26
ENSMUSG00000074968	2.20397	6.63644e-27	6.62034e-26
ENSMUSG00000061130	-1.86313	6.83893e-27	6.81717e-26
ENSMUSG00000025050	-1.30853	7.46261e-27	7.43323e-26
ENSMUSG00000029161	1.89451	7.64023e-27	7.6044e-26
ENSMUSG00000034066	1.99359	7.90736e-27	7.86433e-26
ENSMUSG00000058290	-1.33387	8.018e-27	7.96834e-26
ENSMUSG00000074305	1.91091	8.15579e-27	8.09916e-26
ENSMUSG00000026873	-6.93263	8.20554e-27	8.14242e-26
ENSMUSG00000034645	-1.77411	8.53983e-27	8.46775e-26
ENSMUSG00000039055	-1.78739	9.3508e-27	9.26489e-26
ENSMUSG00000053746	2.17265	9.41268e-27	9.31919e-26
ENSMUSG00000025651	-1.33993	9.50395e-27	9.40248e-26
ENSMUSG00000071757	3.0718	9.73619e-27	9.625e-26
ENSMUSG00000028680	-2.81112	9.86764e-27	9.74763e-26
ENSMUSG00000022620	1.97352	1.15236e-26	1.13749e-25
ENSMUSG00000029821	-4.30413	1.17619e-26	1.15968e-25
ENSMUSG00000038855	3.17146	1.1766e-26	1.15968e-25
ENSMUSG00000064367	-2.78245	1.19257e-26	1.17454e-25
ENSMUSG00000025190	-0.99173	1.22118e-26	1.20182e-25
ENSMUSG00000076437	-1.29265	1.29715e-26	1.27562e-25
ENSMUSG00000020059	-3.6115	1.34223e-26	1.31897e-25
ENSMUSG00000060935	1.58016	1.42992e-26	1.4041e-25
ENSMUSG00000046808	-1.41606	1.45205e-26	1.42476e-25
ENSMUSG00000047842	4.20697	1.47654e-26	1.44771e-25
ENSMUSG00000039234	1.69873	1.48505e-26	1.45497e-25
ENSMUSG00000032135	-2.38094	1.58394e-26	1.5507e-25
ENSMUSG00000097764	-11.6015	1.60747e-26	1.57257e-25
ENSMUSG00000041859	-1.03307	1.61035e-26	1.57422e-25
ENSMUSG00000025789	3.76633	1.79972e-26	1.75803e-25
ENSMUSG00000073468	-3.84227	1.83296e-26	1.78918e-25
ENSMUSG00000029782	-1.15881	1.96207e-26	1.91378e-25
ENSMUSG00000052504	4.7597	2.08471e-26	2.0319e-25
ENSMUSG00000043391	2.02327	2.10402e-26	2.0492e-25
ENSMUSG00000003847	1.21212	2.12201e-26	2.0652e-25
ENSMUSG00000056718	-9.9112	2.17939e-26	2.11947e-25
ENSMUSG00000038252	-1.16538	2.18697e-26	2.12527e-25
ENSMUSG00000000959	-1.22233	2.19662e-26	2.13307e-25
ENSMUSG00000017707	1.40237	2.23652e-26	2.17021e-25
ENSMUSG00000019539	2.22428	2.28561e-26	2.21622e-25
ENSMUSG00000025192	1.87588	2.38168e-26	2.30767e-25
ENSMUSG00000024758	1.24826	2.47212e-26	2.39354e-25
ENSMUSG00000045007	-4.2159	2.48265e-26	2.40196e-25
ENSMUSG00000023411	1.85298	2.61656e-26	2.52966e-25
ENSMUSG00000018322	-1.34144	2.62427e-26	2.53525e-25
ENSMUSG00000046139	-1.35662	2.71089e-26	2.61702e-25
ENSMUSG00000068732	1.63969	2.80306e-26	2.70401e-25
ENSMUSG00000029223	-1.49107	3.12753e-26	3.0148e-25
ENSMUSG00000051579	1.69141	3.4656e-26	3.33824e-25
ENSMUSG00000092596	-11.1336	3.59091e-26	3.45641e-25
ENSMUSG00000027961	-4.43192	4.1277e-26	3.9702e-25
ENSMUSG00000019194	1.91138	4.33766e-26	4.1691e-25
ENSMUSG00000068735	-1.95478	4.42815e-26	4.25296e-25
ENSMUSG00000006014	1.95389	4.46466e-26	4.28491e-25
ENSMUSG00000028572	-1.86205	4.63211e-26	4.44236e-25
ENSMUSG00000015094	1.83712	4.87968e-26	4.67639e-25
ENSMUSG00000040867	-2.70245	4.88389e-26	4.67701e-25
ENSMUSG00000028673	1.67365	4.92926e-26	4.71703e-25
ENSMUSG00000038059	2.13588	5.24551e-26	5.01602e-25
ENSMUSG00000029228	-5.26466	5.40805e-26	5.16769e-25
ENSMUSG00000021240	-1.82057	5.41867e-26	5.17408e-25
ENSMUSG00000033222	-1.18327	5.502e-26	5.24985e-25
ENSMUSG00000105415	-6.49838	5.62056e-26	5.35886e-25
ENSMUSG00000037188	-2.3747	5.6244e-26	5.35886e-25
ENSMUSG00000090733	-6.13533	5.6495e-26	5.37888e-25
ENSMUSG00000024691	1.88501	5.99377e-26	5.70253e-25
ENSMUSG00000039745	1.55238	6.024e-26	5.72715e-25
ENSMUSG00000051557	-1.70273	6.3461e-26	6.02902e-25
ENSMUSG00000097025	-7.70163	6.3579e-26	6.03588e-25
ENSMUSG00000032290	2.29959	6.77582e-26	6.428e-25
ENSMUSG00000027806	1.68469	6.7831e-26	6.43026e-25
ENSMUSG00000035093	1.47943	7.24488e-26	6.86307e-25
ENSMUSG00000015165	-0.968288	7.33048e-26	6.93917e-25
ENSMUSG00000010048	-1.41084	7.65749e-26	7.24351e-25
ENSMUSG00000037736	3.13791	8.64727e-26	8.17391e-25
ENSMUSG00000010154	-2.28453	9.05391e-26	8.55214e-25
ENSMUSG00000031562	-1.51721	9.5395e-26	9.00436e-25
ENSMUSG00000049580	2.0859	1.01394e-25	9.56376e-25
ENSMUSG00000034891	-5.97696	1.0401e-25	9.8035e-25
ENSMUSG00000030726	-1.20036	1.13086e-25	1.06512e-24
ENSMUSG00000023443	-4.86793	1.17112e-25	1.10226e-24
ENSMUSG00000028842	2.12549	1.18104e-25	1.1108e-24
ENSMUSG00000026042	4.52392	1.22297e-25	1.14941e-24
ENSMUSG00000022324	3.20305	1.26084e-25	1.18416e-24
ENSMUSG00000090551	-8.29714	1.27877e-25	1.20014e-24
ENSMUSG00000021273	-1.17154	1.29183e-25	1.21154e-24
ENSMUSG00000061315	-1.55387	1.31698e-25	1.23425e-24
ENSMUSG00000078815	-7.35344	1.39912e-25	1.31029e-24
ENSMUSG00000014329	1.86098	1.40791e-25	1.31759e-24
ENSMUSG00000079357	-8.13263	1.45329e-25	1.35909e-24
ENSMUSG00000026496	-0.950789	1.6858e-25	1.5754e-24
ENSMUSG00000031647	3.01102	1.71383e-25	1.60046e-24
ENSMUSG00000056267	-1.75219	1.73508e-25	1.61916e-24
ENSMUSG00000004865	-1.11634	1.81449e-25	1.69207e-24
ENSMUSG00000046822	2.19866	1.89364e-25	1.76463e-24
ENSMUSG00000031703	1.23987	1.90881e-25	1.7775e-24
ENSMUSG00000037936	-1.51641	1.91172e-25	1.77895e-24
ENSMUSG00000022272	1.68624	1.98143e-25	1.84252e-24
ENSMUSG00000031174	-1.97403	1.98573e-25	1.84521e-24
ENSMUSG00000030127	-1.27759	2.09813e-25	1.94828e-24
ENSMUSG00000032400	-1.36402	2.17888e-25	2.02184e-24
ENSMUSG00000025268	1.40015	2.18632e-25	2.02732e-24
ENSMUSG00000017615	1.4529	2.20191e-25	2.04033e-24
ENSMUSG00000092386	-8.86944	2.48698e-25	2.30286e-24
ENSMUSG00000042793	5.36461	2.5144e-25	2.32662e-24
ENSMUSG00000004846	1.38054	2.78092e-25	2.57142e-24
ENSMUSG00000022663	1.36126	2.95227e-25	2.72795e-24
ENSMUSG00000029810	3.80664	3.07957e-25	2.84358e-24
ENSMUSG00000022034	-1.24083	3.22527e-25	2.97602e-24
ENSMUSG00000015342	-6.44718	3.53932e-25	3.26352e-24
ENSMUSG00000041298	3.66168	3.75699e-25	3.4618e-24
ENSMUSG00000021188	1.50668	3.76242e-25	3.46438e-24
ENSMUSG00000026749	-2.10197	3.81873e-25	3.51377e-24
ENSMUSG00000024036	-3.56615	3.85934e-25	3.54865e-24
ENSMUSG00000027848	3.49942	3.97662e-25	3.65394e-24
ENSMUSG00000043998	1.49495	4.02179e-25	3.69287e-24
ENSMUSG00000024952	1.76969	4.03372e-25	3.70124e-24
ENSMUSG00000027327	-1.99243	4.07037e-25	3.73226e-24
ENSMUSG00000029026	-2.99562	4.11044e-25	3.76638e-24
ENSMUSG00000097461	-6.12189	4.4857e-25	4.10737e-24
ENSMUSG00000015222	2.7264	4.60862e-25	4.21699e-24
ENSMUSG00000024855	-1.41476	4.67252e-25	4.27248e-24
ENSMUSG00000024833	-1.3701	4.68932e-25	4.28486e-24
ENSMUSG00000002804	-2.28968	4.85431e-25	4.43255e-24
ENSMUSG00000024966	-1.0772	4.97387e-25	4.53857e-24
ENSMUSG00000028646	1.45641	5.14559e-25	4.69201e-24
ENSMUSG00000028413	1.56148	5.20599e-25	4.7438e-24
ENSMUSG00000045179	-6.02624	5.36921e-25	4.88914e-24
ENSMUSG00000028885	-3.06633	5.584e-25	5.08121e-24
ENSMUSG00000049313	-1.06887	5.59307e-25	5.08595e-24
ENSMUSG00000027833	4.05157	5.77034e-25	5.24352e-24
ENSMUSG00000031227	3.36908	5.86389e-25	5.32485e-24
ENSMUSG00000020289	-1.74667	6.01881e-25	5.46176e-24
ENSMUSG00000048285	1.78814	6.27011e-25	5.68588e-24
ENSMUSG00000028832	-1.07414	6.44674e-25	5.84203e-24
ENSMUSG00000023191	1.77257	6.53725e-25	5.91996e-24
ENSMUSG00000019843	1.33207	6.627e-25	5.99712e-24
ENSMUSG00000029661	4.46966	6.71165e-25	6.06954e-24
ENSMUSG00000072501	1.80309	6.97033e-25	6.29915e-24
ENSMUSG00000000325	-1.33113	7.11801e-25	6.42819e-24
ENSMUSG00000021585	1.18651	7.22478e-25	6.52014e-24
ENSMUSG00000052656	2.17845	7.45455e-25	6.72289e-24
ENSMUSG00000020152	1.2072	7.79801e-25	7.02782e-24
ENSMUSG00000026643	-1.21573	8.10154e-25	7.29638e-24
ENSMUSG00000030587	-2.9406	8.14172e-25	7.32755e-24
ENSMUSG00000020986	0.980139	8.47555e-25	7.62278e-24
ENSMUSG00000024743	-3.54396	8.89601e-25	7.99547e-24
ENSMUSG00000029499	-2.50407	9.44343e-25	8.48168e-24
ENSMUSG00000086753	-7.70277	9.91442e-25	8.89863e-24
ENSMUSG00000036879	1.80361	1.00122e-24	8.98022e-24
ENSMUSG00000027395	-1.04814	1.01375e-24	9.08643e-24
ENSMUSG00000059796	-0.885813	1.23078e-24	1.10243e-23
ENSMUSG00000033365	1.51293	1.24136e-24	1.11114e-23
ENSMUSG00000069631	-1.3102	1.26288e-24	1.12963e-23
ENSMUSG00000017221	-0.969219	1.29796e-24	1.16022e-23
ENSMUSG00000013663	1.1739	1.31946e-24	1.17865e-23
ENSMUSG00000013622	1.80537	1.3313e-24	1.18841e-23
ENSMUSG00000091021	-10.0215	1.34258e-24	1.19767e-23
ENSMUSG00000042712	1.06401	1.57834e-24	1.40703e-23
ENSMUSG00000035000	-1.78073	1.84669e-24	1.64514e-23
ENSMUSG00000068479	-7.4299	1.88701e-24	1.67992e-23
ENSMUSG00000038225	-1.69082	1.91026e-24	1.69947e-23
ENSMUSG00000022489	3.28497	2.07086e-24	1.84111e-23
ENSMUSG00000074916	2.3883	2.09432e-24	1.86071e-23
ENSMUSG00000085555	-7.13326	2.13568e-24	1.89617e-23
ENSMUSG00000074934	6.46915	2.22052e-24	1.97017e-23
ENSMUSG00000020413	-1.48231	2.33251e-24	2.06814e-23
ENSMUSG00000039648	-2.42883	2.33949e-24	2.07293e-23
ENSMUSG00000053553	-1.60696	2.37577e-24	2.10366e-23
ENSMUSG00000020777	1.32983	2.43084e-24	2.15098e-23
ENSMUSG00000055296	-1.16747	2.47471e-24	2.18832e-23
ENSMUSG00000022474	-1.10525	2.48052e-24	2.19198e-23
ENSMUSG00000040667	-1.36255	2.50961e-24	2.21621e-23
ENSMUSG00000037366	2.35359	2.51426e-24	2.21882e-23
ENSMUSG00000029270	-2.62165	2.52893e-24	2.23027e-23
ENSMUSG00000021048	-1.13923	2.72597e-24	2.40212e-23
ENSMUSG00000057335	1.23688	2.72744e-24	2.40212e-23
ENSMUSG00000097703	-10.7555	2.77265e-24	2.4403e-23
ENSMUSG00000027071	-3.14346	2.81935e-24	2.47974e-23
ENSMUSG00000003746	1.80719	2.87641e-24	2.52825e-23
ENSMUSG00000023845	1.70945	2.95831e-24	2.59849e-23
ENSMUSG00000015932	1.0213	2.99882e-24	2.63232e-23
ENSMUSG00000073436	-2.42857	3.05956e-24	2.68385e-23
ENSMUSG00000025283	1.51445	3.09825e-24	2.71597e-23
ENSMUSG00000026072	3.97993	3.10462e-24	2.71975e-23
ENSMUSG00000017756	-1.10034	3.13382e-24	2.7435e-23
ENSMUSG00000059263	1.09408	3.25852e-24	2.85077e-23
ENSMUSG00000042195	-2.5602	3.40236e-24	2.97464e-23
ENSMUSG00000025786	1.0645	3.40469e-24	2.9747e-23
ENSMUSG00000002384	-4.25618	3.46758e-24	3.02763e-23
ENSMUSG00000042357	-1.83458	3.48141e-24	3.0377e-23
ENSMUSG00000038351	-1.37057	3.64473e-24	3.17809e-23
ENSMUSG00000060594	3.74148	3.71764e-24	3.23952e-23
ENSMUSG00000060675	-1.36982	3.72825e-24	3.24661e-23
ENSMUSG00000068922	-1.12082	3.85298e-24	3.35301e-23
ENSMUSG00000024887	3.57061	3.91643e-24	3.40597e-23
ENSMUSG00000028557	1.2955	4.066e-24	3.53371e-23
ENSMUSG00000034382	-3.44869	4.16196e-24	3.61473e-23
ENSMUSG00000017774	1.86271	4.34572e-24	3.77183e-23
ENSMUSG00000039007	4.00466	4.49217e-24	3.89637e-23
ENSMUSG00000060860	-1.79465	4.58851e-24	3.97731e-23
ENSMUSG00000061979	-1.96622	4.97351e-24	4.3082e-23
ENSMUSG00000035105	-3.48938	5.01575e-24	4.34193e-23
ENSMUSG00000030216	-1.20372	5.07981e-24	4.39449e-23
ENSMUSG00000097221	-9.48186	5.25248e-24	4.54087e-23
ENSMUSG00000038459	-1.09746	5.63728e-24	4.87035e-23
ENSMUSG00000031070	4.28814	5.73783e-24	4.95396e-23
ENSMUSG00000034647	1.7296	5.80104e-24	5.00525e-23
ENSMUSG00000042082	2.93724	5.99158e-24	5.16627e-23
ENSMUSG00000097876	-7.05545	6.34578e-24	5.46524e-23
ENSMUSG00000028399	3.0932	6.34662e-24	5.46524e-23
ENSMUSG00000027087	1.18695	6.38372e-24	5.49359e-23
ENSMUSG00000028840	-1.55205	6.85179e-24	5.89254e-23
ENSMUSG00000044339	-1.87358	7.26149e-24	6.2408e-23
ENSMUSG00000021182	-2.05117	7.50611e-24	6.44683e-23
ENSMUSG00000045968	-6.08518	7.53211e-24	6.46493e-23
ENSMUSG00000039202	1.50986	7.56569e-24	6.48952e-23
ENSMUSG00000029687	-0.948047	7.78209e-24	6.6708e-23
ENSMUSG00000021913	-1.34604	7.90979e-24	6.77584e-23
ENSMUSG00000020917	-0.884237	8.20333e-24	7.02274e-23
ENSMUSG00000021091	4.96961	8.42395e-24	7.20691e-23
ENSMUSG00000060301	2.73038	8.84197e-24	7.55963e-23
ENSMUSG00000036339	2.77718	9.40294e-24	8.03402e-23
ENSMUSG00000026730	2.13675	1.00612e-23	8.59085e-23
ENSMUSG00000073792	-1.75182	1.02051e-23	8.70809e-23
ENSMUSG00000031985	-1.30191	1.03595e-23	8.83409e-23
ENSMUSG00000057230	1.16892	1.11532e-23	9.50475e-23
ENSMUSG00000060180	1.94558	1.12806e-23	9.60714e-23
ENSMUSG00000038932	-1.77045	1.18926e-23	1.01218e-22
ENSMUSG00000023942	-1.55449	1.19202e-23	1.01388e-22
ENSMUSG00000030678	-1.04998	1.21402e-23	1.03191e-22
ENSMUSG00000005357	5.89551	1.23467e-23	1.04879e-22
ENSMUSG00000023908	-2.1122	1.23593e-23	1.04918e-22
ENSMUSG00000052942	2.42349	1.24748e-23	1.05831e-22
ENSMUSG00000023980	-1.58333	1.32843e-23	1.12626e-22
ENSMUSG00000026622	-1.11743	1.43096e-23	1.2124e-22
ENSMUSG00000021288	1.21533	1.44227e-23	1.2212e-22
ENSMUSG00000066607	2.67699	1.50453e-23	1.2731e-22
ENSMUSG00000022680	1.01758	1.55472e-23	1.31472e-22
ENSMUSG00000027684	4.86809	1.63519e-23	1.38187e-22
ENSMUSG00000015002	1.27961	1.74654e-23	1.47503e-22
ENSMUSG00000028952	-2.32746	1.77455e-23	1.49772e-22
ENSMUSG00000034022	-1.13542	1.79699e-23	1.51569e-22
ENSMUSG00000076218	14.4328	1.84924e-23	1.55876e-22
ENSMUSG00000022676	4.11779	1.91229e-23	1.61088e-22
ENSMUSG00000003316	0.81008	2.06999e-23	1.74261e-22
ENSMUSG00000050965	2.20745	2.14023e-23	1.80058e-22
ENSMUSG00000034997	3.82702	2.23653e-23	1.8804e-22
ENSMUSG00000031508	-1.32951	2.24796e-23	1.8888e-22
ENSMUSG00000033955	2.64083	2.26104e-23	1.89858e-22
ENSMUSG00000047888	1.29283	2.35738e-23	1.97822e-22
ENSMUSG00000031803	-3.84692	2.42805e-23	2.03622e-22
ENSMUSG00000034165	-1.24735	2.49309e-23	2.08943e-22
ENSMUSG00000054693	1.44972	2.5335e-23	2.1216e-22
ENSMUSG00000096923	-7.30492	2.53469e-23	2.1216e-22
ENSMUSG00000034330	-2.22649	2.59711e-23	2.17246e-22
ENSMUSG00000032198	-1.99185	2.63474e-23	2.20253e-22
ENSMUSG00000055943	1.42354	2.70851e-23	2.26277e-22
ENSMUSG00000046167	4.12955	2.85303e-23	2.38199e-22
ENSMUSG00000040560	1.70091	2.97508e-23	2.48232e-22
ENSMUSG00000027932	-1.53855	3.09071e-23	2.57716e-22
ENSMUSG00000070462	-1.49202	3.10963e-23	2.59129e-22
ENSMUSG00000048142	3.20253	3.1176e-23	2.59629e-22
ENSMUSG00000042121	-1.75165	3.12103e-23	2.5975e-22
ENSMUSG00000026925	-1.83894	3.1326e-23	2.60548e-22
ENSMUSG00000028439	2.74143	3.13621e-23	2.60684e-22
ENSMUSG00000002968	-1.91332	3.24035e-23	2.6917e-22
ENSMUSG00000038587	-0.841559	3.36853e-23	2.79641e-22
ENSMUSG00000081044	-6.0682	3.47667e-23	2.88437e-22
ENSMUSG00000041895	1.66941	3.63631e-23	3.01491e-22
ENSMUSG00000033871	-3.31601	3.66062e-23	3.03315e-22
ENSMUSG00000024659	5.68815	3.68221e-23	3.04912e-22
ENSMUSG00000065954	1.31357	3.73385e-23	3.08994e-22
ENSMUSG00000025986	-1.37946	3.75076e-23	3.10198e-22
ENSMUSG00000039018	-1.68516	3.81313e-23	3.15158e-22
ENSMUSG00000085322	-8.16713	3.93607e-23	3.25115e-22
ENSMUSG00000092416	2.0929	3.96686e-23	3.27453e-22
ENSMUSG00000034424	-0.954068	4.1126e-23	3.3927e-22
ENSMUSG00000033287	1.84353	4.13051e-23	3.40534e-22
ENSMUSG00000033039	1.82675	4.22288e-23	3.47932e-22
ENSMUSG00000024501	5.19866	4.31327e-23	3.55157e-22
ENSMUSG00000030530	1.34388	4.32248e-23	3.55692e-22
ENSMUSG00000022671	-1.79548	4.33877e-23	3.56809e-22
ENSMUSG00000040652	-2.0774	4.3529e-23	3.57748e-22
ENSMUSG00000053931	-0.935535	4.46158e-23	3.66451e-22
ENSMUSG00000060938	-1.53258	4.98569e-23	4.09244e-22
ENSMUSG00000030007	-1.26784	4.99548e-23	4.09791e-22
ENSMUSG00000081534	1.31533	5.02447e-23	4.11913e-22
ENSMUSG00000032252	1.54286	5.08098e-23	4.16286e-22
ENSMUSG00000030862	3.57812	5.13127e-23	4.20145e-22
ENSMUSG00000043857	-2.34263	5.23166e-23	4.28098e-22
ENSMUSG00000049624	2.00538	5.29692e-23	4.33169e-22
ENSMUSG00000030748	1.757	5.55845e-23	4.54274e-22
ENSMUSG00000026028	1.26122	5.75631e-23	4.70152e-22
ENSMUSG00000021866	-1.30277	5.97138e-23	4.87416e-22
ENSMUSG00000038280	1.22341	6.06658e-23	4.94879e-22
ENSMUSG00000097518	-10.2966	6.26866e-23	5.11047e-22
ENSMUSG00000024180	-2.22783	6.35375e-23	5.17663e-22
ENSMUSG00000074219	-5.26776	6.41015e-23	5.21935e-22
ENSMUSG00000021830	2.00844	6.51412e-23	5.30073e-22
ENSMUSG00000035486	-4.68944	6.85878e-23	5.57774e-22
ENSMUSG00000088348	-10.3628	7.00989e-23	5.6971e-22
ENSMUSG00000025239	1.69508	7.5691e-23	6.14779e-22
ENSMUSG00000038181	2.6596	7.73569e-23	6.27922e-22
ENSMUSG00000021263	-8.512	8.14129e-23	6.60439e-22
ENSMUSG00000021094	2.44798	8.83691e-23	7.16427e-22
ENSMUSG00000026466	1.46232	9.24371e-23	7.48946e-22
ENSMUSG00000004929	-1.40025	9.88917e-23	8.00749e-22
ENSMUSG00000011658	-2.90099	1.01242e-22	8.19274e-22
ENSMUSG00000038893	-2.36645	1.02837e-22	8.31672e-22
ENSMUSG00000029166	2.25823	1.03718e-22	8.38282e-22
ENSMUSG00000030613	2.13911	1.11064e-22	8.97104e-22
ENSMUSG00000020467	3.34764	1.1167e-22	9.01444e-22
ENSMUSG00000061244	1.37112	1.11922e-22	9.02925e-22
ENSMUSG00000059991	-1.67034	1.13513e-22	9.15201e-22
ENSMUSG00000030245	1.1779	1.18191e-22	9.52057e-22
ENSMUSG00000032011	2.6487	1.18229e-22	9.52057e-22
ENSMUSG00000092060	-0.99848	1.19593e-22	9.62452e-22
ENSMUSG00000054753	-0.898064	1.26337e-22	1.0161e-21
ENSMUSG00000053007	4.26711	1.35483e-22	1.089e-21
ENSMUSG00000021217	2.75875	1.3722e-22	1.10229e-21
ENSMUSG00000038168	5.38755	1.38648e-22	1.11307e-21
ENSMUSG00000037887	3.55264	1.42294e-22	1.14165e-21
ENSMUSG00000078652	0.993913	1.46583e-22	1.17534e-21
ENSMUSG00000029283	-1.55105	1.50075e-22	1.20261e-21
ENSMUSG00000054364	1.86379	1.50853e-22	1.20811e-21
ENSMUSG00000029636	-1.44619	1.50966e-22	1.20828e-21
ENSMUSG00000063873	7.20989	1.51541e-22	1.21215e-21
ENSMUSG00000023886	4.9436	1.55591e-22	1.24378e-21
ENSMUSG00000025241	2.06378	1.57511e-22	1.25836e-21
ENSMUSG00000094410	2.90455	1.57936e-22	1.261e-21
ENSMUSG00000024206	-1.42891	1.58814e-22	1.26724e-21
ENSMUSG00000026608	-1.17113	1.64544e-22	1.31216e-21
ENSMUSG00000020424	-1.69869	1.6999e-22	1.35477e-21
ENSMUSG00000039208	3.38438	1.74665e-22	1.39119e-21
ENSMUSG00000045744	-6.59545	1.82138e-22	1.44983e-21
ENSMUSG00000068267	1.26695	1.90998e-22	1.51944e-21
ENSMUSG00000000171	-0.978946	2.10281e-22	1.67183e-21
ENSMUSG00000040472	-1.46317	2.135e-22	1.69639e-21
ENSMUSG00000045827	3.90504	2.15661e-22	1.71253e-21
ENSMUSG00000038615	0.949789	2.32696e-22	1.84669e-21
ENSMUSG00000024266	-4.48471	2.43747e-22	1.93323e-21
ENSMUSG00000035275	-2.67371	2.46257e-22	1.95195e-21
ENSMUSG00000097698	-10.1779	2.48199e-22	1.96616e-21
ENSMUSG00000075419	2.45185	2.51463e-22	1.99083e-21
ENSMUSG00000023051	-1.24757	2.55936e-22	2.02502e-21
ENSMUSG00000042874	-7.25736	2.57782e-22	2.0384e-21
ENSMUSG00000022521	1.27034	2.79692e-22	2.21033e-21
ENSMUSG00000045934	3.18124	2.85425e-22	2.25428e-21
ENSMUSG00000016344	-1.78127	2.90525e-22	2.29318e-21
ENSMUSG00000021453	2.51707	3.10508e-22	2.44944e-21
ENSMUSG00000036986	-1.31725	3.16749e-22	2.49718e-21
ENSMUSG00000049858	2.92218	3.17594e-22	2.50234e-21
ENSMUSG00000076431	2.21259	3.2292e-22	2.54278e-21
ENSMUSG00000064210	1.95892	3.32568e-22	2.61719e-21
ENSMUSG00000024421	-2.46442	3.34297e-22	2.62921e-21
ENSMUSG00000019832	3.05889	3.35233e-22	2.635e-21
ENSMUSG00000017724	3.3913	3.37428e-22	2.65068e-21
ENSMUSG00000034343	1.39231	3.47436e-22	2.72766e-21
ENSMUSG00000028047	2.36	3.48192e-22	2.73197e-21
ENSMUSG00000026837	4.31332	3.51287e-22	2.75461e-21
ENSMUSG00000018581	-4.30496	3.67947e-22	2.88353e-21
ENSMUSG00000097129	-5.71146	3.82281e-22	2.99408e-21
ENSMUSG00000002068	-1.54479	3.88744e-22	3.04289e-21
ENSMUSG00000050732	1.91297	4.08302e-22	3.19408e-21
ENSMUSG00000097206	-10.1288	4.17029e-22	3.26041e-21
ENSMUSG00000070738	-1.04762	4.19138e-22	3.27495e-21
ENSMUSG00000097821	-7.29011	4.21198e-22	3.28909e-21
ENSMUSG00000006731	2.30691	4.23292e-22	3.30348e-21
ENSMUSG00000032324	1.18274	4.49424e-22	3.50535e-21
ENSMUSG00000006517	-2.10764	4.82586e-22	3.76177e-21
ENSMUSG00000047126	0.905343	4.86693e-22	3.79154e-21
ENSMUSG00000020774	6.44679	4.91811e-22	3.82914e-21
ENSMUSG00000097451	1.47396	5.13487e-22	3.99554e-21
ENSMUSG00000028010	-1.42847	5.25526e-22	4.0868e-21
ENSMUSG00000041577	2.63945	5.38762e-22	4.18726e-21
ENSMUSG00000052430	3.84067	5.54341e-22	4.30579e-21
ENSMUSG00000037262	4.46123	5.63048e-22	4.37084e-21
ENSMUSG00000092185	-10.1132	5.88849e-22	4.56844e-21
ENSMUSG00000021796	1.14132	6.05188e-22	4.69244e-21
ENSMUSG00000040520	1.74156	6.61389e-22	5.12518e-21
ENSMUSG00000031948	-0.935129	6.8406e-22	5.29774e-21
ENSMUSG00000020340	-1.89528	6.96131e-22	5.38805e-21
ENSMUSG00000021772	-1.86338	7.02455e-22	5.4338e-21
ENSMUSG00000030060	-1.25959	7.11903e-22	5.50365e-21
ENSMUSG00000051154	1.33423	7.36256e-22	5.68859e-21
ENSMUSG00000003072	-1.15115	7.49711e-22	5.78914e-21
ENSMUSG00000022314	-0.899756	7.90491e-22	6.10046e-21
ENSMUSG00000061286	-1.34765	8.02969e-22	6.19312e-21
ENSMUSG00000035969	2.87255	8.05474e-22	6.2088e-21
ENSMUSG00000028465	1.33443	8.45452e-22	6.51315e-21
ENSMUSG00000107283	1.90701	8.60307e-22	6.62056e-21
ENSMUSG00000027605	-2.02584	8.60401e-22	6.62056e-21
ENSMUSG00000026458	-2.64126	8.67336e-22	6.67002e-21
ENSMUSG00000066842	6.427	8.73687e-22	6.71494e-21
ENSMUSG00000019647	3.17075	8.79109e-22	6.75266e-21
ENSMUSG00000070867	5.93164	8.88887e-22	6.82379e-21
ENSMUSG00000001891	1.3494	9.26019e-22	7.1047e-21
ENSMUSG00000048897	-1.51505	9.38476e-22	7.19608e-21
ENSMUSG00000004187	-3.55757	9.6073e-22	7.36242e-21
ENSMUSG00000039994	-1.27535	9.90348e-22	7.58498e-21
ENSMUSG00000004661	-1.48318	9.96003e-22	7.62385e-21
ENSMUSG00000046879	5.59835	1.02447e-21	7.8372e-21
ENSMUSG00000018983	-2.7483	1.03802e-21	7.93626e-21
ENSMUSG00000038540	-5.93564	1.0571e-21	8.07742e-21
ENSMUSG00000074210	-5.0921	1.06733e-21	8.15087e-21
ENSMUSG00000068876	-2.19179	1.07992e-21	8.24219e-21
ENSMUSG00000056481	4.05177	1.13754e-21	8.67697e-21
ENSMUSG00000022371	3.36484	1.15388e-21	8.79653e-21
ENSMUSG00000040254	4.39596	1.16101e-21	8.84569e-21
ENSMUSG00000011884	-1.16357	1.17761e-21	8.96704e-21
ENSMUSG00000063952	-1.37041	1.3e-21	9.89327e-21
ENSMUSG00000020640	1.39857	1.30339e-21	9.91333e-21
ENSMUSG00000032827	-2.19546	1.31157e-21	9.96975e-21
ENSMUSG00000068284	1.63498	1.33534e-21	1.01446e-20
ENSMUSG00000031898	-5.08814	1.38648e-21	1.0527e-20
ENSMUSG00000037211	-2.48941	1.53119e-21	1.1619e-20
ENSMUSG00000005566	-0.964162	1.57108e-21	1.19148e-20
ENSMUSG00000097737	-8.55082	1.58488e-21	1.20126e-20
ENSMUSG00000021493	1.62027	1.60791e-21	1.21802e-20
ENSMUSG00000060703	2.47351	1.62847e-21	1.23288e-20
ENSMUSG00000020870	-6.31117	1.6465e-21	1.24581e-20
ENSMUSG00000066026	1.89479	1.6677e-21	1.26112e-20
ENSMUSG00000041966	-2.13907	1.7171e-21	1.29773e-20
ENSMUSG00000026955	-2.10498	1.75237e-21	1.32363e-20
ENSMUSG00000069806	1.82936	1.77888e-21	1.34289e-20
ENSMUSG00000026974	-1.03217	1.86164e-21	1.40456e-20
ENSMUSG00000027239	-2.34757	1.91351e-21	1.44286e-20
ENSMUSG00000017858	-1.13247	1.91746e-21	1.44501e-20
ENSMUSG00000047514	1.13285	1.94561e-21	1.46539e-20
ENSMUSG00000027254	2.0002	1.96685e-21	1.48054e-20
ENSMUSG00000044345	1.34487	2.0124e-21	1.51396e-20
ENSMUSG00000027404	-1.27452	2.02769e-21	1.52459e-20
ENSMUSG00000020946	1.23029	2.03439e-21	1.52876e-20
ENSMUSG00000030934	1.0068	2.0752e-21	1.55853e-20
ENSMUSG00000028668	1.05191	2.11555e-21	1.58793e-20
ENSMUSG00000052133	-2.68929	2.17151e-21	1.62901e-20
ENSMUSG00000028926	2.40653	2.20867e-21	1.65594e-20
ENSMUSG00000054640	4.03795	2.2999e-21	1.72335e-20
ENSMUSG00000031217	2.73919	2.32811e-21	1.7435e-20
ENSMUSG00000004798	1.6321	2.38613e-21	1.78593e-20
ENSMUSG00000020528	-1.69465	2.41883e-21	1.80937e-20
ENSMUSG00000055670	1.50277	2.42288e-21	1.81138e-20
ENSMUSG00000029428	2.28306	2.49679e-21	1.86558e-20
ENSMUSG00000062380	1.98716	2.51615e-21	1.87897e-20
ENSMUSG00000036093	1.03022	2.56506e-21	1.91441e-20
ENSMUSG00000022635	1.54069	2.5852e-21	1.92835e-20
ENSMUSG00000020712	-5.34307	2.59921e-21	1.9377e-20
ENSMUSG00000024130	1.27166	2.70221e-21	2.01334e-20
ENSMUSG00000059149	-3.92534	2.77755e-21	2.06831e-20
ENSMUSG00000064215	1.99027	2.83126e-21	2.10711e-20
ENSMUSG00000068115	1.5086	2.84384e-21	2.11527e-20
ENSMUSG00000008540	4.12907	2.85837e-21	2.12488e-20
ENSMUSG00000037031	-2.28927	2.8919e-21	2.1486e-20
ENSMUSG00000022365	1.05487	2.98772e-21	2.21854e-20
ENSMUSG00000023403	-1.73216	2.99102e-21	2.21973e-20
ENSMUSG00000030861	1.4708	3.22361e-21	2.39099e-20
ENSMUSG00000025466	-2.47716	3.24571e-21	2.40603e-20
ENSMUSG00000015305	1.94591	3.35047e-21	2.48229e-20
ENSMUSG00000005373	-2.00676	3.40912e-21	2.52432e-20
ENSMUSG00000054580	5.51348	3.51176e-21	2.59886e-20
ENSMUSG00000004508	2.78452	3.67377e-21	2.71723e-20
ENSMUSG00000018470	-2.8096	3.67665e-21	2.71783e-20
ENSMUSG00000000340	-1.41054	3.78013e-21	2.79276e-20
ENSMUSG00000097305	-6.48827	3.88138e-21	2.86595e-20
ENSMUSG00000079173	-4.29766	3.89543e-21	2.87435e-20
ENSMUSG00000045193	-1.45114	3.89712e-21	2.87435e-20
ENSMUSG00000033953	1.20504	3.97871e-21	2.93288e-20
ENSMUSG00000028741	-1.10996	4.14198e-21	3.05152e-20
ENSMUSG00000005873	1.72713	4.32066e-21	3.18138e-20
ENSMUSG00000020590	1.39966	4.46248e-21	3.28397e-20
ENSMUSG00000038127	1.3158	4.5957e-21	3.38011e-20
ENSMUSG00000024621	-2.95085	4.70759e-21	3.46047e-20
ENSMUSG00000006585	-1.58945	4.83713e-21	3.55371e-20
ENSMUSG00000023393	-2.12859	4.98606e-21	3.66108e-20
ENSMUSG00000017288	1.54834	5.12709e-21	3.76254e-20
ENSMUSG00000056394	-1.01701	5.15965e-21	3.78432e-20
ENSMUSG00000034903	2.51165	5.1764e-21	3.79449e-20
ENSMUSG00000027488	1.44471	5.21882e-21	3.82346e-20
ENSMUSG00000031357	1.6613	5.25064e-21	3.84463e-20
ENSMUSG00000022044	3.87621	5.26541e-21	3.8533e-20
ENSMUSG00000022367	3.45853	5.2835e-21	3.86439e-20
ENSMUSG00000092655	-7.22755	5.54272e-21	4.05173e-20
ENSMUSG00000029314	-2.26204	5.5736e-21	4.07204e-20
ENSMUSG00000097889	-8.92513	6.06852e-21	4.43117e-20
ENSMUSG00000001228	-0.920334	6.10595e-21	4.45602e-20
ENSMUSG00000036086	-1.31067	6.22128e-21	4.53768e-20
ENSMUSG00000061689	1.21096	6.54671e-21	4.77239e-20
ENSMUSG00000041598	-1.28797	6.74583e-21	4.91482e-20
ENSMUSG00000026576	-1.44951	7.36576e-21	5.36351e-20
ENSMUSG00000022548	3.99739	7.41114e-21	5.39357e-20
ENSMUSG00000030660	1.18873	7.54892e-21	5.49081e-20
ENSMUSG00000032218	-1.35946	7.70808e-21	5.60348e-20
ENSMUSG00000095567	-1.05737	7.88392e-21	5.72814e-20
ENSMUSG00000049482	-1.50571	7.99571e-21	5.80616e-20
ENSMUSG00000097811	-8.17667	8.02855e-21	5.82679e-20
ENSMUSG00000019813	-1.31884	8.1017e-21	5.87664e-20
ENSMUSG00000027706	1.24896	8.16788e-21	5.92137e-20
ENSMUSG00000006304	0.918763	8.74587e-21	6.3369e-20
ENSMUSG00000043909	-1.1065	9.09043e-21	6.58293e-20
ENSMUSG00000022091	1.94591	9.14622e-21	6.61969e-20
ENSMUSG00000020828	2.23371	9.34472e-21	6.75964e-20
ENSMUSG00000000782	-1.55168	9.38979e-21	6.78851e-20
ENSMUSG00000086779	-10.037	9.77467e-21	7.06289e-20
ENSMUSG00000074238	-1.07918	9.89901e-21	7.1488e-20
ENSMUSG00000087354	-10.1263	1.0446e-20	7.53968e-20
ENSMUSG00000013997	-1.72788	1.05295e-20	7.59582e-20
ENSMUSG00000040714	-2.403	1.0861e-20	7.8306e-20
ENSMUSG00000036745	3.88133	1.08699e-20	7.83279e-20
ENSMUSG00000018341	-4.7377	1.08826e-20	7.83761e-20
ENSMUSG00000026238	1.27973	1.09135e-20	7.85554e-20
ENSMUSG00000074259	-2.64689	1.09712e-20	7.89281e-20
ENSMUSG00000044641	-1.64348	1.12125e-20	8.06199e-20
ENSMUSG00000001017	-1.30098	1.1278e-20	8.10464e-20
ENSMUSG00000038884	-3.05348	1.1406e-20	8.19218e-20
ENSMUSG00000022136	1.01165	1.23879e-20	8.89255e-20
ENSMUSG00000029671	6.28103	1.27112e-20	9.11963e-20
ENSMUSG00000052459	0.846447	1.30318e-20	9.34453e-20
ENSMUSG00000020888	-1.80776	1.4317e-20	1.02605e-19
ENSMUSG00000020248	-1.09635	1.44055e-20	1.03183e-19
ENSMUSG00000022564	1.88441	1.58868e-20	1.13731e-19
ENSMUSG00000027510	-1.64692	1.59102e-20	1.13837e-19
ENSMUSG00000027009	3.65023	1.65648e-20	1.18456e-19
ENSMUSG00000044674	2.4567	1.68136e-20	1.20171e-19
ENSMUSG00000019845	-2.23108	1.68297e-20	1.2022e-19
ENSMUSG00000003099	-1.25414	1.70049e-20	1.21406e-19
ENSMUSG00000031696	1.0923	1.71197e-20	1.22159e-19
ENSMUSG00000029762	2.14495	1.73947e-20	1.24054e-19
ENSMUSG00000031633	0.865703	1.74126e-20	1.24115e-19
ENSMUSG00000024603	1.12587	1.75068e-20	1.24718e-19
ENSMUSG00000028141	-9.97261	1.80597e-20	1.28587e-19
ENSMUSG00000027379	-1.59288	1.81943e-20	1.29476e-19
ENSMUSG00000040434	-3.13203	1.82095e-20	1.29514e-19
ENSMUSG00000039899	4.24617	1.83969e-20	1.30744e-19
ENSMUSG00000036334	2.28365	1.84023e-20	1.30744e-19
ENSMUSG00000026192	-0.875519	1.85996e-20	1.32074e-19
ENSMUSG00000006386	4.1756	2.05473e-20	1.45826e-19
ENSMUSG00000097405	-9.96075	2.09885e-20	1.48877e-19
ENSMUSG00000040249	1.15125	2.12906e-20	1.50939e-19
ENSMUSG00000085169	-6.97652	2.14668e-20	1.52106e-19
ENSMUSG00000059810	-3.18693	2.19517e-20	1.55458e-19
ENSMUSG00000097854	-10.0102	2.20056e-20	1.55755e-19
ENSMUSG00000026142	1.44104	2.35627e-20	1.66687e-19
ENSMUSG00000027655	-1.42175	2.40227e-20	1.6985e-19
ENSMUSG00000026126	-6.7539	2.51938e-20	1.78034e-19
ENSMUSG00000027995	4.07805	2.57364e-20	1.81771e-19
ENSMUSG00000029111	-1.17955	2.63572e-20	1.86056e-19
ENSMUSG00000031513	1.28555	2.73192e-20	1.92743e-19
ENSMUSG00000049551	-2.72249	2.78386e-20	1.96302e-19
ENSMUSG00000021196	-1.30939	2.9118e-20	2.05214e-19
ENSMUSG00000087528	-6.13895	2.95989e-20	2.08492e-19
ENSMUSG00000000751	-0.803093	2.9891e-20	2.10404e-19
ENSMUSG00000057286	-3.44049	2.99024e-20	2.10404e-19
ENSMUSG00000021065	1.46244	3.04123e-20	2.13877e-19
ENSMUSG00000023262	-1.47895	3.08428e-20	2.16789e-19
ENSMUSG00000001036	-1.08535	3.08877e-20	2.16989e-19
ENSMUSG00000024521	1.02098	3.10409e-20	2.17949e-19
ENSMUSG00000097152	-6.03645	3.22812e-20	2.26537e-19
ENSMUSG00000030609	-0.916662	3.3781e-20	2.36935e-19
ENSMUSG00000031024	1.31678	3.56532e-20	2.49933e-19
ENSMUSG00000045106	-4.00437	3.63645e-20	2.54784e-19
ENSMUSG00000072980	-1.6948	3.68694e-20	2.58184e-19
ENSMUSG00000038045	-3.22537	3.72331e-20	2.60592e-19
ENSMUSG00000035683	-1.19728	3.92786e-20	2.74762e-19
ENSMUSG00000023266	-2.95281	4.02156e-20	2.81167e-19
ENSMUSG00000048458	3.30222	4.18798e-20	2.92647e-19
ENSMUSG00000068859	-3.70906	4.3709e-20	3.05267e-19
ENSMUSG00000097748	-5.08729	4.6671e-20	3.25781e-19
ENSMUSG00000022466	-1.42355	4.68476e-20	3.2684e-19
ENSMUSG00000078570	-1.8202	4.75629e-20	3.31655e-19
ENSMUSG00000052914	5.44929	4.79969e-20	3.34504e-19
ENSMUSG00000038151	-2.84494	4.84032e-20	3.37157e-19
ENSMUSG00000027865	1.54095	4.88354e-20	3.39988e-19
ENSMUSG00000003161	1.24535	4.95821e-20	3.45003e-19
ENSMUSG00000079445	-2.79032	5.04508e-20	3.50862e-19
ENSMUSG00000016262	2.13301	5.10085e-20	3.54554e-19
ENSMUSG00000004038	-3.86034	5.1094e-20	3.5496e-19
ENSMUSG00000035274	1.64166	5.11305e-20	3.55026e-19
ENSMUSG00000002897	2.39478	5.27225e-20	3.65888e-19
ENSMUSG00000049971	-2.432	5.28911e-20	3.66864e-19
ENSMUSG00000047045	1.27144	5.2935e-20	3.66975e-19
ENSMUSG00000031167	0.770296	5.30806e-20	3.67791e-19
ENSMUSG00000023945	4.90752	5.3829e-20	3.7278e-19
ENSMUSG00000008475	1.20979	5.42422e-20	3.75444e-19
ENSMUSG00000058230	2.15738	5.46814e-20	3.78285e-19
ENSMUSG00000026202	-1.2172	5.56628e-20	3.84872e-19
ENSMUSG00000032898	-1.43843	6.1295e-20	4.23592e-19
ENSMUSG00000024791	-1.3086	6.2817e-20	4.33883e-19
ENSMUSG00000085636	-4.72051	6.66351e-20	4.60013e-19
ENSMUSG00000018651	-1.29359	6.79979e-20	4.69175e-19
ENSMUSG00000070003	-1.81476	7.03589e-20	4.85211e-19
ENSMUSG00000027692	1.9302	7.06714e-20	4.87111e-19
ENSMUSG00000040350	2.24913	7.90483e-20	5.44564e-19
ENSMUSG00000060985	-4.63923	8.57702e-20	5.90562e-19
ENSMUSG00000036850	5.09175	8.67541e-20	5.97024e-19
ENSMUSG00000021131	-0.887382	8.78393e-20	6.04177e-19
ENSMUSG00000027805	1.71681	8.82381e-20	6.06602e-19
ENSMUSG00000005161	-0.997258	9.35596e-20	6.4285e-19
ENSMUSG00000020614	3.7916	9.51972e-20	6.5376e-19
ENSMUSG00000097380	-9.82551	9.73585e-20	6.68254e-19
ENSMUSG00000087107	6.19995	9.83144e-20	6.74463e-19
ENSMUSG00000097770	-9.88457	1.0043e-19	6.88621e-19
ENSMUSG00000038365	1.58159	1.02182e-19	7.00263e-19
ENSMUSG00000028873	-1.48599	1.05272e-19	7.21067e-19
ENSMUSG00000092124	-5.6091	1.07277e-19	7.34418e-19
ENSMUSG00000090958	2.84235	1.11323e-19	7.61721e-19
ENSMUSG00000019951	0.983109	1.18514e-19	8.10504e-19
ENSMUSG00000006289	-1.35806	1.19954e-19	8.19926e-19
ENSMUSG00000028780	5.44704	1.20362e-19	8.22287e-19
ENSMUSG00000022358	2.40895	1.22344e-19	8.35395e-19
ENSMUSG00000036432	-1.62014	1.29568e-19	8.84264e-19
ENSMUSG00000026764	2.09872	1.29966e-19	8.86514e-19
ENSMUSG00000034663	1.68592	1.30804e-19	8.91768e-19
ENSMUSG00000097090	-9.83459	1.34127e-19	9.13956e-19
ENSMUSG00000060487	5.19141	1.34226e-19	9.14151e-19
ENSMUSG00000020671	0.906006	1.37466e-19	9.35737e-19
ENSMUSG00000042046	1.32503	1.43324e-19	9.75107e-19
ENSMUSG00000067085	-9.78977	1.46333e-19	9.95061e-19
ENSMUSG00000058740	-6.23461	1.49048e-19	1.013e-18
ENSMUSG00000014867	0.92589	1.49159e-19	1.01323e-18
ENSMUSG00000022723	-1.69885	1.49317e-19	1.01378e-18
ENSMUSG00000078350	-1.6742	1.4948e-19	1.01436e-18
ENSMUSG00000020902	1.41453	1.56535e-19	1.0617e-18
ENSMUSG00000026069	5.26657	1.56648e-19	1.06191e-18
ENSMUSG00000029212	4.52038	1.59355e-19	1.07971e-18
ENSMUSG00000102748	4.74984	1.63798e-19	1.10924e-18
ENSMUSG00000044664	-3.54	1.65342e-19	1.11912e-18
ENSMUSG00000036241	0.90603	1.65637e-19	1.12054e-18
ENSMUSG00000027460	3.91329	1.75454e-19	1.18634e-18
ENSMUSG00000032492	3.14627	1.7638e-19	1.19199e-18
ENSMUSG00000028883	4.90714	1.82218e-19	1.23082e-18
ENSMUSG00000023094	3.18399	1.86738e-19	1.2607e-18
ENSMUSG00000071547	-1.3925	1.87306e-19	1.26388e-18
ENSMUSG00000031257	-6.33971	1.92913e-19	1.30105e-18
ENSMUSG00000023971	-1.05393	1.93516e-19	1.30445e-18
ENSMUSG00000055717	-3.33667	1.96162e-19	1.32161e-18
ENSMUSG00000070880	-4.01748	1.96838e-19	1.32548e-18
ENSMUSG00000034336	-2.54776	2.00461e-19	1.34919e-18
ENSMUSG00000033434	-1.80677	2.01361e-19	1.35456e-18
ENSMUSG00000006310	-3.05373	2.03947e-19	1.37125e-18
ENSMUSG00000024601	-1.23963	2.11816e-19	1.42343e-18
ENSMUSG00000087109	-9.92141	2.12392e-19	1.42657e-18
ENSMUSG00000060029	-9.7716	2.19114e-19	1.47097e-18
ENSMUSG00000034602	0.960131	2.21969e-19	1.48938e-18
ENSMUSG00000028015	4.02411	2.28043e-19	1.52935e-18
ENSMUSG00000024350	1.50222	2.36757e-19	1.58698e-18
ENSMUSG00000031284	3.58367	2.38077e-19	1.59502e-18
ENSMUSG00000036599	2.0722	2.48114e-19	1.66142e-18
ENSMUSG00000015365	-3.2233	2.50568e-19	1.67647e-18
ENSMUSG00000031737	3.36028	2.50616e-19	1.67647e-18
ENSMUSG00000041420	3.34338	2.65922e-19	1.77795e-18
ENSMUSG00000029208	-1.67668	2.69349e-19	1.79994e-18
ENSMUSG00000022962	-0.784444	2.70114e-19	1.80414e-18
ENSMUSG00000052920	6.69609	2.7188e-19	1.81502e-18
ENSMUSG00000021701	1.48324	2.75493e-19	1.8382e-18
ENSMUSG00000006586	2.10803	2.76948e-19	1.84697e-18
ENSMUSG00000047648	-0.97617	2.79368e-19	1.86217e-18
ENSMUSG00000079480	-2.86833	2.82382e-19	1.88131e-18
ENSMUSG00000022265	1.58777	2.86562e-19	1.90819e-18
ENSMUSG00000032946	-2.84636	2.86735e-19	1.90838e-18
ENSMUSG00000032479	0.724811	2.9167e-19	1.94024e-18
ENSMUSG00000037594	1.78739	2.9182e-19	1.94025e-18
ENSMUSG00000037474	-1.32927	2.94511e-19	1.95716e-18
ENSMUSG00000029414	-1.21825	2.94688e-19	1.95735e-18
ENSMUSG00000031903	1.17523	2.98342e-19	1.98062e-18
ENSMUSG00000072893	-4.15847	3.03498e-19	2.01383e-18
ENSMUSG00000051343	1.54222	3.03702e-19	2.01417e-18
ENSMUSG00000041390	1.62355	3.07674e-19	2.03948e-18
ENSMUSG00000010461	6.03394	3.10029e-19	2.05406e-18
ENSMUSG00000000568	-0.941055	3.15387e-19	2.08851e-18
ENSMUSG00000041757	-1.9232	3.30065e-19	2.1846e-18
ENSMUSG00000041915	1.56923	3.42416e-19	2.26521e-18
ENSMUSG00000035407	-1.83857	3.53613e-19	2.33811e-18
ENSMUSG00000051451	-1.26415	3.5526e-19	2.34782e-18
ENSMUSG00000024949	-0.834025	3.63438e-19	2.40066e-18
ENSMUSG00000024486	1.84635	3.696e-19	2.44014e-18
ENSMUSG00000007570	-1.792	3.71824e-19	2.45359e-18
ENSMUSG00000024883	2.08796	3.73734e-19	2.46496e-18
ENSMUSG00000009185	4.39634	3.78034e-19	2.49207e-18
ENSMUSG00000040824	-1.1456	3.80056e-19	2.50415e-18
ENSMUSG00000024072	1.2127	3.82614e-19	2.51973e-18
ENSMUSG00000033565	0.755066	3.83877e-19	2.52679e-18
[truncated: 11,159 more rows]

## Sheet: DESeq_E_MTAB_7730_CASTvs129
gene	log2FoldChange	pvalue	padj
ENSMUSG00000001542	-2.53433	0	0
ENSMUSG00000030662	2.58891	0	0
ENSMUSG00000022477	4.84523	0	0
ENSMUSG00000022940	-8.43361	0	0
ENSMUSG00000026980	3.21672	0	0
ENSMUSG00000038690	-3.51193	6.72897e-274	1.3948e-270
ENSMUSG00000053604	-4.37676	4.25732e-264	7.56404e-261
ENSMUSG00000020186	4.35205	1.34508e-263	1.86096e-260
ENSMUSG00000078695	-4.59743	1.34668e-263	1.86096e-260
ENSMUSG00000054604	-1.26516	4.11668e-257	5.11991e-254
ENSMUSG00000046711	7.61061	6.43859e-252	7.2797e-249
ENSMUSG00000051223	-2.19712	1.84176e-244	1.90883e-241
ENSMUSG00000056209	5.46388	4.66385e-236	4.46187e-233
ENSMUSG00000112449	-4.60613	3.8342e-234	3.40614e-231
ENSMUSG00000090733	-6.85584	9.74046e-221	8.07614e-218
ENSMUSG00000051950	-3.57372	2.22699e-216	1.73107e-213
ENSMUSG00000062098	-2.73151	3.72328e-211	2.72391e-208
ENSMUSG00000061130	-2.80711	2.59556e-210	1.79339e-207
ENSMUSG00000040033	3.22785	2.38052e-206	1.55824e-203
ENSMUSG00000018411	-2.00164	3.98702e-201	2.47933e-198
ENSMUSG00000035215	-4.53331	5.0757e-195	3.00602e-192
ENSMUSG00000035078	-1.82475	2.07613e-189	1.17368e-186
ENSMUSG00000023150	1.32896	1.59997e-185	8.65166e-183
ENSMUSG00000030774	-1.66533	3.46865e-182	1.79748e-179
ENSMUSG00000028677	2.34101	3.34115e-181	1.66216e-178
ENSMUSG00000046062	-1.61938	5.33598e-181	2.55244e-178
ENSMUSG00000031651	2.50822	1.16396e-177	5.36153e-175
ENSMUSG00000027852	-1.21711	1.97988e-174	8.79418e-172
ENSMUSG00000024421	-3.06964	2.63084e-164	1.12827e-161
ENSMUSG00000026687	-2.08208	1.6454e-160	6.82129e-158
ENSMUSG00000038151	-2.77473	5.84133e-159	2.3435e-156
ENSMUSG00000016028	2.70366	6.02231e-158	2.34061e-155
ENSMUSG00000054648	-3.33442	1.20046e-155	4.52429e-153
ENSMUSG00000018865	2.87105	5.7096e-155	2.08854e-152
ENSMUSG00000019467	2.55328	9.98318e-155	3.54745e-152
ENSMUSG00000024423	-2.39047	3.80428e-153	1.31427e-150
ENSMUSG00000000631	1.52012	2.32892e-147	7.82832e-145
ENSMUSG00000020455	3.09286	5.93796e-144	1.94343e-141
ENSMUSG00000037376	-1.98721	6.66673e-143	2.126e-140
ENSMUSG00000020773	-3.08348	1.63716e-142	5.09035e-140
ENSMUSG00000005672	1.38753	6.45051e-141	1.95671e-138
ENSMUSG00000040693	4.01791	6.8847e-141	2.03869e-138
ENSMUSG00000052681	-1.68768	7.17869e-141	2.07631e-138
ENSMUSG00000027091	-1.00026	1.77969e-139	5.03046e-137
ENSMUSG00000018427	3.65554	5.30229e-139	1.46544e-136
ENSMUSG00000060499	5.00229	1.44815e-137	3.91535e-135
ENSMUSG00000033020	-3.72007	9.5652e-136	2.53112e-133
ENSMUSG00000046000	-2.73893	4.10803e-132	1.06441e-129
ENSMUSG00000024410	-2.31144	4.07283e-130	1.03375e-127
ENSMUSG00000042035	2.34373	4.84327e-129	1.20472e-126
ENSMUSG00000004113	-4.64782	4.26111e-128	1.03913e-125
ENSMUSG00000005360	-3.11984	8.44646e-126	2.02017e-123
ENSMUSG00000025534	2.61294	3.99501e-125	9.3747e-123
ENSMUSG00000053559	-2.96446	7.35439e-125	1.69382e-122
ENSMUSG00000074653	8.2504	6.47894e-124	1.46506e-121
ENSMUSG00000040624	2.81797	1.29021e-122	2.86542e-120
ENSMUSG00000031578	-0.965313	3.63081e-122	7.92217e-120
ENSMUSG00000044502	-1.8508	6.68602e-122	1.43369e-119
ENSMUSG00000076138	7.41955	1.06902e-120	2.25346e-118
ENSMUSG00000062825	-3.08084	1.89283e-120	3.92352e-118
ENSMUSG00000094125	-6.96647	2.58559e-120	5.27164e-118
ENSMUSG00000062006	-4.94786	3.6373e-119	7.2963e-117
ENSMUSG00000021811	-2.44488	8.45473e-117	1.66907e-114
ENSMUSG00000005774	2.46833	2.47581e-116	4.8112e-114
ENSMUSG00000028234	-5.67517	2.83682e-116	5.42792e-114
ENSMUSG00000041084	-1.49815	3.47211e-116	6.54283e-114
ENSMUSG00000038160	-1.47622	8.59614e-116	1.59567e-113
ENSMUSG00000061315	-2.06206	1.18615e-113	2.16943e-111
ENSMUSG00000021665	-2.41255	1.23944e-113	2.23405e-111
ENSMUSG00000034163	2.12195	1.62672e-113	2.89022e-111
ENSMUSG00000041841	-3.43815	6.67105e-113	1.16856e-110
ENSMUSG00000024298	2.90387	7.1352e-112	1.23251e-109
ENSMUSG00000025781	-1.37168	2.20198e-111	3.75152e-109
ENSMUSG00000048865	4.76673	4.32558e-109	7.2699e-107
ENSMUSG00000028614	-1.17278	6.23376e-109	1.03372e-106
ENSMUSG00000020865	-6.52539	4.7029e-108	7.69605e-106
ENSMUSG00000048503	3.50584	5.342e-108	8.62836e-106
ENSMUSG00000000365	2.41454	5.46424e-108	8.71265e-106
ENSMUSG00000071180	-1.95353	9.71625e-107	1.52963e-104
ENSMUSG00000003657	3.01568	3.7053e-106	5.76035e-104
ENSMUSG00000095562	7.30285	3.92158e-106	6.02132e-104
ENSMUSG00000026775	-0.919137	6.11118e-106	9.26887e-104
ENSMUSG00000030638	-2.6543	1.34795e-104	2.01982e-102
ENSMUSG00000027601	-1.82574	1.85823e-104	2.75129e-102
ENSMUSG00000008090	-3.40197	3.33964e-104	4.88648e-102
ENSMUSG00000000740	-4.05795	1.38396e-103	2.00143e-101
ENSMUSG00000040728	-4.20302	3.53935e-103	5.05965e-101
ENSMUSG00000029833	-1.07544	1.04832e-102	1.48159e-100
ENSMUSG00000028950	-4.32993	2.292e-102	3.20287e-100
ENSMUSG00000025582	-4.70283	6.49658e-102	8.97755e-100
ENSMUSG00000062742	-8.50418	6.60224e-102	9.02331e-100
ENSMUSG00000044968	1.74342	1.91788e-101	2.59269e-99
ENSMUSG00000028126	-1.75282	4.23575e-101	5.66452e-99
ENSMUSG00000049327	1.03109	4.36785e-100	5.77904e-98
ENSMUSG00000012422	-1.30094	4.56862e-99	5.98104e-97
ENSMUSG00000025195	1.99382	1.24094e-98	1.60767e-96
ENSMUSG00000028842	2.46417	2.47591e-98	3.17452e-96
ENSMUSG00000047139	4.15774	1.11096e-97	1.4099e-95
ENSMUSG00000006442	-1.57541	2.30573e-97	2.8966e-95
ENSMUSG00000042121	-3.00731	3.92025e-97	4.87562e-95
ENSMUSG00000105987	4.61712	6.2311e-96	7.67289e-94
ENSMUSG00000024287	-1.60374	1.88299e-95	2.29595e-93
ENSMUSG00000073676	-1.43837	2.65147e-95	3.20158e-93
ENSMUSG00000031148	-1.6724	3.83517e-93	4.58634e-91
ENSMUSG00000022685	-1.14028	5.90646e-93	6.99606e-91
ENSMUSG00000055850	1.99712	6.27677e-93	7.36454e-91
ENSMUSG00000032875	1.95098	7.5133e-93	8.73298e-91
ENSMUSG00000029469	3.03312	2.35633e-92	2.71348e-90
ENSMUSG00000025156	2.83565	7.54976e-91	8.61435e-89
ENSMUSG00000063480	-2.29013	1.89714e-90	2.14498e-88
ENSMUSG00000028882	-1.68231	4.51137e-90	5.05476e-88
ENSMUSG00000019795	-2.17229	5.36659e-90	5.95931e-88
ENSMUSG00000032064	2.26297	7.82609e-90	8.61355e-88
ENSMUSG00000015766	2.29328	1.21541e-89	1.32597e-87
ENSMUSG00000001985	3.90368	1.56049e-89	1.68764e-87
ENSMUSG00000044147	-1.15924	2.85915e-89	3.06546e-87
ENSMUSG00000021033	-1.32367	3.14415e-89	3.34221e-87
ENSMUSG00000005442	1.71951	7.20842e-89	7.59756e-87
ENSMUSG00000028583	-3.17717	1.02851e-88	1.07492e-86
ENSMUSG00000036257	-1.33751	3.76255e-88	3.89957e-86
ENSMUSG00000006386	3.00508	1.17074e-87	1.20334e-85
ENSMUSG00000029552	-1.83303	1.37257e-87	1.39924e-85
ENSMUSG00000030283	7.63648	3.2219e-87	3.25779e-85
ENSMUSG00000019977	-0.884313	3.37233e-87	3.38239e-85
ENSMUSG00000079445	-3.72343	6.33962e-87	6.30767e-85
ENSMUSG00000028854	1.64949	1.72307e-86	1.70078e-84
ENSMUSG00000041354	1.83756	7.79358e-86	7.63219e-84
ENSMUSG00000019868	-1.62116	1.44523e-85	1.40424e-83
ENSMUSG00000027132	-1.62156	1.90226e-85	1.83398e-83
ENSMUSG00000044461	-2.8662	1.39205e-84	1.33177e-82
ENSMUSG00000020664	-1.05369	2.5921e-84	2.46091e-82
ENSMUSG00000038122	2.28212	4.46781e-84	4.20956e-82
ENSMUSG00000047989	-2.65515	9.01011e-84	8.42547e-82
ENSMUSG00000033060	2.52094	2.05358e-83	1.906e-81
ENSMUSG00000022234	-1.01963	2.82259e-83	2.60033e-81
ENSMUSG00000020882	3.16213	8.63359e-83	7.89529e-81
ENSMUSG00000036928	3.15355	1.10073e-82	9.99258e-81
ENSMUSG00000015804	-1.29758	2.41982e-82	2.18082e-80
ENSMUSG00000021048	1.02284	5.50704e-82	4.92741e-80
ENSMUSG00000020307	-1.21206	6.0909e-82	5.41089e-80
ENSMUSG00000002379	-1.37914	1.3871e-81	1.2235e-79
ENSMUSG00000031979	-1.41036	1.71758e-81	1.50434e-79
ENSMUSG00000002324	3.8505	5.32269e-81	4.62926e-79
ENSMUSG00000039221	-5.26533	1.75366e-79	1.5146e-77
ENSMUSG00000041703	-9.12369	3.3652e-79	2.88641e-77
ENSMUSG00000029131	-1.64125	7.97491e-79	6.79342e-77
ENSMUSG00000022221	-1.53807	2.22239e-78	1.88027e-76
ENSMUSG00000032342	1.66344	1.07154e-77	9.0046e-76
ENSMUSG00000027900	-1.63282	1.09818e-77	9.16645e-76
ENSMUSG00000004952	2.71557	1.36548e-77	1.13216e-75
ENSMUSG00000020691	-1.47288	7.24158e-77	5.96447e-75
ENSMUSG00000057534	-2.69715	2.50977e-76	2.05355e-74
ENSMUSG00000001507	3.00842	8.70779e-76	7.07835e-74
ENSMUSG00000074657	2.41781	2.36011e-75	1.90601e-73
ENSMUSG00000021057	4.96559	4.05971e-75	3.25746e-73
ENSMUSG00000029394	-2.22696	7.06499e-75	5.63252e-73
ENSMUSG00000028044	-1.21382	1.10413e-74	8.74655e-73
ENSMUSG00000048285	1.4656	1.22194e-74	9.61849e-73
ENSMUSG00000006313	-5.06749	5.1672e-74	4.04179e-72
ENSMUSG00000080316	3.99808	1.03493e-73	8.04466e-72
ENSMUSG00000058793	-1.25159	3.64954e-73	2.81921e-71
ENSMUSG00000033658	2.93072	4.63537e-73	3.55865e-71
ENSMUSG00000029729	1.5576	1.25705e-72	9.59138e-71
ENSMUSG00000053581	-3.48786	1.37938e-72	1.04606e-70
ENSMUSG00000036513	-1.75049	1.49918e-72	1.13002e-70
ENSMUSG00000033392	1.03285	1.73164e-72	1.29738e-70
ENSMUSG00000029229	-1.30422	2.13479e-72	1.58984e-70
ENSMUSG00000028291	-1.47342	2.61e-72	1.93218e-70
ENSMUSG00000034154	-0.857005	5.11461e-72	3.76393e-70
ENSMUSG00000030536	0.991254	9.87216e-72	7.22236e-70
ENSMUSG00000034263	-1.13111	1.33614e-71	9.71789e-70
ENSMUSG00000030663	-1.70717	2.2287e-71	1.61153e-69
ENSMUSG00000053128	-3.61602	3.03116e-71	2.17911e-69
ENSMUSG00000054708	2.16522	9.42563e-71	6.73716e-69
ENSMUSG00000022295	-1.36495	9.66124e-71	6.86611e-69
ENSMUSG00000020818	-1.72015	1.26618e-70	8.94741e-69
ENSMUSG00000041775	2.15927	1.65317e-70	1.16161e-68
ENSMUSG00000026389	3.55724	1.74866e-70	1.22181e-68
ENSMUSG00000017858	-1.08176	1.88183e-70	1.3075e-68
ENSMUSG00000020386	-1.82705	2.91462e-70	2.01384e-68
ENSMUSG00000027011	-1.51307	4.00618e-70	2.75275e-68
ENSMUSG00000024232	-2.24128	4.35933e-70	2.97895e-68
ENSMUSG00000055148	-2.08278	4.69627e-70	3.19167e-68
ENSMUSG00000033102	1.60795	2.6857e-69	1.81533e-67
ENSMUSG00000041642	1.23022	2.94689e-69	1.98111e-67
ENSMUSG00000030397	2.09938	4.60853e-69	3.08152e-67
ENSMUSG00000024242	-1.21084	5.16354e-69	3.43417e-67
ENSMUSG00000021774	-1.65912	3.58278e-68	2.37016e-66
ENSMUSG00000061474	-2.06332	3.67204e-68	2.41636e-66
ENSMUSG00000062373	-1.13459	3.96437e-68	2.59499e-66
ENSMUSG00000027533	6.54179	5.38962e-68	3.50946e-66
ENSMUSG00000041037	2.19294	6.50978e-68	4.21677e-66
ENSMUSG00000034210	0.975361	9.09544e-68	5.86114e-66
ENSMUSG00000009772	2.51668	1.10907e-67	7.11008e-66
ENSMUSG00000036180	-0.977774	3.83409e-67	2.44536e-65
ENSMUSG00000073131	-1.83285	8.59176e-67	5.45182e-65
ENSMUSG00000093152	-2.64125	1.44568e-66	9.12688e-65
ENSMUSG00000029780	-2.15022	2.66213e-66	1.67217e-64
ENSMUSG00000029084	3.24931	3.14703e-66	1.96682e-64
ENSMUSG00000002679	-1.88711	6.37928e-66	3.96696e-64
ENSMUSG00000038354	2.20384	6.49616e-66	4.01954e-64
ENSMUSG00000032468	-0.820331	9.04514e-66	5.56903e-64
ENSMUSG00000025507	1.63478	1.49787e-65	9.17683e-64
ENSMUSG00000026020	-1.38897	2.19922e-65	1.34077e-63
ENSMUSG00000028603	0.742059	2.91362e-65	1.76764e-63
ENSMUSG00000020166	-0.867891	5.14014e-65	3.1033e-63
ENSMUSG00000039414	1.21559	6.46417e-65	3.88381e-63
ENSMUSG00000022200	-1.12133	7.22264e-65	4.31865e-63
ENSMUSG00000031398	2.06081	2.1527e-64	1.28101e-62
ENSMUSG00000031949	2.61904	2.89308e-64	1.71339e-62
ENSMUSG00000036087	-1.41706	3.04532e-64	1.79501e-62
ENSMUSG00000001521	1.96452	4.28981e-64	2.51662e-62
ENSMUSG00000022905	-1.14559	5.16518e-64	3.01593e-62
ENSMUSG00000064308	2.97478	7.49592e-64	4.35639e-62
ENSMUSG00000071014	-2.05315	8.23567e-64	4.76405e-62
ENSMUSG00000032068	-3.48785	1.06883e-63	6.15421e-62
ENSMUSG00000030452	-1.41904	1.18611e-63	6.79799e-62
ENSMUSG00000037013	-1.36233	1.4513e-63	8.27974e-62
ENSMUSG00000042439	-1.98435	3.0654e-63	1.74084e-61
ENSMUSG00000003134	2.63498	3.71608e-63	2.10077e-61
ENSMUSG00000039678	-1.84892	4.89214e-63	2.7531e-61
ENSMUSG00000014668	-1.02864	6.45176e-63	3.61444e-61
ENSMUSG00000040350	3.93716	8.58802e-63	4.78965e-61
ENSMUSG00000017831	-1.61773	1.08798e-62	6.04072e-61
ENSMUSG00000030706	-2.04046	1.30829e-62	7.23167e-61
ENSMUSG00000036160	-1.22453	1.65841e-62	9.12639e-61
ENSMUSG00000020661	-1.3529	2.38559e-62	1.30703e-60
ENSMUSG00000071172	-2.29259	3.26729e-62	1.78225e-60
ENSMUSG00000026883	1.22091	5.76759e-62	3.13238e-60
ENSMUSG00000028822	-1.28223	9.38137e-62	5.07287e-60
ENSMUSG00000040112	-1.1261	1.26522e-61	6.81191e-60
ENSMUSG00000074890	-2.29431	2.72601e-61	1.46136e-59
ENSMUSG00000079737	-4.00907	7.74927e-61	4.13638e-59
ENSMUSG00000017376	1.67013	1.33632e-60	7.1025e-59
ENSMUSG00000022895	1.41848	1.62809e-60	8.61641e-59
ENSMUSG00000014245	-2.03532	2.89688e-60	1.52663e-58
ENSMUSG00000069631	-1.03928	2.93976e-60	1.54269e-58
ENSMUSG00000015759	-1.93537	3.84878e-60	2.01123e-58
ENSMUSG00000031103	1.36802	4.54376e-60	2.36447e-58
ENSMUSG00000028821	-1.45446	1.61614e-59	8.37499e-58
ENSMUSG00000005656	-0.798482	2.32392e-59	1.19928e-57
ENSMUSG00000001627	-1.85049	6.11177e-59	3.14099e-57
ENSMUSG00000034994	-19.2317	8.51103e-59	4.35604e-57
ENSMUSG00000046567	2.24362	1.19498e-58	6.09099e-57
ENSMUSG00000059288	-0.887739	1.38133e-58	7.01208e-57
ENSMUSG00000001942	1.65931	1.39438e-58	7.04953e-57
ENSMUSG00000028187	-1.13757	4.21832e-58	2.12402e-56
ENSMUSG00000025815	2.05907	4.35978e-58	2.18639e-56
ENSMUSG00000004364	-0.970119	5.95807e-58	2.97593e-56
ENSMUSG00000059498	-5.91141	6.43568e-58	3.20162e-56
ENSMUSG00000048039	2.81748	6.65942e-58	3.29973e-56
ENSMUSG00000075486	-1.64122	6.80077e-58	3.3564e-56
ENSMUSG00000048878	-1.34081	7.83242e-58	3.85027e-56
ENSMUSG00000039512	1.05834	1.04552e-57	5.09927e-56
ENSMUSG00000038976	2.40681	1.04552e-57	5.09927e-56
ENSMUSG00000036743	6.24925	2.97082e-57	1.44328e-55
ENSMUSG00000078453	-1.73155	3.10044e-57	1.50039e-55
ENSMUSG00000015605	-1.64211	3.12237e-57	1.50515e-55
ENSMUSG00000023068	-1.00128	6.35915e-57	3.05362e-55
ENSMUSG00000021728	-3.1263	8.07025e-57	3.86037e-55
ENSMUSG00000026005	-1.02832	9.11167e-57	4.34183e-55
ENSMUSG00000024970	-1.30273	1.38833e-56	6.59033e-55
ENSMUSG00000078952	11.6078	1.7091e-56	8.08215e-55
ENSMUSG00000041769	-1.67474	2.01474e-56	9.49143e-55
ENSMUSG00000058056	2.21396	6.05413e-56	2.84133e-54
ENSMUSG00000009731	2.93628	9.20202e-56	4.30246e-54
ENSMUSG00000042305	-1.05496	9.27527e-56	4.32047e-54
ENSMUSG00000023034	-1.70157	1.47373e-55	6.83911e-54
ENSMUSG00000040483	3.28901	1.51296e-55	6.99504e-54
ENSMUSG00000060073	-1.30893	2.0876e-55	9.6161e-54
ENSMUSG00000058239	-3.76641	2.4436e-55	1.12144e-53
ENSMUSG00000042686	-3.1196	3.20941e-55	1.46748e-53
ENSMUSG00000037740	-1.56676	6.13263e-55	2.79383e-53
ENSMUSG00000025466	-2.49889	6.75992e-55	3.06836e-53
ENSMUSG00000100622	-4.74854	1.0464e-54	4.73239e-53
ENSMUSG00000032740	1.62868	1.39985e-54	6.30795e-53
ENSMUSG00000024487	-1.30119	1.46979e-54	6.5992e-53
ENSMUSG00000070476	-3.61335	1.48272e-54	6.62122e-53
ENSMUSG00000026425	1.08237	1.48534e-54	6.62122e-53
ENSMUSG00000079658	-1.36308	1.835e-54	8.15069e-53
ENSMUSG00000028016	-1.17059	3.07291e-54	1.36006e-52
ENSMUSG00000020954	-1.11333	3.90142e-54	1.72064e-52
ENSMUSG00000032803	-2.00639	3.94436e-54	1.73343e-52
ENSMUSG00000018659	1.32787	4.04828e-54	1.77283e-52
ENSMUSG00000021918	2.05232	6.84972e-54	2.98912e-52
ENSMUSG00000024436	-1.64898	1.02993e-53	4.47875e-52
ENSMUSG00000017778	-2.66183	1.04991e-53	4.54974e-52
ENSMUSG00000021187	-4.59347	1.87247e-53	8.08609e-52
ENSMUSG00000054428	-1.58816	2.56859e-53	1.10538e-51
ENSMUSG00000026211	1.96044	4.37253e-53	1.87521e-51
ENSMUSG00000034118	3.11837	6.39617e-53	2.73365e-51
ENSMUSG00000036552	2.83913	8.59119e-53	3.6592e-51
ENSMUSG00000018378	3.17983	1.12669e-52	4.78246e-51
ENSMUSG00000024140	-2.60585	1.41834e-52	5.99997e-51
ENSMUSG00000040613	2.53103	1.61511e-52	6.80919e-51
ENSMUSG00000030060	-2.13468	1.91342e-52	8.03961e-51
ENSMUSG00000050708	-19.3179	2.20303e-52	9.2253e-51
ENSMUSG00000051579	-1.42646	2.21134e-52	9.22899e-51
ENSMUSG00000035891	-2.35059	3.12162e-52	1.29845e-50
ENSMUSG00000022199	3.9157	3.49939e-52	1.45073e-50
ENSMUSG00000034656	1.4378	4.49723e-52	1.85821e-50
ENSMUSG00000030243	2.97906	5.0766e-52	2.09065e-50
ENSMUSG00000038884	2.60498	6.86362e-52	2.81726e-50
ENSMUSG00000022488	6.11549	7.24902e-52	2.96566e-50
ENSMUSG00000051790	2.13261	8.08796e-52	3.29803e-50
ENSMUSG00000022749	-0.984935	1.15865e-51	4.70919e-50
ENSMUSG00000046516	4.06028	1.19648e-51	4.84712e-50
ENSMUSG00000019952	2.5504	1.59013e-51	6.42091e-50
ENSMUSG00000033793	-1.39363	2.37033e-51	9.5404e-50
ENSMUSG00000054702	-3.86901	2.38966e-51	9.58716e-50
ENSMUSG00000030850	-1.08466	2.5877e-51	1.03483e-49
ENSMUSG00000057093	5.00603	4.87979e-51	1.94519e-49
ENSMUSG00000028354	-2.41683	5.25765e-51	2.08912e-49
ENSMUSG00000044134	2.48106	7.14245e-51	2.829e-49
ENSMUSG00000041846	-1.20765	7.57729e-51	2.99171e-49
ENSMUSG00000024976	-1.30599	8.06015e-51	3.17228e-49
ENSMUSG00000070803	-3.49311	8.5943e-51	3.36685e-49
ENSMUSG00000054612	-1.91756	8.60864e-51	3.36685e-49
ENSMUSG00000029769	3.14033	8.81391e-51	3.43632e-49
ENSMUSG00000027423	-1.32464	8.8577e-51	3.4426e-49
ENSMUSG00000008153	1.75693	1.03038e-50	3.99216e-49
ENSMUSG00000029148	-0.765362	1.38679e-50	5.35639e-49
ENSMUSG00000020409	-0.914433	1.83333e-50	7.05919e-49
ENSMUSG00000035164	-2.63695	2.14318e-50	8.22678e-49
ENSMUSG00000086748	2.24857	2.54442e-50	9.73691e-49
ENSMUSG00000040139	-1.76852	3.10034e-50	1.18279e-48
ENSMUSG00000048373	-6.13761	3.36819e-50	1.28104e-48
ENSMUSG00000026577	-1.45579	3.61688e-50	1.37144e-48
ENSMUSG00000032501	-2.33627	4.04312e-50	1.5284e-48
ENSMUSG00000016554	-0.713799	4.2753e-50	1.61127e-48
ENSMUSG00000074656	3.06052	4.77806e-50	1.79531e-48
ENSMUSG00000020654	1.70255	4.98203e-50	1.86631e-48
ENSMUSG00000024370	0.943961	5.27604e-50	1.97051e-48
ENSMUSG00000035297	-1.23526	6.81074e-50	2.53608e-48
ENSMUSG00000039901	-1.58731	7.32041e-50	2.71773e-48
ENSMUSG00000028601	-1.51515	7.41097e-50	2.74316e-48
ENSMUSG00000059901	2.77619	7.51767e-50	2.7744e-48
ENSMUSG00000030956	1.34927	7.55793e-50	2.78101e-48
ENSMUSG00000028617	-1.78225	8.11437e-50	2.97695e-48
ENSMUSG00000094410	4.58256	8.97387e-50	3.28259e-48
ENSMUSG00000049804	2.42763	9.53401e-50	3.47726e-48
ENSMUSG00000033065	1.65313	1.68906e-49	6.14234e-48
ENSMUSG00000028164	-1.61473	2.8699e-49	1.04061e-47
ENSMUSG00000073664	1.64252	3.07207e-49	1.11068e-47
ENSMUSG00000069495	-1.18946	4.2013e-49	1.51454e-47
ENSMUSG00000022855	-0.893956	6.07848e-49	2.18491e-47
ENSMUSG00000021264	-1.3542	6.18353e-49	2.21627e-47
ENSMUSG00000027547	-1.1929	9.60458e-49	3.43253e-47
ENSMUSG00000047879	-0.878546	1.00468e-48	3.58029e-47
ENSMUSG00000043895	-1.99446	1.12928e-48	4.01281e-47
ENSMUSG00000068323	2.51956	1.15672e-48	4.0986e-47
ENSMUSG00000025151	-0.709097	1.4791e-48	5.22601e-47
ENSMUSG00000006699	-0.657382	1.87231e-48	6.59659e-47
ENSMUSG00000066643	1.32431	2.41494e-48	8.48436e-47
ENSMUSG00000001588	2.33879	2.52048e-48	8.83021e-47
ENSMUSG00000009630	-0.975516	2.64325e-48	9.23431e-47
ENSMUSG00000037262	4.52721	2.8636e-48	9.97609e-47
ENSMUSG00000035704	-1.73456	3.08713e-48	1.07248e-46
ENSMUSG00000026192	-1.48758	3.27771e-48	1.13551e-46
ENSMUSG00000037470	1.09602	3.2923e-48	1.1374e-46
ENSMUSG00000023186	1.45896	3.46778e-48	1.1947e-46
ENSMUSG00000020440	-0.97873	4.33596e-48	1.48968e-46
ENSMUSG00000029026	-2.04382	4.58709e-48	1.57161e-46
ENSMUSG00000079553	-3.57259	5.11091e-48	1.74628e-46
ENSMUSG00000036879	2.11466	5.98658e-48	2.03986e-46
ENSMUSG00000018770	-2.05447	6.77964e-48	2.30145e-46
ENSMUSG00000028986	-1.33018	6.79129e-48	2.30145e-46
ENSMUSG00000074305	1.58667	8.64033e-48	2.9201e-46
ENSMUSG00000026097	-1.73983	1.00969e-47	3.40311e-46
ENSMUSG00000084957	-1.67889	1.18277e-47	3.97571e-46
ENSMUSG00000033545	2.12711	1.25576e-47	4.20966e-46
ENSMUSG00000030649	-1.12724	1.3416e-47	4.48533e-46
ENSMUSG00000030598	-2.54833	1.85068e-47	6.17077e-46
ENSMUSG00000061633	-2.73956	1.91953e-47	6.3832e-46
ENSMUSG00000021967	-1.37027	2.12689e-47	7.05391e-46
ENSMUSG00000029550	-1.09309	2.14237e-47	7.08635e-46
ENSMUSG00000034064	-1.42793	2.2118e-47	7.2966e-46
ENSMUSG00000050052	-1.86316	2.31663e-47	7.6222e-46
ENSMUSG00000041977	0.924496	2.78588e-47	9.14195e-46
ENSMUSG00000000563	-1.2617	3.63201e-47	1.18872e-45
ENSMUSG00000031701	-0.969857	4.30437e-47	1.40508e-45
ENSMUSG00000027808	-2.0026	4.48176e-47	1.45915e-45
ENSMUSG00000006930	1.5822	4.64389e-47	1.50799e-45
ENSMUSG00000040661	0.865776	8.9565e-47	2.90083e-45
ENSMUSG00000042700	1.35603	1.15388e-46	3.72748e-45
ENSMUSG00000040430	1.19142	1.16978e-46	3.76906e-45
ENSMUSG00000043639	-2.74065	1.27611e-46	4.10103e-45
ENSMUSG00000041351	1.28774	1.37129e-46	4.39554e-45
ENSMUSG00000025393	-0.890144	1.72649e-46	5.51989e-45
ENSMUSG00000045007	-2.78705	1.74096e-46	5.55186e-45
ENSMUSG00000000282	-1.95057	2.13727e-46	6.79826e-45
ENSMUSG00000037720	-0.999998	2.17615e-46	6.90427e-45
ENSMUSG00000030411	3.95631	2.7637e-46	8.7461e-45
ENSMUSG00000021427	-1.24249	3.14402e-46	9.92441e-45
ENSMUSG00000028452	-16.9664	4.26762e-46	1.34371e-44
ENSMUSG00000069237	-0.817514	4.29937e-46	1.35028e-44
ENSMUSG00000060475	-1.73507	5.29419e-46	1.65854e-44
ENSMUSG00000015994	-0.699287	1.13713e-45	3.5534e-44
ENSMUSG00000052253	-1.27091	1.18669e-45	3.69898e-44
ENSMUSG00000090112	1.10337	1.29077e-45	4.01331e-44
ENSMUSG00000029430	-16.7343	1.40577e-45	4.35998e-44
ENSMUSG00000019817	1.67095	1.43861e-45	4.45076e-44
ENSMUSG00000003420	1.96964	1.46859e-45	4.53222e-44
ENSMUSG00000010392	-0.994608	1.65001e-45	5.07951e-44
ENSMUSG00000038763	2.88239	1.65937e-45	5.09569e-44
ENSMUSG00000039765	2.08214	1.75662e-45	5.38105e-44
ENSMUSG00000078706	4.53982	1.79204e-45	5.47606e-44
ENSMUSG00000050947	4.50301	1.83307e-45	5.58771e-44
ENSMUSG00000035397	-1.55619	2.15989e-45	6.56787e-44
ENSMUSG00000025894	-1.115	2.27978e-45	6.91553e-44
ENSMUSG00000061062	-9.21348	2.6842e-45	8.12248e-44
ENSMUSG00000030127	-1.43001	3.2293e-45	9.74825e-44
ENSMUSG00000053286	2.06348	3.71868e-45	1.11984e-43
ENSMUSG00000079426	-1.23566	4.74921e-45	1.42671e-43
ENSMUSG00000003282	1.87915	7.5425e-45	2.26039e-43
ENSMUSG00000021514	1.55956	7.86975e-45	2.35279e-43
ENSMUSG00000025264	-1.19793	8.33354e-45	2.48547e-43
ENSMUSG00000025333	-4.71438	9.03957e-45	2.6896e-43
ENSMUSG00000031478	2.6598	1.09922e-44	3.26275e-43
ENSMUSG00000026021	-2.85576	1.36558e-44	4.04375e-43
ENSMUSG00000049751	3.06462	1.41471e-44	4.17926e-43
ENSMUSG00000036438	-16.6122	1.41807e-44	4.17928e-43
ENSMUSG00000038593	2.06395	1.83098e-44	5.38342e-43
ENSMUSG00000041117	3.49954	3.54628e-44	1.04021e-42
ENSMUSG00000042408	1.36964	3.65652e-44	1.07003e-42
ENSMUSG00000015002	1.39135	3.67775e-44	1.07371e-42
ENSMUSG00000021773	-2.02496	3.9363e-44	1.14651e-42
ENSMUSG00000035399	-1.80851	4.01182e-44	1.16496e-42
ENSMUSG00000006519	-1.73148	4.0184e-44	1.16496e-42
ENSMUSG00000036850	6.58904	4.30186e-44	1.24424e-42
ENSMUSG00000010051	2.657	5.36718e-44	1.54876e-42
ENSMUSG00000038848	-1.15152	5.48322e-44	1.57858e-42
ENSMUSG00000061024	-1.44594	5.9508e-44	1.70924e-42
ENSMUSG00000028927	2.42783	8.46986e-44	2.42718e-42
ENSMUSG00000015733	-0.951413	1.38953e-43	3.97279e-42
ENSMUSG00000098559	-16.6948	1.43514e-43	4.09376e-42
ENSMUSG00000024604	-0.831187	1.5076e-43	4.29062e-42
ENSMUSG00000032999	-4.80194	1.55655e-43	4.41981e-42
ENSMUSG00000035266	1.33441	1.56339e-43	4.42912e-42
ENSMUSG00000020926	2.77362	1.95444e-43	5.5244e-42
ENSMUSG00000031513	-1.03378	2.026e-43	5.71369e-42
ENSMUSG00000032172	-2.56741	2.21163e-43	6.22308e-42
ENSMUSG00000022013	-1.75837	2.53295e-43	7.11112e-42
ENSMUSG00000032402	1.18857	2.73775e-43	7.66879e-42
ENSMUSG00000040712	2.3559	2.98406e-43	8.33995e-42
ENSMUSG00000031805	2.07573	3.51204e-43	9.79356e-42
ENSMUSG00000021615	-1.97051	3.80617e-43	1.059e-41
ENSMUSG00000079334	2.50842	4.2311e-43	1.1746e-41
ENSMUSG00000093904	-16.3972	4.63607e-43	1.28416e-41
ENSMUSG00000034211	0.888673	4.72565e-43	1.30606e-41
ENSMUSG00000039781	2.06434	4.84431e-43	1.33589e-41
ENSMUSG00000068798	-1.67391	4.90711e-43	1.35022e-41
ENSMUSG00000020275	2.46553	5.19302e-43	1.42573e-41
ENSMUSG00000023915	-0.950345	6.21065e-43	1.70136e-41
ENSMUSG00000026766	-1.68148	6.85433e-43	1.87357e-41
ENSMUSG00000005681	-6.85677	9.11461e-43	2.48593e-41
ENSMUSG00000055681	-0.920809	1.3562e-42	3.69082e-41
ENSMUSG00000039050	-1.12031	2.45432e-42	6.66471e-41
ENSMUSG00000031155	4.48359	2.69884e-42	7.31273e-41
ENSMUSG00000015659	1.85002	3.36817e-42	9.10651e-41
ENSMUSG00000033855	3.15467	3.42485e-42	9.23967e-41
ENSMUSG00000057130	-1.2762	4.78077e-42	1.28698e-40
ENSMUSG00000036473	1.28486	6.23005e-42	1.6735e-40
ENSMUSG00000024726	-1.24687	6.33814e-42	1.69887e-40
ENSMUSG00000064351	-16.0679	6.42243e-42	1.71776e-40
ENSMUSG00000032412	-0.597969	6.60022e-42	1.76152e-40
ENSMUSG00000059447	-1.75444	7.41052e-42	1.97355e-40
ENSMUSG00000013418	2.2877	8.36098e-42	2.22191e-40
ENSMUSG00000004187	2.53222	1.47284e-41	3.90569e-40
ENSMUSG00000037266	1.84725	1.63222e-41	4.31913e-40
ENSMUSG00000031706	1.45441	1.83796e-41	4.85324e-40
ENSMUSG00000023088	1.25988	1.93508e-41	5.09885e-40
ENSMUSG00000022024	-0.837727	2.19015e-41	5.75874e-40
ENSMUSG00000029518	-1.70514	2.51657e-41	6.60307e-40
ENSMUSG00000025139	-1.59907	3.52035e-41	9.21738e-40
ENSMUSG00000035505	1.23321	4.03598e-41	1.05453e-39
ENSMUSG00000030842	-1.59235	5.75089e-41	1.49945e-39
ENSMUSG00000006649	7.18855	5.76463e-41	1.49989e-39
ENSMUSG00000020526	-1.5378	5.94449e-41	1.54346e-39
ENSMUSG00000021712	-1.29722	6.02512e-41	1.56113e-39
ENSMUSG00000068856	-1.34505	6.74019e-41	1.74278e-39
ENSMUSG00000037434	-1.63017	7.22253e-41	1.86362e-39
ENSMUSG00000038292	3.21789	9.74094e-41	2.50824e-39
ENSMUSG00000028218	-1.15033	9.83536e-41	2.52732e-39
ENSMUSG00000051855	-2.22514	9.91622e-41	2.54285e-39
ENSMUSG00000032641	-1.68588	1.0346e-40	2.64727e-39
ENSMUSG00000021185	2.49775	1.0366e-40	2.64727e-39
ENSMUSG00000027835	-1.74645	1.08125e-40	2.75564e-39
ENSMUSG00000047193	1.77435	1.26817e-40	3.22541e-39
ENSMUSG00000036890	-1.45851	1.35526e-40	3.43988e-39
ENSMUSG00000021606	-1.29288	1.37808e-40	3.49067e-39
ENSMUSG00000020189	-1.11972	1.42838e-40	3.61073e-39
ENSMUSG00000062014	-0.72675	1.55028e-40	3.91093e-39
ENSMUSG00000092953	-3.14566	1.55595e-40	3.91728e-39
ENSMUSG00000025204	-1.34183	1.6824e-40	4.22707e-39
ENSMUSG00000008348	-16.2536	2.23297e-40	5.59908e-39
ENSMUSG00000028945	-0.780522	2.28144e-40	5.70911e-39
ENSMUSG00000035121	4.48986	2.32647e-40	5.81011e-39
ENSMUSG00000015112	-1.20191	2.39032e-40	5.95759e-39
ENSMUSG00000036873	-1.78427	2.44479e-40	6.08116e-39
ENSMUSG00000047986	0.949785	2.4937e-40	6.19045e-39
ENSMUSG00000024414	-1.65391	3.46443e-40	8.5831e-39
ENSMUSG00000034445	1.46591	3.60248e-40	8.90735e-39
ENSMUSG00000055707	2.22868	3.76102e-40	9.28092e-39
ENSMUSG00000051510	-0.966586	3.89366e-40	9.5892e-39
ENSMUSG00000014769	-15.634	4.1038e-40	1.00867e-38
ENSMUSG00000024580	1.09228	4.87911e-40	1.19687e-38
ENSMUSG00000026655	-3.77195	6.14703e-40	1.50493e-38
ENSMUSG00000075327	-2.47738	6.37939e-40	1.55875e-38
ENSMUSG00000034120	-1.68671	6.68061e-40	1.62915e-38
ENSMUSG00000032606	1.36972	6.87112e-40	1.67233e-38
ENSMUSG00000028960	0.954262	7.29087e-40	1.77103e-38
ENSMUSG00000004667	-0.839724	8.22951e-40	1.99513e-38
ENSMUSG00000022205	-15.802	8.98501e-40	2.17406e-38
ENSMUSG00000051483	-1.35084	9.32002e-40	2.25074e-38
ENSMUSG00000054302	-1.07602	9.72345e-40	2.34362e-38
ENSMUSG00000031833	1.80867	9.87342e-40	2.37516e-38
ENSMUSG00000020056	-1.43692	1.05723e-39	2.53837e-38
ENSMUSG00000000544	2.91103	1.17356e-39	2.81225e-38
ENSMUSG00000024283	-1.97134	1.31982e-39	3.14802e-38
ENSMUSG00000027427	1.07171	1.31985e-39	3.14802e-38
ENSMUSG00000042066	2.22578	1.32127e-39	3.14802e-38
ENSMUSG00000020220	1.5071	1.507e-39	3.58367e-38
ENSMUSG00000081044	-3.54604	1.55571e-39	3.69244e-38
ENSMUSG00000020100	1.67426	1.9832e-39	4.69811e-38
ENSMUSG00000013089	-2.15496	2.12096e-39	5.01489e-38
ENSMUSG00000057375	-1.31552	2.3036e-39	5.4364e-38
ENSMUSG00000021905	-1.44232	2.91572e-39	6.86795e-38
ENSMUSG00000030796	1.21745	2.95879e-39	6.95623e-38
ENSMUSG00000079509	-1.77638	3.22849e-39	7.57598e-38
ENSMUSG00000058407	-1.23791	3.24361e-39	7.59713e-38
ENSMUSG00000034818	2.70153	3.39557e-39	7.9381e-38
ENSMUSG00000042807	-3.53169	3.49659e-39	8.15893e-38
ENSMUSG00000029263	1.43673	3.75034e-39	8.73464e-38
ENSMUSG00000026276	-16.5658	4.24038e-39	9.85749e-38
ENSMUSG00000018572	-1.57121	4.33434e-39	1.00571e-37
ENSMUSG00000075706	-15.5517	4.34346e-39	1.00595e-37
ENSMUSG00000021756	-1.63625	4.50779e-39	1.04207e-37
ENSMUSG00000037405	1.91743	5.09027e-39	1.17454e-37
ENSMUSG00000030499	1.50236	5.74323e-39	1.32275e-37
ENSMUSG00000036093	-0.720995	6.49757e-39	1.49372e-37
ENSMUSG00000030942	-0.713921	7.03362e-39	1.61397e-37
ENSMUSG00000037820	1.92252	7.13268e-39	1.63369e-37
ENSMUSG00000024220	1.95311	7.32012e-39	1.67354e-37
ENSMUSG00000034152	-0.738596	7.4059e-39	1.69004e-37
ENSMUSG00000013033	1.89259	7.45582e-39	1.69832e-37
ENSMUSG00000021868	-1.14977	7.69726e-39	1.75011e-37
ENSMUSG00000072872	-1.06223	7.77311e-39	1.76413e-37
ENSMUSG00000033752	-1.46294	8.29884e-39	1.88001e-37
ENSMUSG00000027706	-1.38017	9.30213e-39	2.10346e-37
ENSMUSG00000029361	2.24533	9.73783e-39	2.19799e-37
ENSMUSG00000042515	1.92901	1.05403e-38	2.37481e-37
ENSMUSG00000030539	-1.03938	1.07625e-38	2.42049e-37
ENSMUSG00000034248	1.22748	1.16486e-38	2.61504e-37
ENSMUSG00000030007	-0.797423	1.23142e-38	2.75948e-37
ENSMUSG00000068917	1.0324	1.30803e-38	2.92589e-37
ENSMUSG00000006589	-1.4557	1.86645e-38	4.16751e-37
ENSMUSG00000022442	1.16986	2.08473e-38	4.64656e-37
ENSMUSG00000002265	-2.58533	2.09904e-38	4.67007e-37
ENSMUSG00000031161	1.5838	2.4005e-38	5.33125e-37
ENSMUSG00000038664	1.03822	2.6805e-38	5.9425e-37
ENSMUSG00000041649	-2.7113	2.70614e-38	5.98866e-37
ENSMUSG00000027722	-1.23503	3.07724e-38	6.79779e-37
ENSMUSG00000020776	1.95637	3.49758e-38	7.71266e-37
ENSMUSG00000025858	-1.29441	4.12719e-38	9.08492e-37
ENSMUSG00000021639	-0.968208	4.58718e-38	1.00796e-36
ENSMUSG00000061983	-2.51848	5.07143e-38	1.1124e-36
ENSMUSG00000025500	4.74694	5.31102e-38	1.16291e-36
ENSMUSG00000027469	-15.6467	5.99776e-38	1.31097e-36
ENSMUSG00000052144	-15.1762	9.27155e-38	2.02299e-36
ENSMUSG00000063146	2.56574	9.45195e-38	2.05874e-36
ENSMUSG00000007458	-15.1839	1.06445e-37	2.31443e-36
ENSMUSG00000020805	2.05822	1.08044e-37	2.34511e-36
ENSMUSG00000035171	-1.83111	1.20474e-37	2.60669e-36
ENSMUSG00000021692	-1.77646	1.20515e-37	2.60669e-36
ENSMUSG00000000532	1.59133	1.23133e-37	2.65869e-36
ENSMUSG00000050891	-1.36554	1.3046e-37	2.81201e-36
ENSMUSG00000021302	9.41865	1.54866e-37	3.3323e-36
ENSMUSG00000038369	1.55973	1.55371e-37	3.33738e-36
ENSMUSG00000038967	2.73138	1.55861e-37	3.34215e-36
ENSMUSG00000038241	1.87946	1.75012e-37	3.74634e-36
ENSMUSG00000034192	-1.38817	2.44086e-37	5.21597e-36
ENSMUSG00000034730	2.32951	2.73197e-37	5.82805e-36
ENSMUSG00000041881	-1.11786	3.01656e-37	6.42414e-36
ENSMUSG00000003072	-0.84655	3.16971e-37	6.73875e-36
ENSMUSG00000040383	1.38636	3.17592e-37	6.74042e-36
ENSMUSG00000005413	-1.53018	3.21513e-37	6.81203e-36
ENSMUSG00000040025	-1.5373	3.84545e-37	8.13365e-36
ENSMUSG00000041025	1.66762	4.09998e-37	8.65728e-36
ENSMUSG00000021840	-15.2072	4.56512e-37	9.62311e-36
ENSMUSG00000024902	-1.08572	5.45086e-37	1.14708e-35
ENSMUSG00000029614	-1.52213	5.74374e-37	1.20667e-35
ENSMUSG00000054874	0.988594	7.53535e-37	1.58039e-35
ENSMUSG00000079480	-3.63912	7.69677e-37	1.61153e-35
ENSMUSG00000042548	-15.062	9.02712e-37	1.8869e-35
ENSMUSG00000015697	0.635457	9.68026e-37	2.02002e-35
ENSMUSG00000020905	-2.18382	1.04112e-36	2.16892e-35
ENSMUSG00000041187	1.58474	1.04556e-36	2.17452e-35
ENSMUSG00000036845	-1.55575	1.15336e-36	2.39471e-35
ENSMUSG00000045658	1.69421	1.24208e-36	2.57463e-35
ENSMUSG00000038014	0.801559	1.25354e-36	2.59406e-35
ENSMUSG00000030246	1.35028	1.43151e-36	2.95742e-35
ENSMUSG00000034285	-0.800779	1.44079e-36	2.97165e-35
ENSMUSG00000038024	1.07517	1.55427e-36	3.2004e-35
ENSMUSG00000027077	-3.27907	1.83391e-36	3.76998e-35
ENSMUSG00000020448	-0.891282	1.99415e-36	4.09261e-35
ENSMUSG00000030922	-2.70468	2.15996e-36	4.4256e-35
ENSMUSG00000023938	1.22484	2.3994e-36	4.90812e-35
ENSMUSG00000107096	3.66858	2.47049e-36	5.04523e-35
ENSMUSG00000020397	-1.74216	2.55894e-36	5.21729e-35
ENSMUSG00000026701	-1.90482	3.35659e-36	6.83239e-35
ENSMUSG00000032397	-15.469	4.08397e-36	8.29941e-35
ENSMUSG00000029657	-1.53383	4.21005e-36	8.54167e-35
ENSMUSG00000031537	1.3251	4.5352e-36	9.18637e-35
ENSMUSG00000028681	2.23199	4.5785e-36	9.25899e-35
ENSMUSG00000028797	1.71179	4.62086e-36	9.32948e-35
ENSMUSG00000026094	-1.55979	4.67142e-36	9.41627e-35
ENSMUSG00000026209	-0.956304	5.13642e-36	1.03368e-34
ENSMUSG00000034765	-3.06609	6.28304e-36	1.26239e-34
ENSMUSG00000078578	-1.24397	6.88071e-36	1.38025e-34
ENSMUSG00000021666	2.20263	6.99169e-36	1.40025e-34
ENSMUSG00000021520	-0.93837	7.09752e-36	1.41916e-34
ENSMUSG00000024579	1.32217	8.67751e-36	1.7323e-34
ENSMUSG00000073155	-1.0008	9.02806e-36	1.79939e-34
ENSMUSG00000022378	-14.7205	9.36787e-36	1.86413e-34
ENSMUSG00000025316	1.58012	1.03392e-35	2.05414e-34
ENSMUSG00000044117	3.14524	1.16387e-35	2.30861e-34
ENSMUSG00000030830	4.06777	1.2055e-35	2.3874e-34
ENSMUSG00000061244	-0.905654	1.48005e-35	2.92644e-34
ENSMUSG00000037997	1.7726	1.64408e-35	3.24562e-34
ENSMUSG00000029022	-3.50256	1.67978e-35	3.31084e-34
ENSMUSG00000093930	-15.1709	1.78944e-35	3.5214e-34
ENSMUSG00000041341	1.224	1.9071e-35	3.74701e-34
ENSMUSG00000090150	1.28071	1.91197e-35	3.75066e-34
ENSMUSG00000059713	1.58245	1.94414e-35	3.80775e-34
ENSMUSG00000062683	1.72269	2.05658e-35	4.02165e-34
ENSMUSG00000024299	3.90261	2.10594e-35	4.1117e-34
ENSMUSG00000037553	1.25784	2.28704e-35	4.45829e-34
ENSMUSG00000073434	2.22859	2.29223e-35	4.46143e-34
ENSMUSG00000040669	-0.69086	2.6588e-35	5.1668e-34
ENSMUSG00000005078	-1.37182	3.59807e-35	6.98116e-34
ENSMUSG00000068742	1.29538	3.63194e-35	7.0359e-34
ENSMUSG00000027820	-0.946685	4.0205e-35	7.77651e-34
ENSMUSG00000040158	2.29704	4.05386e-35	7.82887e-34
ENSMUSG00000033285	-0.816028	4.09295e-35	7.8921e-34
ENSMUSG00000030884	-0.850865	4.57255e-35	8.80323e-34
ENSMUSG00000019235	-2.1372	4.75113e-35	9.1329e-34
ENSMUSG00000053550	2.31512	4.9452e-35	9.49127e-34
ENSMUSG00000030134	3.44617	5.02569e-35	9.63089e-34
ENSMUSG00000022178	-3.04709	5.18691e-35	9.92455e-34
ENSMUSG00000059734	-1.44631	5.36488e-35	1.02493e-33
ENSMUSG00000034206	1.43545	5.48912e-35	1.04706e-33
ENSMUSG00000031959	0.941079	6.41986e-35	1.22272e-33
ENSMUSG00000024055	1.24705	6.46716e-35	1.22985e-33
ENSMUSG00000021420	-1.16877	6.67685e-35	1.26779e-33
ENSMUSG00000021660	-1.28379	6.90503e-35	1.30911e-33
ENSMUSG00000044308	1.16041	6.92537e-35	1.31097e-33
ENSMUSG00000042404	1.93495	6.97029e-35	1.31747e-33
ENSMUSG00000027133	-1.12874	7.21996e-35	1.36259e-33
ENSMUSG00000002985	-2.2979	7.67009e-35	1.44535e-33
ENSMUSG00000024240	-1.039	8.71949e-35	1.64061e-33
ENSMUSG00000003865	2.72405	9.68796e-35	1.82008e-33
ENSMUSG00000003528	-0.75773	1.0347e-34	1.94097e-33
ENSMUSG00000017291	-14.552	1.06617e-34	1.99698e-33
ENSMUSG00000023952	1.9237	1.18762e-34	2.22112e-33
ENSMUSG00000001930	2.556	1.20222e-34	2.24505e-33
ENSMUSG00000059486	-1.88327	1.24862e-34	2.3282e-33
ENSMUSG00000023027	-0.749968	1.29487e-34	2.41083e-33
ENSMUSG00000044026	-2.39692	1.59933e-34	2.97322e-33
ENSMUSG00000076437	-1.59881	1.69709e-34	3.15025e-33
ENSMUSG00000021610	-1.3047	1.77446e-34	3.28896e-33
ENSMUSG00000096361	2.50328	2.02038e-34	3.7392e-33
ENSMUSG00000021257	2.41977	2.15901e-34	3.98983e-33
ENSMUSG00000032507	2.17361	2.28547e-34	4.21728e-33
ENSMUSG00000040550	-14.4817	2.3402e-34	4.31186e-33
ENSMUSG00000021917	-1.38404	2.36627e-34	4.35344e-33
ENSMUSG00000001056	-1.47245	2.6759e-34	4.91582e-33
ENSMUSG00000071072	-1.88146	2.70912e-34	4.96953e-33
ENSMUSG00000024695	-1.00786	2.74368e-34	5.02549e-33
ENSMUSG00000049073	-3.97024	3.09066e-34	5.65272e-33
ENSMUSG00000060288	-1.06321	3.95191e-34	7.21732e-33
ENSMUSG00000083649	-14.4568	4.16077e-34	7.58761e-33
ENSMUSG00000000384	-0.936007	4.20574e-34	7.65839e-33
ENSMUSG00000027111	0.666358	4.30275e-34	7.82359e-33
ENSMUSG00000027239	-1.6593	4.6419e-34	8.42793e-33
ENSMUSG00000004677	1.04321	4.82397e-34	8.74574e-33
ENSMUSG00000034832	2.67628	4.89677e-34	8.8648e-33
ENSMUSG00000027195	-1.10041	4.99713e-34	9.03333e-33
ENSMUSG00000028274	-0.650093	5.28531e-34	9.54041e-33
ENSMUSG00000024082	-0.897162	5.46687e-34	9.85383e-33
ENSMUSG00000039157	1.05832	5.6568e-34	1.01814e-32
ENSMUSG00000042670	-1.28004	6.71412e-34	1.2067e-32
ENSMUSG00000046323	-3.3103	6.83964e-34	1.22748e-32
ENSMUSG00000096954	5.22064	7.02172e-34	1.25834e-32
ENSMUSG00000037458	-1.71849	7.14704e-34	1.27896e-32
ENSMUSG00000032387	-2.44745	8.60343e-34	1.53737e-32
ENSMUSG00000002825	-1.06467	8.8683e-34	1.58243e-32
ENSMUSG00000035506	-1.66181	1.04125e-33	1.8553e-32
ENSMUSG00000061559	-0.734285	1.05078e-33	1.8696e-32
ENSMUSG00000042359	-2.06561	1.12157e-33	1.99271e-32
ENSMUSG00000040351	-1.46217	1.29971e-33	2.30593e-32
ENSMUSG00000040446	1.11323	1.65523e-33	2.9325e-32
ENSMUSG00000036461	-1.4574	1.86119e-33	3.29269e-32
ENSMUSG00000044636	1.49706	1.94744e-33	3.44039e-32
ENSMUSG00000032855	1.91408	2.03398e-33	3.58818e-32
ENSMUSG00000028378	-3.06666	2.29403e-33	4.04119e-32
ENSMUSG00000066892	0.93585	2.30256e-33	4.05048e-32
ENSMUSG00000031633	0.68863	2.48168e-33	4.35942e-32
ENSMUSG00000021893	0.768288	2.64475e-33	4.63932e-32
ENSMUSG00000072419	-3.93791	2.73702e-33	4.79441e-32
ENSMUSG00000044763	-1.34382	3.12968e-33	5.47452e-32
ENSMUSG00000001288	1.70736	3.23899e-33	5.65777e-32
ENSMUSG00000068335	2.59713	3.3082e-33	5.77055e-32
ENSMUSG00000021890	-0.994515	3.35863e-33	5.85032e-32
ENSMUSG00000033565	0.616724	3.40743e-33	5.92702e-32
ENSMUSG00000106968	7.62871	3.44506e-33	5.9841e-32
ENSMUSG00000022035	-0.939391	3.68065e-33	6.38441e-32
ENSMUSG00000029475	-1.44044	3.69296e-33	6.39684e-32
ENSMUSG00000028851	-14.3809	3.7159e-33	6.42764e-32
ENSMUSG00000022489	2.63293	4.25391e-33	7.34805e-32
ENSMUSG00000041926	1.2444	4.26469e-33	7.35644e-32
ENSMUSG00000024302	-3.63511	4.41943e-33	7.6128e-32
ENSMUSG00000007721	-1.14223	4.56226e-33	7.84798e-32
ENSMUSG00000035969	2.50098	5.11285e-33	8.78295e-32
ENSMUSG00000050822	1.85343	5.27383e-33	9.04698e-32
ENSMUSG00000038065	1.46948	5.8663e-33	1.00495e-31
ENSMUSG00000075232	-14.9828	7.32651e-33	1.25337e-31
ENSMUSG00000037995	1.97488	7.73332e-33	1.32114e-31
ENSMUSG00000054855	3.41146	8.74411e-33	1.49178e-31
ENSMUSG00000032815	1.5064	9.6792e-33	1.64904e-31
ENSMUSG00000000346	-1.29691	1.17463e-32	1.99849e-31
ENSMUSG00000042524	1.16347	1.60209e-32	2.72201e-31
ENSMUSG00000020415	-2.08075	1.73756e-32	2.94816e-31
ENSMUSG00000029649	-1.27301	1.96695e-32	3.33282e-31
ENSMUSG00000014402	-0.887239	2.03964e-32	3.4513e-31
ENSMUSG00000033596	-14.02	2.05837e-32	3.47825e-31
ENSMUSG00000045294	-14.8032	2.12404e-32	3.58435e-31
ENSMUSG00000096351	-6.08972	2.70338e-32	4.55582e-31
ENSMUSG00000039131	-5.93306	2.76818e-32	4.65871e-31
ENSMUSG00000020832	-1.18773	3.20647e-32	5.38904e-31
ENSMUSG00000016921	-0.775082	3.96437e-32	6.65382e-31
ENSMUSG00000025240	-13.9149	4.22144e-32	7.07575e-31
ENSMUSG00000036781	-1.19747	4.43292e-32	7.42021e-31
ENSMUSG00000039676	6.57649	4.85071e-32	8.10864e-31
ENSMUSG00000029174	-0.777968	5.17287e-32	8.63557e-31
ENSMUSG00000028261	-1.28231	5.22117e-32	8.70451e-31
ENSMUSG00000030619	-1.24729	5.59373e-32	9.31314e-31
ENSMUSG00000032221	3.29504	6.31538e-32	1.05006e-30
ENSMUSG00000037761	1.72823	6.47825e-32	1.0757e-30
ENSMUSG00000023026	0.835735	7.39152e-32	1.22571e-30
ENSMUSG00000056043	2.62476	7.46726e-32	1.23662e-30
ENSMUSG00000055675	5.79812	7.6018e-32	1.25723e-30
ENSMUSG00000013593	-0.884348	8.13428e-32	1.34351e-30
ENSMUSG00000046756	-0.944922	9.16478e-32	1.5117e-30
ENSMUSG00000026628	-3.99996	1.05314e-31	1.73483e-30
ENSMUSG00000025427	2.90568	1.0766e-31	1.77112e-30
ENSMUSG00000050565	-0.897371	1.11871e-31	1.83797e-30
ENSMUSG00000049807	1.71797	1.15554e-31	1.89597e-30
ENSMUSG00000105195	-5.18981	1.22488e-31	2.00709e-30
ENSMUSG00000022111	-13.9199	1.25195e-31	2.04875e-30
ENSMUSG00000071748	-13.9007	1.27361e-31	2.08146e-30
ENSMUSG00000036678	0.582565	1.43586e-31	2.34354e-30
ENSMUSG00000039756	-1.11369	1.60563e-31	2.6172e-30
ENSMUSG00000042834	-2.60222	1.66422e-31	2.70916e-30
ENSMUSG00000029201	-1.20093	1.75999e-31	2.8613e-30
ENSMUSG00000026526	-1.07278	1.99549e-31	3.23993e-30
ENSMUSG00000051339	1.31317	2.01006e-31	3.25934e-30
ENSMUSG00000018171	-0.94418	2.41254e-31	3.90687e-30
ENSMUSG00000027646	0.902319	2.89021e-31	4.67433e-30
ENSMUSG00000026280	-1.1331	3.19591e-31	5.16202e-30
ENSMUSG00000023050	2.32773	3.29763e-31	5.31941e-30
ENSMUSG00000042682	-13.9459	3.43414e-31	5.53243e-30
ENSMUSG00000022119	0.797497	3.75023e-31	6.03385e-30
ENSMUSG00000038646	-13.7657	3.778e-31	6.07066e-30
ENSMUSG00000022203	1.88404	3.80559e-31	6.10711e-30
ENSMUSG00000022704	-0.859802	3.90915e-31	6.26522e-30
ENSMUSG00000095440	2.00551	4.26019e-31	6.81905e-30
ENSMUSG00000076435	3.46086	4.34496e-31	6.9458e-30
ENSMUSG00000025979	-1.27326	4.6725e-31	7.45981e-30
ENSMUSG00000001416	-0.916441	5.73514e-31	9.14461e-30
ENSMUSG00000021645	-13.6743	6.11124e-31	9.73182e-30
ENSMUSG00000031709	-3.19948	6.73485e-31	1.07112e-29
ENSMUSG00000060938	-2.47318	6.9195e-31	1.09908e-29
ENSMUSG00000035722	3.28566	7.34444e-31	1.16509e-29
ENSMUSG00000032469	-1.18953	7.8077e-31	1.237e-29
ENSMUSG00000030122	-1.28422	7.95333e-31	1.25847e-29
ENSMUSG00000033233	2.15927	8.11645e-31	1.28265e-29
ENSMUSG00000032500	3.22876	9.21338e-31	1.45415e-29
ENSMUSG00000058835	-0.823565	9.37302e-31	1.47705e-29
ENSMUSG00000048371	1.16451	9.38227e-31	1.47705e-29
ENSMUSG00000025935	-0.785306	9.9551e-31	1.56525e-29
ENSMUSG00000022548	2.52932	1.01782e-30	1.59831e-29
ENSMUSG00000032215	-1.20242	1.04051e-30	1.63188e-29
ENSMUSG00000027078	-2.21215	1.0514e-30	1.64689e-29
ENSMUSG00000028647	-1.79404	1.09454e-30	1.7123e-29
ENSMUSG00000020658	-1.72262	1.10421e-30	1.72525e-29
ENSMUSG00000096696	-14.2114	1.18377e-30	1.84724e-29
ENSMUSG00000071229	3.26927	1.25493e-30	1.95584e-29
ENSMUSG00000024844	-0.787878	1.25769e-30	1.95768e-29
ENSMUSG00000054889	2.1057	1.31484e-30	2.04408e-29
ENSMUSG00000042251	1.54711	1.3904e-30	2.15885e-29
ENSMUSG00000064037	-0.660717	1.43898e-30	2.23149e-29
ENSMUSG00000039910	-2.18232	1.4565e-30	2.25586e-29
ENSMUSG00000001583	2.21718	1.4926e-30	2.30889e-29
ENSMUSG00000053646	1.4685	1.57775e-30	2.43757e-29
ENSMUSG00000041319	-0.890017	1.59529e-30	2.46161e-29
ENSMUSG00000047187	-0.902097	1.68739e-30	2.60051e-29
ENSMUSG00000031078	0.954434	1.75541e-30	2.70199e-29
ENSMUSG00000027676	3.64533	1.8975e-30	2.91709e-29
ENSMUSG00000003378	2.75177	2.01334e-30	3.09135e-29
ENSMUSG00000041261	3.27067	2.02257e-30	3.10168e-29
ENSMUSG00000006782	1.50057	2.12958e-30	3.26177e-29
ENSMUSG00000025971	-1.68054	2.26811e-30	3.46968e-29
ENSMUSG00000027698	1.57307	2.3894e-30	3.65073e-29
ENSMUSG00000025223	0.826281	2.60074e-30	3.96876e-29
ENSMUSG00000003131	-0.716334	2.6108e-30	3.97829e-29
ENSMUSG00000040667	-1.16062	2.61338e-30	3.97829e-29
ENSMUSG00000055538	1.83342	2.67788e-30	4.07149e-29
ENSMUSG00000055809	3.057	2.7939e-30	4.2427e-29
ENSMUSG00000029213	-1.03484	2.83683e-30	4.30263e-29
ENSMUSG00000022801	0.881263	2.88665e-30	4.37287e-29
ENSMUSG00000022867	-1.47274	3.12578e-30	4.72936e-29
ENSMUSG00000022018	-3.17905	3.16937e-30	4.78948e-29
ENSMUSG00000021635	-0.91259	3.19505e-30	4.82243e-29
ENSMUSG00000049606	-0.843912	3.26572e-30	4.92312e-29
ENSMUSG00000032551	-1.36511	3.41309e-30	5.13905e-29
ENSMUSG00000022255	-0.783104	3.42782e-30	5.155e-29
ENSMUSG00000004996	-1.08473	3.43451e-30	5.15881e-29
ENSMUSG00000022454	-3.20214	3.62774e-30	5.44248e-29
ENSMUSG00000027447	-1.40836	3.80491e-30	5.70141e-29
ENSMUSG00000037012	1.44648	3.8631e-30	5.78163e-29
ENSMUSG00000033590	1.39849	3.89526e-30	5.82275e-29
ENSMUSG00000021972	0.863985	4.05784e-30	6.0585e-29
ENSMUSG00000024767	-0.771922	4.17829e-30	6.23086e-29
ENSMUSG00000036206	0.847898	4.44435e-30	6.61968e-29
ENSMUSG00000021687	-1.61575	4.66714e-30	6.9432e-29
ENSMUSG00000027855	-3.52536	4.74065e-30	7.04415e-29
ENSMUSG00000035778	1.39954	4.77482e-30	7.08644e-29
ENSMUSG00000029821	-3.0241	4.83443e-30	7.16637e-29
ENSMUSG00000032531	-1.80881	6.46148e-30	9.56683e-29
ENSMUSG00000002768	-1.2329	6.52775e-30	9.65346e-29
ENSMUSG00000032298	1.89653	7.03894e-30	1.03971e-28
ENSMUSG00000022864	-3.90375	7.37766e-30	1.08845e-28
ENSMUSG00000003469	3.25397	8.65645e-30	1.2756e-28
ENSMUSG00000031783	-0.709675	9.36861e-30	1.3789e-28
ENSMUSG00000021993	-13.3556	9.57205e-30	1.40718e-28
ENSMUSG00000041057	-1.12498	1.01736e-29	1.49384e-28
ENSMUSG00000070291	3.41576	1.13559e-29	1.66548e-28
ENSMUSG00000032673	-1.50082	1.14318e-29	1.67464e-28
ENSMUSG00000015961	-1.45026	1.2977e-29	1.89876e-28
ENSMUSG00000041556	3.50267	1.32894e-29	1.94219e-28
ENSMUSG00000035919	0.851913	1.33754e-29	1.95247e-28
ENSMUSG00000029486	-1.28119	1.57391e-29	2.2948e-28
ENSMUSG00000050856	-1.06395	1.67737e-29	2.4428e-28
ENSMUSG00000036959	2.08351	1.69117e-29	2.46001e-28
ENSMUSG00000039382	-2.4621	1.8387e-29	2.67148e-28
ENSMUSG00000032965	1.22355	1.85114e-29	2.68623e-28
ENSMUSG00000008333	-0.77708	1.85317e-29	2.68623e-28
ENSMUSG00000004562	2.08101	1.90489e-29	2.75799e-28
ENSMUSG00000028532	-3.4555	1.90872e-29	2.76033e-28
ENSMUSG00000025451	-1.00546	2.04387e-29	2.95234e-28
ENSMUSG00000058672	-13.4465	2.22747e-29	3.21381e-28
ENSMUSG00000053453	-0.807657	2.43981e-29	3.5161e-28
ENSMUSG00000043557	2.11521	2.481e-29	3.57132e-28
ENSMUSG00000086784	1.30982	2.61663e-29	3.7622e-28
ENSMUSG00000060121	-1.04689	2.72984e-29	3.92044e-28
ENSMUSG00000017801	-0.864767	2.83592e-29	4.06809e-28
ENSMUSG00000038214	-2.4958	2.90648e-29	4.1645e-28
ENSMUSG00000089862	-1.95831	2.93059e-29	4.19422e-28
ENSMUSG00000087574	4.72027	3.01802e-29	4.31438e-28
ENSMUSG00000004948	3.36138	3.2249e-29	4.60484e-28
ENSMUSG00000032776	-2.31868	3.23047e-29	4.60749e-28
ENSMUSG00000024654	1.16071	3.26429e-29	4.6504e-28
ENSMUSG00000033039	1.07669	3.70142e-29	5.26712e-28
ENSMUSG00000051255	-2.63825	3.7114e-29	5.27527e-28
ENSMUSG00000034781	1.13894	3.91754e-29	5.56192e-28
ENSMUSG00000036376	-1.03096	4.25457e-29	6.03354e-28
ENSMUSG00000056612	-13.323	4.51964e-29	6.40214e-28
ENSMUSG00000022723	-2.03557	4.60903e-29	6.52133e-28
ENSMUSG00000042102	4.109	4.83308e-29	6.83057e-28
ENSMUSG00000079508	-1.08861	5.6517e-29	7.97845e-28
ENSMUSG00000032175	1.20531	5.70918e-29	8.05046e-28
ENSMUSG00000019122	-8.69892	5.75897e-29	8.11148e-28
ENSMUSG00000024091	-0.927881	6.29681e-29	8.85899e-28
ENSMUSG00000042997	1.78363	6.55505e-29	9.21188e-28
ENSMUSG00000045394	-1.48704	6.67601e-29	9.37128e-28
ENSMUSG00000025326	-1.41224	6.7322e-29	9.4395e-28
ENSMUSG00000037643	0.646187	7.35508e-29	1.03013e-27
ENSMUSG00000023286	-13.1402	7.65495e-29	1.07092e-27
ENSMUSG00000022075	1.13378	8.26781e-29	1.15536e-27
ENSMUSG00000078234	2.46176	8.51986e-29	1.18924e-27
ENSMUSG00000045039	2.06206	9.06147e-29	1.26343e-27
ENSMUSG00000016541	-1.01846	9.28288e-29	1.29285e-27
ENSMUSG00000028243	1.00492	9.62044e-29	1.33798e-27
ENSMUSG00000070372	-0.63382	9.62847e-29	1.33798e-27
ENSMUSG00000090935	2.14927	1.03753e-28	1.44016e-27
ENSMUSG00000054400	-1.73995	1.17351e-28	1.62708e-27
ENSMUSG00000047789	1.54824	1.18628e-28	1.64296e-27
ENSMUSG00000003208	-1.78569	1.23221e-28	1.70468e-27
ENSMUSG00000078816	1.98581	1.24769e-28	1.72417e-27
ENSMUSG00000055401	-0.930686	1.34457e-28	1.85598e-27
ENSMUSG00000020077	-3.42056	1.37919e-28	1.89956e-27
ENSMUSG00000020078	-1.36211	1.37919e-28	1.89956e-27
ENSMUSG00000038453	3.71034	1.50226e-28	2.06677e-27
ENSMUSG00000031818	-1.0107	1.52488e-28	2.09558e-27
ENSMUSG00000035790	1.9618	1.57763e-28	2.16567e-27
ENSMUSG00000047044	-1.81533	1.60602e-28	2.20221e-27
ENSMUSG00000067995	-1.36411	1.61964e-28	2.21844e-27
ENSMUSG00000073207	3.6984	1.81224e-28	2.47952e-27
ENSMUSG00000037773	1.4915	1.84893e-28	2.52693e-27
ENSMUSG00000069895	-1.54181	1.85959e-28	2.53872e-27
ENSMUSG00000073775	-1.26258	2.0695e-28	2.82218e-27
ENSMUSG00000040562	-2.20611	2.10841e-28	2.8721e-27
ENSMUSG00000020677	-1.49009	2.1415e-28	2.91399e-27
ENSMUSG00000001995	-13.0287	2.44295e-28	3.32055e-27
ENSMUSG00000049791	2.36642	2.5289e-28	3.43362e-27
ENSMUSG00000035757	1.57427	2.53316e-28	3.43381e-27
ENSMUSG00000025083	2.67738	2.53457e-28	3.43381e-27
ENSMUSG00000020919	1.8374	2.54583e-28	3.44532e-27
ENSMUSG00000052102	-13.025	2.77488e-28	3.75121e-27
ENSMUSG00000026502	-13.079	2.92363e-28	3.94802e-27
ENSMUSG00000028838	2.22728	3.09559e-28	4.17569e-27
ENSMUSG00000032601	0.880739	3.11959e-28	4.2035e-27
ENSMUSG00000056666	-1.56576	3.41796e-28	4.60057e-27
ENSMUSG00000049300	-1.45644	3.76925e-28	5.06792e-27
ENSMUSG00000020283	-0.83496	3.85518e-28	5.17785e-27
ENSMUSG00000047888	0.983226	4.48187e-28	6.01306e-27
ENSMUSG00000036155	1.04608	4.7761e-28	6.4009e-27
ENSMUSG00000031146	11.3487	4.95202e-28	6.62952e-27
ENSMUSG00000028394	-1.29197	5.1696e-28	6.91337e-27
ENSMUSG00000021018	-1.15729	5.59584e-28	7.47535e-27
ENSMUSG00000079316	-12.9982	6.11432e-28	8.1592e-27
ENSMUSG00000041417	1.15017	6.21948e-28	8.29063e-27
ENSMUSG00000036854	2.44234	6.25039e-28	8.32292e-27
ENSMUSG00000005846	-1.05689	6.49878e-28	8.64443e-27
ENSMUSG00000000711	-12.9224	6.70665e-28	8.91139e-27
ENSMUSG00000022536	-1.10933	6.89195e-28	9.14784e-27
ENSMUSG00000005882	-1.03262	7.07e-28	9.37415e-27
ENSMUSG00000015755	-0.539564	7.14882e-28	9.46857e-27
ENSMUSG00000022537	2.31608	7.29896e-28	9.65715e-27
ENSMUSG00000039041	-0.964757	8.00084e-28	1.05745e-26
ENSMUSG00000043085	2.00098	8.08577e-28	1.06754e-26
ENSMUSG00000042079	1.1712	8.09969e-28	1.06825e-26
ENSMUSG00000061313	-12.9028	8.1177e-28	1.06949e-26
ENSMUSG00000052812	-12.9683	8.23209e-28	1.08341e-26
ENSMUSG00000022303	4.84633	9.15697e-28	1.20386e-26
ENSMUSG00000042118	5.65788	9.21444e-28	1.21014e-26
ENSMUSG00000020477	-2.27457	9.36221e-28	1.22825e-26
ENSMUSG00000028047	2.17096	1.00637e-27	1.31888e-26
ENSMUSG00000027639	0.937765	1.01165e-27	1.32441e-26
ENSMUSG00000068015	1.15408	1.13025e-27	1.47812e-26
ENSMUSG00000028894	1.03882	1.18116e-27	1.54307e-26
ENSMUSG00000040824	-0.939404	1.19681e-27	1.56188e-26
ENSMUSG00000027787	-1.67774	1.28842e-27	1.67967e-26
ENSMUSG00000007476	-2.13145	1.51116e-27	1.96799e-26
ENSMUSG00000030760	-1.50418	1.58873e-27	2.06684e-26
ENSMUSG00000020253	1.19194	1.70711e-27	2.21853e-26
ENSMUSG00000060373	-1.3828	1.78557e-27	2.31807e-26
ENSMUSG00000028558	3.11124	1.80781e-27	2.34449e-26
ENSMUSG00000023403	-1.97816	1.88107e-27	2.43696e-26
ENSMUSG00000026463	2.07592	2.00876e-27	2.59968e-26
ENSMUSG00000026374	-0.779396	2.02561e-27	2.61876e-26
ENSMUSG00000024665	1.59762	2.17736e-27	2.81202e-26
ENSMUSG00000027702	2.05068	2.28356e-27	2.94612e-26
ENSMUSG00000036995	1.30414	2.29293e-27	2.95515e-26
ENSMUSG00000018861	1.36033	2.29853e-27	2.9593e-26
ENSMUSG00000053024	2.14114	3.18168e-27	4.0921e-26
ENSMUSG00000000171	-1.23701	3.21444e-27	4.12995e-26
ENSMUSG00000000131	0.55848	3.2952e-27	4.22934e-26
ENSMUSG00000042272	-12.7559	3.49488e-27	4.48102e-26
ENSMUSG00000013822	-1.56855	3.64582e-27	4.66973e-26
ENSMUSG00000014771	-1.56918	3.78388e-27	4.84157e-26
ENSMUSG00000063659	2.04705	3.9308e-27	5.02439e-26
ENSMUSG00000039194	2.36221	3.93593e-27	5.02579e-26
ENSMUSG00000044788	3.50481	3.95343e-27	5.04296e-26
ENSMUSG00000022365	-1.45813	4.43831e-27	5.65566e-26
ENSMUSG00000044393	2.53308	4.63596e-27	5.90147e-26
ENSMUSG00000020070	1.71629	4.66461e-27	5.93187e-26
ENSMUSG00000038766	-0.562895	4.69471e-27	5.96405e-26
ENSMUSG00000037833	-3.0551	5.0954e-27	6.46647e-26
ENSMUSG00000028919	2.14004	5.19287e-27	6.58346e-26
ENSMUSG00000029918	-1.92258	5.48077e-27	6.94137e-26
ENSMUSG00000037890	1.24027	5.52331e-27	6.98814e-26
ENSMUSG00000074024	3.28831	5.70342e-27	7.20868e-26
ENSMUSG00000035227	-0.727791	6.33668e-27	8.00094e-26
ENSMUSG00000048647	2.6478	6.42192e-27	8.10034e-26
ENSMUSG00000062077	-2.93514	6.52939e-27	8.22756e-26
ENSMUSG00000059991	-1.9626	6.80351e-27	8.56429e-26
ENSMUSG00000015243	3.32967	7.34246e-27	9.23338e-26
ENSMUSG00000037966	-1.08574	7.54014e-27	9.47239e-26
ENSMUSG00000033671	0.969372	7.80252e-27	9.79212e-26
ENSMUSG00000029198	-1.64566	8.1192e-27	1.01793e-25
ENSMUSG00000057335	1.05166	8.18551e-27	1.02521e-25
ENSMUSG00000006576	3.31075	8.35096e-27	1.04488e-25
ENSMUSG00000021576	-0.934188	8.58996e-27	1.0737e-25
ENSMUSG00000043621	3.23172	9.23458e-27	1.15312e-25
ENSMUSG00000059796	-1.26999	1.05101e-26	1.31068e-25
ENSMUSG00000022858	-0.706825	1.05175e-26	1.31068e-25
ENSMUSG00000062931	-1.0301	1.16483e-26	1.45014e-25
ENSMUSG00000026914	-1.18058	1.26268e-26	1.5704e-25
ENSMUSG00000034295	-1.5114	1.4533e-26	1.80567e-25
ENSMUSG00000031367	-2.16621	1.46352e-26	1.81655e-25
ENSMUSG00000020647	-12.5863	1.47157e-26	1.82472e-25
ENSMUSG00000021884	-1.56293	1.50504e-26	1.86436e-25
ENSMUSG00000050132	1.83669	1.62183e-26	2.00703e-25
ENSMUSG00000027739	-1.6045	1.64536e-26	2.03413e-25
ENSMUSG00000038542	-0.759024	1.67323e-26	2.06653e-25
ENSMUSG00000030276	3.23245	1.76905e-26	2.18271e-25
ENSMUSG00000070802	4.0984	1.77961e-26	2.19356e-25
ENSMUSG00000032312	-12.7847	1.90819e-26	2.34971e-25
ENSMUSG00000039117	-12.6164	2.07744e-26	2.55561e-25
ENSMUSG00000026975	1.00563	2.20139e-26	2.70541e-25
ENSMUSG00000067713	-1.24946	2.21382e-26	2.71799e-25
ENSMUSG00000036561	1.11292	2.35787e-26	2.892e-25
ENSMUSG00000034252	-0.63849	2.5349e-26	3.10606e-25
ENSMUSG00000091474	-13.4955	2.7318e-26	3.34404e-25
ENSMUSG00000001403	-1.49917	2.83166e-26	3.46286e-25
ENSMUSG00000026797	1.29571	2.9747e-26	3.63422e-25
ENSMUSG00000022285	-0.647419	3.08574e-26	3.76618e-25
ENSMUSG00000048058	0.974587	3.14668e-26	3.83679e-25
ENSMUSG00000014301	-1.46046	3.17786e-26	3.87101e-25
ENSMUSG00000029569	-0.699728	3.18643e-26	3.87766e-25
ENSMUSG00000029545	-0.679203	3.35049e-26	4.07332e-25
ENSMUSG00000039988	-1.29561	3.53253e-26	4.29044e-25
ENSMUSG00000061186	1.86774	3.67604e-26	4.46038e-25
ENSMUSG00000026377	-1.47355	3.69046e-26	4.47352e-25
ENSMUSG00000090626	2.78614	3.93927e-26	4.77047e-25
ENSMUSG00000062661	3.05983	4.02733e-26	4.87237e-25
ENSMUSG00000016481	-1.10241	4.15494e-26	5.02186e-25
ENSMUSG00000060791	7.68225	4.50339e-26	5.43774e-25
ENSMUSG00000085793	-12.6482	4.59941e-26	5.54829e-25
ENSMUSG00000042460	-1.83732	5.36776e-26	6.46888e-25
ENSMUSG00000097574	2.95206	5.49183e-26	6.612e-25
ENSMUSG00000022885	-1.71535	5.52062e-26	6.64023e-25
ENSMUSG00000022820	-1.83292	6.10955e-26	7.3415e-25
ENSMUSG00000022750	1.63392	6.38303e-26	7.66271e-25
ENSMUSG00000039166	-0.908378	6.71562e-26	8.04813e-25
ENSMUSG00000053198	1.84911	6.71702e-26	8.04813e-25
ENSMUSG00000063316	-1.74985	6.91359e-26	8.27568e-25
ENSMUSG00000031729	-1.48838	7.12113e-26	8.51591e-25
ENSMUSG00000017716	-2.0775	7.50232e-26	8.96314e-25
ENSMUSG00000032757	-12.439	7.81401e-26	9.32657e-25
ENSMUSG00000015575	-1.26852	8.45119e-26	1.00774e-24
ENSMUSG00000051232	-1.22694	9.45272e-26	1.12609e-24
ENSMUSG00000026341	-0.641725	9.48197e-26	1.12849e-24
ENSMUSG00000048376	1.39382	9.49752e-26	1.12926e-24
ENSMUSG00000053907	-2.07465	9.90545e-26	1.17664e-24
ENSMUSG00000023169	-1.93956	1.1111e-25	1.31859e-24
ENSMUSG00000026349	0.941342	1.13173e-25	1.34179e-24
ENSMUSG00000025369	1.92326	1.19209e-25	1.412e-24
ENSMUSG00000021248	-1.4084	1.20629e-25	1.42746e-24
ENSMUSG00000051978	-1.34826	1.23831e-25	1.46396e-24
ENSMUSG00000025871	1.45379	1.28228e-25	1.5145e-24
ENSMUSG00000084786	-0.97379	1.30918e-25	1.54481e-24
ENSMUSG00000021952	1.16509	1.3533e-25	1.59536e-24
ENSMUSG00000030731	3.39998	1.35522e-25	1.59611e-24
ENSMUSG00000043391	2.23936	1.36781e-25	1.60941e-24
ENSMUSG00000031958	2.52716	1.44423e-25	1.69772e-24
ENSMUSG00000020514	-0.850656	1.55239e-25	1.82315e-24
ENSMUSG00000026248	-1.1465	1.57619e-25	1.84934e-24
ENSMUSG00000091896	1.1107	1.66702e-25	1.95407e-24
ENSMUSG00000021484	-0.616918	1.73445e-25	2.0312e-24
ENSMUSG00000040269	-1.0644	1.77321e-25	2.07464e-24
ENSMUSG00000030201	1.06632	1.83487e-25	2.14477e-24
ENSMUSG00000039662	0.814867	1.92294e-25	2.2456e-24
ENSMUSG00000020799	1.86242	1.98192e-25	2.3123e-24
ENSMUSG00000042078	-2.64961	2.05449e-25	2.39472e-24
ENSMUSG00000034911	6.57805	2.17124e-25	2.52844e-24
ENSMUSG00000033083	-2.95255	2.5569e-25	2.97476e-24
ENSMUSG00000026979	-1.80903	2.59318e-25	3.01415e-24
ENSMUSG00000052854	2.50046	2.69745e-25	3.13242e-24
ENSMUSG00000024218	-12.2601	2.80329e-25	3.25229e-24
ENSMUSG00000042046	1.13364	3.04654e-25	3.5312e-24
ENSMUSG00000075254	2.54818	3.11684e-25	3.60932e-24
ENSMUSG00000026755	-1.04185	3.25834e-25	3.76967e-24
ENSMUSG00000078779	-13.5426	3.3724e-25	3.89801e-24
ENSMUSG00000063856	-1.27635	3.43379e-25	3.96527e-24
ENSMUSG00000041629	-12.2589	3.73796e-25	4.31252e-24
ENSMUSG00000030406	2.79287	3.86489e-25	4.45484e-24
ENSMUSG00000028148	4.53224	3.87169e-25	4.45854e-24
ENSMUSG00000075590	2.47836	3.90743e-25	4.49553e-24
ENSMUSG00000029544	2.96505	4.06695e-25	4.67473e-24
ENSMUSG00000000088	-1.10978	4.07155e-25	4.67571e-24
ENSMUSG00000029291	2.23452	4.1619e-25	4.77506e-24
ENSMUSG00000026469	0.988914	4.36038e-25	4.99816e-24
ENSMUSG00000020904	-3.68383	4.43345e-25	5.07724e-24
ENSMUSG00000046675	-1.87909	4.8627e-25	5.5637e-24
ENSMUSG00000071451	-1.67186	5.01667e-25	5.73459e-24
ENSMUSG00000038039	0.84428	5.06437e-25	5.7838e-24
ENSMUSG00000036864	1.55456	5.31447e-25	6.06386e-24
ENSMUSG00000046814	-4.19466	5.53466e-25	6.30931e-24
ENSMUSG00000005148	-1.78177	5.55732e-25	6.32934e-24
ENSMUSG00000022201	-1.06167	5.57475e-25	6.34339e-24
ENSMUSG00000026933	-1.30434	6.53459e-25	7.42876e-24
ENSMUSG00000022174	-1.07599	6.595e-25	7.4906e-24
ENSMUSG00000015217	-12.54	6.97862e-25	7.91908e-24
ENSMUSG00000037536	-8.74295	7.23185e-25	8.19895e-24
ENSMUSG00000029670	-1.16734	7.326e-25	8.29813e-24
ENSMUSG00000007122	-2.44928	7.41091e-25	8.38666e-24
ENSMUSG00000041215	-12.306	7.6796e-25	8.68283e-24
ENSMUSG00000000581	-1.40724	7.88654e-25	8.90871e-24
ENSMUSG00000024426	1.66847	8.01582e-25	9.04653e-24
ENSMUSG00000022652	-0.879075	8.63438e-25	9.73579e-24
ENSMUSG00000068240	-12.4138	8.71624e-25	9.8192e-24
ENSMUSG00000063894	2.36173	9.23753e-25	1.0397e-23
ENSMUSG00000028957	2.07624	9.81359e-25	1.10354e-23
ENSMUSG00000028367	-1.05056	1.04569e-24	1.17482e-23
ENSMUSG00000041607	-2.80532	1.05131e-24	1.18007e-23
ENSMUSG00000029203	-1.27678	1.05748e-24	1.18592e-23
ENSMUSG00000036751	-0.716911	1.09326e-24	1.22494e-23
ENSMUSG00000014355	0.648966	1.18981e-24	1.33126e-23
ENSMUSG00000039959	2.42217	1.19028e-24	1.33126e-23
ENSMUSG00000052407	2.96181	1.23318e-24	1.37799e-23
ENSMUSG00000021417	0.952983	1.24187e-24	1.38645e-23
ENSMUSG00000020063	-1.82738	1.24755e-24	1.39155e-23
ENSMUSG00000024743	-1.77132	1.30816e-24	1.45784e-23
ENSMUSG00000026131	1.72169	1.35606e-24	1.50987e-23
ENSMUSG00000020828	1.67419	1.36641e-24	1.52004e-23
ENSMUSG00000021963	-1.37102	1.38341e-24	1.53757e-23
ENSMUSG00000052293	12.2889	1.39712e-24	1.55143e-23
ENSMUSG00000020941	3.04248	1.55936e-24	1.73004e-23
ENSMUSG00000051518	-0.827424	1.63143e-24	1.80839e-23
ENSMUSG00000063235	-1.77055	1.6842e-24	1.86521e-23
ENSMUSG00000042396	-1.57858	1.77421e-24	1.96316e-23
ENSMUSG00000041765	-0.818317	1.777e-24	1.96449e-23
ENSMUSG00000033458	1.38028	1.83958e-24	2.03187e-23
ENSMUSG00000075284	-1.53835	1.85757e-24	2.04992e-23
ENSMUSG00000035161	-2.46845	1.86574e-24	2.05711e-23
ENSMUSG00000055371	-0.760299	1.90653e-24	2.10023e-23
ENSMUSG00000042744	1.1355	1.98015e-24	2.17939e-23
ENSMUSG00000064210	0.922695	2.04638e-24	2.25029e-23
ENSMUSG00000057762	12.166	2.06939e-24	2.27359e-23
ENSMUSG00000069844	-1.75547	2.11239e-24	2.31878e-23
ENSMUSG00000044573	-0.663771	2.23384e-24	2.44993e-23
ENSMUSG00000090553	-1.10002	2.29385e-24	2.51353e-23
ENSMUSG00000038756	4.46365	2.31998e-24	2.53993e-23
ENSMUSG00000045414	-1.07621	2.54236e-24	2.78094e-23
ENSMUSG00000028646	-2.22641	2.62044e-24	2.86383e-23
ENSMUSG00000071708	-0.80472	2.69106e-24	2.93843e-23
ENSMUSG00000038280	-0.950543	2.83356e-24	3.09131e-23
ENSMUSG00000060675	-1.98544	2.85563e-24	3.11266e-23
ENSMUSG00000038564	1.99987	2.86442e-24	3.11951e-23
ENSMUSG00000021256	4.34134	3.02685e-24	3.29352e-23
ENSMUSG00000099364	-6.97017	3.1284e-24	3.40104e-23
ENSMUSG00000087107	3.93127	3.34964e-24	3.63839e-23
ENSMUSG00000033382	-0.804857	3.539e-24	3.84071e-23
ENSMUSG00000032578	2.0201	3.71987e-24	4.03348e-23
ENSMUSG00000085396	2.10661	3.80362e-24	4.1207e-23
ENSMUSG00000034472	-2.6866	4.04995e-24	4.38375e-23
ENSMUSG00000007338	-1.43436	4.48814e-24	4.85382e-23
ENSMUSG00000026170	3.02358	4.76887e-24	5.15295e-23
ENSMUSG00000078813	-1.54556	4.79951e-24	5.18156e-23
ENSMUSG00000022658	3.26129	4.86252e-24	5.24503e-23
ENSMUSG00000026393	-0.902737	4.89717e-24	5.27783e-23
ENSMUSG00000034432	-0.933872	5.12688e-24	5.52061e-23
ENSMUSG00000027520	-5.7036	5.65886e-24	6.08817e-23
ENSMUSG00000040852	1.88804	5.72208e-24	6.15087e-23
ENSMUSG00000029715	-1.42207	5.72806e-24	6.15198e-23
ENSMUSG00000026269	1.18188	5.82359e-24	6.24918e-23
ENSMUSG00000035842	1.12727	6.15708e-24	6.60134e-23
ENSMUSG00000018199	1.23215	6.65348e-24	7.12742e-23
ENSMUSG00000022346	-4.0522	6.66679e-24	7.13553e-23
ENSMUSG00000097993	2.2485	6.73018e-24	7.19719e-23
ENSMUSG00000017210	0.567729	7.07572e-24	7.5602e-23
ENSMUSG00000078429	-0.936486	7.27048e-24	7.76162e-23
ENSMUSG00000027075	-3.55375	7.40668e-24	7.90025e-23
ENSMUSG00000037369	-1.04146	7.63802e-24	8.14002e-23
ENSMUSG00000026311	-0.99847	7.94875e-24	8.46393e-23
ENSMUSG00000079111	-0.685265	8.01518e-24	8.52735e-23
ENSMUSG00000042507	1.37504	8.09228e-24	8.60203e-23
ENSMUSG00000068114	1.33272	8.37859e-24	8.89876e-23
ENSMUSG00000024459	1.10309	8.43297e-24	8.94888e-23
ENSMUSG00000039703	-0.547359	8.75117e-24	9.27862e-23
ENSMUSG00000090841	-2.37919	8.87704e-24	9.40407e-23
ENSMUSG00000025907	-0.688629	9.01623e-24	9.54339e-23
ENSMUSG00000004264	-0.830186	9.02558e-24	9.54516e-23
ENSMUSG00000076218	13.5271	9.12458e-24	9.64167e-23
ENSMUSG00000027509	-0.392388	9.22088e-24	9.73516e-23
ENSMUSG00000003283	2.72719	9.64892e-24	1.01784e-22
ENSMUSG00000020268	-2.69023	9.71863e-24	1.02433e-22
ENSMUSG00000005161	-1.52013	1.01441e-23	1.06736e-22
ENSMUSG00000037523	0.801439	1.01441e-23	1.06736e-22
ENSMUSG00000022897	-0.664616	1.03736e-23	1.09058e-22
ENSMUSG00000031024	2.04604	1.09432e-23	1.1495e-22
ENSMUSG00000041729	-1.01288	1.12678e-23	1.1826e-22
ENSMUSG00000030879	-1.58678	1.1664e-23	1.22314e-22
ENSMUSG00000046836	-1.16806	1.24001e-23	1.29924e-22
ENSMUSG00000041298	2.76699	1.25227e-23	1.31016e-22
ENSMUSG00000038991	-0.526838	1.25254e-23	1.31016e-22
ENSMUSG00000032504	0.98625	1.25873e-23	1.31553e-22
ENSMUSG00000053388	-3.68116	1.31106e-23	1.36907e-22
ENSMUSG00000067702	-12.8218	1.36731e-23	1.42662e-22
ENSMUSG00000029465	-0.695175	1.39955e-23	1.45903e-22
ENSMUSG00000026999	-2.05397	1.61769e-23	1.68503e-22
ENSMUSG00000031842	2.84983	1.63624e-23	1.70292e-22
ENSMUSG00000042903	1.09957	1.7259e-23	1.79474e-22
ENSMUSG00000032002	-0.803611	1.84938e-23	1.92153e-22
ENSMUSG00000043415	-1.5487	1.91429e-23	1.98732e-22
ENSMUSG00000014867	-1.06752	1.97731e-23	2.05103e-22
ENSMUSG00000002804	-1.0849	2.01472e-23	2.08809e-22
ENSMUSG00000054364	-2.98903	2.02059e-23	2.09243e-22
[truncated: 11,242 more rows]

## Sheet: DESeq_E_MTAB_7730_CASTvsBL6
gene	log2FoldChange	pvalue	padj
[truncated: 12,443 more rows]

[truncated: 7 more sheets: DESeq_E_MTAB_7730_CASTvsWSB, DESeq_E_MTAB_7730_CASTvsPWD, DESeq_E_MTAB_7730_CASTvsAJ, DESeq_E_MTAB_7730_CASTvsNOD, DESeq_E_MTAB_7730_CASTvsNZO, DESeq_GSE219206_Ctr9_KD, DESeq_GSE71500_EHMT2_KO]
