# Supplementary material for: Stem cell transcriptional profiles from mouse subspecies reveal cis-regulatory evolution at translation genes
Source: Heredity (Edinb). 2024 Aug 20;133(5):308–16. doi: 10.1038/s41437-024-00715-z (PMC11527988; doi:10.1038/s41437-024-00715-z)
Supplement: Supplementary file 10 — Table S7 [file 41437_2024_715_MOESM10_ESM.xlsx]

## Sheet: Sheet 1
TF
